# Supplementary material for: Epigenomic analysis of formalin-fixed paraffin-embedded samples by CUT&Tag
Source: Nat Commun. 2023 Sep 22;14:5930. doi: 10.1038/s41467-023-41666-z (PMC10516967; doi:10.1038/s41467-023-41666-z)
Supplement: Supplementary file 4 — Supplementary Data 1 [file 41467_2023_41666_MOESM4_ESM.xlsx]

## Sheet: Beads & On-slide
		Supplementary Data 1: Mapping statistics and yields for FFPE-CUTAC bead-binding and on-slide protocols.
	Magnetic beads	Antibody	Sample name	Raw_reads	Clipped_reads	mm10_fragments	chrM_fraction	ecoli_fragments	Rhodo_fragments	mm10_fraction_mapped	ESTIMATED_LIBRARY_SIZE	Relative efficiency
	Biomag Plus Amine 10 µg	RNAPII-Ser5p	SH_Mm_P2S5_Ybl_0727	16274246	16228883	14621262	0.092	7865	2699	0.901	8306789	0.57
	Biomag Plus Amine 10 µg	RNAPII-Ser5p	SH_Mm_P2S5_Nbl_0727	24209322	24163456	21011684	0.02	7514	6256	0.87	8320489	0.57
	Biomag Plus Amine 10 µg	RNAPII-Ser2,5p	SH_Mm_P2S25_Ybl_0727	15901072	15862921	14973951	0.091	1679	2062	0.944	13148725	0.9
	Biomag Plus Amine 10 µg	RNAPII-Ser2,5p	SH_Mm_P2S25_Nbl_0727	12592161	12562779	11512814	0.012	2936	2438	0.916	7501845	0.51
	Pierce Glutathione 250 µg	RNAPII-Ser5p	SH_Mm_P2S5_Yph_0727	16384416	16341990	15464826	0.084	1610	1883	0.946	12342257	0.84
	Pierce Glutathione 50 µg	RNAPII-Ser5p	SH_Mm_P2S5_Ypl_0727	13750888	13711654	12887563	0.066	2346	1679	0.94	5981000	0.41
	Pierce Glutathione 250 µg	RNAPII-Ser2,5p	SH_Mm_P2S25_Yph_0727	15241386	15203678	14732528	0.07	468	964	0.969	14660276	1
	Pierce Glutathione 50 µg	RNAPII-Ser2,5p	SH_Mm_P2S25_Ypl_0727	5554217	5527244	4387710	0.004	1586	5108	0.794	1297615	0.09
	On-slide	Antibody	Sample name	Raw_reads	Clipped_reads	mm10_fragments	chrM_fraction	ecoli_fragments	Rhodo_fragments	mm10_fraction_mapped	ESTIMATED_LIBRARY_SIZE
	Normal 10 micron	RNAPII-Ser2,5p	SH_Mm_P2S25s_N1_0727	3403886	3391903	3301590	0.006	1	319	0.973	1518554
	Normal 10 micron	RNAPII-Ser2,5p	SH_Mm_P2S25s_N2_0727	7409904	7382955	7221409	0.005	35	293	0.978	6057051
	Normal 10 micron	RNAPII-Ser2,5p	SH_Mm_P2S25s_N3_0727	8225687	8191588	7960881	0.007	184	438	0.972	5061214
	YAP1 10 micron	RNAPII-Ser2,5p	SH_Mm_P2S25s_N4_0727	5342385	5328361	5242172	0.014	9	156	0.984	4748816
	YAP1 10 micron	RNAPII-Ser2,5p	SH_Mm_P2S25s_Y1_0727	15213748	15174526	14893334	0.086	139	1350	0.981	4422064
	YAP1 10 micron	RNAPII-Ser2,5p	SH_Mm_P2S25s_Y2_0727	15276559	15236966	14936257	0.083	307	1136	0.98	4997367
	YAP1 10 micron	RNAPII-Ser2,5p	SH_Mm_P2S25s_Y3_0727	8113116	8086062	7931995	0.063	51	206	0.981	3823102
	YAP1 10 micron	RNAPII-Ser2,5p	SH_Mm_P2S25s_Y4_0727	15349542	15301517	15010298	0.076	132	429	0.981	4106374
	RELA 5 micron (tumor)	RNAPII-Ser5p	SH_Mm_P2S5s_5R2_0727	22728781	22670684	22374563	0.001	152	527	0.987	7225223
	RELA 5 micron (normal)	RNAPII-Ser5p	SH_Mm_P2S5s_5R3_0727	18506566	18437366	17532758	0.067	349	3928	0.951	4213185
	RELA 5 micron (normal)	RNAPII-Ser5p	SH_Mm_P2S5s_5R4_0727	17687605	17643887	17281158	0.047	213	1248	0.979	7109265
	RELA 10 micron (tumor)	RNAPII-Ser5p	SH_Mm_P2S5s_R1_0727	12844284	12807700	12635615	0.001	49	278	0.987	6350842
	RELA 10 micron (tumor)	RNAPII-Ser5p	SH_Mm_P2S5s_R2_0727	8072094	8051228	7944815	0.001	18	186	0.987	4572569
	RELA 10 micron (normal)	RNAPII-Ser5p	SH_Mm_P2S5s_R3_0727	4889496	4860001	4691053	0.122	109	839	0.965	1360403
	RELA 10 micron (normal)	RNAPII-Ser5p	SH_Mm_P2S5s_R4_0727	4996932	4975055	4844290	0.114	78	603	0.974	1477249
	RELA 10 micron (normal)	RNAPII-Ser5p	SH_Mm_P2S5s_R5_0727	10118553	10090848	9915159	0.091	195	520	0.983	6348907
	RELA 10 micron (normal)	RNAPII-Ser5p	SH_Mm_P2S5s_R6_0727	12433458	12389706	12182883	0.048	64	308	0.983	3214814
