# Supplementary material for: Epigenomic analysis of formalin-fixed paraffin-embedded samples by CUT&Tag
Source: Nat Commun. 2023 Sep 22;14:5930. doi: 10.1038/s41467-023-41666-z (PMC10516967; doi:10.1038/s41467-023-41666-z)
Supplement: Supplementary file 5 — Supplementary Data 2 [file 41467_2023_41666_MOESM5_ESM.xlsx]

## Sheet: Supplementary Table 2
Supplementary Data 2: Summary of significant cCRE differences between FFPE-CUTAC datasets. (Related to Figure 4).
Column1	FDR < 0.01	FDR < 0.05	Increased	Decreased	% Up
	a) RNAPII-S5p1
YAP1 vs. Normal	46	10321	10243	78	99
PDGFB vs. Normal	73	518	517	1	>99
RELA vs. Normal	67	190	175	15	92
PDGFB vs. YAP1	6	10	10	0	100
RELA vs. YAP1	21	63	32	31	51
PDGFB vs. RELA	11	26	4	22	85
	b) RNAPII-S2,5p1
YAP1 vs. Normal	211	1497	1376	121	92
PDGFB vs. Normal	119	1192	1189	3	>99
RELA vs. Normal	823	3774	1984	1790	53
PDGFB vs. YAP1	2	6	5	1	-
RELA vs. YAP1	160	628	528	100	84
RELA vs. PDGFB	136	627	24	603	3
	c) RNAPII-S5p + S2,5p1
YAP1 vs. Normal	0	22	22	0	100
PDGFB vs. Normal	53	96870	96760	110	99.9
RELA vs. Normal	141	863	833	30	96
PDGFB vs. YAP1	0	1	1	0	-
RELA vs. YAP1	0	0	0	0	-
PDGFB vs. RELA	6	10	2	8	20
	d) H3K27ac1
YAP1 vs. Normal	97708	162212	162176	36	>99.9
PDGFB vs. Normal	74274	155080	155042	38	>99.9
RELA vs. Normal	5162	18792	18741	31	>99
PDGFB vs. YAP1	0	1	0	1	-
RELA vs. YAP1	7	30	7	23	23
PDGFB vs. RELA	0	4	4	0	-
	e) All antibodies1,2
YAP1 vs. Normal	0	37	37	0	100
PDGFB vs. Normal	27	322	276	46	86
RELA vs. Normal	286	1637	1281	356	78
PDGFB vs. YAP1	6	15	4	11	27
RELA vs. YAP1	45	105	81	24	77
RELA vs. PDGFB	95	607	280	327	46
1FDR = False Discovery Rate, which corrects for multiple comparisons, is based on average of normalized counts per base-pair in each cCRE.
2For each antibody or antibody mixture, replicates were down-sampled and equal numbers of fragments were merged for each genotype.
Rank-ordered cCREs for each comparison based on summits are tabulated in Supplementary Table 3.
