# Supplementary material for: Epigenomic analysis of formalin-fixed paraffin-embedded samples by CUT&Tag
Source: Nat Commun. 2023 Sep 22;14:5930. doi: 10.1038/s41467-023-41666-z (PMC10516967; doi:10.1038/s41467-023-41666-z)
Supplement: Supplementary file 6 — Supplementary Data 3 [file 41467_2023_41666_MOESM6_ESM.xlsx]

## Sheet: RELA-Up
Supplementary Data 3_1: Top RNAPII-Ser5 up-regulated differences between RELA-driven Tumor and normal sections dissected from a single FFPE slide (Related to Figure 6c-d).
Locus	CCRE	chr	start	end	RELA1-Tumor	FDR*	AveExpr	P value
Col1a1	chr11	94937050	94937336	EM10E0516548-enhP	7.72322	1.724e-07	1.63649	5.01555e-13
Col1a1	chr11	94937849	94938088	EM10E0516551-enhP	7.21848	0.000346843	2.00817	5.8525e-08
Col1a1	chr11	94939332	94939614	EM10E0516554-enhD	7.02688	0.00129973	1.857	4.76958e-07
Igf2	chr7	142656958	142657161	EM10E0869025-enhP	6.88063	0.00156941	2.3855	6.57477e-07
Col1a1	chr11	94881986	94882267	EM10E0516515-enhD	6.84899	0.00029787	1.9346	4.43877e-08
Igf2	chr7	142656075	142656417	EM10E0869024-enhP	6.7013	0.000238461	1.71671	2.98309e-08
Col1a2	chr6	4505777	4505941	EM10E0812733-enhP	6.66863	0.00029787	1.49054	4.50702e-08
Col1a1	chr11	94873359	94873535	EM10E0516507-enhD	6.4449	1.21004e-06	0.96272	7.0406e-12
Igf2	chr7	142657374	142657552	EM10E0869026-prom	6.41077	5.40319e-05	1.58974	2.51508e-09
Col1a1	chr11	94934565	94934914	EM10E0516545-enhP	6.39933	3.83991e-05	1.4569	1.44769e-09
Col1a1	chr11	94880847	94881076	EM10E0516512-enhD	6.28325	0.000251933	1.612	3.22492e-08
Tmem119	chr5	113799410	113799683	EM10E0798984-enhP	6.18264	0.00114816	1.86936	4.10855e-07
Col1a1	chr11	94929740	94929930	EM10E0516538-enhD	6.17397	3.41619e-06	0.872338	4.07371e-11
Col1a1	chr11	94881510	94881686	EM10E0516514-enhD	6.12987	0.00466728	2.1933	3.4353e-06
Col1a2	chr6	4520913	4521100	EM10E0812742-enhD	6.10846	3.41619e-06	0.852277	5.06778e-11
Col1a2	chr6	4539205	4539423	EM10E0812749-enhD	6.08733	3.41619e-06	0.845037	5.96314e-11
Col1a2	chr6	4505404	4505739	EM10E0812732-prom	6.08694	0.000152475	1.54696	1.2864e-08
Col1a2	chr6	4505250	4505400	EM10E0812731-prom	6.00169	0.00808678	2.14459	8.39895e-06
Col1a2	chr6	4521144	4521444	EM10E0812743-enhD	5.99977	0.000527796	1.51686	1.13626e-07
C130021I20Rik	chr2	33641899	33642128	EM10E0692432-enhP	5.96392	4.66237e-05	1.3799	2.0346e-09
Col1a1	chr11	94874208	94874539	EM10E0516509-enhD	5.95563	0.000417508	1.60378	8.59335e-08
Prdm11	chr2	93013888	93014089	EM10E0702931-enhD	5.91543	9.83057e-06	0.965575	2.28797e-10
C130021I20Rik	chr2	33645190	33645421	EM10E0692440-enhD	5.90659	1.52925e-05	0.79684	4.00408e-10
Igf2	chr7	142653809	142654037	EM10E0869020-enhP	5.90239	0.00797368	1.99159	8.14602e-06
Arhgef17	chr7	100926386	100926587	EM10E0858566-enhD	5.87414	9.83057e-06	0.777135	2.16111e-10
*FDR = False Discovery Rate, which corrects for multiple comparisons.

## Sheet: RELA-Down
Supplementary Data 3_2: Top RNAPII-Ser5 down-regulated differences between RELA-driven Tumor and normal sections dissected from a single FFPE slide (Related to Figure 6c-d).
Locus	CCRE	chr	start	end	RELA1-Tumor	FDR*	AveExpr	P value
Mir124a-1hg	chr14	64592226	64592491	EM10E0585005-enhP	-7.31223	0.00030363	3.31241	4.77001e-08
Mir124a-1hg	chr14	64591202	64591432	EM10E0585003-prom	-7.24326	0.000846553	3.95505	2.48747e-07
Mir124a-1hg	chr14	64595036	64595343	EM10E0585011-enhD	-7.05741	3.41619e-06	3.19015	5.68526e-11
Mir124a-1hg	chr14	64594383	64594595	EM10E0585009-enhD	-6.5598	0.00014008	2.83179	1.01882e-08
Mir124a-1hg	chr14	64590733	64591046	EM10E0585002-enhP	-6.53574	0.0059127	3.66686	5.10668e-06
Mir124a-1hg	chr14	64594033	64594247	EM10E0585008-enhD	-6.49691	0.000217521	2.80799	2.54086e-08
Mir124a-1hg	chr14	64596045	64596209	EM10E0585014-enhD	-6.27455	9.25775e-05	2.65554	5.92528e-09
Mir124a-1hg	chr14	64594736	64594948	EM10E0585010-enhD	-6.20566	3.83991e-05	2.59166	1.29162e-09
Mir124a-2hg	chr3	17794550	17794894	EM10E0724832-prom	-6.04911	0.000496699	2.49048	1.04042e-07
Mir124a-2hg	chr3	17790787	17791080	EM10E0724826-enhP	-5.93706	3.83991e-05	2.41563	1.50093e-09
Mir670-hg	chr2	94243050	94243315	EM10E0703473-K4m3	-5.73457	7.17411e-05	2.32413	3.69772e-09
Atp1b1/Gm32391	chr1	164456744	164457092	EM10E0457704-enhP	-5.65387	0.00039535	2.21627	7.82118e-08
Mir124a-2hg	chr3	17793728	17794052	EM10E0724830-prom	-5.57325	0.00135241	2.16879	5.27222e-07
Sncb	chr13	54758066	54758296	EM10E0561961-enhD	-5.48411	0.00018308	2.09793	1.77601e-08
Snhg14	chr7	60004490	60004764	EM10E0850184-enhP	-5.46178	0.00236299	2.14704	1.30616e-06
Kcna1	chr6	126643737	126643940	EM10E0835534-enhP	-5.35864	0.000186032	2.04915	2.0451e-08
Igsf9b	chr9	27301562	27301869	EM10E0899039-enhD	-5.35135	0.000264439	2.01492	3.61581e-08
Mir124a-2hg	chr3	17795392	17795739	EM10E0724834-prom	-5.33255	0.000186032	2.03003	2.05661e-08
Slc6a1	chr6	114282958	114283130	EM10E0831643-enhP	-5.3172	0.00029787	2.02219	4.3515e-08
Mir124a-1hg	chr14	68123482	68123817	EM10E0586178-enhP	-5.30039	0.000334481	1.96024	5.35199e-08
Mir124a-1hg	chr14	68123821	68124051	EM10E0586179-enhP	-5.29951	0.00107941	2.0024	3.67412e-07
Pcsk2os1	chr2	143547348	143547500	EM10E0712171-enhP	-5.29162	0.00029787	2.00891	4.27214e-08
Kcnc3	chr7	44604259	44604606	EM10E0847862-enhD	-5.28703	0.000801387	1.97795	2.26149e-07
PaqR9	chr9	95559395	95559712	EM10E0915378-prom	-5.26706	0.000264439	1.94571	3.59667e-08
A830031A19Rik	chr11	24076081	24076237	EM10E0497206-enhP	-5.25561	0.0011364	1.92192	3.96728e-07
*FDR = False Discovery Rate, which corrects for multiple comparisons.
