# Supplementary material for: Epigenomic analysis of formalin-fixed paraffin-embedded samples by CUT&Tag
Source: Nat Commun. 2023 Sep 22;14:5930. doi: 10.1038/s41467-023-41666-z (PMC10516967; doi:10.1038/s41467-023-41666-z)
Supplement: Supplementary file 7 — Supplementary Data 4 [file 41467_2023_41666_MOESM7_ESM.xlsx]

## Sheet: RNA-seq_Genes_RELA-vs-Normal
Supplementary Data 4_1: Top FFPE-CUTAC hits intersected with RNA-seq data from brain tumors (Related to Figure 8b).
GENE	Normal	RELA	FDR*	AveExpr	P value	Nrep1_Naive1	Nrep2_Naive2	Nrep3_Naive3	Nrep4_final_Sample_TO18_H273NL	Nrep5_final_Sample_TO19_H274NL	Nrep6_final_Sample_TO20_H275NL	Nrep7_final_Sample_TO21_H277NL	Yrep1_XYF6_3	Yrep2_XYF6_4	Yrep3_XYF6_7	Prep1_11_IDH1Mu_PFGFb_11Mu_bilateral_tumor_S70	Prep2_22_IDH1Mu_PFGFb_22Mu_unilateral_tumor_S67	Prep3_11_IDH1wt_PFGFb_11wt_bilateral_tumor_S69	Prep4_23_IDH1wt_PFGFb_23wt_unilateral_tumor_S68	Rrep1_final_Sample_TO22_H41TP1	Rrep2_final_Sample_TO23_H57TP1	Rrep3_final_Sample_TO24_H59TP1	Rrep4_final_Sample_TO25_H63TP1	Nrep1_Naive1 CPM	Nrep2_Naive2 CPM	Nrep3_Naive3 CPM	Nrep4_final_Sample_TO18_H273NL CPM	Nrep5_final_Sample_TO19_H274NL CPM	Nrep6_final_Sample_TO20_H275NL CPM	Nrep7_final_Sample_TO21_H277NL CPM	Yrep1_XYF6_3 CPM	Yrep2_XYF6_4 CPM	Yrep3_XYF6_7 CPM	Prep1_11_IDH1Mu_PFGFb_11Mu_bilateral_tumor_S70 CPM	Prep2_22_IDH1Mu_PFGFb_22Mu_unilateral_tumor_S67 CPM	Prep3_11_IDH1wt_PFGFb_11wt_bilateral_tumor_S69 CPM	Prep4_23_IDH1wt_PFGFb_23wt_unilateral_tumor_S68 CPM	Rrep1_final_Sample_TO22_H41TP1 CPM	Rrep2_final_Sample_TO23_H57TP1 CPM	Rrep3_final_Sample_TO24_H59TP1 CPM	Rrep4_final_Sample_TO25_H63TP1 CPM
Col23a1	0	6.06101	2.40304e-12	4.76851	1.02036e-16	31826.8	38804.3	30893.9	53731.5	57182.7	55161.6	40938.8	29871.6	21291.3	21468	10635.9	12712	19467.1	13211.4	3.39281e+06	2.5354e+06	3.22247e+06	3.34384e+06	11.046	13.388	10.666	18.836	20.034	19.321	14.322	10.443	7.447	7.52	3.647	4.425	6.75	4.584	1199.68	886.827	1136.51	1184.67
Ppara	0	3.05266	2.61318e-12	2.57682	5.10886e-16	14109.4	16575.5	17605.2	15286.5	14393.7	16424.1	13176	6528.23	8822.88	6769.81	5149.32	4600.98	3767.27	6446.8	148710	133226	129627	137220	4.897	5.719	6.078	5.359	5.043	5.753	4.609	2.282	3.086	2.371	1.766	1.602	1.306	2.237	52.583	46.599	45.717	48.615
Sigirr	0	6.96117	2.61318e-12	2.18009	2.80284e-16	2440.62	1490.39	3299.74	3745.31	4781.43	4381.77	5054.75	8602.62	6162.14	4643.05	6030.98	6500.09	8303.9	6612.55	481429	445226	446171	454856	0.847	0.514	1.139	1.313	1.675	1.535	1.768	3.007	2.155	1.626	2.068	2.263	2.879	2.295	170.23	155.73	157.356	161.149
Cdkn1c	0	7.51821	2.61318e-12	4.36094	5.54793e-16	18658.4	20517.1	29527.8	17686.3	14836.9	27325.4	18037.2	14478.2	15035.6	13183.7	8470.63	18621	16307.3	25266.4	5.46534e+06	3.51441e+06	3.77147e+06	3.64927e+06	6.476	7.079	10.194	6.2	5.198	9.571	6.31	5.061	5.259	4.618	2.904	6.482	5.654	8.767	1932.51	1229.26	1330.13	1292.89
Sema3f	0	3.89189	2.61318e-12	4.75915	3.34632e-16	27724.4	40102.1	32835	41389.4	38122.1	40083.7	42941.8	107517	110490	125649	31047.3	32214.7	27172.5	20099.6	557398	615036	593317	630528	9.622	13.836	11.336	14.509	13.356	14.04	15.023	37.586	38.645	44.014	10.645	11.214	9.422	6.975	197.092	215.126	209.252	223.387
Aif1l	0	6.63388	4.22453e-12	4.86201	1.20821e-15	18821.6	17517.9	28117.3	12997	16918.3	18411.6	21146.8	36591.4	48965.4	20780.5	99318.5	101339	78488.6	100050	2.3419e+06	1.96714e+06	1.61996e+06	2.14628e+06	6.532	6.044	9.707	4.556	5.927	6.449	7.398	12.792	17.126	7.279	34.054	35.277	27.215	34.717	828.082	688.063	571.329	760.397
Icam1	0	7.27168	4.22453e-12	4.33591	1.25565e-15	5539.85	6536.29	8648.46	8782.36	10426.1	6384.69	4839.9	79791.4	78537.1	57230.1	101367	76142.3	95356.3	115139	1.31326e+06	882604	1.3148e+06	1.28517e+06	1.923	2.255	2.986	3.079	3.653	2.236	1.693	27.894	27.469	20.047	34.756	26.506	33.064	39.953	464.36	308.715	463.704	455.32
Lgals9	0	5.69855	5.03696e-12	4.09715	1.711e-15	4331.42	9465.95	7812.31	7583.42	5133.48	7825.1	7596.35	66699.9	73550.9	51411.5	174574	125570	169719	171041	366755	437923	386230	363436	1.503	3.266	2.697	2.658	1.799	2.741	2.657	23.317	25.725	18.009	59.857	43.712	58.848	59.352	129.682	153.176	136.216	128.76
Mc2r	0	5.72777	8.66754e-12	0.982469	3.68033e-15	2365.67	1769.81	2376.5	1786.95	4494	2961.17	3380.95	1314.24	1603.84	2336.79	1345.1	2414.33	2170.65	2553.27	151658	127964	165477	155871	0.821	0.611	0.82	0.626	1.574	1.037	1.183	0.459	0.561	0.819	0.461	0.84	0.753	0.886	53.625	44.759	58.361	55.223
Ccnd1	0	3.71281	8.66754e-12	7.76668	3.55657e-15	152129	142889	146523	141697	128014	131842	121506	355022	452326	329276	5.02733e+06	4.17897e+06	3.56929e+06	3.9002e+06	2.31665e+06	1.96119e+06	1.82986e+06	1.72434e+06	52.8	49.299	50.587	49.672	44.85	46.18	42.508	124.11	158.204	115.342	1723.75	1454.74	1237.62	1353.38	819.151	685.982	645.358	610.91
Nxn	0	4.02274	1.08322e-11	4.65378	7.63875e-15	22857.8	34527.1	39394.4	28234.6	24858.5	29838.5	24421.5	59383.5	52273.7	52098	59274.3	78032.5	55758.9	65638.8	475459	437456	587340	523585	7.933	11.912	13.601	9.898	8.709	10.451	8.544	20.759	18.283	18.249	20.324	27.164	19.334	22.777	168.119	153.013	207.144	185.499
Top2a	0	6.786	1.08322e-11	5.45173	7.58753e-15	11310.1	11821.9	8389.87	5806.23	5838.57	8034.25	7696.87	183029	211393	190553	1.61349e+06	1.59416e+06	985114	1.55643e+06	1.14281e+06	888142	889223	950553	3.925	4.079	2.897	2.035	2.046	2.814	2.693	63.984	73.936	66.749	553.225	554.946	341.58	540.083	404.089	310.653	313.612	336.768
Rims2	0	-2.68064	1.08322e-11	5.48579	5.83213e-15	272056	237608	248631	265438	265435	289725	299182	157396	198679	143422	76015.3	78500.9	96276.7	85711.7	47049.3	46982	47205.3	39680.1	94.424	81.979	85.839	93.049	92.996	101.48	104.666	55.023	69.489	50.239	26.064	27.327	33.383	29.742	16.636	16.433	16.648	14.058
Itpr3	0	4.58759	1.08322e-11	4.51347	7.81908e-15	17846.3	15038.4	21721.9	20848.5	30737.7	24715.4	27438.6	131207	149033	183239	24834.8	22533	28935.2	30043.9	552154	486871	697186	584196	6.194	5.189	7.499	7.308	10.769	8.657	9.599	45.868	52.125	64.187	8.515	7.844	10.033	10.425	195.238	170.297	245.885	206.973
Mfap2	0	6.39321	1.08322e-11	4.43432	6.7128e-15	10345.2	11821.9	8756.39	11819.1	11558.2	9796.64	12133.3	36291	24412.9	44868.6	133501	174012	103124	116644	1.08475e+06	830914	1.12942e+06	915896	3.591	4.079	3.023	4.143	4.049	3.431	4.245	12.687	8.539	15.717	45.774	60.575	35.757	40.476	383.56	290.635	398.325	324.489
Mki67	0	6.60334	1.08322e-11	5.48656	5.5713e-15	9928.4	8308.08	7804.83	13319.3	8512.06	14206.5	13771.6	184934	179951	185317	1.05893e+06	1.00165e+06	610686	1.05281e+06	1.30896e+06	969987	1.10093e+06	1.07913e+06	3.446	2.866	2.695	4.669	2.982	4.976	4.818	64.65	62.939	64.915	363.081	348.684	211.75	365.328	462.84	339.28	388.279	382.32
Efnb1	0	3.70878	1.08322e-11	4.98071	7.80415e-15	37539	40190.9	35161.3	46024.1	42113.2	35157.1	27407.9	158491	248009	167963	40461.1	44475.5	45869.1	40028.5	531993	459877	571006	544929	13.029	13.867	12.139	16.134	14.755	12.314	9.588	55.406	86.743	58.836	13.873	15.482	15.905	13.89	188.109	160.855	201.383	193.061
Pmp22	0	5.43954	1.19086e-11	6.37151	9.10173e-15	43977.4	53329.5	70929.5	45245.6	46050	45588.9	42364	691148	630482	1.07795e+06	150777	182021	145012	164338	2.39827e+06	1.77217e+06	2.48471e+06	2.6034e+06	15.263	18.4	24.488	15.861	16.134	15.968	14.821	241.614	220.515	377.596	51.698	63.363	50.282	57.025	848.013	619.867	876.312	922.35
Slc12a4	0	3.26718	1.30354e-11	6.37399	1.05164e-14	82666.7	76691.3	97991	76912.1	83347.6	86148.2	87019.5	207860	197028	233876	495249	429723	364395	448491	892962	823918	755078	1.05557e+06	28.692	26.46	33.831	26.961	29.201	30.175	30.443	72.665	68.912	81.924	169.809	149.591	126.351	155.627	315.745	288.188	266.302	373.975
Mir365-2	0	8.58926	1.40296e-11	-10.414	1.19142e-14	0	0	0	0.977	0	0	0	0	0	0	0	0	0	0	204.275	404.9	191.795	218.314	0	0	0	0	0	0	0	0	0	0	0	0	0	0	0.072	0.142	0.068	0.077
Wipf2	0	-1.84048	1.44101e-11	5.68355	1.28493e-14	247263	211460	227723	243444	252113	242543	245734	139898	165535	133960	120912	120747	144109	139416	65093.4	74750.8	74633.1	73529.5	85.819	72.957	78.621	85.339	88.329	84.954	85.967	48.906	57.897	46.925	41.458	42.033	49.969	48.378	23.017	26.146	26.322	26.05
Ticam1	0	2.96219	1.50376e-11	3.76289	1.60163e-14	12146	13111.8	14945	17131.5	18159.6	14467.4	15105.1	44683.8	37573.4	38770.5	70282.6	65005.7	53570.9	64592.2	121347	118379	119066	145487	4.216	4.524	5.16	6.005	6.362	5.067	5.284	15.621	13.142	13.581	24.098	22.629	18.575	22.414	42.908	41.406	41.992	51.544
Plcb3	0	4.02642	1.50376e-11	6.24721	1.57888e-14	67644.6	82204.3	77588.8	72416.6	66312.7	73787.8	65866.5	256590	206408	315750	213014	254833	206454	246244	1.58125e+06	1.1201e+06	1.13813e+06	1.28005e+06	23.478	28.362	26.787	25.386	23.233	25.845	23.043	89.7	72.193	110.604	73.037	88.71	71.586	85.447	559.119	391.786	401.398	453.506
2700081O15Rik	0	3.50189	1.50376e-11	6.15931	1.61434e-14	114970	137267	103413	105128	117463	97137	101209	138233	117040	151343	135964	118193	116336	133576	1.56849e+06	1.15531e+06	1.3308e+06	1.37068e+06	39.903	47.359	35.703	36.852	41.154	34.024	35.407	48.324	40.936	53.014	46.619	41.144	40.339	46.351	554.609	404.101	469.349	485.614
Cnn3	0	3.24916	1.50376e-11	6.86175	1.46123e-14	90603.8	121732	136829	92059.3	129487	114092	108738	414818	420731	477884	538078	540705	511606	524263	1.36524e+06	1.14981e+06	1.01132e+06	1.11155e+06	31.446	42	47.24	32.271	45.366	39.962	38.041	145.013	147.153	167.398	184.494	188.225	177.395	181.92	482.74	402.178	356.674	393.806
Sidt2	0	1.73423	1.50376e-11	7.05558	1.66013e-14	265001	275295	253489	295939	289348	292301	299630	396960	381930	429163	225069	258978	235170	222799	1.07672e+06	940967	1.01255e+06	1.01783e+06	91.975	94.982	87.516	103.741	101.374	102.383	104.822	138.771	133.583	150.332	77.171	90.153	81.543	77.312	380.72	329.129	357.107	360.604
Tlr2	0	7.24738	1.75959e-11	3.46115	2.01728e-14	3323.17	2946.05	6681.23	3280.87	2010.01	4397.18	3405.41	86954.6	85285.3	82461	32826.3	39639.7	29623.3	58263.9	556359	501852	576114	672315	1.153	1.016	2.307	1.15	0.704	1.54	1.191	30.398	29.829	28.885	11.255	13.799	10.272	20.218	196.725	175.537	203.185	238.192
Ccnd3	0	4.98297	1.79196e-11	6.29214	2.28266e-14	52056.1	61789	70049	44820.7	50619.9	49153.9	50354	130498	98442.3	139090	609975	609084	400933	560743	1.8049e+06	1.40711e+06	1.92045e+06	2.28059e+06	18.067	21.318	24.184	15.712	17.735	17.217	17.616	45.62	34.431	48.722	209.145	212.029	139.02	194.579	638.2	492.175	677.307	807.981
Tbx3	0	4.52703	1.79196e-11	2.24644	2.18783e-14	10807.3	5630.53	7406.79	6311.7	7366.77	9417.42	6510.59	10867.6	6359.32	12462	3472.65	4259.48	3365.88	3866.84	189778	161518	203963	188592	3.751	1.943	2.557	2.213	2.581	3.299	2.278	3.799	2.224	4.365	1.191	1.483	1.167	1.342	67.104	56.495	71.934	66.815
Prss36	0	3.49782	1.79196e-11	3.7067	2.21865e-14	23457.4	21791.6	24533.3	23348	17876.1	16967.9	21867.9	20357.9	18188.2	16993.5	26188.1	28903.9	22005.1	22664.7	315061	245944	259933	221196	8.141	7.518	8.47	8.185	6.263	5.943	7.65	7.117	6.361	5.953	8.979	10.062	7.63	7.865	111.404	86.026	91.673	78.367
Ifitm3	0	5.8861	1.89934e-11	6.31346	2.50008e-14	23168.6	36201.7	32080.1	28837.8	23374.4	30697.1	35048.8	476243	306191	272058	923907	486662	722145	861962	1.99228e+06	1.81273e+06	2.11732e+06	1.65399e+06	8.041	12.49	11.076	10.109	8.189	10.752	12.261	166.487	107.092	95.299	316.785	169.412	250.398	299.102	704.457	634.055	746.74	585.986
6330512M04Rik	0	3.0963	1.96717e-11	4.42962	2.6729e-14	43514.8	38881.2	41329.1	34806.6	43833.9	42339.9	43844.3	24913.6	38629.3	19406.6	34526.8	36931.3	45212.7	38427.5	431395	326297	370502	397445	15.103	13.415	14.269	12.201	15.357	14.83	15.338	8.709	13.511	6.798	11.838	12.856	15.677	13.334	152.538	114.132	130.669	140.809
3110082I17Rik	0	3.30456	2.21729e-11	5.90993	3.1069e-14	89510.1	96271.4	78496.1	84577.5	77111.4	85852.7	85525.9	156558	122237	174478	122121	124985	120981	131473	974448	731216	937443	1.0169e+06	31.067	33.215	27.101	29.649	27.016	30.071	29.92	54.73	42.753	61.118	41.872	43.509	41.949	45.621	344.558	255.763	330.619	360.274
Aida	0	1.58475	2.32603e-11	5.43176	3.56169e-14	81155.3	82646.5	88307.1	96590.9	94195.3	101280	85558.8	106807	110905	118152	105298	92286.7	107757	93361	295692	271179	292963	304730	28.167	28.514	30.488	33.86	33.002	35.475	29.932	37.338	38.79	41.387	36.104	32.126	37.364	32.396	104.555	94.853	103.323	107.961
Kif26a	0	5.11787	2.32603e-11	4.44487	3.65433e-14	28991.8	32051.6	33227.2	26162.5	35462.8	35180.2	33400.3	15608.8	32575.2	8538.06	21534.8	33331.1	33110.5	28788	1.30625e+06	1.00835e+06	1.01328e+06	1.53962e+06	10.062	11.058	11.472	9.171	12.425	12.322	11.685	5.457	11.393	2.991	7.384	11.603	11.481	9.989	461.881	352.698	357.367	545.465
Ralyl	0	-1.92399	2.32603e-11	4.75594	3.50361e-14	125740	120740	116877	140463	131872	131062	141439	80314.6	89286.1	68401.3	58407.1	60865.3	73449.1	69063.6	35400.3	38524.2	35781.2	37879.2	43.641	41.657	40.351	49.239	46.202	45.906	49.481	28.077	31.228	23.96	20.026	21.188	25.468	23.965	12.517	13.475	12.619	13.42
Bri3bp	0	-2.60821	2.32603e-11	6.11318	3.38714e-14	383833	379897	412098	330350	363235	342681	340167	202090	274449	190297	186812	205232	201518	190415	64991.9	67085.8	63457.3	62369	133.219	131.071	142.275	115.804	127.261	120.029	119.004	70.647	95.99	66.659	64.053	71.444	69.875	66.074	22.981	23.465	22.38	22.096
Vim	0	5.68013	2.42982e-11	8.79362	3.92057e-14	99543.1	140083	134821	73824.6	75809.4	99696.3	114508	8.84303e+06	7.1741e+06	1.1107e+07	5.84824e+06	6.49371e+06	3.98421e+06	5.65455e+06	5.63469e+06	4.8982e+06	5.54061e+06	6.79789e+06	34.549	48.331	46.547	25.879	26.56	34.92	40.059	3091.38	2509.19	3890.66	2005.22	2260.53	1381.49	1962.14	1992.39	1713.29	1954.07	2408.4
Dsn1	0	4.2625	2.50386e-11	3.48688	4.15535e-14	12338.9	9865.47	9368.68	8784.81	9661.26	8139.93	11048	17427.6	21135.2	21922.9	59351.5	61775.5	43502.6	70005.4	233213	188723	220880	173466	4.283	3.404	3.235	3.08	3.385	2.851	3.865	6.092	7.392	7.679	20.35	21.505	15.084	24.292	82.462	66.011	77.9	61.456
C1qc	0	4.88735	2.50386e-11	6.31973	4.25266e-14	34335.6	41502.2	32006.9	28897.9	30107	29984.4	29776.9	812632	707243	722635	678013	563334	636301	752286	716170	1.31468e+06	1.33045e+06	879275	11.917	14.319	11.05	10.13	10.548	10.502	10.417	284.083	247.363	253.132	232.474	196.102	220.632	261.044	253.233	459.845	469.226	311.515
Igdcc4	0	2.09338	3.10319e-11	6.27722	5.40234e-14	177145	193042	187302	176426	195715	181553	209494	130672	140218	117654	103258	122675	108552	122783	1.02687e+06	732374	862039	878470	61.483	66.603	64.665	61.846	68.57	63.591	73.289	45.681	49.042	41.213	35.405	42.705	37.639	42.606	363.095	256.168	304.025	311.23
Nfe2l2	0	3.53702	3.12515e-11	5.63258	5.57328e-14	45800.1	52349.3	60491.7	48870.3	54252.1	50455.6	58657.1	231705	164060	216348	134281	144648	105981	151555	751042	665522	561357	683874	15.896	18.061	20.885	17.131	19.007	17.673	20.521	81	57.381	75.784	46.042	50.353	36.748	52.59	265.563	232.785	197.98	242.287
Apobec3	0	4.98864	3.13872e-11	3.43069	5.73076e-14	6870.31	3359.96	6781.68	6271.65	5944.34	4379.57	4268.33	43411.7	34469.3	41531.1	115347	88010	90727	101219	188169	191696	195733	147072	2.385	1.159	2.341	2.199	2.083	1.534	1.493	15.176	12.056	14.548	39.55	30.637	31.459	35.123	66.535	67.051	69.032	52.106
H2-K1	0	5.66169	3.30311e-11	7.61292	6.17116e-14	56293.9	66863.2	65960.7	51235	58676.6	53343.6	57683	1.36464e+06	988042	747340	3.87945e+06	2.60526e+06	3.15437e+06	3.9657e+06	2.28231e+06	4.68315e+06	3.79696e+06	2.53753e+06	19.538	23.069	22.773	17.96	20.558	18.684	20.18	477.054	345.574	261.786	1330.17	906.917	1093.75	1376.1	807.011	1638.06	1339.12	899.012
Pak3	0	-2.88126	3.39891e-11	6.07979	6.49445e-14	367670	364555	438017	425424	366509	406687	339375	173715	281936	175443	178935	195401	188649	202926	55592.6	58864.2	56784.6	54990.8	127.609	125.778	151.224	149.132	128.408	142.448	118.727	60.728	98.609	61.456	61.352	68.021	65.412	70.416	19.657	20.589	20.027	19.482
Cp	0	3.32165	3.53733e-11	4.46791	6.90915e-14	16895.6	22902.3	23608.4	32054.2	29632.6	31857.4	32048.5	45658	42785.8	40481.9	75024.3	88614.8	80876.7	108201	243121	299419	310491	297316	5.864	7.902	8.151	11.237	10.382	11.159	11.212	15.961	14.965	14.18	25.724	30.848	28.043	37.546	85.966	104.73	109.505	105.335
Mb21d1	0	4.18755	3.68262e-11	2.02286	7.3493e-14	2029.74	2165.86	2251.48	3236.43	4051.36	3817.6	3522.84	12330	13591.4	9680.91	29468.6	26889.1	21456.8	28917.2	50217.6	60192.9	57240.9	64066.1	0.704	0.747	0.777	1.135	1.419	1.337	1.232	4.31	4.754	3.391	10.104	9.36	7.44	10.034	17.757	21.054	20.188	22.698
3110056O03Rik	0	2.20061	3.97e-11	6.16733	8.09139e-14	104641	123028	101521	120424	125391	113415	118853	166332	152421	157670	287551	224907	235414	256599	581766	486282	653337	576429	36.318	42.447	35.05	42.214	43.931	39.725	41.58	58.147	53.31	55.23	98.594	78.293	81.628	89.04	205.708	170.091	230.42	204.221
Irak2	0	3.72831	4.00349e-11	4.21745	8.32962e-14	23523.2	24739.1	20981.4	35911.8	38635.3	32745.7	37746	39642.7	26873.5	30090.3	21735.8	27710.9	27559	31957.1	430574	359351	492825	443264	8.164	8.535	7.244	12.589	13.536	11.47	13.205	13.858	9.399	10.54	7.453	9.646	9.556	11.089	152.248	125.693	173.81	157.042
Ddx58	0	4.21146	4.03318e-11	3.75111	8.72443e-14	6344.7	8811.83	10084.6	10218.7	9243.59	12676.9	10485.3	40607	39237.8	35100.8	112145	71579.9	96384.8	87184.8	195206	230387	158984	187294	2.202	3.04	3.482	3.582	3.239	4.44	3.668	14.196	13.724	12.295	38.452	24.918	33.421	30.253	69.024	80.584	56.071	66.356
Orai1	0	2.81506	4.03318e-11	3.3553	8.73389e-14	8020.68	11529.6	13936.3	9886.08	10226.3	12477.1	11186.4	31385.4	25059.9	28191.5	68149.3	59195.1	60515.9	55075	87317.8	77653	79647.5	87542.5	2.784	3.978	4.811	3.466	3.583	4.37	3.913	10.972	8.765	9.875	23.367	20.606	20.983	19.111	30.875	27.161	28.09	31.015
Rps6ka1	0	4.48136	4.39257e-11	5.24097	9.69868e-14	41114.9	36687.1	46500.4	30746.3	25572.9	37798.5	29910.4	126219	128224	125849	85774.5	81458.4	91867.3	105413	1.12602e+06	935388	656776	711812	14.27	12.658	16.054	10.778	8.96	13.239	10.464	44.124	44.847	44.084	29.41	28.357	31.854	36.579	398.153	327.178	231.633	252.185
Gpr64	0	4.7347	4.90681e-11	1.81287	1.10425e-13	2496.38	4579.87	8503.67	4827.05	5380.76	3699.82	5520.01	5231.74	4517.27	8004.79	2673.25	5384.22	4466.14	5202.13	143982	133473	131286	136480	0.866	1.58	2.936	1.692	1.885	1.296	1.931	1.829	1.58	2.804	0.917	1.874	1.549	1.805	50.911	46.686	46.302	48.353
Prickle2	0	-2.24765	5.03493e-11	7.01312	1.15446e-13	674115	679210	665398	676504	670534	634122	607284	410863	522113	386006	267696	269955	368765	287441	146111	165866	143725	144092	233.968	234.339	229.726	237.148	234.924	222.11	212.452	143.631	182.612	135.214	91.786	93.974	127.866	99.743	51.664	58.016	50.689	51.05
Stat3	0	2.24826	5.25922e-11	7.28232	1.24635e-13	154059	153731	181448	168708	174220	173960	185314	588180	519933	545314	1.18448e+06	1.04458e+06	920204	1.08938e+06	768565	804269	866729	1.07957e+06	53.47	53.04	62.644	59.14	61.038	60.932	64.83	205.618	181.85	191.018	406.128	363.628	319.073	378.018	271.759	281.316	305.679	382.475
Fgfrl1	0	5.04387	5.25922e-11	5.91509	1.25055e-13	40818.3	51676.3	55687.4	38390.3	39732.1	38234.9	36503.7	101942	85998.9	67896.4	446584	481598	257194	443738	1.65217e+06	1.11642e+06	1.57624e+06	1.7906e+06	14.167	17.829	19.226	13.458	13.92	13.392	12.77	35.637	30.079	23.783	153.123	167.649	89.18	153.978	584.197	390.5	555.911	634.384
Klhl25	0	2.74947	5.35707e-11	4.32363	1.29656e-13	32418.7	28156.6	35695	23972.2	24531.9	23265	26842.1	52063.3	53401.6	46440	73855.7	69453.1	57834.6	62675.2	206446	190756	189805	210813	11.252	9.715	12.324	8.403	8.595	8.149	9.39	18.2	18.678	16.267	25.323	24.177	20.054	21.748	72.998	66.722	66.941	74.688
Il11ra1	0	3.1363	5.52276e-11	5.57011	1.36011e-13	87237.2	92413.7	74138.4	75854.2	78679.3	79807.5	92112.1	164715	99086.8	121976	53986.9	53311.7	67869.5	66757.4	763235	811046	796262	765971	30.278	31.884	25.596	26.591	27.566	27.954	32.224	57.582	34.656	42.727	18.511	18.558	23.533	23.165	269.875	283.686	280.827	271.373
Tmem173	0	5.40169	5.6504e-11	4.47707	1.41554e-13	11399.2	12112.2	13564.4	10464.3	7573.89	7905.45	9199.42	136375	88456.9	133314	143961	122900	170520	131434	437605	522718	520375	374673	3.956	4.179	4.683	3.668	2.654	2.769	3.218	47.674	30.938	46.699	49.361	42.783	59.126	45.608	154.734	182.835	183.527	132.741
Col9a3	0	5.82124	5.91101e-11	5.48484	1.50593e-13	24205.6	39308.5	53212.6	37852.6	30010.1	53971	54196.6	28522.8	35298.5	17842.6	116324	200276	166153	206662	2.81059e+06	1.92386e+06	3.41161e+06	1.98861e+06	8.401	13.562	18.371	13.269	10.514	18.904	18.96	9.971	12.346	6.25	39.885	69.718	57.612	71.712	993.806	672.923	1203.21	704.537
Mdk	0	5.58827	6.0437e-11	5.56649	1.56539e-13	35117.1	50193.9	54777.5	36369.9	35006	35684.4	40126.2	32396.8	54034.2	22905.7	174662	287346	133289	269256	2.25944e+06	1.69188e+06	2.32834e+06	2.17096e+06	12.188	17.318	18.912	12.749	12.264	12.499	14.038	11.325	18.899	8.024	59.887	100.028	46.217	93.432	798.923	591.782	821.164	769.142
Rusc2	0	-2.10614	6.31232e-11	6.52314	1.66177e-13	436345	391075	397015	380496	411858	384625	388862	321524	368885	273844	309441	281245	298562	280437	83298.5	112025	97109.1	110109	151.444	134.928	137.068	133.383	144.296	134.72	136.039	112.399	129.02	95.925	106.1	97.905	103.524	97.312	29.454	39.184	34.249	39.01
Tnfaip8	0	3.43065	6.54029e-11	4.47146	1.74956e-13	21169	22071.5	32496.3	25601.8	25220.4	27159.7	26040.1	58139.3	56098.9	68275.4	57403	82798.9	61324.7	81790.9	353718	281171	246581	317153	7.347	7.615	11.219	8.975	8.836	9.513	9.11	20.325	19.621	23.916	19.682	28.823	21.264	28.382	125.072	98.347	86.965	112.363
Smc4	0	3.97719	6.63767e-11	5.40794	1.80379e-13	26814	23351.5	26140.9	20691.3	22917	30999.3	29810.7	145873	155642	164802	468544	523842	293631	490401	479047	434046	400899	429712	9.306	8.057	9.025	7.253	8.029	10.858	10.429	50.995	54.437	57.729	160.652	182.355	101.814	170.17	169.388	151.82	141.39	152.241
Tapbp	0	4.34486	6.92128e-11	6.43646	1.93085e-13	64048.6	79007.2	84984.9	68750.9	71156.3	69433	76370.1	327649	231527	229784	408781	190945	385782	327584	1.66892e+06	1.47924e+06	1.73577e+06	1.54677e+06	22.23	27.259	29.341	24.101	24.93	24.32	26.717	114.541	80.978	80.491	140.161	66.47	133.767	113.672	590.118	517.407	612.172	548.001
Tlr6	0	4.91039	6.92128e-11	0.526051	1.93964e-13	1011.44	555.362	782.727	680.3	553.303	987.973	1176.06	12477.1	10294.1	8967.61	6203.67	5073.54	6359.04	6204.69	23253.3	29727.9	25699.7	24395.4	0.351	0.192	0.27	0.238	0.194	0.346	0.411	4.362	3.6	3.141	2.127	1.766	2.205	2.153	8.222	10.398	9.064	8.643
Cdh23	0	3.40526	6.97377e-11	6.09397	2.02755e-13	73107.2	74525.5	93827.9	75287.2	80884.2	72667.7	70157.5	404022	288422	464393	110618	135605	144291	159260	943865	788571	901093	892541	25.374	25.713	32.394	26.392	28.338	25.453	24.544	141.24	100.877	162.672	37.928	47.205	50.032	55.263	333.744	275.825	317.799	316.215
Got1	0	-3.28002	6.97377e-11	6.65092	2.03293e-13	618555	674721	657366	573407	584494	577526	574227	347152	439107	301922	238801	250481	369300	285765	57180.8	81374.7	62183.1	72043.1	214.685	232.79	226.953	201.007	204.78	202.287	200.887	121.359	153.58	105.76	81.879	87.195	128.052	99.161	20.219	28.463	21.931	25.524
Plekhf2	0	2.85299	6.97377e-11	3.88188	2.04318e-13	20863.2	18937.3	15835.7	20873.4	22349	18461.1	16451.1	50815.9	42596.6	46079.9	46126	45869.4	45047.8	45244.3	152300	130135	131276	184343	7.241	6.534	5.467	7.317	7.83	6.466	5.755	17.764	14.898	16.141	15.815	15.968	15.62	15.7	53.852	45.518	46.299	65.31
Ptges	0	5.76253	7.00213e-11	3.55439	2.08122e-13	11203.6	14570.9	10563.9	7617.6	10375.7	7775.01	10180.2	36641.4	16659.9	21190.1	19340.7	21234.5	18524.6	23856.6	568402	441871	583585	827634	3.888	5.027	3.647	2.67	3.635	2.723	3.561	12.809	5.827	7.423	6.631	7.392	6.423	8.278	200.983	154.557	205.82	293.219
Def6	0	4.22237	7.08259e-11	2.40539	2.13521e-13	4291.66	3716.8	5362.62	4726.44	3733.08	5226.09	5564.94	22354.3	24580.5	14106	18397.5	13853.4	16081	17548.2	93973.9	72348.6	106611	102931	1.49	1.282	1.851	1.657	1.308	1.831	1.947	7.815	8.597	4.941	6.308	4.823	5.576	6.089	33.229	25.306	37.6	36.467
Aldh5a1	0	-2.95331	7.28233e-11	5.47524	2.22635e-13	251994	251174	309876	288350	293031	281241	298016	107082	153294	83758.6	101868	114227	134468	111231	33565	42665.8	40502	40816.1	87.461	86.659	106.984	101.081	102.664	98.509	104.258	37.434	53.616	29.34	34.928	39.764	46.626	38.597	11.868	14.924	14.284	14.461
Slc4a8	0	-2.20518	7.38294e-11	6.08441	2.31981e-13	318818	296748	391034	328344	391865	396556	366144	169192	207877	141186	170352	169025	189723	177961	77902.4	73819.8	99184.9	82656.9	110.653	102.383	135.003	115.101	137.291	138.899	128.092	59.147	72.706	49.456	58.41	58.839	65.785	61.753	27.546	25.821	34.981	29.284
Trmt2a	0	1.58787	7.38294e-11	5.99696	2.31115e-13	100464	108691	113888	122310	122546	117960	121471	141720	134583	145084	284208	222303	238346	242684	383884	335625	395348	383999	34.869	37.5	39.319	42.876	42.934	41.317	42.495	49.543	47.071	50.822	97.448	77.386	82.645	84.212	135.739	117.394	139.432	136.046
Mapre2	0	-2.48651	7.56038e-11	6.84081	2.40766e-13	621117	611115	641808	621521	585981	560936	557512	356884	502491	322819	278594	268511	328746	280301	99336	135057	122208	108723	215.574	210.845	221.582	217.874	205.301	196.476	195.039	124.761	175.749	113.08	95.523	93.472	113.99	97.265	35.125	47.24	43.1	38.519
Fzd9	0	5.31425	7.7149e-11	3.13955	2.51697e-13	11343.4	9834.7	18037.4	6446.49	7346.2	10555.7	10490.7	9266.98	10473.7	5332.14	15339.9	16943	17826.3	19807.2	522098	323744	387954	528258	3.937	3.393	6.227	2.26	2.574	3.697	3.67	3.24	3.663	1.868	5.26	5.898	6.181	6.873	184.61	113.239	136.824	187.154
Itgam	0	4.08501	7.7149e-11	6.25616	2.52239e-13	52191.4	51453	48218.7	52158.9	43969.5	45119.4	47612.2	544439	895352	481583	334820	335542	279978	455503	756478	1.08309e+06	1.0303e+06	740173	18.114	17.752	16.647	18.284	15.405	15.804	16.657	190.327	313.155	168.694	114.802	116.806	97.08	158.06	267.485	378.841	363.366	262.233
Rab32	0	4.65943	7.86031e-11	2.95328	2.6033e-13	3217.6	4923.3	3286.92	4493.01	5500.23	7085.9	4162.02	39576.3	62044.9	41092	35319.9	37163.7	29338.4	49119.2	125964	136868	124168	109571	1.117	1.699	1.135	1.575	1.927	2.482	1.456	13.835	21.701	14.394	12.11	12.937	10.173	17.044	44.54	47.873	43.792	38.82
Agtpbp1	0	-2.67587	8.06741e-11	6.23496	2.70615e-13	452503	425793	438353	445464	438366	469687	469195	243770	288219	202195	137613	141961	202395	152513	70458.6	94403.2	64634.8	76879.7	157.052	146.906	151.34	156.157	153.583	164.514	164.143	85.218	100.807	70.827	47.184	49.418	70.179	52.922	24.914	33.02	22.796	27.237
AI464131	0	-3.76397	8.16771e-11	3.60221	2.77448e-13	85776.1	93999	95262.4	86370.3	93362.9	82021.3	80972	55207.6	54068.7	43758.4	20381.3	24666.3	32641	26412.9	6290.05	6899.78	8773.36	6292.92	29.771	32.431	32.889	30.277	32.71	28.729	28.327	19.3	18.911	15.328	6.988	8.587	11.318	9.165	2.224	2.413	3.094	2.229
Ntn1	0	4.42871	8.44676e-11	5.44114	2.90513e-13	35182.9	41012.3	41976.6	57987.7	31561.8	34862.1	37654.4	40768.7	41297.5	20293.6	449585	338155	287232	338267	974890	734628	850912	1.1488e+06	12.211	14.15	14.492	20.328	11.058	12.211	13.173	14.252	14.444	7.109	154.152	117.715	99.595	117.379	344.715	256.957	300.101	407.003
Anks1b	0	-2.64146	8.74821e-11	7.27317	3.04595e-13	667967	655571	630584	822132	725555	811794	825732	454365	637035	411097	633026	570647	632933	566241	104164	155741	140872	111802	231.834	226.183	217.707	288.197	254.201	284.342	288.873	158.838	222.807	144.003	217.049	198.648	219.464	196.486	36.832	54.475	49.683	39.61
Cdk2	0	4.64683	9.22965e-11	3.46839	3.29606e-13	5110.68	4853.82	5172.41	5154.26	5881.18	6996.19	6217.01	43932.1	40921.2	52583.3	124889	117134	75675.2	112904	167071	129267	151772	160340	1.774	1.675	1.786	1.807	2.06	2.451	2.175	15.358	14.312	18.419	42.821	40.776	26.24	39.178	59.075	45.215	53.527	56.806
Dbn1	0	-2.48409	9.22965e-11	7.36965	3.37532e-13	619117	806156	532554	862604	769216	761861	744776	625215	710450	574417	648722	608433	676125	568751	124036	144362	157924	132146	214.88	278.138	183.862	302.385	269.498	266.853	260.552	218.565	248.485	201.213	222.431	211.802	234.441	197.357	43.858	50.495	55.697	46.818
Psmb8	0	6.56065	9.22965e-11	5.50963	3.55237e-13	7830.1	11322.6	9357.46	7401.74	10060.8	9428.42	9654.01	315269	298167	189050	1.44207e+06	740828	1.2077e+06	1.20564e+06	718325	1.14437e+06	1.21162e+06	780264	2.718	3.907	3.231	2.595	3.525	3.302	3.377	110.213	104.286	66.222	494.452	257.89	418.759	418.36	253.995	400.276	427.315	276.437
C4b	0	5.22271	9.22965e-11	8.03854	3.4295e-13	80195	99677	111787	106035	99186.7	116004	120029	1.81453e+06	1.38119e+06	1.73779e+06	2.35813e+06	1.87331e+06	2.34027e+06	3.33553e+06	3.5002e+06	6.79597e+06	4.98936e+06	2.61487e+06	27.834	34.39	38.594	37.17	34.75	40.632	41.991	634.328	483.081	608.732	808.545	652.118	811.468	1157.43	1237.65	2377.08	1759.66	926.41
Cfb	0	8.58092	9.22965e-11	5.63343	3.48563e-13	14047.8	15088.6	17677.9	22369.3	16792	20782.7	19672.8	269988	163655	96523.8	116675	44253.1	121759	122222	8.97723e+06	5.95852e+06	1.03644e+07	5.416e+06	4.876	5.206	6.103	7.842	5.883	7.279	6.882	94.383	57.239	33.811	40.005	15.405	42.219	42.411	3174.29	2084.16	3655.32	1918.81
Ecscr	0	5.89425	9.22965e-11	3.08125	3.61008e-13	4538.46	6174.48	4672.85	3378.05	3311.01	3811.55	5866.95	39650.6	26978.6	51372	32407.4	37258.6	27708.9	21917.3	299901	314306	265849	253597	1.575	2.13	1.613	1.184	1.16	1.335	2.052	13.861	9.436	17.995	11.112	12.97	9.608	7.605	106.043	109.938	93.76	89.846
Notch1	0	3.45614	9.22965e-11	6.57229	3.64467e-13	90056.7	91983.4	96146.1	87877.9	90835.8	99827.4	99947.8	137784	173241	172989	829696	617103	451114	750773	1.3651e+06	949126	986663	1.19237e+06	31.256	31.736	33.194	30.806	31.825	34.966	34.966	48.167	60.592	60.596	284.482	214.82	156.42	260.52	482.692	331.983	347.978	422.439
Patl2	0	4.74116	9.22965e-11	6.85816	3.4819e-13	37028.4	48069.2	48797.3	49134.9	48708.8	47234.1	52720.3	664197	498125	482892	1.9159e+06	1.35715e+06	1.71418e+06	1.92035e+06	1.08716e+06	2.23759e+06	1.44429e+06	985410	12.852	16.585	16.847	17.224	17.065	16.544	18.444	232.192	174.222	169.152	656.914	472.438	594.377	666.366	384.411	782.659	509.375	349.117
B2m	0	4.79686	9.22965e-11	6.8145	3.62674e-13	34634	47141.1	46433.6	46930.9	45419.4	45085.8	48945.3	655372	488982	474636	1.8836e+06	1.33627e+06	1.68439e+06	1.89363e+06	1.07367e+06	2.20908e+06	1.42199e+06	967848	12.021	16.265	16.031	16.452	15.913	15.792	17.123	229.107	171.024	166.26	645.839	465.169	584.05	657.093	379.643	772.689	501.509	342.895
Zfp704	0	-1.95623	9.22965e-11	5.94515	3.32627e-13	238306	222385	256950	252337	308255	263896	263907	141668	195238	150528	279352	227929	244581	220802	68106.6	74487.5	69507.7	74323.7	82.71	76.727	88.711	88.456	107.998	92.434	92.325	49.525	68.286	52.729	95.783	79.344	84.806	76.619	24.082	26.054	24.514	26.332
Haus7	0	3.16397	9.22965e-11	3.34641	3.61798e-13	7858.89	9903.69	14570.5	11524.6	13825.7	14646.3	9743.86	19759	19553.8	15498.9	59234.1	60351.9	45063.4	60148.6	129096	101576	111979	104407	2.728	3.417	5.03	4.04	4.844	5.13	3.409	6.907	6.839	5.429	20.31	21.009	15.625	20.872	45.647	35.529	39.493	36.99
Pdxk	0	-3.07567	9.28039e-11	6.27592	3.70412e-13	414465	461983	516293	448188	419846	418876	419032	216420	281960	215292	251386	241253	256275	250935	51490.6	83220.3	55657.7	42999.7	143.85	159.392	178.248	157.112	147.094	146.717	146.594	75.657	98.617	75.415	86.194	83.983	88.861	87.075	18.207	29.109	19.629	15.234
Kcnq4	0	3.34495	1.00019e-10	3.12198	4.03455e-13	15487	13269.6	10683.6	20247.8	17339.5	23502.8	19901.4	14376.8	14441.1	8573.85	13846	10007.2	12452.3	11022.6	191886	194192	156449	195996	5.375	4.578	3.688	7.098	6.075	8.232	6.962	5.026	5.051	3.003	4.747	3.484	4.318	3.825	67.85	67.924	55.177	69.439
Ccna2	0	4.24194	1.01642e-10	5.13811	4.14317e-13	16562.9	17307.5	16839	13907.3	15148.3	19866.9	18284.1	118093	121641	124885	697506	698295	396916	668232	410501	301569	335430	329773	5.749	5.971	5.814	4.875	5.307	6.959	6.396	41.283	42.545	43.746	239.158	243.084	137.627	231.878	145.15	105.482	118.3	116.834
Ikbke	0	7.36969	1.04942e-10	3.23787	4.32227e-13	3853.35	4129.72	3751.21	10072.1	7346.21	8972.69	8845.8	22317.4	10563.8	22430.9	6489.4	17081.2	9517.04	19337.3	1.0622e+06	1.29533e+06	1.33693e+06	850897	1.337	1.425	1.295	3.531	2.574	3.143	3.095	7.802	3.695	7.857	2.225	5.946	3.3	6.71	375.586	453.076	471.512	301.461
Gpr146	0	1.74424	1.06761e-10	4.87088	4.44253e-13	65916	64189	57088.3	61099.1	55212.9	59015.5	63010.4	80412.3	76320.3	79569.3	55259.7	53574.3	67753.6	60825.3	211148	233357	206667	227347	22.878	22.146	19.71	21.418	19.344	20.671	22.044	28.111	26.694	27.872	18.947	18.65	23.493	21.106	74.66	81.623	72.888	80.546
Actr10	0	-1.6852	1.0813e-10	5.18468	4.59129e-13	157439	167086	179816	172818	176343	172549	165903	94324.3	114099	85740.1	74400.8	88326.6	101828	76983.6	54678.1	60241.8	57072	56847.8	54.643	57.647	62.081	60.581	61.782	60.438	58.039	32.974	39.907	30.034	25.51	30.747	35.308	26.713	19.334	21.071	20.128	20.14
Lrp5	0	4.14613	1.0813e-10	3.55636	4.57836e-13	7320.03	13765.4	8384	11655	10718.4	6845.37	8527.32	33202.8	24160.7	30637.8	74625.6	76522.4	51561.6	69754	203106	154348	176030	183501	2.541	4.749	2.895	4.086	3.755	2.398	2.983	11.607	8.45	10.732	25.587	26.638	17.879	24.205	71.817	53.988	62.083	65.012
Tcf3	0	3.17171	1.08321e-10	5.83867	4.64542e-13	46369.6	59452.8	50871.4	65238	66386.1	64268.5	66790.3	136907	112479	142018	385879	338238	246403	354747	598582	468401	610128	658754	16.094	20.512	17.563	22.869	23.259	22.511	23.366	47.86	39.34	49.747	132.308	117.744	85.438	123.098	211.654	163.836	215.181	233.388
Zyg11b	0	-2.28299	1.11861e-10	7.05249	4.84474e-13	799922	682671	783307	697595	761834	766149	762696	380664	525286	380471	214916	221974	305323	245085	155717	187104	150681	174823	277.632	235.533	270.434	244.541	266.911	268.355	266.821	133.074	183.722	133.275	73.69	77.271	105.868	85.045	55.061	65.445	53.143	61.937
Ctse	0	2.5363	1.13207e-10	3.88386	4.95108e-13	15534.1	17309	20381.9	17579.4	21644	18504	22583.5	34485.2	39722.2	34070.6	86318.3	58502	61210	74745.6	113989	133166	123153	106718	5.391	5.972	7.037	6.162	7.583	6.481	7.901	12.055	13.893	11.935	29.596	20.365	21.224	25.937	40.306	46.579	43.434	37.809
Bak1	0	3.00252	1.14141e-10	4.6271	5.04042e-13	21322.1	19453	19718.3	21518.6	21065.2	17711.5	21982.6	87959.5	82417.4	108533	247046	219128	166213	203618	164593	165328	193927	181767	7.4	6.712	6.808	7.543	7.38	6.204	7.69	30.749	28.826	38.018	84.706	76.281	57.633	70.656	58.199	57.828	68.394	64.398
2810459M11Rik	0	4.67631	1.22092e-10	4.07992	5.44335e-13	32058.1	36706.9	29972.8	21813.6	23352.3	21765.7	19461.5	22633.2	23468.1	8015.3	22906.9	20741.2	21376.2	26108.8	888259	631716	600893	746893	11.127	12.665	10.348	7.647	8.182	7.624	6.808	7.912	8.208	2.808	7.854	7.22	7.412	9.06	314.083	220.96	211.924	264.614
Olfr1414	0	8.35191	1.23473e-10	-10.6034	5.55737e-13	0	0	0	0	0	0	0	0	0	0	0	0	0	0	237.352	164.385	329.544	74.568	0	0	0	0	0	0	0	0	0	0	0	0	0	0	0.084	0.057	0.116	0.026
Myo5a	0	-2.47363	1.27897e-10	7.86547	5.81078e-13	1.22022e+06	938322	1.06352e+06	1.06842e+06	1.1685e+06	1.12862e+06	1.16071e+06	601750	812229	621905	957178	799008	858338	833529	184056	286258	200785	200868	423.508	323.737	367.176	374.534	409.387	395.315	406.061	210.362	284.082	217.847	328.193	278.143	297.621	289.236	65.081	100.127	70.813	71.165
Ggt7	0	-3.12268	1.28901e-10	5.84569	5.91114e-13	278798	309844	280373	316387	334422	295229	301836	167306	174225	131893	254491	270171	277913	242963	32184.2	45842.9	52221.2	25481.2	96.764	106.902	96.798	110.909	117.166	103.408	105.594	58.487	60.936	46.201	87.259	94.049	96.364	84.308	11.38	16.035	18.417	9.028
Lgmn	0	3.23026	1.30908e-10	7.38765	6.14295e-13	172271	155582	191044	122523	133954	137111	130512	613416	608777	702717	1.0043e+06	920008	896112	1.11933e+06	1.17512e+06	1.63433e+06	1.73412e+06	1.48838e+06	59.791	53.679	65.957	42.95	46.931	48.025	45.658	214.44	212.924	246.155	344.348	320.264	310.719	388.411	415.515	571.651	611.592	527.311
S1pr3	0	4.16197	1.30908e-10	4.9211	6.2922e-13	26231.2	23206.5	27376.2	17401.1	23925.7	24266.2	19160.3	152155	135602	71377.7	139528	163390	122965	156468	446446	435214	477187	404735	9.104	8.007	9.452	6.1	8.382	8.5	6.703	53.191	47.428	25.003	47.841	56.878	42.637	54.295	157.86	152.228	168.295	143.392
Dmrta1	0	5.92787	1.30908e-10	0.485727	6.08567e-13	888.953	390.589	1289.77	415.603	877.942	1029.26	572.018	5488.24	3623.03	4997.86	6021.56	6201.26	6339.33	6469.15	55383	43777.7	43784.6	46335.5	0.309	0.135	0.445	0.146	0.308	0.361	0.2	1.919	1.267	1.751	2.065	2.159	2.198	2.245	19.583	15.312	15.442	16.416
Rcc2	0	2.21326	1.30908e-10	7.49834	6.32514e-13	203031	241351	261693	239824	249094	230570	235617	390001	358862	438390	1.21487e+06	1.13109e+06	892645	1.16274e+06	1.36214e+06	1.07216e+06	1.17703e+06	1.15237e+06	70.467	83.27	90.349	84.07	87.271	80.76	82.428	136.338	125.514	153.564	416.549	393.746	309.517	403.471	481.644	375.017	415.118	408.268
Gpr30	0	4.43401	1.30908e-10	2.82249	6.33668e-13	5932	9389.52	6904.56	6704.83	7030.38	7975.36	7147.1	12559.4	9557.48	20058.8	20018.9	25393.8	17137.6	18886	150642	135398	193210	206022	2.059	3.24	2.384	2.35	2.463	2.793	2.5	4.391	3.343	7.026	6.864	8.84	5.942	6.553	53.266	47.359	68.141	72.991
Usp31	0	-2.62123	1.30908e-10	6.02938	6.30051e-13	403093	306674	375514	381483	440496	397981	387368	202416	271041	201594	126254	113198	146441	138959	68309.1	81077.9	52706.7	70109.2	139.903	105.808	129.645	133.728	154.329	139.399	135.516	70.761	94.798	70.616	43.289	39.405	50.777	48.219	24.154	28.359	18.589	24.839
Sms	0	-3.6196	1.30959e-10	5.21509	6.39477e-13	238263	243726	278897	220847	217082	229705	202325	112096	152804	109679	109007	135389	147365	120357	17724.1	26525.6	20848.4	17613.8	82.695	84.09	96.288	77.418	76.056	80.458	70.781	39.187	53.444	38.419	37.376	47.13	51.097	41.764	6.267	9.278	7.353	6.24
Rgs7bp	0	-4.07784	1.32796e-10	6.51031	6.54086e-13	766976	649219	705403	827089	777356	861356	966713	345592	555101	342092	135415	108336	197799	137887	48814.9	68883.9	40976.9	46961.3	266.198	223.992	243.538	289.935	272.35	301.702	338.194	120.813	194.15	119.831	46.43	37.713	68.585	47.847	17.261	24.094	14.452	16.638
Rorc	0	4.86587	1.34972e-10	1.0407	6.70535e-13	3549.87	4116.32	3760.83	1448.99	3452.03	3610.65	3665.18	1408.15	3394.34	763.314	1666.62	2092.38	4133.44	3673.78	107818	92330.3	101559	103340	1.232	1.42	1.298	0.508	1.209	1.265	1.282	0.492	1.187	0.267	0.571	0.728	1.433	1.275	38.124	32.295	35.818	36.612
Necap2	0	2.34122	1.39362e-10	5.48446	6.98261e-13	42891	62300.2	53275.1	64360.4	71395.2	66091.4	64327.9	150242	114880	144579	186165	184269	173654	182324	297373	319228	364057	338871	14.886	21.495	18.393	22.561	25.014	23.149	22.504	52.522	40.18	50.645	63.831	64.146	60.213	63.267	105.149	111.659	128.396	120.057
Nes	0	4.28333	1.41358e-10	6.20959	7.14264e-13	26734.9	25151	36908.4	39175.1	41186.3	36365.8	49434.6	488527	479824	523236	914833	801845	601547	603552	970462	873289	556406	676261	9.279	8.678	12.743	13.733	14.43	12.738	17.294	170.781	167.822	183.284	313.674	279.131	208.581	209.433	343.149	305.457	196.234	239.59
Pald1	0	2.50087	1.42658e-10	4.84164	7.39005e-13	26171.8	35095.9	47262.3	35057.7	36417.6	33762.3	36997.9	98552.9	124726	103915	126757	110348	98147.5	108684	202216	260989	212893	195747	9.084	12.109	16.317	12.289	12.759	11.826	12.943	34.452	43.624	36.4	43.462	38.413	34.032	37.714	71.502	91.288	75.084	69.35
Abcb4	0	2.53924	1.42658e-10	5.1172	7.28086e-13	32338.7	35442.4	50882.6	44016.3	44796.5	43402.7	46002	132437	139537	169776	135434	124042	124460	123070	318849	264348	227559	254072	11.224	12.228	17.567	15.43	15.695	15.202	16.093	46.298	48.804	59.471	46.437	43.18	43.155	42.706	112.743	92.463	80.256	90.014
Lfng	0	4.68387	1.42658e-10	5.27857	7.38527e-13	42596.6	44008.5	47523	29385.8	46411.9	42440	43391.9	105712	67643.5	119206	85807.1	50063.7	75039.7	60835.8	1.37737e+06	808001	1.23843e+06	1.31214e+06	14.784	15.184	16.407	10.301	16.261	14.865	15.18	36.955	23.659	41.757	29.421	17.428	26.019	21.11	487.03	282.621	436.772	464.873
Ctsz	0	3.76455	1.50269e-10	7.15088	7.8481e-13	100389	111129	94180.5	75536.7	80725	91051.7	101890	1.14762e+06	882139	1.06231e+06	848520	782552	640402	1.01275e+06	1.32715e+06	1.62871e+06	1.60504e+06	989485	34.843	38.341	32.515	26.479	28.282	31.892	35.645	401.188	308.534	372.118	290.936	272.415	222.054	351.425	469.272	569.686	566.068	350.561
Gli2	0	3.21502	1.53028e-10	2.36394	8.05718e-13	8994.66	11290.8	9592.01	10451.1	10887.8	10823.1	10966.2	8189.15	8919.46	6471.33	6274.63	6176.35	8961.54	4249.86	94576.1	90599.7	142870	96873.8	3.122	3.896	3.312	3.664	3.815	3.791	3.836	2.863	3.12	2.267	2.151	2.15	3.107	1.475	33.441	31.69	50.388	34.321
Gas1	0	5.33778	1.53326e-10	4.1354	8.138e-13	14607.2	20969.7	17260.1	12144.8	13366.4	13724.3	12227.2	20615.8	20681.3	16647.1	67657.7	118527	44982.7	71148.2	809832	525702	641853	603030	5.07	7.235	5.959	4.257	4.683	4.807	4.278	7.207	7.233	5.831	23.198	41.26	15.597	24.689	286.351	183.879	226.37	213.645
Tspan14	0	1.90138	1.53746e-10	5.43047	8.29081e-13	75942.7	78717.3	74192.9	66523.4	73617.8	73597.3	73932.5	130703	127015	149486	115446	127436	118049	113209	320371	323564	257917	291929	26.358	27.159	25.615	23.32	25.792	25.779	25.865	45.691	44.424	52.363	39.584	44.362	40.933	39.284	113.281	113.176	90.962	103.427
Smad6	0	3.91646	1.53746e-10	1.46886	8.24755e-13	3704.36	4636.94	3189.14	2760.27	3093.11	2518.1	3779.49	12995.7	12893.8	15017.3	3729.49	3856.89	2911.32	3891.05	64697.8	41883.1	53856.5	57675.3	1.286	1.6	1.101	0.968	1.084	0.882	1.322	4.543	4.51	5.26	1.279	1.343	1.009	1.35	22.877	14.65	18.994	20.434
Hip1	0	2.71075	1.56673e-10	6.82696	8.5152e-13	114111	113697	113671	174359	182603	173332	164792	160529	194651	166231	704895	719959	566020	747254	1.1257e+06	963205	1.05549e+06	970282	39.605	39.227	39.245	61.121	63.976	60.712	57.651	56.118	68.08	58.229	241.691	250.625	196.263	259.298	398.041	336.908	372.253	343.758
Erbb2	0	4.56315	1.61002e-10	3.41889	8.85264e-13	9536.26	10147.4	10575.1	9838.7	7227.23	10388.9	8352.52	64222.8	44565.3	75825.4	17316.8	23171.6	16264.3	19524.1	279315	188115	218290	282922	3.31	3.501	3.651	3.449	2.532	3.639	2.922	22.451	15.587	26.561	5.937	8.066	5.64	6.775	98.764	65.799	76.987	100.235
Ctsd	0	3.58464	1.61002e-10	9.47449	8.88722e-13	792041	800528	882960	589043	574082	645081	619912	2.75827e+06	3.75103e+06	2.02174e+06	2.08572e+06	2.81133e+06	2.12962e+06	2.87936e+06	8.05615e+06	9.67851e+06	8.54594e+06	9.70317e+06	274.897	276.196	304.839	206.489	201.132	225.949	216.87	964.245	1311.95	708.194	715.14	978.653	738.428	999.143	2848.6	3385.33	3014	3437.7
Pnrc2	0	2.43913	1.66119e-10	6.6089	9.2402e-13	150585	176106	194931	147104	159861	146665	144095	230817	203770	277134	269915	238150	255310	264163	978168	836178	931087	988711	52.264	60.76	67.299	51.567	56.008	51.371	50.41	80.69	71.27	97.077	92.547	82.903	88.527	91.665	345.874	292.477	328.377	350.287
Jub	0	3.85738	1.66534e-10	2.55078	9.33399e-13	4906.84	6036.51	6660.39	6477.74	3937.76	6134.8	5519.12	52839.4	41979.6	65108.5	9348.53	10866.3	7153.47	10708.5	96591.4	83252.3	83552.3	87061.4	1.703	2.083	2.299	2.271	1.38	2.149	1.931	18.472	14.683	22.807	3.205	3.783	2.48	3.716	34.154	29.12	29.467	30.845
4932702P03Rik	0	-3.04071	1.67677e-10	5.29877	9.54043e-13	238501	230304	288000	252826	256446	242968	258103	100648	144504	78585.4	86957.6	99782.3	119927	95113.5	27131.9	37764.8	32830.1	35556.4	82.778	79.459	99.431	88.628	89.847	85.103	90.295	35.185	50.541	27.528	29.816	34.735	41.584	33.005	9.594	13.209	11.579	12.597
Hmgn3	0	2.54458	1.67677e-10	5.36349	9.48509e-13	57169.1	62550.3	54262.5	80102.5	81185.3	80968.9	81178.4	59432.5	86056.4	58764.6	126843	137128	116682	100397	479272	381104	448173	469336	19.842	21.581	18.734	28.08	28.444	28.361	28.399	20.777	30.099	20.585	43.491	47.736	40.459	34.838	169.467	133.302	158.062	166.279
C630004H02Rik	0	-2.71898	1.71585e-10	5.7946	9.83569e-13	318600	299267	303379	264889	269542	276710	284899	152112	184599	121688	192748	198109	211866	189574	36159.3	58268.3	46140.1	50996	110.578	103.252	104.741	92.856	94.435	96.922	99.669	53.176	64.565	42.626	66.088	68.964	73.463	65.783	12.786	20.381	16.273	18.067
H2-D1	0	4.92145	1.71849e-10	8.1725	9.92375e-13	110804	123293	151703	76795.3	100149	85123.4	97516.5	2.10531e+06	1.61834e+06	1.2908e+06	5.26625e+06	3.71863e+06	4.08382e+06	5.20598e+06	2.33568e+06	4.85983e+06	4.07099e+06	2.89802e+06	38.457	42.538	52.375	26.921	35.088	29.816	34.115	735.981	566.024	452.154	1805.67	1294.49	1416.03	1806.48	825.879	1699.86	1435.76	1026.73
Tmem119	0	3.71498	1.7553e-10	5.48637	1.02109e-12	41121.3	46951.1	42078.6	41188.7	35119.1	36162.1	36986.7	296090	247450	316533	126107	91450.1	145024	147819	445103	663092	698731	486421	14.272	16.199	14.528	14.439	12.304	12.666	12.939	103.508	86.547	110.878	43.239	31.835	50.286	51.293	157.385	231.935	246.43	172.332
Pcmt1	0	-1.07517	1.76728e-10	5.69107	1.05807e-12	196796	201511	182627	227033	223498	219124	213124	125274	144742	135250	114538	115665	130605	121821	104655	106349	103593	113650	68.303	69.525	63.051	79.586	78.303	76.751	74.559	43.794	50.624	47.377	39.272	40.264	45.286	42.272	37.005	37.199	36.535	40.265
Itgae	0	4.60558	1.76728e-10	1.6535	1.04988e-12	1663.19	1166.8	1454.32	2030.15	1301	1014.95	1341.97	12859.8	13428.7	16503.4	48711.3	39860.9	34407.2	44572	39787.9	34577.5	37809.2	34276.2	0.577	0.403	0.502	0.712	0.456	0.355	0.469	4.496	4.697	5.781	16.702	13.876	11.93	15.467	14.069	12.094	13.335	12.144
Zmiz1	0	2.27018	1.76728e-10	7.65663	1.03619e-12	317261	304481	273210	302809	329496	329440	326852	397037	350956	456161	866136	853579	637035	882189	1.70753e+06	1.53368e+06	1.50589e+06	1.76036e+06	110.113	105.051	94.325	106.149	115.44	115.391	114.346	138.797	122.749	159.788	296.977	297.14	220.887	306.121	603.772	536.448	531.1	623.671
H2-L	0	4.90183	1.76728e-10	7.72355	1.05433e-12	81317.1	89317.3	112106	57059.8	74197.5	62948.1	74759.4	1.55747e+06	1.20824e+06	957092	3.82552e+06	2.59867e+06	2.84238e+06	3.80822e+06	1.7208e+06	3.53481e+06	2.92768e+06	2.13961e+06	28.223	30.816	38.704	20.002	25.995	22.048	26.154	544.466	422.589	335.26	1311.68	904.625	985.571	1321.46	608.462	1236.4	1032.54	758.033
Gch1	0	2.2856	1.77225e-10	4.14808	1.06857e-12	39714.1	34265.6	32945.6	29732.5	36109.2	32935.6	31905.7	35527.6	40193.1	36163.1	29933.2	43356.7	33124.2	45210.1	170492	158845	181372	203129	13.784	11.822	11.374	10.423	12.651	11.536	11.162	12.42	14.058	12.668	10.263	15.093	11.486	15.688	60.285	55.561	63.966	71.966
4930578N18Rik	0	2.65066	1.79801e-10	3.59142	1.09174e-12	11961.8	14216.5	16226.8	18339.3	19427.8	15097	15041.9	22647.2	24995.9	18352.2	83788.2	56152.9	63923.1	55359.3	117355	103128	100047	104314	4.152	4.905	5.602	6.429	6.807	5.288	5.262	7.917	8.742	6.429	28.729	19.547	22.165	19.21	41.496	36.072	35.285	36.957
Zfp217	0	4.04111	1.82071e-10	3.55821	1.12201e-12	11116.7	9599.95	12197.2	10826.2	12145.3	9776.83	12770.3	68704.7	45476	85949.6	25276.3	24503.2	21733.4	27031.2	195487	164571	211014	227370	3.858	3.312	4.211	3.795	4.255	3.424	4.468	24.018	15.906	30.107	8.667	8.53	7.536	9.38	69.123	57.563	74.421	80.554
Prkacb	0	-2.69787	1.82071e-10	7.63561	1.1248e-12	1.28398e+06	1.11887e+06	1.09162e+06	1.26311e+06	1.16816e+06	1.21694e+06	1.16136e+06	684561	944369	562665	330262	338698	525399	377588	182744	222912	195791	189940	445.637	386.029	376.877	442.781	409.268	426.251	406.289	239.311	330.299	197.096	113.239	117.905	182.178	131.024	64.617	77.97	69.052	67.293
Aplp2	0	-1.43018	1.82071e-10	8.13711	1.12872e-12	1.027e+06	983954	1.22348e+06	980434	1.06968e+06	1.03444e+06	1.07508e+06	841532	926596	882878	880245	895040	963985	867607	395800	478436	399356	421720	356.444	339.481	422.403	343.69	374.767	362.326	376.107	294.186	324.083	309.264	301.814	311.573	334.254	301.061	139.952	167.346	140.846	149.41
Olfr1344	0	-11.5764	1.85367e-10	-4.05154	1.15702e-12	1968.95	1511.73	1524.32	1314.69	1093.88	1301.71	1389.56	484.022	1191.49	651.188	489.812	859.128	395.423	404.75	0	0	0	0	0.683	0.522	0.526	0.461	0.383	0.456	0.486	0.169	0.417	0.228	0.168	0.299	0.137	0.14	0	0	0	0
Slc43a3	0	6.43174	1.86161e-10	3.34699	1.16988e-12	1690.61	3523.74	4655.76	1712.22	3391.31	5756.68	4640.19	96338.4	72241.4	101714	45033.9	48484.2	53806.9	69478.9	329143	257386	374564	292680	0.587	1.216	1.607	0.6	1.188	2.016	1.623	33.678	25.267	35.629	15.441	16.878	18.657	24.109	116.383	90.028	132.102	103.692
Rrbp1	0	3.11471	1.86805e-10	7.39369	1.18186e-12	146520	139911	203052	185608	190480	183733	184808	775122	517463	932534	654440	682590	520305	625620	1.60675e+06	1.63182e+06	1.6741e+06	1.63869e+06	50.853	48.272	70.103	65.065	66.735	64.355	64.653	270.97	180.986	326.657	224.391	237.617	180.411	217.091	568.136	570.775	590.424	580.566
Parp3	0	5.07208	1.87143e-10	5.08122	1.19194e-12	16365	14796.2	24663.1	13094.7	12014.5	20844.9	18454	179819	130942	241052	281747	158625	220207	211746	578269	579822	671415	599065	5.68	5.105	8.515	4.59	4.209	7.301	6.456	62.862	45.798	84.438	96.604	55.219	76.355	73.476	204.472	202.809	236.796	212.241
Igfbp3	0	5.06918	1.8813e-10	6.40927	1.20622e-12	36753.8	47846.4	47008	29961	26309.4	29256.2	27613	384052	434185	294513	1.4438e+06	1.22889e+06	864723	1.00648e+06	1.05257e+06	857542	1.49042e+06	1.68631e+06	12.756	16.508	16.229	10.503	9.218	10.247	9.66	134.258	151.859	103.165	495.045	427.789	299.835	349.251	372.181	299.949	525.644	597.436
Ggnbp1	0	2.75113	1.97766e-10	4.76196	1.2932e-12	23207	21471	22063.3	28454.4	27853.2	24160.5	28477.6	89763.9	84502.6	111550	249435	223913	169218	205805	167215	171034	200284	189988	8.055	7.408	7.617	9.975	9.758	8.463	9.963	31.38	29.555	39.075	85.525	77.947	58.675	71.415	59.126	59.824	70.637	67.31
Msi1	0	2.48996	1.97766e-10	4.06258	1.29132e-12	22197.3	30264.9	26261.2	36058.3	32697.3	43850.7	29478.5	13635.3	19180	13426.9	62871.3	69260.4	53685.6	62921.6	217746	175291	176544	186227	7.704	10.442	9.067	12.64	11.456	15.359	10.313	4.767	6.708	4.703	21.557	24.11	18.615	21.834	76.993	61.313	62.264	65.978
Abcg4	0	-1.89453	1.97766e-10	5.25469	1.28166e-12	175398	193410	216678	217314	212994	208935	194771	84826	103070	73023.3	80508.4	68357.4	100782	85626.7	63593.3	56700.6	60154.7	55146.2	60.876	66.73	74.807	76.179	74.623	73.183	68.139	29.654	36.049	25.579	27.604	23.796	34.945	29.713	22.486	19.833	21.215	19.538
Ptprs	0	1.87072	2.03499e-10	9.32217	1.34785e-12	1.47617e+06	1.42466e+06	1.33952e+06	1.66027e+06	1.74029e+06	1.72386e+06	1.68268e+06	867154	1.04189e+06	725070	1.27286e+06	1.27108e+06	1.17779e+06	1.25537e+06	6.58579e+06	5.4367e+06	5.5905e+06	7.43113e+06	512.34	491.534	462.464	582.007	609.716	603.807	588.667	303.143	364.407	253.985	436.433	442.476	408.39	435.614	2328.69	1901.64	1971.66	2632.74
Ppp1r14b	0	3.68388	2.03499e-10	4.58702	1.34796e-12	14034.9	16698	18081.8	10490.7	13199	11948.2	13293	102382	77129.9	118124	321508	361715	271411	336069	192905	171939	209719	188700	4.871	5.761	6.243	3.677	4.624	4.185	4.65	35.791	26.977	41.378	110.237	125.917	94.11	116.617	68.21	60.141	73.964	66.854
Atpaf1	0	-1.70578	2.05967e-10	3.69609	1.37306e-12	53371.5	54192.6	68323.8	61538.1	66575.2	64172.2	64527.6	36291.9	49050.5	37020.2	24343.7	26069.1	30398	24341.4	20867.3	19112.2	21562.5	20181.9	18.524	18.697	23.589	21.572	23.325	22.477	22.574	12.687	17.156	12.968	8.347	9.075	10.54	8.447	7.379	6.685	7.605	7.15
Mcm3	0	4.93507	2.06139e-10	4.55862	1.39122e-12	7892.26	8590.47	9347.84	5098.1	8488.55	14241.2	9949.35	89573.6	80175	68541.8	643585	540722	363053	503885	349412	288726	289483	238753	2.739	2.964	3.227	1.787	2.974	4.988	3.481	31.313	28.042	24.01	220.669	188.231	125.886	174.849	123.55	100.99	102.095	84.587
Ss18l1	0	-1.95699	2.06139e-10	4.86661	1.40046e-12	160980	155793	157303	162919	167203	151410	153912	75153.5	91202.7	65288	50327	47607.8	70295.2	55615.1	40272.5	43297.6	46231	46827.8	55.872	53.751	54.308	57.111	58.58	53.033	53.844	26.272	31.899	22.87	17.256	16.573	24.374	19.299	14.24	15.145	16.305	16.59
C1qa	0	4.44319	2.06139e-10	6.77069	1.39615e-12	59721.7	81567.1	62440.2	42414.5	42396.3	43703.8	48970.6	1.13332e+06	1.04996e+06	986999	705307	601176	696304	860722	863494	1.63907e+06	1.54e+06	1.08055e+06	20.728	28.142	21.557	14.868	14.854	15.308	17.132	396.189	367.23	345.736	241.832	209.276	241.438	298.672	305.326	573.312	543.13	382.823
Depdc7	0	4.64909	2.08278e-10	1.7311	1.42747e-12	5819.1	4472.66	3102.59	5503.93	4649.71	3791.18	4146.9	4471.6	1795.5	8179.03	5894.72	5330.27	6188.8	4838.36	133270	111411	108116	125676	2.02	1.543	1.071	1.929	1.629	1.328	1.451	1.563	0.628	2.865	2.021	1.856	2.146	1.679	47.123	38.969	38.131	44.525
Plekhg2	0	4.35425	2.08278e-10	5.03896	1.43268e-12	14406.1	18899.1	16552.1	17771.3	22402.4	20825.1	26327.9	284201	248141	396280	159213	172827	98326.1	137677	381435	409410	509917	417292	5	6.521	5.715	6.23	7.849	7.294	9.211	99.352	86.789	138.813	54.59	60.163	34.094	47.774	134.873	143.203	179.838	147.841
Athl1	0	2.92035	2.10348e-10	4.00413	1.45585e-12	13664.3	19055	15580.3	15666.4	12742.6	19294.4	17265	61969.9	55912.7	64693.1	94792.1	93212.2	75123.9	71245.1	144542	127521	146212	109062	4.743	6.574	5.379	5.492	4.464	6.758	6.04	21.664	19.556	22.661	32.502	32.448	26.049	24.722	51.109	44.604	51.566	38.639
Wnt10a	0	5.0985	2.11515e-10	3.11533	1.48189e-12	20495.8	14975.4	6343.03	7895.48	14163.6	9506.03	12144	10360.7	11653.2	11528.1	12836.3	9227.48	13456.4	7430.73	425788	301481	527942	457097	7.114	5.167	2.19	2.768	4.962	3.33	4.248	3.622	4.076	4.038	4.401	3.212	4.666	2.578	150.556	105.452	186.195	161.943
Htra3	0	5.66342	2.11515e-10	3.90613	1.47291e-12	9695.31	10611.4	8752.65	6045.04	6762.54	8964.98	8641.19	94046.7	54918.9	93119.4	47470.4	53442.7	40511.2	40672.9	429892	549616	321514	568090	3.365	3.661	3.022	2.119	2.369	3.14	3.023	32.877	19.208	32.619	16.276	18.604	14.047	14.114	152.007	192.244	113.392	201.267
Trim25	0	3.55498	2.12542e-10	4.81769	1.50635e-12	15184.9	15664.3	19844.9	25963.7	20099.6	30480.8	25942.7	115062	85254.7	108005	233274	189776	189701	229967	247333	301317	227051	319094	5.27	5.404	6.851	9.102	7.042	10.676	9.076	40.224	29.818	37.833	79.984	66.063	65.777	79.799	87.455	105.394	80.077	113.051
Myd88	0	3.87493	2.12542e-10	4.26168	1.50713e-12	15551.4	14055.2	18908.9	10081.4	16179	12957.1	17766.8	125854	89236.6	134218	76933.4	68685.8	63298.3	88956.6	206005	217059	270011	248670	5.398	4.849	6.528	3.534	5.668	4.538	6.216	43.996	31.211	47.015	26.379	23.91	21.948	30.868	72.842	75.922	95.228	88.1
Sub1	0	-2.27706	2.12981e-10	5.2336	1.52528e-12	202777	217757	192578	214315	203014	219579	208226	99167.3	134511	92731.5	65633.7	79239.7	92615.2	82730.7	39014.7	53483.7	53477.2	41480.5	70.379	75.13	66.487	75.128	71.127	76.911	72.846	34.667	47.046	32.483	22.504	27.584	32.114	28.708	13.795	18.707	18.86	14.696
Znrf1	0	-1.72634	2.12981e-10	6.19654	1.52833e-12	289134	302510	265081	377076	361874	326335	353753	206417	228446	199206	196730	209223	201779	180887	94052.6	122628	107313	99885.3	100.351	104.371	91.518	132.184	126.784	114.303	123.757	72.16	79.9	69.78	67.454	72.833	69.965	62.768	33.256	42.893	37.847	35.388
Trim47	0	5.49846	2.13082e-10	3.83167	1.54965e-12	8658.73	7297.61	7398.77	7896.94	5942.38	6490.36	8606.95	83962.1	49682.5	91069	72741.7	61635	42087.5	65569.3	329131	296878	394387	440156	3.005	2.518	2.554	2.768	2.082	2.273	3.011	29.352	17.377	31.901	24.941	21.456	14.594	22.753	116.379	103.842	139.093	155.941
C1qb	0	4.51161	2.13082e-10	5.96451	1.54122e-12	29988.1	34286	32116.9	27136.3	23126.1	23137.9	25631.4	695841	550327	620728	490552	410432	488399	579522	482491	890459	933021	528038	10.408	11.829	11.088	9.513	8.102	8.104	8.967	243.254	192.48	217.435	168.198	142.876	169.348	201.095	170.606	311.463	329.059	187.076
8430419L09Rik	0	-1.9483	2.13082e-10	6.76329	1.5562e-12	505576	524574	432289	453145	533600	488292	498835	294755	394076	268064	300706	303741	370029	298529	132996	152212	139341	125402	175.473	180.987	149.246	158.85	186.949	171.031	174.512	103.041	137.831	93.9	103.105	105.735	128.305	103.59	47.026	53.241	49.143	44.428
Shmt2	0	2.19245	2.15966e-10	5.83983	1.58643e-12	57289.3	53228.2	51141.2	67711.1	61265.4	61010.7	57978.8	205670	174905	182500	630789	509322	434819	514951	308203	312578	279270	255809	19.884	18.365	17.656	23.736	21.465	21.37	20.283	71.899	61.174	63.928	216.282	177.301	150.77	178.689	108.979	109.333	98.493	90.63
Sod2	0	-1.58361	2.1718e-10	6.04135	1.60457e-12	302406	282093	293950	293401	318612	308469	317579	161074	204276	157673	144652	155965	157927	153759	103034	98700.6	101072	137009	104.957	97.327	101.485	102.852	111.627	108.046	111.101	56.309	71.447	55.231	49.598	54.293	54.76	53.354	36.432	34.523	35.646	48.54
Ap1ar	0	-1.57641	2.18246e-10	5.38487	1.62172e-12	183148	190185	161879	186717	174556	182929	190243	115233	158661	118744	102348	93685.4	109316	94408.9	62289	64926.6	65579	69926.4	63.566	65.617	55.888	65.454	61.156	64.074	66.555	40.284	55.493	41.595	35.093	32.613	37.904	32.76	22.025	22.71	23.128	24.774
Add2	0	-3.83522	2.18721e-10	5.0692	1.63453e-12	211061	216905	194113	236592	215374	209515	232897	95805.2	175072	91609.2	129129	116235	125150	108486	13137.1	21197.3	17335.3	14857.9	73.254	74.836	67.017	82.937	75.457	73.386	81.477	33.492	61.232	32.09	44.275	40.463	43.395	37.645	4.645	7.414	6.114	5.264
Stat5b	0	1.93195	2.19189e-10	5.76651	1.65476e-12	99770.3	88767.9	119023	105542	121605	100262	102651	121571	117260	120851	134773	136807	123272	156347	433065	365536	432656	510332	34.628	30.626	41.092	36.998	42.605	35.118	35.911	42.499	41.013	42.333	46.21	47.624	42.743	54.252	153.129	127.857	152.59	180.803
Mgst1	0	3.59007	2.19189e-10	2.89569	1.66595e-12	9393.2	10908.7	15282.1	7071.61	11056.3	11619.6	8436.58	24314.2	20346.5	20098.3	7403.72	12734.6	14681.4	15857.8	146834	144505	126187	118124	3.26	3.764	5.276	2.479	3.874	4.07	2.951	8.5	7.116	7.04	2.539	4.433	5.091	5.503	51.919	50.545	44.504	41.85
Arhgef9	0	-3.58427	2.19189e-10	7.00055	1.65764e-12	940904	856385	786179	960174	913802	978760	993163	436341	766667	362716	229135	232662	376491	237405	73070.9	94091.5	81797.5	82442.7	326.564	295.468	271.426	336.588	320.154	342.825	347.447	152.538	268.147	127.056	78.565	80.992	130.545	82.38	25.837	32.911	28.848	29.208
Dip2a	0	-1.23235	2.22607e-10	6.05654	1.71748e-12	254123	232569	304817	264071	265106	305323	287038	152666	181038	149730	181112	173074	174735	180491	122750	134583	120455	123470	88.2	80.24	105.237	92.57	92.881	106.944	100.417	53.37	63.319	52.449	62.099	60.249	60.588	62.631	43.403	47.074	42.482	43.744
H2-M3	0	3.8086	2.22607e-10	2.74763	1.71212e-12	4676.03	5464.77	5076.24	4521.82	5497.29	4344.34	5554.7	25602.3	25032.9	20070.9	50017.5	32440	47329	52148.7	64785.9	85426.6	90776.5	64841.8	1.623	1.885	1.753	1.585	1.926	1.522	1.943	8.95	8.755	7.031	17.15	11.293	16.411	18.096	22.908	29.88	32.015	22.973
Adam10	0	1.38255	2.22607e-10	6.54904	1.72029e-12	201340	172564	154125	179161	184981	180329	170123	263356	317180	267725	290777	281730	280349	299699	508598	492855	511880	481734	69.88	59.538	53.211	62.805	64.809	63.163	59.516	92.065	110.936	93.781	99.7	98.073	97.209	103.996	179.837	172.39	180.531	170.672
Clic1	0	4.1474	2.25846e-10	4.94131	1.80884e-12	14211.4	16393.3	17308.7	12193.6	13833.6	11470.4	13027	265860	192148	290278	386478	370593	251149	371719	237430	253764	304942	271767	4.932	5.656	5.976	4.274	4.847	4.018	4.557	92.94	67.205	101.682	132.514	129.007	87.084	128.987	83.953	88.761	107.548	96.283
Aadac	0	11.015	2.25846e-10	-10.0127	1.78151e-12	0	0	0	0	0	0	0	0	0	0	0	0	0	0	653.054	618.745	2250.38	1692.16	0	0	0	0	0	0	0	0	0	0	0	0	0	0	0.231	0.216	0.794	0.6
Cdkn2c	0	5.26416	2.25846e-10	2.53135	1.81197e-12	4103.35	3345.57	3278.91	997.742	2861.51	2252.25	2182.65	22358	18547	25892.6	63795	59144.1	55692	54809.3	107316	85160.9	113085	108774	1.424	1.154	1.132	0.35	1.003	0.789	0.764	7.816	6.487	9.07	21.874	20.589	19.311	19.019	37.946	29.787	39.883	38.537
Lonrf1	0	-2.03902	2.25846e-10	4.04371	1.81229e-12	67070.5	77091.9	65670.5	83543.6	80847.9	81987.1	88840.6	45415	56954.6	42020.1	50307	39826.5	44412.9	49422.8	18450.4	22176.9	19389.1	21741.5	23.278	26.598	22.673	29.286	28.325	28.717	31.08	15.876	19.92	14.719	17.249	13.864	15.4	17.15	6.524	7.757	6.838	7.703
Cmtm6	0	1.59605	2.25846e-10	5.5821	1.7854e-12	71737	77753.1	78055.8	76540.9	71051	68805	72136	178127	165284	183235	208620	190699	189127	187356	240274	274283	221959	228307	24.898	26.826	26.949	26.831	24.893	24.1	25.236	62.27	57.809	64.185	71.531	66.384	65.578	65.013	84.959	95.938	78.281	80.886
Lamp2	0	2.11418	2.25846e-10	6.46679	1.81244e-12	106225	111210	125618	120901	130469	136746	142979	378606	322328	438083	265125	281839	265519	333797	549465	667355	549307	568752	36.868	38.369	43.369	42.382	45.71	47.897	50.02	132.355	112.736	153.456	90.905	98.111	92.067	115.828	194.287	233.426	193.73	201.501
Ubqln2	0	-2.19484	2.25846e-10	6.63136	1.80963e-12	465096	462667	496867	536810	479643	513224	487710	247550	363290	218058	277163	247444	300141	287568	122373	140092	99231.8	106318	161.423	159.628	171.542	188.178	168.045	179.764	170.62	86.539	127.063	76.384	95.032	86.138	104.071	99.786	43.27	49.001	34.997	37.667
Fam83d	0	5.05475	2.30711e-10	3.35387	1.86129e-12	5968.56	6241.98	5339.64	7154.62	9154.48	8230.75	10615.7	11116.6	18262.8	15004.6	76763.2	66953.4	42112.6	68668.2	281534	186126	325874	286001	2.072	2.154	1.843	2.508	3.207	2.883	3.714	3.886	6.388	5.256	26.32	23.307	14.602	23.828	99.549	65.103	114.93	101.326
Opa1	0	-1.50392	2.32138e-10	6.72175	1.88266e-12	467631	449989	478198	462448	440611	452738	462644	271130	361330	246975	245611	267000	268773	260513	176029	195781	160612	169198	162.303	155.254	165.096	162.111	154.37	158.578	161.851	94.783	126.377	86.513	84.214	92.946	93.195	90.398	62.243	68.48	56.645	59.945
Ckb	0	2.58112	2.32714e-10	10.8259	1.94252e-12	3.40918e+06	3.36566e+06	3.02286e+06	2.92033e+06	3.03192e+06	2.7458e+06	3.22832e+06	2.80538e+06	3.30981e+06	2.03341e+06	6.65789e+06	5.45786e+06	4.84529e+06	5.326e+06	2.32785e+07	1.70582e+07	1.84644e+07	2.18912e+07	1183.24	1161.21	1043.63	1023.72	1062.24	961.755	1129.39	980.713	1157.63	712.283	2282.82	1899.94	1680.06	1848.13	8231.12	5966.6	6512.04	7755.73
Gsdmd	0	6.00514	2.32714e-10	4.06553	1.94661e-12	4616.62	8823.24	7212.31	5597.7	9453.17	7148.1	9186.97	103995	59195	117183	87658.4	56387.1	87046.4	89557.5	397423	501062	627313	509923	1.602	3.044	2.49	1.962	3.312	2.504	3.214	36.355	20.704	41.048	30.056	19.629	30.183	31.077	140.526	175.261	221.242	180.659
H2-Q4	0	6.74723	2.32714e-10	5.5484	1.93899e-12	7836.5	10785.6	11447	8388.25	11554.2	12225	14169.2	208457	165442	79640.4	1.52235e+06	828959	1.17933e+06	1.22114e+06	846905	1.49226e+06	1.54479e+06	1.238e+06	2.72	3.721	3.952	2.94	4.048	4.282	4.957	72.873	57.864	27.897	521.976	288.569	408.924	423.738	299.46	521.96	544.82	438.605
Crmp1	0	-4.65283	2.32714e-10	5.59799	1.89933e-12	304896	357962	304306	332690	361243	324626	336845	153454	218766	117852	272429	279802	289271	233946	11350.9	22144.4	19216.4	8457.19	105.822	123.503	105.061	116.624	126.563	113.705	117.841	53.645	76.515	41.282	93.409	97.402	100.302	81.18	4.014	7.746	6.777	2.996
Hmgb2	0	4.94382	2.32714e-10	4.77941	1.91873e-12	8380.84	13823.5	13517.4	11570	8982.61	10075.1	7869.01	91892.4	97767.7	104621	591409	655860	337265	598784	332115	277535	402257	378925	2.909	4.769	4.667	4.056	3.147	3.529	2.753	32.124	34.195	36.648	202.78	228.312	116.944	207.779	117.434	97.076	141.869	134.248
Pdzd4	0	-3.14289	2.32714e-10	6.02437	1.90727e-12	348178	386547	334779	416294	320784	333438	330621	215365	266969	165762	233897	228559	281642	228716	35990.3	55237.6	51147.9	33593.4	120.844	133.366	115.581	145.931	112.388	116.792	115.664	75.288	93.374	58.065	80.197	79.564	97.657	79.365	12.726	19.321	18.039	11.902
Casp7	0	3.60427	2.38713e-10	3.71389	2.00693e-12	8171.06	12998.1	9994.33	8797.99	9566.76	9272.66	9884.86	32735.6	35447.6	38369.9	160565	102095	123630	115007	116210	106415	162421	131694	2.836	4.485	3.451	3.084	3.352	3.248	3.458	11.444	12.398	13.441	55.054	35.54	42.868	39.908	41.091	37.222	57.283	46.658
Slc1a4	0	2.88603	2.39233e-10	6.58179	2.02146e-12	172867	159249	189137	140433	144393	147194	138008	170214	171086	126429	276666	238330	287738	222099	1.62287e+06	1.15019e+06	1.0237e+06	1.22584e+06	59.998	54.944	65.299	49.229	50.589	51.557	48.281	59.504	59.838	44.287	94.862	82.965	99.771	77.069	573.837	402.31	361.04	434.297
Angpt1	0	4.1145	2.42211e-10	3.29193	2.05691e-12	14087.5	14098.4	22915.5	13229.5	17330.1	16086.7	13404.1	10889.6	22913.7	20441	10689.2	6781.13	15997.3	12034.4	388813	275565	245384	276088	4.889	4.864	7.911	4.638	6.072	5.635	4.689	3.807	8.014	7.16	3.665	2.361	5.547	4.176	137.482	96.386	86.543	97.814
AW011738	0	2.8676	2.467e-10	2.4724	2.10551e-12	8050.4	10958.3	10667.5	6682.86	8802.42	9215.42	9795.46	13073.8	13187	12993.7	13893.8	8799.4	11252.3	10556.4	82010.1	80780.7	59829.4	65386.3	2.794	3.781	3.683	2.343	3.084	3.228	3.427	4.57	4.612	4.552	4.764	3.063	3.902	3.663	28.998	28.255	21.101	23.165
Dlg4	0	-3.1714	2.48399e-10	8.36701	2.15165e-12	2.24955e+06	2.31408e+06	1.73008e+06	2.01115e+06	1.88458e+06	1.85591e+06	1.97428e+06	1.34832e+06	1.54791e+06	1.01003e+06	743182	671707	1.11264e+06	767659	230067	303347	239385	195601	780.761	798.399	597.304	705.006	660.27	650.059	690.679	471.351	541.39	353.804	254.819	233.828	385.798	266.379	81.35	106.104	84.427	69.299
Caskin1	0	-2.70761	2.48399e-10	6.04381	2.1479e-12	395319	381352	435562	404047	401444	421392	410316	167749	232209	126772	152350	120870	194594	141967	59578.5	68711.3	73024.2	68532.1	137.205	131.573	150.376	141.638	140.647	147.599	143.544	58.642	81.217	44.407	52.237	42.076	67.474	49.263	21.067	24.034	25.754	24.28
2410114N07Rik	0	9.67861	2.48399e-10	-8.29415	2.13961e-12	0	0	0	0	0	0	0	0	0	0	283.213	302.385	284.323	209.824	498.395	589.65	824.579	157.671	0	0	0	0	0	0	0	0	0	0	0.097	0.105	0.099	0.073	0.176	0.206	0.291	0.056
Phf17	0	-1.47942	2.48856e-10	4.94437	2.16617e-12	127239	118997	121511	152046	155699	138578	149009	88840.7	108268	89996.2	61670	57669	69172.2	68860.6	53229.4	48693.7	57709.2	52999.5	44.161	41.056	41.951	53.3	54.55	48.539	52.129	31.057	37.867	31.525	21.145	20.075	23.985	23.895	18.822	17.032	20.353	18.777
Grn	0	3.24736	2.53103e-10	7.82148	2.21388e-12	177835	211322	195884	158792	154950	167762	152194	1.57084e+06	1.33584e+06	1.67192e+06	1.30691e+06	1.1589e+06	1.15324e+06	1.45009e+06	1.45856e+06	2.39751e+06	2.00808e+06	1.40891e+06	61.722	72.91	67.628	55.664	54.287	58.761	53.244	549.14	467.219	585.657	448.108	403.424	399.875	503.184	515.736	838.595	708.211	499.158
Spata6	0	2.81622	2.53151e-10	4.67224	2.23389e-12	27867.9	27346.2	35208.8	32202.7	31784.1	36836.4	36304	54084	48493	68606.1	112933	133831	85005.3	112340	271440	208584	240724	269684	9.672	9.435	12.156	11.289	11.136	12.902	12.701	18.907	16.961	24.032	38.722	46.588	29.475	38.982	95.979	72.958	84.899	95.545
Slc25a34	0	4.32476	2.53151e-10	3.00563	2.23581e-12	14000.2	17776.5	14827.5	14981.2	13988.8	13981.4	16757.5	7272.95	14339	7789.48	2970.28	5848.48	9615.61	11591.8	435455	355702	270873	273068	4.859	6.133	5.119	5.252	4.901	4.897	5.862	2.543	5.015	2.729	1.018	2.036	3.334	4.022	153.974	124.417	95.532	96.744
Sap30bp	0	1.49993	2.56514e-10	5.03482	2.2764e-12	69194	72662	71312.6	66153.2	61594	65252.6	68232.4	61856.8	77048.4	53018.1	109828	102642	97995.1	97759.2	209417	214807	211015	191811	24.015	25.07	24.62	23.19	21.58	22.856	23.87	21.624	26.948	18.572	37.657	35.731	33.979	33.923	74.048	75.135	74.421	67.956
Ncf1	0	4.03086	2.81828e-10	4.87528	2.52311e-12	19702.8	23489.9	15174.8	17478.3	22044	18172.2	18608.8	195673	210579	179858	150522	111560	154838	196194	267183	400375	448320	266116	6.838	8.104	5.239	6.127	7.723	6.365	6.51	68.404	73.651	63.002	51.61	38.835	53.689	68.08	94.474	140.042	158.114	94.281
Srgap3	0	-2.87576	2.81828e-10	7.05947	2.52498e-12	739498	772440	684825	832957	964771	833971	855477	399672	520394	370994	301306	260573	435177	254881	137366	135861	100318	107060	256.661	266.505	236.434	291.992	338.011	292.11	299.279	139.719	182.011	129.955	103.31	90.708	150.894	88.444	48.572	47.521	35.38	37.93
Rela	0	2.71799	2.91338e-10	5.55599	2.63492e-12	59534.7	55743.1	59594.1	66533.2	68121.9	65580.1	69075.7	164882	112245	166190	144886	160601	124925	144564	422502	361725	518669	518019	20.663	19.232	20.575	23.323	23.867	22.97	24.165	57.64	39.258	58.215	49.678	55.907	43.317	50.164	149.394	126.523	182.925	183.527
Cenpe	0	4.55828	2.91338e-10	3.11232	2.63451e-12	4249.61	4429.48	3741.59	4157.01	3698.81	4994.36	3969.43	27356.6	33891.8	32757.2	123876	132179	76526.4	121147	114663	105061	88828.9	116673	1.475	1.528	1.292	1.457	1.296	1.749	1.389	9.563	11.854	11.475	42.474	46.013	26.535	42.038	40.544	36.748	31.328	41.336
Gale	0	2.66631	2.9367e-10	4.59549	2.66848e-12	35458.5	38768.5	34158.4	27109.5	25443.6	28015	34516.3	53424.7	46274.6	57055.2	120257	107388	98405.5	110563	209567	181335	248675	229374	12.307	13.376	11.793	9.503	8.914	9.813	12.075	18.676	16.185	19.986	41.233	37.383	34.121	38.365	74.101	63.427	87.703	81.264
Ttyh3	0	2.10727	3.04296e-10	8.38382	2.77795e-12	617141	668105	575508	730432	756562	650158	681140	541410	641385	515827	985442	782164	764579	798721	3.95282e+06	3.11471e+06	2.89668e+06	2.59478e+06	214.194	230.508	198.692	256.052	265.064	227.727	238.289	189.268	224.328	180.689	337.884	272.28	265.112	277.157	1397.69	1089.46	1021.61	919.293
Tor3a	0	3.34056	3.05701e-10	4.61864	2.80421e-12	20957.8	22667.1	29345.1	25597	29174.8	26302.2	25386.3	95347.9	66535.1	66019.8	116355	70736.7	120107	102720	246146	320304	244194	315543	7.274	7.821	10.131	8.973	10.221	9.213	8.881	33.332	23.271	23.126	39.895	24.624	41.646	35.644	87.036	112.035	86.123	111.792
Psme2	0	3.00196	3.05701e-10	4.17141	2.81674e-12	15513.9	20213.4	20112.6	17657	17188.6	17396.6	18905.5	54615.1	50381.6	43473.6	142188	84281.2	128979	97450.1	132960	167200	171714	156470	5.384	6.974	6.944	6.19	6.022	6.093	6.614	19.093	17.621	15.228	48.753	29.339	44.722	33.815	47.014	58.483	60.56	55.435
Cdk7	0	-1.18152	3.16544e-10	5.13427	2.9301e-12	149351	141126	163406	163582	170850	161603	175419	91751.3	109466	79264.5	59195.8	64636.9	67266.8	58572.5	80245.9	71520.8	80833.3	73566.8	51.836	48.691	56.415	57.344	59.858	56.604	61.368	32.075	38.287	27.766	20.297	22.501	23.324	20.325	28.374	25.016	28.508	26.064
Ube2o	0	-1.70543	3.18983e-10	6.7956	2.98457e-12	563386	484084	518069	495461	501452	515975	477788	335744	362167	284425	259632	237745	289889	262471	140183	169059	178166	189177	195.537	167.018	178.862	173.683	175.686	180.728	167.149	117.37	126.67	99.631	89.021	82.762	100.517	91.078	49.568	59.133	62.836	67.023
Erap1	0	3.16765	3.18983e-10	4.89238	3.00684e-12	26295.2	26808.2	31722.1	26511.2	29714.3	32176.1	30260.9	78808.8	80982.2	59695.2	242170	136880	208380	192919	312807	312681	295594	217070	9.126	9.249	10.952	9.293	10.411	11.27	10.586	27.55	28.324	20.911	83.034	47.649	72.254	66.943	110.606	109.369	104.25	76.905
Mblac2	0	-2.84458	3.18983e-10	3.94713	2.98506e-12	101679	98701.9	89265.6	116875	111903	116071	103427	43134.6	58602	42791.3	22198.6	22256.7	31101.1	28338.6	12592.6	20170.3	13033	18819.9	35.29	34.054	30.819	40.971	39.206	40.656	36.183	15.079	20.496	14.989	7.611	7.748	10.784	9.834	4.453	7.055	4.597	6.668
Nsg1	0	-2.99894	3.18983e-10	6.78364	3.00678e-12	566050	613782	681895	598207	543990	536005	516745	327674	480024	276208	396359	407588	458368	380012	73757.4	86968.1	100076	57716.6	196.461	211.766	235.422	209.701	190.589	187.743	180.777	114.549	167.891	96.753	135.902	141.886	158.935	131.865	26.08	30.42	35.295	20.448
Gatsl3	0	2.85591	3.23391e-10	2.65654	3.08586e-12	7001.48	7754.21	7540.36	6073.86	8998.76	9157.07	8152.8	43245.8	44674.3	55471.8	8135.3	12940.3	14902.5	11067.3	52213.8	64359.7	61131.8	65644.2	2.43	2.675	2.603	2.129	3.153	3.207	2.852	15.118	15.625	19.431	2.789	4.505	5.167	3.84	18.462	22.512	21.56	23.257
Itgb5	0	3.35049	3.23391e-10	5.70182	3.07619e-12	53955.1	63347.4	53008.5	42535.6	43380.5	48757	44193.4	315351	246464	357029	161930	155491	177462	171247	534505	641307	637991	397391	18.726	21.856	18.301	14.911	15.199	17.078	15.461	110.242	86.202	125.064	55.522	54.128	61.534	59.423	188.998	224.315	225.008	140.79
Zbtb11	0	-1.45873	3.23391e-10	5.25596	3.08959e-12	170789	174758	183135	211699	199441	192261	190355	89959.1	125476	94940.3	63286.4	57019.7	71219.9	72693.3	68259.5	75698.3	71449.6	81715.8	59.277	60.295	63.227	74.211	69.875	67.342	66.594	31.448	43.886	33.257	21.699	19.849	24.695	25.225	24.136	26.478	25.199	28.951
Smad5	0	2.25528	3.23937e-10	6.25862	3.12232e-12	81217.5	95957.7	125206	128866	146210	125963	125850	121098	124471	131317	349572	439024	324805	365493	601877	618150	543139	650934	28.189	33.107	43.227	45.174	51.225	44.12	44.027	42.334	43.535	45.999	119.859	152.829	112.624	126.827	212.82	216.215	191.555	230.617
Lmtk2	0	-2.69505	3.23937e-10	6.71162	3.10861e-12	648346	518166	386495	572630	626620	583857	639005	360684	479070	323538	274704	249222	305514	252832	97263.3	99741.7	92501.7	85393.5	225.024	178.776	133.436	200.735	219.538	204.504	223.549	126.089	167.558	113.332	94.189	86.757	105.935	87.733	34.392	34.887	32.624	30.254
Slitrk3	0	-4.08085	3.27846e-10	4.55467	3.18784e-12	164333	177944	191358	175931	156845	175274	172698	78181.9	123496	63091.8	68070.9	57972.5	78749.1	61104	9994.26	15177.7	11307.4	8718.17	57.036	61.394	66.066	61.672	54.951	61.392	60.416	27.331	43.193	22.1	23.34	20.181	27.306	21.203	3.534	5.309	3.988	3.089
Lrrc32	0	5.22591	3.27846e-10	3.60428	3.18297e-12	8144.09	12957.9	10595.9	10695.8	9587.33	8531.26	10977.3	48553.7	17477.1	25253.5	31280.2	32620.2	27906.6	31450	525252	431306	280682	436978	2.827	4.471	3.658	3.749	3.359	2.988	3.84	16.974	6.113	8.846	10.725	11.355	9.676	10.913	185.725	150.861	98.991	154.815
Stau2	0	-2.31037	3.2947e-10	5.3136	3.21762e-12	217316	213679	195636	207191	219339	220371	216514	112479	146913	104314	74065.5	86540.8	118265	88071.3	50548.8	51853.9	43264.2	40733.9	75.425	73.723	67.543	72.631	76.846	77.188	75.745	39.321	51.384	36.54	25.395	30.126	41.007	30.561	17.874	18.137	15.258	14.431
Cds2	0	-2.73525	3.31402e-10	8.33409	3.25056e-12	1.94981e+06	1.81991e+06	2.32986e+06	1.67888e+06	1.78849e+06	1.73911e+06	1.61419e+06	1.00494e+06	1.42574e+06	1.03005e+06	655376	636024	986138	735001	265524	343835	280777	305836	676.728	627.901	804.377	588.528	626.603	609.147	564.706	351.31	498.663	360.816	224.712	221.407	341.935	255.047	93.888	120.266	99.025	108.353
Ncor2	0	1.98546	3.33777e-10	7.87809	3.28802e-12	357062	386392	379645	449479	544309	497272	513645	319833	375336	354942	944731	811885	676478	891831	1.93349e+06	1.9461e+06	1.78449e+06	1.90131e+06	123.927	133.312	131.071	157.564	190.701	174.177	179.693	111.808	131.276	124.333	323.925	282.626	234.563	309.467	683.67	680.704	629.355	673.606
Sorbs3	0	2.76214	3.36321e-10	5.5758	3.34165e-12	51506.8	70107.9	86976.2	80039.1	85653.8	93597.3	98278.8	105657	96059.8	107091	99334.8	107439	103756	99952.4	491825	479946	764820	641457	17.877	24.188	30.028	28.058	30.009	32.784	34.382	36.936	33.598	37.513	34.059	37.401	35.976	34.684	173.906	167.875	269.738	227.259
Slc7a5	0	3.12325	3.36321e-10	7.24114	3.32904e-12	166164	188632	162820	131045	140845	136058	152227	306997	297299	299119	1.37621e+06	938532	1.18933e+06	832046	1.60603e+06	1.51841e+06	1.11201e+06	1.57866e+06	57.671	65.081	56.213	45.938	49.346	47.656	53.255	107.321	103.982	104.778	471.87	326.713	412.389	288.721	567.883	531.106	392.186	559.296
Tanc2	0	-1.46719	3.40151e-10	7.26316	3.39415e-12	669631	559460	555788	703140	726193	671737	704643	432486	518732	415325	394640	360027	373307	364348	252453	288650	242578	239449	232.412	193.024	191.884	246.485	254.424	235.286	246.512	151.19	181.43	145.484	135.312	125.329	129.441	126.429	89.266	100.963	85.553	84.834
Gba2	0	-1.48234	3.4606e-10	6.11719	3.4825e-12	295336	310680	301353	311848	292651	282144	305637	183918	239689	170577	159304	153824	195415	167143	116400	118165	122358	107428	102.503	107.19	104.041	109.318	102.531	98.825	106.924	64.295	83.833	59.751	54.621	53.548	67.758	57.999	41.158	41.332	43.153	38.06
Crot	0	1.74957	3.4606e-10	5.4384	3.47408e-12	78896.5	91622.6	77407.1	82639.1	75586.1	78305.5	83823.6	98372.5	122760	105101	133825	108602	139074	112696	318596	260911	278407	323709	27.383	31.611	26.725	28.969	26.482	27.428	29.325	34.389	42.936	36.816	45.885	37.806	48.223	39.106	112.653	91.261	98.189	114.686
Rufy3	0	-3.20908	3.5712e-10	5.84447	3.60895e-12	361372	318314	377272	341913	380317	341942	338047	163792	228845	121063	162369	165772	225866	155427	32857.3	52665.1	42292.7	38500.9	125.423	109.824	130.252	119.857	133.246	119.77	118.262	57.259	80.04	42.407	55.672	57.707	78.317	53.933	11.618	18.421	14.916	13.64
Cdca5	0	6.7178	3.57166e-10	1.05131	3.62459e-12	701.566	563.798	302.939	266.65	230.135	375.926	520.421	12299.1	12555.5	11386	62408.5	60053.7	43338.9	52136.2	47633.1	39902.3	47415.3	43131.8	0.243	0.195	0.105	0.093	0.081	0.132	0.182	4.3	4.391	3.988	21.398	20.905	15.027	18.091	16.843	13.957	16.722	15.281
Rnpepl1	0	1.45054	3.57201e-10	5.87785	3.67044e-12	82113.3	93672.3	96832.2	104010	108218	104563	100119	162664	146391	166625	291193	267896	231675	268078	298713	262952	309039	291857	28.499	32.319	33.431	36.461	37.915	36.625	35.025	56.865	51.201	58.367	99.843	93.257	80.331	93.024	105.623	91.975	108.992	103.401
Nedd1	0	3.57066	3.57201e-10	3.32767	3.65888e-12	5772.94	7759.17	7175.97	9670.22	10512.3	10254	12593.3	24582.9	23037.2	28904.8	64542.3	74495.2	43377.1	74258.3	120846	114776	111486	109754	2.004	2.677	2.477	3.39	3.683	3.592	4.406	8.594	8.057	10.125	22.13	25.933	15.041	25.768	42.731	40.146	39.319	38.884
Dnm1	0	-4.12268	3.57201e-10	8.09476	3.66119e-12	2.32063e+06	2.22035e+06	1.90563e+06	1.89168e+06	2.02384e+06	2.011e+06	1.99057e+06	1.02621e+06	1.44371e+06	975041	624722	503918	1.14538e+06	604062	100040	191324	118824	114224	805.431	766.06	657.914	663.128	709.061	704.383	696.38	358.747	504.948	341.547	214.202	175.419	397.149	209.61	35.374	66.921	41.907	40.468
Inhbb	0	4.18736	3.65582e-10	3.79528	3.77208e-12	18855.9	18447	24744.3	11639.3	16923.2	15755.9	12408.7	37120.7	26145.9	39079	31059.2	28678	23386.1	21732.3	409361	259901	269175	380782	6.544	6.365	8.543	4.08	5.929	5.519	4.341	12.977	9.145	13.689	10.649	9.983	8.109	7.541	144.747	90.908	94.933	134.906
Rusc1	0	-3.30988	3.68552e-10	6.18802	3.81838e-12	511909	500032	508739	428983	436580	436243	428310	282751	291295	230803	160242	150025	241177	176827	35267.5	56311.2	65871.2	49312.4	177.671	172.52	175.641	150.38	152.957	152.8	149.839	98.845	101.882	80.848	54.943	52.225	83.626	61.359	12.47	19.696	23.232	17.471
Peg13	0	-4.11739	3.68573e-10	6.97735	3.83425e-12	1.09919e+06	977452	1.12519e+06	773407	877080	808579	850292	533627	699281	480818	287623	245559	458248	305513	58279.5	77717.6	57502.1	41623.8	381.501	337.238	388.468	271.117	307.288	283.216	297.466	186.547	244.578	168.426	98.619	85.482	158.893	106.014	20.607	27.184	20.28	14.747
Foxm1	0	4.97112	3.68793e-10	3.83367	3.8522e-12	4458.48	5568	6255.93	4106.23	4085.15	5616.32	6252.15	61566.2	60251.4	55198.1	356764	302276	188084	293279	203866	138933	185511	171083	1.547	1.921	2.16	1.439	1.431	1.967	2.187	21.523	21.073	19.335	122.326	105.226	65.216	101.768	72.086	48.596	65.426	60.612
Dcun1d4	0	-3.16229	3.68871e-10	5.54565	3.86867e-12	314679	294570	298222	334048	293772	293747	287205	172775	247840	134868	80637.1	82430.8	125285	97560	30398	42324.9	34131.6	40167	109.217	101.632	102.96	117.1	102.924	102.889	100.476	60.399	86.684	47.243	27.648	28.695	43.441	33.853	10.749	14.804	12.038	14.231
Ociad1	0	-2.22178	3.7071e-10	7.10868	3.9037e-12	734662	682210	803363	780554	780050	831084	787401	406411	553317	352914	216866	242305	328976	250276	177909	215589	173405	152349	254.983	235.374	277.358	273.623	273.293	291.099	275.464	142.075	193.526	123.622	74.358	84.349	114.07	86.846	62.907	75.408	61.157	53.975
Tead2	0	6.16723	3.75485e-10	3.21076	3.96993e-12	5647.72	6515.93	7423.36	4637.07	4101.3	9953.51	8946.77	47063.8	26977	64627.9	12115.3	18878.3	9916.06	7805.06	653504	437795	441075	497725	1.96	2.248	2.563	1.626	1.437	3.486	3.13	16.453	9.435	22.639	4.154	6.572	3.438	2.708	231.074	153.131	155.559	176.337
F2r	0	4.02187	3.77269e-10	5.51543	4.01504e-12	26057.5	25159	49279.2	21911.7	25731.5	29319.5	22376.7	529703	541093	634496	181108	229180	136894	194706	489384	365108	521525	579820	9.044	8.68	17.013	7.681	9.015	10.27	7.828	185.175	189.251	222.258	62.097	79.78	47.467	67.563	173.043	127.707	183.932	205.422
Pgd	0	1.69707	3.77269e-10	5.87959	4.02083e-12	69956.8	91448.9	92879	81013.4	78425.2	82980.1	74780.3	193042	178951	174836	371618	364785	285591	339579	282971	289617	293376	273122	24.28	31.551	32.066	28.399	27.477	29.065	26.161	67.484	62.589	61.243	127.419	126.985	99.026	117.834	100.057	101.302	103.468	96.763
H2-T10	0	5.13768	3.83669e-10	3.96642	4.10533e-12	5900.46	5570.48	5958.87	7297.22	6525.56	6543.76	9448.95	51360.6	40111.5	37915.6	283329	158801	234473	267014	194523	354944	251988	237774	2.048	1.922	2.057	2.558	2.286	2.292	3.306	17.955	14.029	13.281	97.147	55.28	81.302	92.654	68.782	124.152	88.871	84.24
Gna14	0	4.98585	3.84946e-10	1.06435	4.15169e-12	1108.79	2407.56	1851.83	1518.34	1959.09	1988.61	2239.58	3860.04	5958.47	3314.89	6088.14	6460.36	5138.12	6412.04	74454.7	76345.7	55294.7	48516	0.385	0.831	0.639	0.532	0.686	0.697	0.783	1.349	2.084	1.161	2.087	2.249	1.782	2.225	26.327	26.704	19.501	17.189
Itpripl1	0	4.72445	3.84946e-10	2.59316	4.14979e-12	2286.14	4408.15	7146.59	3796.1	2474.2	4145.09	6392.7	21283	15540	26857	28491.4	27939.8	25584.9	32286.8	115970	96379.8	120156	135135	0.793	1.521	2.467	1.331	0.867	1.452	2.236	7.44	5.435	9.408	9.769	9.726	8.871	11.204	41.006	33.712	42.377	47.876
Atp1b1	0	-3.46874	3.86428e-10	8.64558	4.20048e-12	2.65009e+06	2.9398e+06	2.80816e+06	2.44862e+06	2.81346e+06	2.5277e+06	2.43927e+06	1.40736e+06	1.89507e+06	1.04196e+06	779678	901791	1.57169e+06	923094	197814	283300	273316	294258	919.777	1014.28	969.509	858.36	985.707	885.362	853.351	491.991	662.811	364.989	267.332	313.923	544.97	320.315	69.946	99.092	96.394	104.251
Trappc9	0	-2.94215	3.86428e-10	7.48705	4.19436e-12	1.21853e+06	1.09829e+06	1.24488e+06	867898	982391	918239	953915	629296	795246	557912	417706	378631	589856	436696	144541	162837	154361	121869	422.922	378.928	429.792	304.241	344.184	321.626	333.717	219.991	278.143	195.431	143.221	131.805	204.528	151.534	51.109	56.957	54.44	43.176
Cenpl	0	3.75662	3.86516e-10	1.83572	4.21785e-12	2520.15	2626.92	3114.88	2326.11	3605.78	3470.3	3688.75	8696.99	8118.28	7180.41	26620.1	27023.7	19420.6	25407.9	45025.3	32431.8	51607.5	49759.8	0.875	0.906	1.075	0.815	1.263	1.216	1.29	3.04	2.839	2.515	9.127	9.407	6.734	8.817	15.921	11.344	18.201	17.629
Ifi35	0	4.52315	3.90536e-10	3.63144	4.2783e-12	5991.86	8229.66	7415.34	5506.38	6780.17	9938.1	4527.21	59892.2	53161.4	47930.3	133424	67571.2	112531	109810	155666	186337	177094	149783	2.08	2.839	2.56	1.93	2.375	3.481	1.584	20.937	18.594	16.789	45.748	23.522	39.019	38.104	55.043	65.177	62.458	53.066
Fam86	0	2.01081	3.94351e-10	4.18913	4.33684e-12	31252.8	33520.7	27830.9	28897.9	26202.1	28772.9	27318	52498.3	49865.2	53217.1	59789.3	68285	53782.4	63006.7	141278	124220	136383	105588	10.847	11.565	9.609	10.13	9.18	10.078	9.557	18.353	17.441	18.641	20.5	23.771	18.649	21.863	49.955	43.449	48.1	37.408
Egfr	0	2.9634	4.00469e-10	4.07366	4.42129e-12	22998.5	22622.9	34406.3	31000.3	33773.1	30395.5	33362.5	45069.7	25148.5	48596.7	28524.7	24119	28351.1	25692.8	258923	219165	245192	274157	7.982	7.805	11.879	10.867	11.833	10.646	11.672	15.756	8.796	17.023	9.78	8.396	9.83	8.915	91.553	76.659	86.475	97.13
Fanca	0	2.60991	4.00469e-10	4.44537	4.45514e-12	20711.9	24760.9	23225.9	33639.4	38856.1	37498.5	37783.8	35632.2	37711.5	29685	118586	119443	94948.3	110919	230942	176246	207037	186913	7.189	8.543	8.019	11.792	13.613	13.134	13.218	12.456	13.19	10.398	40.66	41.579	32.923	38.489	81.66	61.647	73.018	66.221
Slc38a3	0	3.79719	4.00469e-10	7.35571	4.44434e-12	216361	237064	243592	287324	355434	284256	331537	161772	188362	65897.1	369951	364352	405715	313771	5.03185e+06	4.14864e+06	3.59871e+06	3.91033e+06	75.093	81.791	84.099	100.721	124.528	99.565	115.985	56.553	65.881	23.083	126.847	126.835	140.678	108.879	1779.23	1451.1	1269.2	1385.38
Vamp3	0	1.6674	4.03707e-10	5.62869	4.5083e-12	69192.6	73966.7	88961.1	88702.8	90543	90288.9	89855.2	147146	126885	171464	171503	180951	159929	162604	287061	275923	299413	293667	24.015	25.52	30.714	31.095	31.722	31.625	31.435	51.44	44.379	60.062	58.804	62.991	55.454	56.424	101.503	96.512	105.598	104.042
Akap6	0	-4.08172	4.03955e-10	6.41565	4.53734e-12	716888	553524	685917	653568	666455	701190	713643	362142	530590	377448	134832	142789	223582	160880	26815.4	68685.6	51650.5	34599.1	248.813	190.975	236.811	229.108	233.495	245.602	249.66	126.599	185.577	132.216	46.231	49.706	77.525	55.825	9.482	24.025	18.216	12.258
Plcxd2	0	-5.03503	4.03955e-10	5.46628	4.57967e-12	519590	336170	405768	362391	477460	444347	411066	360476	397048	274424	53533.5	62749	84150.6	78053.2	11746.5	22931.4	8450.51	15922.5	180.337	115.985	140.09	127.036	167.28	155.639	143.807	126.016	138.87	96.128	18.355	21.844	29.179	27.085	4.153	8.021	2.98	5.641
Wasf2	0	2.64427	4.03955e-10	5.2638	4.57044e-12	39042.2	44985.7	46177.7	39828.6	45468.8	44512.8	49763.3	197807	152919	253329	136538	127446	110533	148627	302630	289787	287513	313055	13.551	15.521	15.943	13.962	15.93	15.591	17.409	69.15	53.484	88.739	46.816	44.365	38.327	51.574	107.008	101.361	101.401	110.911
Camta1	0	-3.54426	4.03955e-10	6.9653	4.55696e-12	920728	860868	1.14111e+06	905118	963653	967420	954079	413329	615159	335796	181738	185462	325621	222555	78733.3	119542	93983.9	69454.3	319.561	297.015	393.965	317.288	337.619	338.853	333.774	144.493	215.156	117.626	62.314	64.561	112.906	77.227	27.84	41.813	33.146	24.607
A830010M20Rik	0	-3.9823	4.05338e-10	6.05868	4.61256e-12	663470	541165	428267	437749	416194	513646	535097	327195	354526	268118	138388	106164	179874	133359	25713.6	40864.3	33776.2	38091.2	230.274	186.711	147.858	153.453	145.815	179.912	187.198	114.382	123.998	93.919	47.45	36.957	62.37	46.276	9.092	14.293	11.912	13.495
Ppm1l	0	-2.72199	4.13191e-10	4.8762	4.71948e-12	223652	156053	200276	161829	184169	181619	186318	96249.1	119099	85781.6	54985.3	47029.2	50436.8	60331.8	30545.5	36169.9	28768.5	25760.6	77.624	53.841	69.144	56.729	64.524	63.615	65.181	33.647	41.656	30.048	18.853	16.371	17.489	20.935	10.801	12.651	10.146	9.127
Bmp6	0	3.2197	4.15714e-10	3.59647	4.76595e-12	13014.8	19999.9	31634.5	24610.5	15420.5	19608.7	20215.9	60612.7	59197	66868.8	10180	9912.88	13378.7	7977.02	244562	184890	173104	207324	4.517	6.9	10.922	8.627	5.403	6.868	7.072	21.189	20.705	23.423	3.49	3.451	4.639	2.768	86.476	64.671	61.051	73.452
Tap2	0	3.82006	4.1653e-10	5.16295	4.83323e-12	17412.5	26323.3	30553.6	24279.8	24909.9	22566	19530	161989	122221	100423	435571	234021	384287	343362	297476	395983	378913	358770	6.043	9.082	10.549	8.511	8.727	7.904	6.832	56.629	42.748	35.177	149.346	81.465	133.248	119.147	105.186	138.506	133.635	127.107
Kif11	0	4.41044	4.1653e-10	3.79596	4.79559e-12	10014.8	6835.05	7654.17	5743.23	7259.54	4398.28	6678.27	41355.5	36304.3	40212.4	253998	262375	160123	267569	177563	143454	138147	160772	3.476	2.358	2.643	2.013	2.543	1.541	2.336	14.457	12.698	14.086	87.09	91.336	55.521	92.847	62.785	50.177	48.722	56.959
Arpc1b	0	4.47836	4.1653e-10	6.39822	4.84604e-12	32307.6	36682.6	47449.9	25942.7	27042.8	35339.8	35516.2	880364	755018	1.16991e+06	942710	925031	520373	1.04781e+06	659990	883138	967521	764130	11.213	12.656	16.382	9.094	9.475	12.378	12.425	307.761	264.072	409.808	323.232	322.013	180.435	363.59	233.368	308.902	341.227	270.721
Msn	0	3.41385	4.1653e-10	7.07329	4.81541e-12	92324.6	104637	110264	79580.5	76116	85833.4	87373.2	959458	660891	1.23059e+06	1.11698e+06	1.00489e+06	766895	956620	994486	1.11901e+06	1.0176e+06	1.01943e+06	32.043	36.102	38.068	27.897	26.668	30.064	30.567	335.41	231.151	431.064	382.986	349.812	265.914	331.948	351.644	391.405	358.89	361.17
Unc93b1	0	3.55972	4.35736e-10	5.34883	5.08799e-12	20972	29628.7	29252.6	34605	28283.6	28669.5	33046.2	306315	226321	298972	229228	194563	225010	249930	286785	500145	444400	290983	7.279	10.222	10.099	12.131	9.909	10.042	11.561	107.082	79.157	104.727	78.596	67.73	78.02	86.726	101.405	174.94	156.732	103.091
Sgol2	0	4.42479	4.53826e-10	2.27769	5.378e-12	2543.92	2067.09	2299.03	2610.34	3198.39	4606.34	3757.7	15242.5	16943.2	13434.3	41649.9	49662.3	28244.1	49445.8	75363	58788.6	70816.8	67514.2	0.883	0.713	0.794	0.915	1.121	1.613	1.315	5.329	5.926	4.706	14.281	17.288	9.793	17.158	26.648	20.563	24.976	23.919
Vamp2	0	-3.16146	4.53826e-10	9.0184	5.45844e-12	3.54624e+06	3.37144e+06	3.02658e+06	2.89795e+06	3.13709e+06	2.95452e+06	2.81583e+06	1.71875e+06	2.50607e+06	1.4008e+06	1.21371e+06	1.1638e+06	2.0595e+06	1.32206e+06	314348	444567	394951	354778	1230.81	1163.21	1044.92	1015.87	1099.09	1034.86	985.089	600.848	876.516	490.685	416.15	405.131	714.113	458.755	111.151	155.5	139.292	125.693
Atad2	0	3.08959	4.53826e-10	4.58483	5.44177e-12	32148.1	21476.9	17723.8	27730.6	24246.4	29107	31638	56292.4	52214.6	49255.3	148218	137525	104449	159730	272928	247710	244750	190834	11.158	7.41	6.119	9.721	8.495	10.195	11.068	19.679	18.262	17.254	50.82	47.874	36.217	55.427	96.506	86.644	86.319	67.61
Eif2ak2	0	3.42911	4.53826e-10	4.19621	5.35693e-12	11457.2	12986.2	19599.2	19058.7	16106	23720.8	18875.7	67510.9	65388.1	49775.9	118656	64757.2	94873.6	93359.1	196864	225886	171056	202515	3.977	4.48	6.767	6.681	5.643	8.309	6.603	23.601	22.87	17.436	40.684	22.543	32.897	32.396	69.61	79.01	60.328	71.748
Tpx2	0	4.72057	4.53826e-10	4.12685	5.46436e-12	6035.75	5995.31	7174.37	7437.88	6751.29	8717.86	6866.87	59347.9	59443.7	49233.2	424116	448926	233737	416961	237876	159269	196848	207111	2.095	2.068	2.477	2.607	2.365	3.054	2.402	20.747	20.791	17.246	145.419	156.276	81.046	144.686	84.111	55.709	69.425	73.376
Tacc3	0	3.75155	4.53826e-10	4.62507	5.34632e-12	17815.6	16743.7	17679.5	14163.7	13892.8	14779.5	14227.9	66115.4	65215	58653.5	404244	396241	233637	365710	242422	169234	244390	256964	6.183	5.777	6.104	4.965	4.867	5.177	4.977	23.113	22.809	20.546	138.605	137.936	81.012	126.902	85.719	59.194	86.192	91.039
Ahcyl2	0	-2.29346	4.53826e-10	6.37057	5.42107e-12	336851	404748	492911	387091	422719	465132	448013	191782	268622	168990	228571	241287	291535	237859	79076.2	113692	96213.3	84679.7	116.912	139.645	170.176	135.694	148.101	162.919	156.732	67.044	93.952	59.196	78.371	83.995	101.087	82.538	27.961	39.767	33.933	30.001
Tnfrsf1a	0	4.21812	4.53826e-10	5.73795	5.47265e-12	19460.1	35417	36565.4	24015.1	19918.4	20875.7	23233	401273	257468	445324	708245	655483	476094	568546	453807	474936	504243	567903	6.754	12.219	12.624	8.418	6.978	7.312	8.128	140.278	90.051	155.993	242.84	228.181	165.081	197.286	160.463	166.122	177.837	201.2
Nono	0	1.67077	4.53826e-10	6.62466	5.4352e-12	133763	160643	158098	170675	162189	157801	148780	207209	222312	224490	541956	594006	406363	541894	583622	522352	515198	523447	46.426	55.425	54.583	59.83	56.823	55.272	52.049	72.437	77.755	78.637	185.823	206.78	140.903	188.038	206.365	182.707	181.701	185.45
Tmpo	0	2.66643	4.61712e-10	6.23725	5.59317e-12	60002.3	54410.5	80936.7	79326.5	90480.3	98098	92952.3	214968	272791	253968	483811	537097	367482	523642	625452	510890	512806	501797	20.825	18.773	27.943	27.808	31.7	34.36	32.518	75.149	95.411	88.963	165.887	186.969	127.421	181.704	221.156	178.698	180.857	177.78
Slc15a3	0	4.31708	4.61712e-10	3.47218	5.60697e-12	6450.29	12073.5	7367.78	5223.12	5035.06	6041.24	5116.13	63029	61120.6	36871.2	94642.6	66243.7	78583.6	92862.5	114096	151194	139862	150627	2.239	4.166	2.544	1.831	1.764	2.116	1.79	22.034	21.377	12.916	32.451	23.06	27.248	32.223	40.343	52.884	49.327	53.365
Plscr3	0	3.29211	4.62878e-10	4.89176	5.66353e-12	28927.8	34233.8	29719.6	36241.5	30885.6	42586.4	38129	109473	78887.4	150704	89591.3	90037.8	74958.4	75617.2	357233	299381	423565	376059	10.04	11.811	10.261	12.704	10.821	14.917	13.339	38.27	27.591	52.79	30.719	31.343	25.991	26.239	126.315	104.717	149.383	133.233
Mospd3	0	2.47534	4.62878e-10	4.48363	5.66947e-12	27922.7	35532.2	33728.9	39023.2	31065.3	33102.4	34949.5	38572.8	31675	42695.5	106829	102088	78630.2	97010.6	212331	155030	227737	218262	9.691	12.259	11.645	13.68	10.884	11.595	12.227	13.484	11.079	14.956	36.629	35.538	27.264	33.663	75.079	54.226	80.319	77.327
Gpnmb	0	8.42995	4.62878e-10	5.18733	5.68009e-12	28552.1	9686.31	12174.2	7599.53	12543.8	10056.4	10745.1	40735.1	62110.9	14235	139233	391169	207025	405666	4.58064e+06	4.41439e+06	3.37851e+06	5.55017e+06	9.91	3.342	4.203	2.664	4.395	3.522	3.759	14.24	21.724	4.986	47.739	136.17	71.784	140.767	1619.68	1544.06	1191.54	1966.35
Irf5	0	4.02675	4.70611e-10	3.67609	5.81019e-12	8962.2	10319.1	8152.65	9886.56	10839.8	6922.43	8780.41	89734.4	74136.4	85150.5	60427.9	36494.3	63053.9	56954.7	113569	182292	177870	172890	3.111	3.56	2.815	3.466	3.798	2.425	3.072	31.37	25.93	29.827	20.719	12.704	21.863	19.763	40.157	63.762	62.731	61.253
Stim1	0	-1.21071	4.70611e-10	5.66999	5.81495e-12	199677	188872	182293	219366	229973	210220	221263	169080	201448	159798	102384	98291.1	113561	102530	87632.8	107845	92443.9	99415.4	69.303	65.164	62.936	76.898	80.572	73.633	77.406	59.108	70.458	55.976	35.105	34.216	39.376	35.578	30.986	37.722	32.603	35.222
Dag1	0	2.45169	4.7171e-10	7.4051	5.84856e-12	243847	259679	278578	252368	249872	233249	248280	418336	413041	527578	664923	498982	451096	520962	1.91873e+06	1.36787e+06	1.34298e+06	1.39653e+06	84.633	89.594	96.178	88.468	87.544	81.699	86.858	146.243	144.464	184.805	227.986	173.701	156.414	180.775	678.449	478.451	473.645	494.771
Npm3-ps1	0	3.78036	4.80863e-10	2.55398	5.98246e-12	4222.64	6310.46	4976.86	4019.29	4091.99	4151.15	3232.83	19557.6	16785.5	17301.9	48422.4	49577.5	33640.3	51167.8	60815.2	51660.9	72137.4	74855.1	1.466	2.177	1.718	1.409	1.434	1.454	1.131	6.837	5.871	6.061	16.603	17.258	11.664	17.755	21.504	18.07	25.442	26.52
1810012P15Rik	0	-3.17238	4.81898e-10	4.04307	6.03455e-12	104383	100044	124245	119288	106554	113785	103472	51042.5	66475.6	44454.8	27793.2	34893.4	47634.8	33474.3	12716	17445.1	13611.3	9991.23	36.229	34.517	42.895	41.816	37.331	39.855	36.199	17.844	23.25	15.572	9.53	12.147	16.517	11.616	4.496	6.102	4.8	3.54
Topbp1	0	2.37568	4.81898e-10	5.21388	6.03626e-12	45203.2	49051.4	46279.2	42761.2	37757.3	46909.3	43504	74666.2	86958.2	75954.9	333440	260048	201852	271944	280486	222219	256699	237646	15.689	16.924	15.978	14.99	13.228	16.431	15.219	26.102	30.414	26.606	114.328	90.526	69.99	94.365	99.178	77.727	90.533	84.195
Tsga14	0	1.58907	4.82911e-10	3.44676	6.06946e-12	17640.1	15455.8	21023.6	23411	20306.7	23522.6	18181.8	22786.5	29830.4	24358.6	40737.4	42179.7	35496.1	39963.3	67998.5	62009.8	67603.1	59847.2	6.122	5.333	7.258	8.207	7.115	8.239	6.361	7.966	10.433	8.533	13.968	14.683	12.308	13.867	24.044	21.69	23.842	21.203
Atf2	0	-1.4033	4.82952e-10	5.82812	6.09047e-12	253356	227762	249294	277888	248238	262931	271092	136381	192324	141164	109075	111138	132334	129133	103448	105633	111649	97093.9	87.934	78.582	86.068	97.413	86.971	92.095	94.839	47.676	67.266	49.449	37.399	38.688	45.886	44.81	36.579	36.948	39.377	34.399
Mapt	0	-3.83167	4.86442e-10	7.38967	6.15514e-12	1.19596e+06	1.07123e+06	1.12744e+06	1.19965e+06	1.24635e+06	1.28083e+06	1.1771e+06	524348	717092	416677	443014	410026	659209	466805	68359.1	163265	75862.8	77004.1	415.088	369.593	389.245	420.535	436.664	448.629	411.797	183.303	250.808	145.958	151.899	142.734	228.575	161.982	24.171	57.107	26.755	27.281
Cntnap2	0	-1.19944	4.90523e-10	6.33164	6.22761e-12	291808	264483	319247	337180	322042	313603	319244	274529	298391	302830	179448	185200	175220	199023	145900	156794	127936	152548	101.279	91.251	110.219	118.198	112.828	109.844	111.684	95.971	104.364	106.078	61.528	64.47	60.756	69.061	51.589	54.843	45.121	54.046
Pja2	0	-2.60088	4.93459e-10	7.96986	6.30623e-12	1.60422e+06	1.46076e+06	1.50837e+06	1.52735e+06	1.44929e+06	1.55332e+06	1.56863e+06	764355	1.20022e+06	723826	380737	373781	592883	446429	280398	333084	243411	238809	556.782	503.988	520.76	535.41	507.765	544.071	548.77	267.206	419.786	253.549	130.545	130.117	205.577	154.912	99.147	116.505	85.847	84.607
Aph1c	0	-2.67708	4.93459e-10	2.37396	6.30678e-12	27397.1	26855.8	32489.9	28671.3	27765.1	31310.9	33973.2	20803.2	21021.1	19144.9	10577.5	9695.29	13220.4	8499.1	5849.31	4074.7	6262.79	4231.97	9.509	9.266	11.217	10.051	9.728	10.967	11.885	7.272	7.352	6.706	3.627	3.375	4.584	2.949	2.068	1.425	2.209	1.499
Spin4	0	2.92186	4.9526e-10	0.65797	6.35083e-12	1498.19	1650.2	1942.66	2456.02	2140.75	1869.72	2785.8	2996.18	4235.54	3549.67	6661.47	5573.37	4771.96	7900.67	18591.7	16876.3	16198.9	14702	0.52	0.569	0.671	0.861	0.75	0.655	0.975	1.047	1.481	1.243	2.284	1.94	1.655	2.742	6.574	5.903	5.713	5.209
Chd3	0	-3.42641	5.06017e-10	8.5464	6.51026e-12	2.31763e+06	2.52712e+06	2.56166e+06	2.41222e+06	2.34693e+06	2.33754e+06	2.11632e+06	1.29593e+06	2.00041e+06	1.15329e+06	965870	773999	1.26475e+06	900172	223821	328294	278035	157691	804.39	871.901	884.404	845.6	822.256	818.757	740.37	453.035	699.654	403.985	331.173	269.437	438.54	312.361	79.141	114.83	98.058	55.868
Eno2	0	-4.12188	5.18572e-10	8.86365	6.69381e-12	3.82136e+06	3.8131e+06	3.66986e+06	2.99411e+06	3.00537e+06	2.96744e+06	3.02632e+06	2.05197e+06	2.94949e+06	1.4481e+06	1.03664e+06	1.13603e+06	1.80768e+06	1.26298e+06	128671	274348	220454	227601	1326.3	1315.59	1267.01	1049.58	1052.94	1039.39	1058.72	717.336	1031.6	507.256	355.439	395.465	626.797	438.257	45.497	95.961	77.75	80.636
Ttbk1	0	-3.62337	5.30267e-10	6.36954	6.86728e-12	508473	457938	439853	513726	507897	491282	471630	262541	364680	219026	369926	308298	340981	338649	26507.9	72988.1	47320.5	35239.3	176.478	157.997	151.858	180.086	177.944	172.079	164.995	91.78	127.549	76.722	126.838	107.322	118.232	117.512	9.373	25.53	16.689	12.485
Fn1	0	5.34903	5.38876e-10	8.7526	7.00166e-12	101424	168726	148004	173780	184760	163945	168551	8.15341e+06	3.60167e+06	1.12275e+07	2.5917e+06	2.79189e+06	1.52981e+06	2.45882e+06	8.31692e+06	5.75768e+06	5.81171e+06	8.0403e+06	35.202	58.213	51.098	60.918	64.731	57.424	58.966	2850.3	1259.71	3932.88	888.631	971.886	530.449	853.216	2940.81	2013.91	2049.68	2848.57
Fam5b	0	-2.66324	5.42372e-10	5.56006	7.07011e-12	256023	236162	204679	253325	278454	245403	229228	140965	198938	122407	147662	126782	168663	145550	40445.9	41693.6	32873.2	52792.8	88.859	81.48	70.665	88.803	97.557	85.956	80.193	49.279	69.58	42.878	50.63	44.134	58.483	50.506	14.301	14.583	11.594	18.704
App	0	-1.91735	5.43724e-10	8.39368	7.11422e-12	1.44087e+06	1.43402e+06	1.42952e+06	1.46351e+06	1.41053e+06	1.58847e+06	1.54409e+06	1.05547e+06	1.20131e+06	1.03901e+06	904036	838563	1.13571e+06	960764	313824	497122	479979	419882	500.09	494.762	493.538	513.032	494.184	556.385	540.183	368.976	420.164	363.955	309.972	291.913	393.799	333.387	110.966	173.882	169.28	148.758
Ttc3	0	-2.52842	5.43724e-10	8.21493	7.13391e-12	1.8232e+06	1.71662e+06	1.78739e+06	1.67019e+06	1.64876e+06	1.66823e+06	1.55422e+06	755264	1.18563e+06	694587	612257	636982	870925	644888	314192	399118	280517	287799	632.786	592.264	617.091	585.482	577.649	584.321	543.727	264.028	414.683	243.307	209.928	221.74	301.986	223.777	111.096	139.603	98.933	101.963
2010317E24Rik	0	5.29383	5.50222e-10	3.06791	7.26209e-12	4253.27	5586.37	4429.76	3189.55	1931.67	4989.96	3968.98	10048.1	9304.27	6684	234597	190250	154440	183467	210548	121452	159304	171703	1.476	1.927	1.529	1.118	0.677	1.748	1.389	3.513	3.254	2.341	80.438	66.228	53.551	63.663	74.448	42.481	56.184	60.832
Fam168a	0	-1.52863	5.50222e-10	7.81284	7.28926e-12	1.06909e+06	928864	1.06309e+06	954529	956671	952608	994429	606401	794000	543830	537324	503952	573150	526099	366466	413898	348753	353411	371.053	320.474	367.029	334.609	335.173	333.665	347.89	211.988	277.707	190.498	184.235	175.431	198.735	182.557	129.58	144.772	122.999	125.209
Myzap	0	6.3367	5.50222e-10	0.99193	7.26901e-12	851.934	1802.07	1322.89	3475.24	2328.77	4884.29	2167.08	2833.59	452.377	2349.43	2472.93	3781.59	2515.3	2723.36	231701	158079	191264	169755	0.296	0.622	0.457	1.218	0.816	1.711	0.758	0.991	0.158	0.823	0.848	1.316	0.872	0.945	81.928	55.293	67.455	60.142
Rgs9bp	0	4.61416	5.50397e-10	-0.556858	7.31494e-12	973.505	1395.1	622.441	463.951	1161.45	602.142	905.174	711.552	1137.45	1122.33	931.9	2043.17	1059.04	1633.89	21166.3	23187.4	18133.6	24376.6	0.338	0.481	0.215	0.163	0.407	0.211	0.317	0.249	0.398	0.393	0.32	0.711	0.367	0.567	7.484	8.11	6.395	8.636
Arhgap11a	0	4.02268	5.52875e-10	4.16218	7.37136e-12	9391.36	9088.26	11332.2	8592.88	12049.8	9861.05	10413.7	68132.8	62267	74821.5	254914	231221	138988	233306	214353	148370	166457	182803	3.26	3.136	3.912	3.012	4.222	3.454	3.643	23.818	21.778	26.209	87.404	80.49	48.193	80.958	75.794	51.897	58.706	64.765
Stk39	0	-2.24427	5.53444e-10	4.81126	7.40244e-12	113715	106586	130434	106367	131333	133873	117524	70639.8	79610	55541.3	143091	136724	132766	128237	19919.7	28233.9	33046.8	29565.3	39.467	36.774	45.032	37.287	46.013	46.891	41.115	24.695	27.844	19.456	49.062	47.595	46.036	44.498	7.043	9.876	11.655	10.475
Limd1	0	3.33721	5.56516e-10	5.30678	7.46715e-12	34369.4	34244.3	45999.8	33646.8	32902.9	37906.3	36734.6	108195	78200.3	150184	272240	217844	206261	300326	432833	390076	370321	394805	11.929	11.815	15.881	11.795	11.528	13.277	12.851	37.823	27.351	52.608	93.344	75.834	71.519	104.214	153.047	136.44	130.605	139.874
4930427A07Rik	0	4.25143	5.63933e-10	2.70044	7.59063e-12	4729.05	4185.8	4738.04	3532.39	3688.53	5036.75	2835.18	13344.3	13086.9	15641.6	96254	71798.1	62060.6	75767.5	97477.4	61617	90507.2	86054.7	1.641	1.444	1.636	1.238	1.292	1.764	0.992	4.665	4.577	5.479	33.003	24.994	21.519	26.291	34.467	21.552	31.92	30.488
Rhoc	0	3.75859	5.64294e-10	5.86459	7.6434e-12	28325.4	33731.6	39264.6	34476	28342.8	30037.8	34489.2	388686	257944	473038	699755	715952	437954	505800	477571	453422	493702	474002	9.831	11.638	13.556	12.086	9.93	10.521	12.066	135.878	90.218	165.701	239.929	249.23	151.857	175.514	168.866	158.597	174.12	167.932
Hspb8	0	2.51055	5.64294e-10	4.80296	7.62182e-12	37710.9	39604.3	48402.5	36512.1	27340.6	28756.4	32165.5	119837	163912	111283	84665.5	85671	80787.7	96535.7	217598	204955	203354	239255	13.088	13.664	16.711	12.799	9.579	10.072	11.253	41.893	57.329	38.981	29.03	29.823	28.012	33.498	76.941	71.689	71.719	84.765
Herc3	0	-3.03459	5.66726e-10	7.7972	7.70041e-12	1.48466e+06	1.36346e+06	1.9395e+06	1.19781e+06	1.2733e+06	1.23017e+06	1.21951e+06	529509	832784	502002	557827	561851	720438	630713	167179	227076	167446	166812	515.286	470.418	669.606	419.89	446.106	430.885	426.631	185.108	291.272	175.846	191.265	195.586	249.806	218.858	59.113	79.426	59.055	59.099
Fam198b	0	6.24544	5.68199e-10	4.56559	7.74456e-12	29884.8	17815.2	7957.1	13453.1	16856.7	18632.3	21445.7	366211	285786	581705	8559.17	14034.8	7766.31	11897.9	1.778e+06	1.00533e+06	1.04309e+06	1.9152e+06	10.372	6.147	2.747	4.716	5.906	6.526	7.503	128.021	99.956	203.766	2.935	4.886	2.693	4.129	628.689	351.642	367.878	678.528
Atl1	0	-2.65342	5.70226e-10	5.23373	7.79639e-12	212961	210298	189299	226393	220021	231633	216674	110939	149634	104863	76327.4	72280.7	115670	88356.3	30773.5	48038.1	31879.8	39432.6	73.913	72.556	65.355	79.362	77.085	81.133	75.801	38.783	52.335	36.733	26.171	25.162	40.108	30.66	10.881	16.803	11.243	13.97
Cbfb	0	2.4795	5.73012e-10	5.32609	7.85881e-12	43495.7	49562.1	47439.2	52129.2	69342.2	62476.9	58647.8	117866	111455	159516	129546	160105	114776	158948	341835	305909	312482	348717	15.096	17.1	16.378	18.274	24.294	21.883	20.517	41.204	38.982	55.877	44.418	55.734	39.797	55.155	120.87	107	110.207	123.545
Kcnq3	0	-4.10794	5.78965e-10	3.25432	7.96504e-12	93677.9	75546.4	87312.8	98392.5	77940.9	98132.1	91385.7	36875.5	47178.4	36548	11850.3	9248.24	17746.9	14636.1	4574.94	9257.42	5042.66	4425.57	32.513	26.065	30.144	34.491	27.307	34.372	31.97	12.891	16.501	12.802	4.063	3.219	6.154	5.079	1.618	3.238	1.778	1.568
Grk5	0	2.68214	5.83153e-10	4.63527	8.04742e-12	32503.7	22738.5	33398.7	29345.2	36475.4	33031.4	38120.1	83935.9	81232.4	62430.1	92958.4	67779.3	100310	103237	258999	241708	203214	188018	11.281	7.845	11.531	10.287	12.779	11.57	13.336	29.343	28.412	21.869	31.873	23.595	34.782	35.823	91.58	84.544	71.67	66.612
Eme1	0	2.21048	5.84189e-10	3.03091	8.10333e-12	11586.6	9646.11	9635.82	9009.95	9358.17	10603	11668.1	24309.1	21896.8	23926.4	49648.2	53127.8	36856.8	48499.1	51276.5	45124.3	54676.2	52460.9	4.021	3.328	3.327	3.158	3.279	3.714	4.082	8.498	7.659	8.381	17.023	18.494	12.78	16.829	18.131	15.783	19.283	18.586
Gm813	0	11.3125	5.84189e-10	-7.39838	8.11132e-12	0	0	0	0	0	0	0	0	0	0	2318.45	1357.17	1366.66	923.72	775.081	2975.89	1476.02	1041.26	0	0	0	0	0	0	0	0	0	0	0.795	0.472	0.474	0.321	0.274	1.041	0.521	0.369
Cd80	0	2.32966	5.95201e-10	6.66329	8.2895e-12	203461	190020	176886	162401	177726	155338	168342	181589	204651	161323	357635	301795	254623	306202	1.16014e+06	806932	848376	1.0419e+06	70.616	65.56	61.069	56.93	62.267	54.41	58.893	63.481	71.578	56.51	122.624	105.058	88.288	106.252	410.216	282.247	299.207	369.131
Igf2	0	6.47895	5.95203e-10	6.78632	8.31479e-12	92425.6	270680	378671	223248	115422	206355	180889	128430	57032.7	86721.8	24242	22241.9	85126.6	33029.8	2.14823e+07	1.36669e+07	1.69786e+07	2.28623e+07	32.079	93.389	130.735	78.259	40.439	72.279	63.282	44.897	19.948	30.378	8.312	7.743	29.517	11.461	7596	4780.37	5988.05	8099.78
Acy3	0	3.55735	5.98097e-10	3.05017	8.38063e-12	16573.4	13508.3	20337.5	8877.11	10513.7	11718.1	12886	13122.8	20068.3	14567.7	11668.9	11332.9	17600.5	13402	201223	125925	176851	165443	5.752	4.661	7.021	3.112	3.684	4.104	4.508	4.588	7.019	5.103	4.001	3.945	6.103	4.651	71.151	44.046	62.372	58.614
Ism1	0	3.13568	6.01084e-10	2.53026	8.47353e-12	13477.8	16712.9	10351.8	11664.2	10817.8	9193.96	13559.8	11885.7	10598.9	11433.4	4076.76	6131.3	5652.41	6903.69	133680	83189.7	120392	125685	4.678	5.766	3.574	4.089	3.79	3.22	4.744	4.155	3.707	4.005	1.398	2.134	1.96	2.396	47.268	29.098	42.46	44.528
Ccr5	0	3.76003	6.01084e-10	3.67324	8.46307e-12	8517.95	10160.8	8496.19	8003.41	6829.62	9459.8	7046.12	164588	135954	148336	45133.8	48872.5	47124.1	68537.2	89841.4	144171	149259	110523	2.956	3.506	2.933	2.806	2.393	3.313	2.465	57.537	47.551	51.961	15.475	17.013	16.34	23.783	31.767	50.428	52.641	39.157
Uhrf1	0	7.29403	6.08591e-10	3.67109	8.60519e-12	2042.54	4355.04	1943.73	1147.18	2380.18	4607.43	3650.94	41932.9	45956.4	40884.1	351163	273692	189346	308351	442458	324071	449843	581279	0.709	1.503	0.671	0.402	0.834	1.614	1.277	14.659	16.074	14.321	120.405	95.275	65.654	106.998	156.45	113.353	158.651	205.939
Dbi	0	2.02288	6.14466e-10	4.47221	8.71763e-12	19562	27916.4	26127.1	28926.7	33478.3	29059.1	26699.3	28307.4	31193.6	22912	285586	352966	268087	243640	112901	117574	126648	120374	6.789	9.632	9.02	10.14	11.729	10.178	9.34	9.896	10.91	8.026	97.92	122.871	92.957	84.543	39.921	41.125	44.666	42.647
Pptc7	0	-1.7743	6.14466e-10	5.2526	8.74044e-12	169063	177996	188058	216565	185313	189160	193952	118379	174754	126796	60700.4	57518.9	74892.2	68551.5	55868	64540.1	51572.6	67152.1	58.677	61.412	64.926	75.917	64.925	66.256	67.852	41.383	61.121	44.415	20.813	20.023	25.968	23.787	19.755	22.575	18.189	23.791
Hnrnpf	0	2.25444	6.173e-10	6.17823	8.83317e-12	80185.5	88527.7	90808.1	84075.9	85218	88037.8	81056.5	250001	201293	281767	454716	452739	313733	448863	473368	420189	438291	429355	27.83	30.544	31.351	29.473	29.856	30.836	28.357	87.396	70.403	98.7	155.911	157.603	108.784	155.756	167.38	146.973	154.577	152.114
Gprasp1	0	-3.52678	6.173e-10	8.34259	8.82785e-12	2.22164e+06	2.00763e+06	3.14878e+06	2.84656e+06	2.58093e+06	2.65914e+06	2.32908e+06	834245	1.34473e+06	694202	505698	555890	942751	661904	238777	305831	236864	179380	771.076	692.668	1087.11	997.858	904.24	931.403	814.805	291.638	470.328	243.172	173.391	193.511	326.891	229.682	84.43	106.973	83.538	63.552
Lgals3bp	0	4.60669	6.19263e-10	5.73764	8.88756e-12	20313.4	25512.3	48987	30763.4	23332.8	31715.4	32867.9	305920	293217	200278	479397	213607	400757	410374	803066	947893	774315	613505	7.05	8.802	16.913	10.784	8.175	11.109	11.498	106.945	102.555	70.155	164.374	74.359	138.959	142.4	283.959	331.552	273.087	217.356
Gabbr1	0	-3.38365	6.19423e-10	8.53272	8.91615e-12	2.56698e+06	2.61526e+06	2.82761e+06	2.22356e+06	1.98406e+06	2.27796e+06	2.1361e+06	1.19661e+06	1.74941e+06	979096	908958	759968	1.44652e+06	976942	229791	305531	249407	203409	890.934	902.311	976.224	779.468	695.124	797.889	747.293	418.315	611.867	342.968	311.659	264.553	501.568	339.001	81.252	106.868	87.961	72.065
Ddx52	0	1.04494	6.20885e-10	4.30894	8.98992e-12	37209	40010.8	40557.6	39771.9	38978	44676.3	44610.7	41720.8	46003.9	45776.7	77306.3	84636.4	68871.2	74846.8	88779.8	87824.5	90442.7	96672.1	12.914	13.804	14.002	13.942	13.656	15.649	15.607	14.585	16.09	16.035	26.506	29.463	23.881	25.972	31.392	30.719	31.897	34.25
Fanci	0	2.17626	6.20885e-10	5.34495	8.97288e-12	52065.2	58095	56045.4	73268.3	83945	73768.5	67487.4	70904.2	69810.3	53060.2	197901	208288	157220	165426	375582	313618	325917	275990	18.071	20.044	19.349	25.684	29.41	25.838	23.61	24.787	24.417	18.586	67.855	72.507	54.515	57.403	132.803	109.697	114.945	97.78
Usp22	0	-1.46026	6.23495e-10	7.61704	9.05419e-12	760533	766276	841928	750618	694544	770573	713282	485808	589988	418201	728066	728023	641713	713322	267634	300160	295217	327118	263.962	264.379	290.673	263.128	243.336	269.904	249.534	169.83	206.352	146.492	249.636	253.433	222.509	247.524	94.634	104.989	104.118	115.893
Havcr2	0	3.71155	6.29506e-10	3.5038	9.17889e-12	7328.72	9221.27	9346.78	6231.6	7603.76	8398.07	7339.7	60303.9	75360	75361.6	61716.5	66614.8	65182.8	63788.9	75255.7	136483	142771	103198	2.544	3.181	3.227	2.184	2.664	2.942	2.568	21.081	26.358	26.398	21.161	23.189	22.602	22.135	26.61	47.739	50.353	36.562
Rtn3	0	-2.47952	6.29506e-10	8.9626	9.19494e-12	3.08609e+06	2.74084e+06	2.85359e+06	2.51819e+06	2.55667e+06	2.54115e+06	2.47289e+06	1.51683e+06	1.95436e+06	1.39311e+06	1.05017e+06	1.113e+06	1.63797e+06	1.11518e+06	495460	640901	503909	449921	1071.11	945.639	985.192	882.749	895.737	890.076	865.113	530.257	683.551	487.994	360.078	387.448	567.951	386.97	175.191	224.173	177.719	159.401
Oxr1	0	-1.54686	6.30906e-10	7.25797	9.24218e-12	696018	626908	609750	573827	718329	653159	608568	378506	518097	373990	447442	462197	409377	424974	232584	227196	226117	261557	241.57	216.294	210.514	201.155	251.669	228.778	212.901	132.32	181.208	131.005	153.417	160.896	141.948	147.467	82.24	79.468	79.747	92.666
Elovl4	0	-2.2734	6.36318e-10	4.61899	9.34848e-12	122676	121075	116915	117877	128843	120154	118500	63564.5	100114	56193	62243.4	71095.5	77561.6	73566.8	30010.9	28665	24447.1	25297.9	42.578	41.773	40.364	41.322	45.141	42.086	41.456	22.221	35.016	19.684	21.342	24.749	26.894	25.528	10.612	10.026	8.622	8.963
Cdk4	0	2.96116	6.38046e-10	7.46644	9.40096e-12	146430	183802	156439	134117	131640	131891	126911	493711	436748	569388	2.2596e+06	2.26817e+06	1.4033e+06	2.08905e+06	1.40563e+06	1.09077e+06	1.24159e+06	1.10896e+06	50.822	63.415	54.01	47.015	46.121	46.197	44.399	172.593	152.755	199.451	774.763	789.573	486.582	724.905	497.022	381.526	437.885	392.888
Serpina3n	0	6.06076	6.44843e-10	6.75069	9.52849e-12	35006.5	38239	55974.9	21176.7	28733.1	28149.9	27166.4	470126	949970	343777	1.40381e+06	1.67314e+06	947533	1.91922e+06	1.52658e+06	2.24941e+06	3.51891e+06	2.32059e+06	12.15	13.193	19.325	7.423	10.067	9.86	9.504	164.348	332.258	120.422	481.331	582.439	328.549	665.971	539.788	786.793	1241.05	822.152
Pogk	0	-1.74276	6.4873e-10	5.73267	9.61347e-12	226060	188676	259423	188607	231652	221711	245707	153874	177737	150606	169612	159685	162077	155903	79246.5	76399.5	64258.9	67629.6	78.46	65.096	89.565	66.116	81.16	77.657	85.958	53.792	62.164	52.756	58.156	55.588	56.199	54.099	28.021	26.723	22.663	23.96
Tcf19	0	4.02941	6.52271e-10	3.56329	9.69364e-12	13103	8913.57	5283.01	6877.23	8427.84	6845.38	7776.94	27245	20800.4	20946.9	173575	155608	113702	134728	171802	124001	148353	116169	4.548	3.075	1.824	2.411	2.953	2.398	2.721	9.524	7.275	7.337	59.515	54.169	39.425	46.751	60.748	43.373	52.321	41.157
Hn1l	0	3.58793	6.53253e-10	3.99543	9.73596e-12	10626.3	9394.48	16817.7	11691.6	11302.6	9754.26	10298.5	58296.8	55282.7	73067.5	154801	141788	95409.4	152675	173374	139142	140554	132529	3.688	3.241	5.806	4.098	3.96	3.417	3.603	20.38	19.335	25.595	53.077	49.358	33.082	52.979	61.304	48.669	49.571	46.953
Mapk9	0	-1.76323	6.53649e-10	6.67233	9.76962e-12	558745	477937	493524	534377	551250	514754	528873	290967	354192	258995	154250	171841	237141	178216	154679	182288	168906	160270	193.926	164.897	170.388	187.325	193.132	180.3	185.021	101.717	123.881	90.723	52.888	59.82	82.227	61.841	54.694	63.76	59.57	56.781
Kif3a	0	-1.92906	6.60273e-10	7.02996	9.89666e-12	598572	592659	651693	752134	751779	763522	721281	312581	450719	283812	236939	242491	317102	276065	206101	223816	177888	175946	207.749	204.478	224.995	263.66	263.388	267.435	252.332	109.273	157.642	99.416	81.241	84.414	109.953	95.795	72.876	78.286	62.738	62.335
Cenpa	0	4.42425	6.64002e-10	4.05794	9.98076e-12	7458.07	11402	4305.27	6592.51	8011.15	6022.52	11032	64020	54233.8	62214.7	298825	338902	195391	336343	189956	162119	176416	163888	2.589	3.934	1.486	2.311	2.807	2.109	3.859	22.38	18.969	21.793	102.46	117.975	67.75	116.712	67.167	56.706	62.219	58.063
Kcnj12	0	3.46637	6.675e-10	4.48004	1.00632e-11	56479	42056	84625.4	36873	52459.1	43927.2	48898.1	18593.3	35777.4	28016.2	20066.7	17252.5	19556.7	23102.3	792392	566526	581486	501376	19.602	14.51	29.217	12.926	18.379	15.386	17.106	6.5	12.513	9.814	6.88	6.006	6.781	8.017	280.184	198.158	205.079	177.631
Vldlr	0	-2.7934	6.675e-10	6.20105	1.009e-11	291787	325020	358560	395078	330677	339433	345514	282361	288301	274847	299852	317345	277780	279057	33067	72031.4	47188.1	69751.2	101.272	112.138	123.792	138.494	115.854	118.891	120.874	98.709	100.835	96.276	102.812	110.471	96.318	96.833	11.692	25.195	16.642	24.712
Lmbr1	0	-1.69495	6.71903e-10	4.30882	1.02136e-11	76744.8	77850.3	80280	95430	87521.4	88115.4	88667.6	51478.8	66741.8	59091	55767.2	48704.1	67394.6	50517.8	30147.7	26353.9	31536.8	25558.4	26.636	26.86	27.716	33.453	30.663	30.864	31.019	17.996	23.343	20.699	19.121	16.954	23.369	17.53	10.66	9.218	11.122	9.055
Magee1	0	-2.52437	6.71903e-10	6.48955	1.02055e-11	554357	496191	627670	501099	473944	483938	448636	231432	338244	188749	201335	195025	261367	217731	102999	97941.7	93815.6	88654.3	192.403	171.195	216.701	175.66	166.048	169.506	156.95	80.905	118.303	66.117	69.033	67.89	90.627	75.553	36.42	34.258	33.087	31.409
Pik3cg	0	3.1606	6.73393e-10	2.98695	1.03022e-11	7182.47	8599.9	7276.42	7626.88	8526.75	7456.88	6697.85	46968.9	47967.1	60415.4	26991.2	19101.8	30250.5	28903.5	62584.5	91649	80732.3	62367.6	2.493	2.967	2.512	2.674	2.987	2.612	2.343	16.42	16.777	21.163	9.255	6.65	10.489	10.03	22.129	32.057	28.473	22.096
Polg	0	2.16832	6.73393e-10	7.14297	1.03221e-11	198699	207845	186821	247154	262708	243141	262531	234219	252704	218986	664600	645014	516757	619232	1.47361e+06	1.10719e+06	962165	959287	68.963	71.71	64.499	86.64	92.041	85.164	91.843	81.879	88.385	76.709	227.875	224.536	179.181	214.874	521.058	387.271	339.338	339.862
Bcl9l	0	1.78929	6.73393e-10	5.65068	1.02771e-11	100275	96567.6	93599.7	121292	115023	100634	107159	105945	109184	119195	139167	107096	92821.8	116081	394718	340171	424158	408425	34.803	33.318	32.315	42.519	40.299	35.248	37.488	37.036	38.188	41.753	47.717	37.281	32.185	40.28	139.57	118.984	149.593	144.699
Afap1l2	0	3.22538	6.86411e-10	5.19543	1.0609e-11	22935.5	29693.7	32224.3	29759.8	33860.7	27578	34654.2	126222	95321.1	184404	304519	303896	233171	284173	264363	322986	305300	319794	7.96	10.245	11.125	10.432	11.863	9.66	12.123	44.125	33.339	64.595	104.412	105.79	80.85	98.608	93.477	112.973	107.674	113.299
Cacnb4	0	-3.84014	6.86411e-10	6.39788	1.06042e-11	748338	528051	488063	729482	836333	798461	864765	356808	520634	311876	106104	107106	159538	119458	38493	67770.5	63245.4	46716	259.729	182.187	168.502	255.719	293.012	279.672	302.529	124.734	182.095	109.247	36.38	37.285	55.318	41.452	13.611	23.705	22.305	16.551
Cdkl5	0	-4.24207	6.86411e-10	6.0809	1.05937e-11	675711	567777	537126	583937	586690	632699	650699	280307	453451	235290	93906.7	78844.8	162830	101809	30245.2	50930.6	26474.6	34601.8	234.522	195.893	185.441	204.699	205.549	221.612	227.64	97.991	158.598	82.42	32.198	27.447	56.46	35.328	10.694	17.814	9.337	12.259
Sulf2	0	3.17534	6.99373e-10	7.42079	1.08391e-11	252779	221822	197280	128314	166935	181647	178777	338996	343394	420567	972432	990044	790145	883612	1.76521e+06	1.47726e+06	1.95642e+06	2.12203e+06	87.733	76.533	68.11	44.98	58.486	63.624	62.543	118.507	120.104	147.32	333.423	344.645	273.976	306.615	624.167	516.713	689.994	751.804
Trp53	0	2.67237	6.99672e-10	5.4912	1.09031e-11	40112.1	51902.1	51709.1	65827.5	63365.5	61692.1	73424.6	149064	103417	154125	190149	174964	142412	170302	417330	342640	431796	398792	13.922	17.907	17.852	23.076	22.2	21.609	25.687	52.11	36.171	53.988	65.198	60.907	49.38	59.095	147.565	119.848	152.287	141.287
Lhfpl4	0	-3.7735	6.99672e-10	5.97946	1.08924e-11	398699	383776	432570	429527	386973	372873	373458	194551	262458	129556	260157	231145	304740	239101	20079.7	43770.4	40484.3	26877.3	138.378	132.41	149.343	150.57	135.577	130.604	130.65	68.012	91.796	45.382	89.201	80.464	105.666	82.968	7.1	15.31	14.278	9.522
Slc24a2	0	-3.71638	7.13492e-10	7.76935	1.11791e-11	2.1923e+06	1.58097e+06	2.18216e+06	1.39929e+06	1.55407e+06	1.81981e+06	1.97113e+06	867155	1.13056e+06	817208	284217	236402	502035	283454	139446	192401	147406	118694	760.89	545.463	753.385	490.521	544.474	637.415	689.578	303.143	395.422	286.26	97.451	82.294	174.076	98.359	49.307	67.298	51.987	42.052
Ogfod1	0	-2.27755	7.13492e-10	6.18526	1.115e-11	417348	383839	452700	402800	392837	417525	378732	192521	299709	192085	124993	126526	174384	148863	88638.2	111887	81428.2	83021.7	144.851	132.431	156.293	141.201	137.632	146.244	132.495	67.302	104.825	67.286	42.857	44.045	60.466	51.656	31.342	39.136	28.718	29.413
Mettl21a	0	1.59229	7.26667e-10	3.63734	1.14164e-11	23740.8	26264.2	27875.2	25315.2	24196	28994.8	28040	34343.2	32487.1	39371.2	26373.9	28819.1	23822.2	23369.9	92737.9	77072.1	79445.7	94691.1	8.24	9.062	9.624	8.874	8.477	10.156	9.809	12.006	11.363	13.791	9.043	10.032	8.26	8.109	32.792	26.958	28.019	33.548
Ogdhl	0	-2.87541	7.27406e-10	6.07109	1.14624e-11	310193	338767	343769	338890	347711	359700	357308	204936	259648	164905	224156	249156	288917	266806	54751.4	68340.8	56251.3	30620.5	107.66	116.88	118.685	118.798	121.822	125.99	125	71.642	90.814	57.764	76.857	86.734	100.18	92.582	19.36	23.904	19.839	10.848
Mpeg1	0	4.14217	7.27406e-10	6.84189	1.14897e-11	71363.1	73244.1	72371	53135.2	58131.7	53400.2	61301.5	1.06626e+06	1.21751e+06	968282	638128	509946	740912	850789	959558	2.08676e+06	1.23265e+06	821803	24.768	25.27	24.986	18.627	20.367	18.704	21.446	372.747	425.832	339.18	218.798	177.518	256.905	295.225	339.293	729.904	434.731	291.153
Vasp	0	3.19024	7.34098e-10	4.83137	1.16266e-11	18179.9	18282.7	23303.9	23518	26067.9	20667.7	23105.7	196120	130717	237702	190983	185583	145428	169462	212340	204252	214685	227128	6.31	6.308	8.046	8.244	9.133	7.239	8.083	68.56	45.719	83.265	65.483	64.603	50.426	58.804	75.082	71.443	75.715	80.468
Otx1	0	2.89062	7.41305e-10	1.97189	1.17895e-11	15144.2	8703.63	7533.95	8546.97	8709.88	10332.2	11934.5	7835	7796.52	5281.07	4589.18	1627.54	3618.55	2663.77	89335.9	73307.3	72727.1	81037.1	5.256	3.003	2.601	2.996	3.052	3.619	4.175	2.739	2.727	1.85	1.574	0.567	1.255	0.924	31.589	25.641	25.65	28.71
Lrrc8c	0	2.45775	7.41305e-10	4.61481	1.18037e-11	43582.5	34932.6	36093.1	45468.3	41465	41624.9	43985.3	85125	77803	102569	46810.5	52198.8	30728.4	51213.8	278216	229714	215686	250708	15.126	12.052	12.461	15.939	14.527	14.58	15.388	29.758	27.212	35.929	16.05	18.171	10.655	17.771	98.375	80.349	76.069	88.822
Itgb2	0	4.31966	7.45132e-10	4.35357	1.18963e-11	8752.42	12363.9	11399.5	11756.5	6989.25	7092.51	10159.3	281946	227151	241439	141536	114574	119190	168316	162045	288965	228616	167183	3.038	4.266	3.936	4.121	2.449	2.484	3.554	98.564	79.447	84.574	48.529	39.884	41.328	58.406	57.298	101.074	80.629	59.231
Sox6	0	2.16355	7.47611e-10	5.59303	1.19676e-11	63410	59793.8	65360.1	64924.5	69254.5	67547.8	69601.5	46771.3	67921.8	47825	450047	487394	346108	555514	374588	331061	284977	288363	22.008	20.63	22.565	22.759	24.264	23.66	24.349	16.35	23.756	16.753	154.31	169.667	120.01	192.764	132.452	115.798	100.506	102.163
Ankdd1b	0	-1.62609	7.55245e-10	1.78522	1.21392e-11	14668	16300	16387.1	17542.3	15075.8	16670.7	14806.2	9485.64	10532.3	8449.61	7506.71	8472.7	9183.74	6616.9	5077.36	5556.1	5903.59	5728.71	5.091	5.624	5.658	6.149	5.282	5.839	5.18	3.316	3.684	2.96	2.574	2.949	3.184	2.296	1.795	1.943	2.082	2.03
Dok7	0	2.47446	7.55245e-10	4.23875	1.2154e-11	35251.9	37612.1	38637.3	60858.8	49580.4	56745	58217.2	22634.2	23087.3	16618.1	21660.4	27440.5	34061.4	26995.2	348665	283172	269188	243716	12.235	12.977	13.339	21.334	17.371	19.876	20.367	7.913	8.075	5.821	7.427	9.552	11.811	9.367	123.286	99.048	94.937	86.345
Ginm1	0	1.75761	7.58161e-10	3.82228	1.22331e-11	20631.5	27726.8	27634.3	26920.4	28275.3	31868.4	25392.9	37098.8	36921.3	49809.6	32090.9	37537.2	34844.5	34101.3	88063.3	96186.3	99667	108284	7.161	9.566	9.541	9.437	9.906	11.162	8.883	12.969	12.913	17.448	11.003	13.067	12.082	11.833	31.139	33.644	35.151	38.364
Ifnar2	0	2.57973	7.64859e-10	3.9207	1.23736e-11	15030.4	18065.9	18648.7	20593.1	21662.1	22786.7	20683.8	52288	34402.3	61463.5	55980.6	64076.6	50470.3	54964.5	121091	130047	122266	131609	5.217	6.233	6.438	7.219	7.589	7.981	7.236	18.279	12.032	21.53	19.194	22.306	17.5	19.073	42.817	45.487	43.121	46.627
Mcm2	0	4.42946	7.65634e-10	4.67221	1.24187e-11	13539.5	18207.8	13288.2	7346.55	9128.53	8287.99	13413	76303.3	72253.4	68413.9	657286	568152	372069	574455	329844	257471	263870	212637	4.699	6.282	4.588	2.575	3.198	2.903	4.692	26.674	25.271	23.965	225.367	197.78	129.012	199.337	116.631	90.058	93.062	75.334
Axl	0	4.16269	7.70825e-10	7.27775	1.25356e-11	131040	142685	126568	121885	119821	95622.9	106952	793461	473872	1.0916e+06	512813	723179	392711	758173	2.4089e+06	2.34282e+06	2.1361e+06	2.38263e+06	45.481	49.229	43.697	42.727	41.98	33.493	37.416	277.381	165.74	382.378	175.831	251.746	136.169	263.087	851.769	819.466	753.363	844.134
Gls2	0	-4.33662	7.71932e-10	3.17353	1.25864e-11	63271.5	71068.8	59358	83562.7	87970.3	87020	97087.7	39049.3	32666.3	27686.7	16175.8	20003.1	21880.9	21732.3	3145.02	5746.18	4137.25	3939.08	21.96	24.52	20.493	29.293	30.821	30.48	33.965	13.651	11.425	9.698	5.546	6.963	7.587	7.541	1.112	2.01	1.459	1.396
Bmp7	0	3.57062	7.8458e-10	3.75816	1.28592e-11	10508.4	16149.6	13689.4	20372.4	16110.9	16553.4	15161.6	10076.2	14085.8	3752.34	142855	130637	102159	135339	213484	192728	233781	154383	3.647	5.572	4.726	7.142	5.645	5.798	5.304	3.522	4.927	1.314	48.982	45.476	35.423	46.963	75.487	67.412	82.45	54.696
Mtap9	0	-3.02235	7.8458e-10	5.73985	1.28571e-11	412196	349453	297173	387934	372110	356033	356328	167647	265795	173054	77987.1	78532.9	122380	89463.7	50340.5	61987	38997.3	43314.6	143.063	120.567	102.598	135.99	130.37	124.706	124.658	58.607	92.964	60.619	26.74	27.338	42.434	31.044	17.8	21.682	13.754	15.346
Habp4	0	-2.22503	7.90515e-10	6.42411	1.29901e-11	498264	452412	470176	459450	486199	418986	427559	265550	298831	220772	167043	165677	259247	162528	91275.8	111449	112114	110301	172.935	156.09	162.327	161.06	170.341	146.756	149.577	92.832	104.518	77.334	57.275	57.674	89.892	56.397	32.275	38.983	39.541	39.078
Brca1	0	3.66311	7.9163e-10	2.62288	1.3042e-11	3762.85	2523.19	4672.32	5102.01	4997.85	4281.05	6901.12	18431.2	16404.2	15416.8	67282.1	62517.8	46345.2	65422.8	75283.9	62717.8	56416.3	52026.5	1.306	0.871	1.613	1.789	1.751	1.499	2.414	6.443	5.737	5.4	23.069	21.763	16.07	22.702	26.62	21.937	19.897	18.432
Mcm5	0	3.94116	7.92622e-10	4.57449	1.3092e-11	15118.2	15109.4	12827.6	14667.2	9096.7	10793.4	14755.9	52118.9	59112.4	52473.8	626682	489275	334807	471217	275196	197102	226038	173390	5.247	5.213	4.429	5.142	3.187	3.781	5.162	18.22	20.675	18.381	214.874	170.322	116.092	163.513	97.308	68.942	79.72	61.43
Mest	0	2.17737	8.0012e-10	6.46073	1.32498e-11	129511	130194	137100	140241	144041	141149	142441	335630	498188	361170	208902	188516	216907	173012	791773	529902	578678	846004	44.95	44.919	47.333	49.161	50.465	49.439	49.831	117.331	174.244	126.514	71.627	65.624	75.211	60.035	279.966	185.348	204.089	299.727
Sh3pxd2b	0	3.7713	8.02271e-10	6.12354	1.33204e-11	52179.5	52592	67511.1	59803.9	86851.1	70351.1	68201.7	257282	160513	331587	309423	305072	181065	287672	1.05599e+06	836574	1.00173e+06	931665	18.11	18.145	23.308	20.964	30.429	24.641	23.86	89.942	56.14	116.152	106.093	106.199	62.783	99.823	373.392	292.615	353.293	330.076
Emilin1	0	7.45531	8.02271e-10	4.81421	1.33536e-11	6367.1	9033.17	10572.4	8884.92	8316.69	5077.48	7115.96	430876	144715	477763	84990.2	114602	88534.9	108622	1.67176e+06	1.32843e+06	1.49664e+06	1.36824e+06	2.21	3.117	3.65	3.115	2.914	1.778	2.489	150.627	50.615	167.355	29.141	39.894	30.699	37.692	591.124	464.656	527.837	484.75
Tcf20	0	-1.55424	8.06564e-10	6.13	1.3562e-11	326770	300947	303046	355747	304564	337760	338523	197634	283740	197863	135204	115386	151984	142673	128288	110117	119900	118360	113.414	103.832	104.626	124.707	106.705	118.305	118.429	69.089	99.24	69.31	46.358	40.167	52.699	49.508	45.362	38.516	42.287	41.933
Ss18	0	2.15013	8.06564e-10	5.53906	1.35388e-11	55384.8	52463.5	60066.4	69001.4	83282.9	69932.2	70202.9	126004	98640.4	136431	218949	237973	186692	224876	345757	303969	282502	321689	19.223	18.101	20.738	24.188	29.178	24.495	24.56	44.049	34.5	47.791	75.072	82.841	64.734	78.032	122.257	106.322	99.633	113.97
Tmem165	0	2.15143	8.06564e-10	5.44263	1.35275e-11	70102.1	74305.2	66603.4	85929.8	75900.5	93586.4	82923.8	101477	81015.2	122965	114684	114679	109290	104092	368719	308295	418153	414925	24.331	25.637	22.995	30.123	26.592	32.78	29.01	35.475	28.336	43.073	39.322	39.921	37.895	36.12	130.376	107.835	147.475	147.002
Tro	0	-3.39436	8.06564e-10	6.93005	1.34961e-11	692102	701138	927951	995393	872014	928798	787024	283285	495204	211448	297472	304445	406252	353332	69220.5	119262	86723	76196	240.211	241.905	320.372	348.934	305.513	325.325	275.332	99.032	173.201	74.068	101.996	105.981	140.865	122.607	24.476	41.715	30.586	26.995
Ptbp1	0	3.29327	8.07301e-10	6.38817	1.36889e-11	50622.8	68670.7	63613.6	78046.5	85608.3	85223.5	88695.6	302535	213221	350009	583499	591948	360464	609265	805868	676868	795711	838373	17.57	23.693	21.962	27.359	29.993	29.851	31.029	105.761	74.575	122.605	200.067	206.063	124.988	211.416	284.949	236.753	280.633	297.024
Wwtr1	0	2.88516	8.07301e-10	5.16097	1.36722e-11	39903.3	44457.6	50628.3	46829.8	51747.6	44607	47280.8	149899	118487	227854	96238.9	80874.3	77448.7	74175.8	359400	380812	327607	418751	13.849	15.339	17.479	16.416	18.13	15.624	16.541	52.402	41.441	79.815	32.998	28.153	26.855	25.739	127.082	133.2	115.541	148.358
Dnajc16	0	-1.28503	8.07301e-10	5.10501	1.36386e-11	150780	138342	150891	153525	144948	143773	137279	105019	121354	95060.8	71096.4	69735.9	83626.7	64498.4	59275.9	65820.3	64285.7	69064	52.332	47.731	52.094	53.818	50.783	50.359	48.025	36.713	42.444	33.299	24.377	24.276	28.997	22.381	20.96	23.022	22.672	24.468
Mfn2	0	-1.52369	8.07301e-10	6.66377	1.37115e-11	457784	438228	454203	413810	398798	407236	427324	278721	359450	255269	277083	232854	297316	252890	163640	162095	161528	155850	158.885	151.196	156.812	145.061	139.72	142.64	149.495	97.436	125.72	89.418	95.005	81.059	103.092	87.753	57.862	56.697	56.968	55.216
Rhoj	0	3.51636	8.07459e-10	4.04109	1.37818e-11	6888.14	8341.83	12150.2	11476.2	11751.6	13563.6	10674.4	74368.6	103578	78263.8	148847	198085	115674	167376	118755	148962	150005	107066	2.391	2.878	4.195	4.023	4.117	4.751	3.734	25.998	36.227	27.415	51.036	68.956	40.109	58.08	41.991	52.104	52.904	37.932
Asf1b	0	4.90841	8.07459e-10	2.00059	1.37828e-11	1505.96	888.875	1562.25	2646.48	1672.64	2092.09	2314.31	14304.4	16630.9	15660	65143.3	51299.9	37490	55526.3	62848.6	50280.3	59676.4	53311.7	0.523	0.307	0.539	0.928	0.586	0.733	0.81	5.001	5.817	5.486	22.336	17.858	12.999	19.268	22.223	17.587	21.047	18.888
Fam160a2	0	-1.68177	8.10017e-10	5.83499	1.38608e-11	295346	242252	238227	315846	300558	295339	293181	152927	201385	147747	95217.8	100197	131879	107908	92245	94838.7	97715.6	94628.6	102.507	83.581	82.247	110.72	105.302	103.447	102.566	53.461	70.436	51.754	32.648	34.88	45.728	37.444	32.617	33.173	34.463	33.526
Col9a2	0	3.97874	8.19255e-10	4.33838	1.40537e-11	22383.3	34731.1	40961	35233.5	26960.6	31078	22644	18791.4	17776.3	14146.6	48030.6	56067.5	57874	51722.2	456792	377798	899287	432360	7.769	11.983	14.142	12.351	9.446	10.886	7.922	6.569	6.217	4.955	16.469	19.518	20.067	17.948	161.519	132.145	317.162	153.179
Npm3	0	3.63254	8.22832e-10	3.51785	1.415e-11	7688.88	13420.5	8623.89	8755.99	10396.2	6830.51	9199.87	34544.1	29343.5	36843.8	88695.8	87639.5	61710	98144.7	116189	93498.4	143162	139923	2.669	4.63	2.977	3.069	3.642	2.392	3.218	12.076	10.263	12.906	30.412	30.508	21.397	34.056	41.084	32.704	50.491	49.573
Cspg4	0	3.60795	8.35312e-10	6.2252	1.44001e-11	39500.6	42604.5	51408.4	54860.1	46602.8	58661	56722.7	228316	136677	301494	991977	925683	776690	1.00535e+06	650215	554392	620827	819994	13.71	14.699	17.749	19.231	16.327	20.547	19.844	79.816	47.804	105.61	340.124	322.24	269.311	348.859	229.912	193.914	218.954	290.512
Fmnl3	0	2.85525	8.50665e-10	5.39089	1.47009e-11	38274.4	52576.6	49021.7	45704.2	52946.7	47243.9	56482	237325	150082	287985	123862	122431	109694	121092	389835	399718	377911	354416	13.284	18.14	16.925	16.022	18.55	16.548	19.76	82.965	52.492	100.878	42.469	42.62	38.036	42.019	137.843	139.813	133.282	125.565
Slc12a5	0	-5.84999	8.55391e-10	7.3578	1.48189e-11	1.88199e+06	1.8138e+06	1.68027e+06	1.761e+06	1.66755e+06	1.64268e+06	1.75972e+06	901426	1.21332e+06	791641	335598	275997	679586	415759	20643.3	79353.1	34148.3	20241.2	653.191	625.792	580.108	617.315	584.231	575.372	615.618	315.124	424.366	277.304	115.068	96.077	235.641	144.269	7.299	27.756	12.043	7.171
Tcf12	0	2.07748	8.62993e-10	6.74771	1.49872e-11	131605	150717	159315	167813	186540	181738	175394	233724	200232	258389	476068	531321	384805	533911	751556	637904	725286	896606	45.677	52	55.003	58.827	65.355	63.656	61.36	81.706	70.033	90.511	163.232	184.958	133.428	185.268	265.745	223.125	255.795	317.655
Slc1a1	0	-1.45639	8.72149e-10	6.60465	1.51833e-11	316335	340540	329524	348057	393721	324768	364776	275241	326825	279824	354495	400466	363790	407986	131298	169804	129207	117750	109.792	117.492	113.767	122.011	137.942	113.755	127.613	96.22	114.309	98.019	121.548	139.407	126.141	141.572	46.426	59.394	45.569	41.717
Socs5	0	-2.23978	8.79671e-10	6.07453	1.54263e-11	372355	373834	358828	321945	294986	306317	298106	247268	303624	245582	147001	132125	179273	152375	72317.3	85295.7	63596.9	83650.6	129.235	128.979	123.884	112.858	103.349	107.292	104.289	86.441	106.195	86.025	50.403	45.994	62.162	52.875	25.571	29.835	22.429	29.636
Iffo2	0	1.94822	8.79671e-10	5.2762	1.54117e-11	56458.4	59120.3	56245.2	62023.1	67489.3	66216.9	63916.9	65634.6	64975.3	58804.6	217840	257573	155665	207974	278906	250984	225467	274619	19.595	20.398	19.418	21.742	23.645	23.193	22.361	22.945	22.726	20.599	74.692	89.664	53.975	72.167	98.619	87.789	79.518	97.294
A230056P14Rik	0	-3.13597	8.79671e-10	5.91353	1.53978e-11	465867	392561	476319	362550	372999	390768	394156	215626	312450	197035	96609.4	93540.1	141405	97698.4	49304	68372.3	47987.3	38353.2	161.691	135.44	164.447	127.092	130.681	136.872	137.891	75.379	109.281	69.019	33.125	32.562	49.031	33.902	17.434	23.915	16.924	13.588
Mcart6	0	-3.91403	8.82199e-10	7.16361	1.55081e-11	1.13124e+06	1.19468e+06	1.39258e+06	984791	880762	962978	869292	457092	763863	398469	327305	296434	515434	368988	69762.7	102985	71975.7	61056.4	392.625	412.184	480.783	345.217	308.578	337.297	304.112	159.792	267.166	139.58	112.225	103.192	178.722	128.039	24.668	36.022	25.384	21.631
Rrm2	0	5.25037	8.84105e-10	4.37015	1.55791e-11	9887.73	6667.31	7217.65	5879	4547.37	5503.49	6286.85	68817.7	86561.3	58141.8	746557	642808	401852	589613	344183	196744	309052	222886	3.432	2.3	2.492	2.061	1.593	1.928	2.199	24.058	30.275	20.367	255.976	223.768	139.339	204.597	121.701	68.817	108.997	78.965
Slc12a7	0	3.88469	8.85687e-10	4.68437	1.57198e-11	12171.1	21800.5	23578	13793	19540.4	17794.6	14611.3	101267	68913.6	128420	261470	182396	180497	214251	284324	238442	305977	271312	4.224	7.522	8.14	4.835	6.846	6.233	5.112	35.401	24.103	44.984	89.652	63.494	62.586	74.345	100.535	83.402	107.912	96.122
Phf19	0	5.51219	8.85687e-10	1.93531	1.57092e-11	2899.95	775.718	1265.19	960.622	2319.47	2430.58	1735.18	10372.4	12274.3	7005.65	59973.2	49089.5	39669	48098	89798.5	64590	84847.6	78407.4	1.006	0.268	0.437	0.337	0.813	0.851	0.607	3.626	4.293	2.454	20.563	17.089	13.755	16.69	31.752	22.592	29.924	27.779
Pdpn	0	3.74327	8.85687e-10	4.09935	1.56641e-11	13121.3	19382	17165.5	14756.1	12394.5	15712.9	14194.1	91189.8	162833	69654.7	43168.9	59394.4	41956.1	61644.7	248645	185533	225642	216867	4.554	6.687	5.926	5.173	4.342	5.504	4.966	31.878	56.952	24.399	14.802	20.676	14.548	21.391	87.919	64.896	79.58	76.833
Galnt4	0	2.52241	8.8806e-10	3.03518	1.58373e-11	12395.1	14423.5	14782.6	11201.7	11569.4	12839.3	13828.5	40363.1	32432.6	49542.7	10465.7	13008.5	14216.1	14932.9	86401.9	90044.4	76072.3	70002.8	4.302	4.976	5.104	3.927	4.053	4.497	4.838	14.11	11.344	17.354	3.588	4.528	4.929	5.182	30.551	31.496	26.829	24.801
Magi3	0	-2.06828	8.8806e-10	5.20354	1.58023e-11	150836	155837	172669	207583	198546	182870	163321	151067	172688	162656	81155.8	62682	84703.7	70209	44913.2	50583.4	34612.7	52594.7	52.351	53.767	59.613	72.768	69.561	64.053	57.136	52.811	60.399	56.977	27.826	21.82	29.37	24.363	15.881	17.693	12.207	18.634
Traf4	0	2.87547	8.92294e-10	4.88527	1.59725e-11	24382	31676.4	31937.4	20856.9	22450.9	22564.9	23728.9	60984.1	52724.6	63736.6	476866	347593	346766	446959	206069	169112	180891	243663	8.462	10.929	11.026	7.311	7.866	7.904	8.301	21.319	18.441	22.326	163.506	121.001	120.238	155.095	72.865	59.152	63.797	86.327
Abcb1b	0	1.88965	8.92294e-10	3.56935	1.59886e-11	17910.7	21152.8	24947.9	18467.2	17541.7	26999	24520.2	30361.2	27565	33696.3	33976.1	32821.8	30722.4	35317.4	78923.7	92579	92122.9	79558.7	6.216	7.298	8.613	6.474	6.146	9.457	8.578	10.614	9.641	11.803	11.65	11.426	10.653	12.255	27.907	32.382	32.49	28.187
Eml3	0	2.17239	9.04641e-10	4.81982	1.62483e-11	35592	35146.5	49085.3	40155.3	40238.9	46628.1	39683.1	99595.2	86989.7	131455	92170.3	92638.9	84687.6	94813	181866	177654	225087	212016	12.353	12.126	16.947	14.076	14.098	16.332	13.883	34.817	30.425	46.047	31.603	32.249	29.365	32.9	64.307	62.14	79.384	75.114
Cx3cl1	0	-3.43249	9.11743e-10	7.97024	1.64145e-11	1.91636e+06	1.79631e+06	1.24764e+06	1.67134e+06	1.57714e+06	1.51948e+06	1.68878e+06	1.14196e+06	1.47292e+06	830414	544771	445083	727288	529076	109265	150193	213123	196456	665.119	619.757	430.743	585.886	552.556	532.22	590.802	399.211	515.162	290.886	186.789	154.938	252.181	183.59	38.635	52.534	75.164	69.602
Efs	0	3.18265	9.11832e-10	5.00104	1.64549e-11	20923.5	31498.2	40211.9	38858.7	40407.3	43867.8	40091	50948.6	42602.1	62307.9	219180	207508	138156	223306	421622	314280	343056	335877	7.262	10.867	13.883	13.622	14.157	15.365	14.025	17.811	14.9	21.826	75.151	72.236	47.905	77.488	149.083	109.928	120.99	118.997
Elfn2	0	-4.12756	9.13334e-10	5.62379	1.65208e-11	356868	321628	338073	356844	371876	352168	358218	129421	243919	119903	210814	144581	176277	172550	14678.3	37004	18692.2	21694.4	123.86	110.967	116.719	125.091	130.288	123.352	125.319	45.243	85.312	42.001	72.283	50.33	61.122	59.875	5.19	12.943	6.592	7.686
Cyfip2	0	-3.07598	9.16417e-10	8.10743	1.6619e-11	1.9449e+06	1.81454e+06	1.50276e+06	1.57644e+06	1.51664e+06	1.48923e+06	1.71278e+06	864934	1.20177e+06	817243	700144	589562	977431	660723	247353	278763	166337	171485	675.026	626.048	518.824	552.621	531.36	521.623	599.198	302.366	420.328	286.272	240.062	205.233	338.916	229.272	87.462	97.505	58.664	60.755
D5Ertd579e	0	-1.16659	9.16417e-10	6.70941	1.66543e-11	413425	402296	469790	452504	410965	430689	450460	271138	340631	259954	238108	214717	260548	226505	204489	228858	191494	209351	143.489	138.799	162.193	158.625	143.983	150.855	157.588	94.785	119.138	91.059	81.641	74.745	90.343	78.598	72.306	80.049	67.537	74.17
Armcx1	0	-3.17547	9.21665e-10	5.2244	1.67889e-11	271727	235963	301451	207116	223122	237927	222831	160179	194070	147973	55657.2	66316	89061.1	69304.5	33770.1	36008	24622.6	23159.2	94.31	81.411	104.075	72.604	78.172	83.337	77.955	55.996	67.877	51.834	19.083	23.085	30.881	24.049	11.941	12.595	8.684	8.205
Mycbp2	0	-1.9626	9.4171e-10	7.3799	1.7223e-11	787279	711996	795779	964137	901778	964725	890445	397486	569680	433796	364378	288079	437475	346913	230117	283909	211242	228741	273.244	245.651	274.74	337.977	315.941	337.909	311.512	138.955	199.249	151.954	124.936	100.283	151.691	120.379	81.368	99.305	74.501	81.04
Col4a1	0	3.63976	9.4171e-10	7.90983	1.7234e-11	79417.6	99271.6	106755	179340	175534	181177	153730	3.27984e+06	2.98165e+06	4.46562e+06	1.51131e+06	1.66666e+06	1.06811e+06	1.35474e+06	1.8331e+06	1.90588e+06	1.79302e+06	1.66371e+06	27.564	34.25	36.857	62.868	61.499	63.46	53.781	1146.58	1042.85	1564.26	518.191	580.182	370.359	470.097	648.17	666.635	632.363	589.43
Prkar1a	0	-1.39933	9.43316e-10	8.84958	1.73034e-11	1.82368e+06	1.88128e+06	1.96601e+06	1.70074e+06	1.71768e+06	1.74424e+06	1.6146e+06	1.1527e+06	1.55033e+06	1.09873e+06	1.41416e+06	1.46884e+06	1.56431e+06	1.52886e+06	695876	771333	738127	705620	632.951	649.075	678.758	596.193	601.795	610.946	564.849	402.963	542.239	384.875	484.879	511.317	542.41	530.517	246.057	269.795	260.324	249.991
Usp32	0	-1.90144	9.57997e-10	6.19331	1.7654e-11	405075	316822	323475	324343	378898	362355	381749	208844	264024	174316	153697	152519	201846	172173	90746.2	111258	101912	107652	140.591	109.309	111.679	113.698	132.748	126.92	133.551	73.008	92.344	61.061	52.699	53.093	69.989	59.744	32.087	38.916	35.943	38.14
Ttll7	0	-5.72249	9.57997e-10	5.60156	1.76355e-11	615078	500618	687283	534774	561241	568051	591318	234752	341868	200340	66668.6	76269.8	122295	91974.2	6241.33	27916.3	12595.9	8836.32	213.478	172.722	237.282	187.465	196.633	198.968	206.866	82.065	119.57	70.177	22.859	26.55	42.405	31.915	2.207	9.764	4.442	3.131
Ndrg4	0	-5.37236	9.8051e-10	8.96589	1.81106e-11	4.49049e+06	4.80863e+06	4.59226e+06	5.14051e+06	4.5766e+06	4.16687e+06	4.54611e+06	2.5305e+06	3.63149e+06	1.92623e+06	1.11491e+06	1.0814e+06	2.41852e+06	1.35591e+06	81271.8	258265	145163	68542	1558.54	1659.06	1585.46	1802	1603.43	1459.51	1590.41	884.62	1270.14	674.74	382.274	376.447	838.601	470.502	28.737	90.335	51.196	24.283
Furin	0	2.98061	9.82891e-10	6.69747	1.81963e-11	106559	116463	127484	114265	134096	104008	114946	568940	393503	663702	318769	308826	236228	339127	914777	782866	1.02556e+06	1.32332e+06	36.984	40.182	44.013	40.056	46.981	36.43	40.212	198.892	137.63	232.488	109.298	107.506	81.91	117.678	323.459	273.829	361.695	468.834
Tub	0	-3.93496	1.00183e-09	6.72324	1.85895e-11	578751	626500	559987	595433	646044	596537	598604	232333	348703	202643	942122	608048	837625	643906	32383.6	70433.7	53426.5	26404.3	200.87	216.154	193.334	208.728	226.344	208.946	209.415	81.22	121.961	70.984	323.03	211.668	290.439	223.436	11.451	24.636	18.843	9.355
2023-09-03	0	-4.30149	1.00271e-09	7.2929	1.86483e-11	1.30696e+06	1.28939e+06	1.14134e+06	988154	1.02662e+06	1.06152e+06	1.03432e+06	548519	803386	457244	566476	452469	742722	484758	58621.4	109016	59923.7	36437.3	453.612	444.86	394.045	346.396	359.68	371.812	361.847	191.753	280.989	160.168	194.231	157.509	257.533	168.212	20.728	38.131	21.134	12.909
Ctsh	0	3.6503	1.01624e-09	4.80018	1.89432e-11	10712.2	21044.1	25739.7	18585.4	19630	21217.5	21097.5	257620	227294	245963	111242	125040	134925	145937	191843	333208	345066	209782	3.718	7.261	8.887	6.515	6.877	7.432	7.381	90.06	79.498	86.158	38.142	43.528	46.784	50.64	67.835	116.549	121.698	74.323
Lingo2	0	-1.84881	1.0362e-09	4.78702	1.94032e-11	113731	108060	109874	160866	147374	145038	143396	82730.1	81276.9	72204.7	64217.7	61668.7	73103.2	65249	40090.5	44104	39207.3	34678.6	39.473	37.283	37.934	56.392	51.633	50.802	50.166	28.921	28.427	25.293	22.019	21.468	25.348	22.641	14.176	15.427	13.828	12.286
Sec61a1	0	2.58635	1.0362e-09	7.07767	1.93684e-11	147046	175680	159844	153828	151581	147595	158734	442237	315767	507776	765916	782691	514533	730410	1.01435e+06	879552	1.07515e+06	1.09668e+06	51.036	60.613	55.186	53.924	53.107	51.697	55.531	154.599	110.442	177.869	262.614	272.463	178.41	253.453	358.668	307.648	379.186	388.537
Sox10	0	3.08061	1.0579e-09	6.85353	1.98544e-11	89211.7	81285.7	129645	79314.4	80814.6	103857	112173	275496	248057	381237	1.3819e+06	1.38557e+06	863550	1.34128e+06	910707	824382	863043	880108	30.963	28.045	44.759	27.804	28.314	36.378	39.243	96.309	86.759	133.544	473.818	482.331	299.429	465.425	322.02	288.351	304.379	311.81
Rbl1	0	2.11584	1.0593e-09	4.78059	1.99706e-11	40170.6	35863.2	45307.4	30069	34954.1	32675.9	34469.6	79028.4	72414	61336.1	171335	173651	129526	163502	186111	161967	171199	153618	13.942	12.373	15.642	10.541	12.246	11.445	12.059	27.627	25.327	21.485	58.747	60.45	44.912	56.736	65.807	56.652	60.379	54.425
Mcm7	0	2.75263	1.0593e-09	5.26042	1.99541e-11	33160.5	40525	29293.2	34107.3	34585.4	33806.4	34475.8	76512.5	85958.8	75294.7	593396	555050	324999	493836	293550	232714	248750	224017	11.509	13.982	10.113	11.956	12.117	11.841	12.061	26.748	30.065	26.375	203.461	193.219	112.691	171.362	103.797	81.398	87.729	79.366
Phlpp2	0	-1.28813	1.06486e-09	5.39928	2.01206e-11	198026	165514	179052	212156	207984	216600	197401	96182.3	115197	84182.4	87190.5	80273.7	91961.1	81118.6	92018.8	92360.4	80271.7	82914.3	68.73	57.105	61.817	74.371	72.868	75.867	69.059	33.624	40.291	29.488	29.895	27.944	31.887	28.148	32.537	32.306	28.31	29.375
Cenpj	0	2.36842	1.07071e-09	2.79994	2.02768e-11	7659.17	6620.16	8400.56	10920	9991.3	12331.8	13374.8	14485.2	15817.7	12359.4	37625.8	31797.8	30663.2	37043.2	60122.9	60705.9	48505.8	48041.6	2.658	2.284	2.9	3.828	3.5	4.319	4.679	5.064	5.532	4.329	12.901	11.069	10.632	12.854	21.259	21.234	17.107	17.02
Laptm5	0	3.25631	1.08311e-09	6.38793	2.05576e-11	60394.9	74995.1	60831	61208.5	56109.4	57524.4	60975	795596	503525	846773	448820	407796	443450	470822	514453	835511	763707	491404	20.962	25.875	21.002	21.457	19.658	20.149	21.331	278.127	176.111	296.616	153.889	141.958	153.762	163.376	181.907	292.244	269.345	174.098
6430704M03Rik	0	-3.69001	1.08334e-09	5.9376	2.06774e-11	600433	406828	449457	405950	441988	486658	522609	190255	329891	191420	118844	91867.5	150306	106767	44673.1	48979.8	39115.9	27904.6	208.395	140.363	155.174	142.305	154.852	170.459	182.829	66.51	115.381	67.052	40.749	31.98	52.117	37.048	15.796	17.132	13.795	9.886
Six5	0	3.88772	1.08334e-09	2.07386	2.06766e-11	3520.16	7706.06	6234.57	6531.46	7154.76	9001.31	6583.53	18546.6	11086.3	23312.6	2277.63	4105.91	5032.99	2374.48	114720	82381.4	114919	107022	1.222	2.659	2.152	2.29	2.507	3.153	2.303	6.484	3.877	8.166	0.781	1.429	1.745	0.824	40.564	28.815	40.53	37.916
Hs6st2	0	-3.18571	1.08334e-09	4.58011	2.07e-11	130974	112954	170140	169566	155760	164008	137266	100995	170139	112320	44240.8	45497.1	43156.7	47506.4	13764.6	14291.3	23011.7	20580.3	45.458	38.971	58.74	59.441	54.571	57.446	48.021	35.306	59.507	39.344	15.169	15.838	14.964	16.485	4.867	4.999	8.116	7.291
Prkca	0	-2.32666	1.08918e-09	6.64687	2.08908e-11	520104	530537	480881	532646	749502	571230	572126	265076	424208	286718	189165	180955	238012	181925	102724	152233	119599	113458	180.515	183.045	166.023	186.719	262.591	200.082	200.152	92.666	148.37	100.434	64.86	62.993	82.529	63.128	36.323	53.248	42.18	40.196
Abca5	0	-3.18546	1.08918e-09	4.75892	2.0904e-11	168994	139471	161679	161214	185203	185974	196322	81954.5	124685	85272.6	65544.6	56823.5	69933.2	65727	11680.8	27952.6	21546.7	23714.4	58.653	48.12	55.819	56.513	64.887	65.14	68.681	28.65	43.609	29.87	22.474	19.781	24.249	22.807	4.13	9.777	7.599	8.402
Cul7	0	2.30251	1.09598e-09	6.25578	2.10811e-11	133489	112615	138131	128534	129013	131093	113315	153273	133683	196355	272186	251602	197101	234313	773088	545922	684399	709779	46.331	38.854	47.689	45.058	45.2	45.917	39.642	53.582	46.756	68.781	93.326	87.585	68.343	81.307	273.359	190.952	241.375	251.465
Stk3	0	1.45586	1.10101e-09	3.51019	2.12713e-11	20882	25411.6	25629.6	23398.3	22534.6	24660.3	23761.8	31946.5	27059.6	29962.4	27572.1	30782.8	24303.6	32419.6	73454.8	62347.8	74691.5	71109.6	7.248	8.767	8.849	8.202	7.895	8.638	8.313	11.168	9.464	10.496	9.454	10.716	8.427	11.25	25.973	21.808	26.342	25.193
Prepl	0	-2.19058	1.10101e-09	7.6491	2.12674e-11	1.26508e+06	1.15642e+06	1.37568e+06	1.11635e+06	1.16422e+06	1.20525e+06	1.1815e+06	483454	708517	469541	278945	275700	452171	341101	287716	288193	270214	297241	439.075	398.986	474.947	391.336	407.888	422.155	413.334	169.008	247.808	164.476	95.643	95.974	156.787	118.362	101.734	100.804	95.3	105.308
Caskin2	0	1.92459	1.102e-09	5.49203	2.13948e-11	86089.6	85115.5	90985	84763.1	85677.3	84076.5	100049	61750.3	79831.2	52526.4	193992	129801	151168	142742	376754	345494	310771	418564	29.879	29.366	31.412	29.714	30.017	29.449	35.001	21.587	27.921	18.399	66.515	45.185	52.416	49.532	133.218	120.846	109.603	148.291
Akt1	0	2.85366	1.102e-09	8.21503	2.15038e-11	501596	542443	487872	355469	365491	348311	369934	754289	661555	773484	984480	837149	774520	888364	3.48007e+06	2.66487e+06	3.09115e+06	3.95553e+06	174.091	187.152	168.436	124.609	128.051	122.001	129.418	263.687	231.383	270.944	337.554	291.42	268.558	308.264	1230.53	932.112	1090.19	1401.39
Tekt5	0	3.07035	1.102e-09	1.05056	2.14226e-11	4515.61	7495.13	8544.29	6904.1	6049.13	3564.42	4556.56	1562.8	3264.73	1100.22	1340.71	1789.41	2849.2	1550.71	56379.8	54636.8	47489.9	48648.9	1.567	2.586	2.95	2.42	2.119	1.248	1.594	0.546	1.142	0.385	0.46	0.623	0.988	0.538	19.936	19.111	16.749	17.236
Usp14	0	-1.21919	1.102e-09	5.97265	2.15173e-11	262051	228688	244002	250722	247115	277800	244209	146249	193784	132669	159679	178089	182432	178642	113324	122696	114735	114160	90.951	78.901	84.241	87.89	86.578	97.303	85.434	51.126	67.777	46.473	54.75	61.995	63.257	61.989	40.071	42.916	40.465	40.445
Parp12	0	3.72135	1.102e-09	4.24921	2.15244e-11	10521.6	12248.7	12888.5	20964.8	23896.3	26813.5	23887.7	41759.1	39019.1	33599.5	133993	74504.1	132918	111550	223511	283426	261594	249873	3.652	4.226	4.45	7.349	8.372	9.392	8.357	14.598	13.647	11.77	45.943	25.936	46.088	38.708	79.032	99.136	92.259	88.527
Tspyl4	0	-4.09603	1.10534e-09	7.72713	2.16752e-11	1.71389e+06	1.65963e+06	2.26311e+06	1.38792e+06	1.43155e+06	1.44196e+06	1.36926e+06	766501	1.10309e+06	679412	440939	421927	801922	573383	102481	152800	93681.2	68817.8	594.848	572.6	781.33	486.535	501.548	505.066	479.019	267.956	385.811	237.991	151.187	146.877	278.06	198.965	36.237	53.446	33.04	24.381
Hlf	0	-4.80292	1.10534e-09	5.76512	2.16835e-11	548168	511296	448872	414842	453121	461721	526710	273294	306649	348011	113274	78722.1	172569	96196.8	16981.2	30688	19031.3	11890.9	190.255	176.406	154.972	145.422	158.753	161.724	184.264	95.539	107.253	121.905	38.839	27.404	59.837	33.38	6.004	10.734	6.712	4.213
Cdk5r1	0	-4.24065	1.11848e-09	6.55025	2.20239e-11	863145	796761	668524	761964	753502	738341	721311	384374	623972	368972	146897	135221	299000	204613	38146.6	60833	49444.7	30316.4	299.576	274.897	230.806	267.106	263.992	258.615	252.343	134.371	218.238	129.247	50.367	47.072	103.676	71.001	13.488	21.278	17.438	10.741
Ncapg2	0	3.04635	1.11848e-09	4.2639	2.20836e-11	18025.9	14071.1	16545.2	14788.8	18641.4	22834.6	24393	51450.4	52101.5	44021	175768	150324	105288	147016	202855	139625	144050	169306	6.256	4.855	5.712	5.184	6.531	7.998	8.534	17.986	18.223	15.42	60.267	52.329	36.508	51.015	71.728	48.838	50.804	59.983
Padi2	0	3.04681	1.11848e-09	5.42517	2.20792e-11	98695.3	87921.7	143671	94563.7	101613	101634	100752	64731.1	49411.8	51205.1	29327.9	47693.2	46463.5	45173.5	1.35701e+06	921372	808293	706715	34.255	30.335	49.602	33.149	35.6	35.599	35.247	22.629	17.282	17.937	10.056	16.603	16.111	15.675	479.83	322.276	285.07	250.379
Fgr	0	7.79609	1.11863e-09	1.61899	2.21342e-11	593.702	568.264	485.664	385.813	1801.91	363.817	1362.88	53692.9	38013.8	46289.9	16018.2	11570.7	12520.4	12287.7	165973	192474	126744	161550	0.206	0.196	0.168	0.135	0.631	0.127	0.477	18.77	13.296	16.215	5.492	4.028	4.341	4.264	58.687	67.323	44.7	57.235
Fgf12	0	-4.89781	1.12153e-09	5.34983	2.22391e-11	385256	340543	337971	380798	476543	388464	396021	167918	267846	144378	78401.5	73404.8	120169	78892.5	7930.5	26868.9	15426.9	11413.4	133.713	117.493	116.683	133.488	166.959	136.065	138.544	58.701	93.681	50.574	26.882	25.553	41.668	27.376	2.804	9.398	5.441	4.044
E2f8	0	5.87544	1.12487e-09	2.15923	2.23532e-11	1257.79	1611.98	1469.82	683.718	1923.34	1308.31	1652	14858.9	17168.8	23924.3	89058.1	72364.3	60132.4	77202.1	103354	73775.2	94589.9	75732.4	0.437	0.556	0.507	0.24	0.674	0.458	0.578	5.194	6.005	8.38	30.536	25.191	20.85	26.789	36.545	25.805	33.36	26.831
Arhgef26	0	2.70673	1.15443e-09	5.38989	2.29896e-11	55308.9	77325.1	91291.1	61021.9	60402.2	63060.9	61808.1	50802.8	96204.4	49227.9	155976	144870	135605	137912	558652	410339	416804	497821	19.196	26.679	31.518	21.391	21.162	22.088	21.623	17.76	33.648	17.244	53.48	50.431	47.02	47.856	197.536	143.528	146.999	176.371
Usp11	0	-2.80418	1.1637e-09	6.69924	2.32236e-11	578541	607109	715484	670135	599993	616019	556127	237428	376807	186899	244654	281170	359738	280695	101215	113756	103216	70628.1	200.797	209.463	247.018	234.915	210.21	215.77	194.555	83.001	131.791	65.469	83.886	97.878	124.736	97.402	35.789	39.789	36.403	25.023
Kif20a	0	3.02242	1.17637e-09	5.20228	2.35765e-11	24771.9	29426.7	25340.1	33289.8	30125.2	33052.3	34124.4	134819	113950	119455	435706	366504	229113	394196	284821	215417	257122	299293	8.598	10.153	8.749	11.67	10.554	11.577	11.938	47.131	39.855	41.844	149.393	127.584	79.443	136.787	100.711	75.348	90.682	106.035
Mtap1a	0	-4.64452	1.17637e-09	8.91274	2.353e-11	4.52019e+06	3.41828e+06	4.24911e+06	4.52385e+06	4.54857e+06	4.29025e+06	4.45758e+06	1.93305e+06	2.44948e+06	1.61138e+06	1.00125e+06	820043	1.68344e+06	1.055e+06	126918	395591	198431	116201	1568.84	1179.37	1466.99	1585.83	1593.61	1502.72	1559.44	675.764	856.72	564.449	343.304	285.466	583.719	366.085	44.877	138.369	69.983	41.168
Gnl3l	0	-2.15824	1.18394e-09	6.8969	2.37784e-11	579541	550521	740559	602050	591634	601604	548117	280922	442538	273332	298911	277872	354124	323063	159473	167173	138979	119705	201.144	189.939	255.676	211.048	207.281	210.721	191.753	98.206	154.781	95.745	102.489	96.73	122.789	112.103	56.389	58.473	49.015	42.41
Slc25a23	0	-3.2943	1.18486e-09	7.26738	2.3847e-11	871423	1.00164e+06	819421	964181	963424	897820	979420	578547	654078	383517	452087	391390	615697	403746	92788.9	164289	99417.4	71528.8	302.449	345.583	282.902	337.993	337.539	314.474	342.64	202.25	228.768	134.342	155.009	136.247	213.488	140.1	32.81	57.465	35.063	25.342
Rab3gap1	0	-1.06865	1.18629e-09	6.03052	2.39262e-11	266144	265459	268969	271261	279318	281158	270671	176378	212575	161379	117884	136399	155059	126297	130712	149464	143157	137534	92.372	91.588	92.861	95.09	97.86	98.479	94.691	61.659	74.35	56.529	40.419	47.482	53.765	43.825	46.219	52.279	50.489	48.726
Capn1	0	3.22394	1.19492e-09	5.07336	2.4151e-11	57957.5	60558.6	63277	43870.8	43095.5	47635.9	48417.7	101108	75514.1	102572	44576.8	54610.1	64311.3	60809.7	613474	602461	563427	347665	20.116	20.894	21.846	15.379	15.099	16.685	16.938	35.346	26.412	35.93	15.284	19.01	22.299	21.101	216.92	210.728	198.71	123.173
Gfod1	0	-3.90196	1.19621e-09	5.72851	2.4228e-11	399820	375147	307226	317346	370976	330566	345171	258329	312068	247500	132445	110174	170563	150722	16402.8	49066.1	21880.1	22730.7	138.767	129.432	106.069	111.245	129.973	115.785	120.755	90.307	109.148	86.697	45.412	38.353	59.141	52.301	5.8	17.162	7.717	8.053
Dgke	0	-2.94444	1.19623e-09	4.93979	2.42791e-11	224064	206525	197082	205482	193215	204375	193534	90964.6	153390	90062.5	53088.2	42610.8	73677.8	49841.8	23012	29308	31169	31419.7	77.767	71.255	68.042	72.031	67.694	71.585	67.706	31.8	53.649	31.548	18.203	14.833	25.547	17.295	8.137	10.251	10.993	11.132
Gm10377	0	4.68987	1.20439e-09	2.5393	2.4496e-11	6996.9	6719.92	8290.49	12117.9	17120.1	15599	13271.6	8304.08	4600.34	5680.11	4030.29	3948.2	4536.03	4405.68	497111	282494	214761	278527	2.428	2.318	2.862	4.248	5.998	5.464	4.643	2.903	1.609	1.99	1.382	1.374	1.573	1.529	175.775	98.81	75.742	98.678
Ywhag	0	-2.70816	1.21183e-09	8.9907	2.46986e-11	3.26738e+06	2.96993e+06	3.24423e+06	2.3106e+06	2.43933e+06	2.45852e+06	2.22515e+06	1.82101e+06	2.10743e+06	1.62025e+06	1.286e+06	1.20268e+06	1.76792e+06	1.40206e+06	433351	553456	387430	409382	1134.03	1024.68	1120.06	809.978	854.629	861.133	778.446	636.596	737.089	567.557	440.939	418.665	613.01	486.517	153.23	193.587	136.639	145.038
2023-09-02	0	2.3078	1.21753e-09	6.73335	2.49183e-11	112386	110979	141979	164150	178953	164950	161347	365284	318390	490544	367459	400499	316768	379319	806021	760938	766401	786655	39.006	38.29	49.018	57.543	62.697	57.776	56.445	127.697	111.359	171.833	125.992	139.418	109.837	131.624	285.003	266.159	270.295	278.701
Usp1	0	1.67821	1.21753e-09	5.35123	2.48927e-11	69693.1	67819	61589.7	71478.4	65656.6	61866	67284.1	95971.1	97491	86212.7	206767	180963	162922	216285	275275	218370	201793	228256	24.189	23.399	21.264	25.057	23.003	21.669	23.539	33.55	34.098	30.199	70.895	62.995	56.492	75.051	97.336	76.381	71.169	80.868
6030429G01Rik	0	5.17636	1.22738e-09	1.70159	2.51719e-11	2681.49	2459.17	5521.3	3173.92	1626.61	6967.57	4038.37	7688.77	3335.79	10236.3	4811.48	4261.85	6327.98	4917.82	133647	108106	137957	158650	0.931	0.848	1.906	1.113	0.57	2.44	1.413	2.688	1.167	3.586	1.65	1.484	2.194	1.706	47.257	37.813	48.655	56.207
Ngfr	0	6.47108	1.23625e-09	3.79827	2.55113e-11	7247.37	8643.58	9715.43	12922.8	23543.8	15688.2	27114.3	41441	32553.2	108517	5168.15	7349.73	5949.88	8638.78	1.53501e+06	1.25745e+06	1.75047e+06	846763	2.515	2.982	3.354	4.53	8.249	5.495	9.486	14.487	11.386	38.012	1.772	2.559	2.063	2.998	542.768	439.829	617.359	299.996
Dtx3l	0	3.95516	1.23625e-09	4.23252	2.54065e-11	10796.3	15566	11531.5	11546.5	14234.1	14732.7	14512.6	88332.3	75262.9	59935.9	156401	79917.4	131581	137441	185914	290875	180351	242770	3.747	5.371	3.981	4.048	4.987	5.16	5.077	30.88	26.324	20.995	53.626	27.82	45.625	47.692	65.738	101.742	63.606	86.01
Parp9	0	4.36802	1.23625e-09	3.62733	2.55063e-11	5575.96	5270.72	6633.68	7936.5	8533.6	8879.12	9646.89	59187.7	45281.8	36206.8	130430	66856.1	113527	96505.9	143433	204963	136421	181529	1.935	1.818	2.29	2.782	2.99	3.11	3.375	20.691	15.838	12.683	44.721	23.273	39.365	33.488	50.717	71.691	48.113	64.313
Rtn1	0	-3.36608	1.24379e-09	7.88543	2.58977e-11	1.50974e+06	1.5153e+06	1.34174e+06	1.46351e+06	1.22654e+06	1.35741e+06	1.22698e+06	720308	1.09311e+06	546381	792079	742382	1.17377e+06	774527	122237	177945	191681	102610	523.993	522.806	463.23	513.031	429.724	475.452	429.245	251.808	382.321	191.392	271.584	258.431	406.993	268.762	43.222	62.241	67.602	36.353
Nalcn	0	-2.96901	1.24379e-09	5.31774	2.58479e-11	245872	229254	246617	281503	245926	269482	267222	104463	171731	87506.2	72195.3	76042.1	114902	105418	34146.5	38959.1	39549.7	28971.5	85.336	79.097	85.144	98.68	86.161	94.39	93.485	36.518	60.064	30.653	24.754	26.471	39.841	36.58	12.074	13.627	13.948	10.264
Cmtm4	0	-2.11852	1.24379e-09	6.58994	2.5931e-11	500483	465091	457051	449307	413360	417749	370794	269426	352560	303789	332092	248936	328346	256336	112190	123607	96374.5	105070	173.705	160.465	157.795	157.504	144.822	146.323	129.718	94.187	123.31	106.414	113.866	86.657	113.851	88.949	39.67	43.235	33.99	37.225
Armcx3	0	-1.28328	1.24379e-09	5.67609	2.57588e-11	206628	207156	228788	190313	192195	189510	201848	161147	191141	165360	116282	124586	121953	120975	93354.8	98043	82688.5	85417.8	71.715	71.472	78.988	66.714	67.336	66.379	70.614	56.334	66.853	57.924	39.87	43.37	42.286	41.978	33.01	34.293	29.163	30.262
Frmpd4	0	-3.80014	1.24379e-09	5.31202	2.59157e-11	390750	292028	334108	279181	302226	324933	331607	171483	241951	163902	50448.9	43115.4	88350.3	59334.2	23999.4	35602.1	24399.7	18322.6	135.619	100.755	115.35	97.867	105.886	113.812	116.009	59.948	84.624	57.413	17.298	15.009	30.635	20.589	8.486	12.453	8.605	6.491
Smarcd2	0	2.19971	1.25312e-09	5.21543	2.62319e-11	47159.8	62391.9	62358.5	54890.9	67816.4	62142.3	61037.3	156221	109170	175944	88128.8	82725.4	76192.5	94321.9	280997	286908	327281	286310	16.368	21.526	21.529	19.242	23.76	21.766	21.353	54.612	38.183	61.631	30.217	28.798	26.419	32.73	99.359	100.354	115.426	101.436
Zfp36l1	0	2.66416	1.25312e-09	5.18239	2.61789e-11	48130.1	59130.3	50100.9	44399.2	45426.7	49903	40735.6	129541	104015	167698	101587	104105	92557.2	136365	359670	350905	309699	295617	16.705	20.401	17.297	15.564	15.915	17.479	14.251	45.285	36.38	58.743	34.832	36.24	32.093	47.319	127.177	122.739	109.225	104.733
Tmx4	0	-2.1303	1.25314e-09	7.13871	2.62855e-11	752383	735193	930748	716140	722647	762695	637970	340223	513529	297410	279492	305814	369249	330465	170637	186479	178484	203460	261.133	253.654	321.338	251.042	253.182	267.145	223.187	118.936	179.61	104.18	95.831	106.457	128.034	114.672	60.336	65.226	62.948	72.083
Ralgapb	0	-0.995188	1.2629e-09	6.69086	2.65976e-11	417517	375275	409579	418818	431450	436075	455358	265127	342719	280797	209393	200248	225893	203154	242576	240638	209361	219988	144.91	129.476	141.406	146.816	151.16	152.742	159.302	92.684	119.868	98.36	71.796	69.708	78.326	70.495	85.773	84.17	73.838	77.939
Kdm1a	0	1.24238	1.2629e-09	6.63569	2.65706e-11	168442	194532	178681	186576	187217	190910	183016	184938	190968	191629	540945	577856	429842	479430	496881	467395	433787	486579	58.462	67.117	61.689	65.404	65.592	66.869	64.026	64.651	66.792	67.126	185.477	201.158	149.044	166.363	175.694	163.485	152.989	172.388
Pxn	0	3.57544	1.28833e-09	6.22502	2.71878e-11	45652	65730.1	64334.8	104442	86972	96948.2	99523.4	242709	165170	304464	280499	286446	188242	286556	973002	1.02184e+06	1.01952e+06	1.00199e+06	15.845	22.678	22.211	36.612	30.471	33.958	34.817	84.847	57.769	106.651	96.176	99.715	65.271	99.436	344.047	357.419	359.565	354.991
Dos	0	-3.82704	1.28935e-09	7.00691	2.75556e-11	931515	997976	970784	815026	679013	745996	681081	485720	612603	344322	435603	363221	589477	422110	48407.7	85995.4	78504.4	46873.7	323.305	344.319	335.16	285.707	237.895	261.296	238.269	169.8	214.262	120.613	149.357	126.441	204.396	146.473	17.117	30.079	27.687	16.607
Fignl1	0	4.91751	1.28935e-09	2.08791	2.75926e-11	1239.51	2592.18	2737.14	1847.5	1435.16	1900.55	1099.56	15399.5	15293.3	14855.7	77445.8	71168.4	48635.3	73134.8	69376.9	52688.4	53560.4	53055.6	0.43	0.894	0.945	0.648	0.503	0.666	0.385	5.383	5.349	5.204	26.554	24.774	16.864	25.378	24.531	18.429	18.89	18.797
Mcm4	0	2.6582	1.28935e-09	5.52152	2.74607e-11	47539.6	48041.9	48217.6	44206.3	35526.5	47024.9	38834	88105.8	101917	92027.2	608148	556618	379916	523147	393117	277083	283583	258426	16.5	16.575	16.647	15.496	12.447	16.471	13.586	30.8	35.646	32.236	208.519	193.765	131.733	181.533	139.004	96.918	100.014	91.557
Camsap1	0	-1.45613	1.28935e-09	6.23418	2.75666e-11	316047	285810	296037	363439	343007	327224	329663	184712	260794	172655	203947	183527	198128	177222	125024	134591	111591	138079	109.692	98.609	102.206	127.403	120.174	114.615	115.329	64.572	91.214	60.479	69.928	63.888	68.699	61.496	44.208	47.077	39.356	48.919
Zfp282	0	1.58223	1.28935e-09	4.41855	2.7555e-11	42484.7	44991.2	39424.3	43842	42010.9	41345.8	38442.1	53372	56280.5	43845.8	70319.6	66355.1	54120.5	60925.9	151630	120709	121900	148356	14.745	15.523	13.611	15.369	14.719	14.482	13.449	18.658	19.684	15.359	24.111	23.099	18.766	21.141	53.615	42.221	42.992	52.56
Rrm1	0	2.65064	1.28935e-09	5.32406	2.73349e-11	35388.1	38754.6	41874.6	29511.7	35684.6	35193.4	34010.1	98399.6	102657	110132	575732	504402	327476	461325	282663	206912	237969	242631	12.282	13.371	14.457	10.345	12.502	12.327	11.898	34.399	35.905	38.578	197.404	175.588	113.55	160.081	99.948	72.373	83.927	85.961
Cdh15	0	7.28797	1.28935e-09	1.97731	2.74646e-11	4845.14	4374.4	3066.8	1165.25	2017.85	847.073	5752.2	11334.8	19547.8	6560.81	2963.37	3420.51	6129.66	3929.54	457666	301050	466586	514053	1.682	1.509	1.059	0.408	0.707	0.297	2.012	3.962	6.837	2.298	1.016	1.191	2.125	1.364	161.827	105.301	164.556	182.122
Zc3hav1	0	3.79269	1.29043e-09	3.40229	2.76705e-11	5009.22	7670.33	8713.65	6192.04	7781.01	7307.72	6578.64	56580.2	40071.5	63366.6	95132.4	59374.2	75334.8	82887.2	86904.7	118534	93339.2	121900	1.739	2.646	3.008	2.171	2.726	2.56	2.301	19.78	14.015	22.197	32.619	20.669	26.122	28.762	30.729	41.461	32.919	43.187
Stom	0	3.42249	1.29276e-09	4.45877	2.77754e-11	21371.5	31800	24399.7	21967.9	22710.4	22552.8	20437.8	84174.7	49286.7	105236	86700.7	75105.3	62738	67415.5	243745	254407	296070	290302	7.417	10.972	8.424	7.701	7.957	7.899	7.15	29.426	17.238	36.863	29.728	26.145	21.754	23.393	86.186	88.986	104.418	102.85
Ddr1	0	3.37101	1.29717e-09	7.92287	2.79251e-11	313760	311061	459940	210711	231852	261004	237255	421706	522422	403689	1.1881e+06	1.08387e+06	816213	1.1783e+06	3.53227e+06	2.50326e+06	3.6522e+06	2.98215e+06	108.898	107.321	158.793	73.865	81.23	91.421	83.001	147.422	182.721	141.408	407.37	377.306	283.015	408.873	1248.99	875.586	1288.06	1056.53
Pola2	0	2.98746	1.32008e-09	3.42918	2.84745e-11	7823.7	13518.8	7931.99	10098	11852.9	11102.2	11068.9	22520.6	20834.9	16774.5	128190	102899	77138.1	106595	96063.6	93899.4	94112.6	72040.8	2.715	4.664	2.738	3.54	4.153	3.889	3.872	7.873	7.287	5.876	43.953	35.82	26.747	36.989	33.967	32.844	33.192	25.523
Map2k4	0	-1.7944	1.32015e-09	6.58188	2.8532e-11	495547	468982	539449	458128	451514	474937	423564	269520	317017	254562	176443	176354	257000	183961	133426	144368	149052	162823	171.992	161.807	186.243	160.596	158.189	166.354	148.179	94.22	110.879	89.17	60.498	61.391	89.112	63.835	47.179	50.497	52.568	57.686
Nme4	0	4.23168	1.32182e-09	2.33479	2.86242e-11	4525.67	5107.43	2264.3	3623.22	4420.06	3760.91	4739.82	12196.8	6714.61	15667.4	36051.5	35262.8	22631.7	33613.4	84086	72053.3	89925.1	74880.7	1.571	1.762	0.782	1.27	1.549	1.317	1.658	4.264	2.348	5.488	12.361	12.275	7.847	11.664	29.732	25.203	31.715	26.529
Astn1	0	-2.21715	1.32272e-09	6.98641	2.86997e-11	607283	583413	636753	645493	641822	634879	577035	259468	410956	196300	449036	428595	508779	407360	146366	167991	136962	126106	210.772	201.288	219.837	226.277	224.865	222.376	201.87	90.706	143.735	68.762	153.963	149.198	176.415	141.354	51.754	58.76	48.304	44.678
Dhfr	0	1.78032	1.32662e-09	3.25324	2.88409e-11	12411.1	14581.3	15016.1	15218.6	12490.9	13768.4	12982.5	23323.7	20851.4	20196.2	66606.5	57775.7	51377	59310	58327.8	46943.7	55319.1	44536	4.308	5.031	5.184	5.335	4.376	4.823	4.542	8.154	7.293	7.075	22.838	20.112	17.815	20.581	20.624	16.42	19.51	15.778
Mtmr7	0	-2.22037	1.33814e-09	4.60955	2.91481e-11	115939	118046	111770	140753	144749	151354	149271	65477.2	83942.1	48977.3	49770.1	59818.8	63389.6	50730.1	25700.1	36486.6	31259.9	30143.9	40.239	40.728	38.588	49.341	50.713	53.014	52.221	22.89	29.359	17.156	17.065	20.824	21.98	17.603	9.087	12.762	11.025	10.68
Nlgn2	0	-1.83802	1.35012e-09	7.66072	2.94663e-11	821760	745941	745352	798766	813242	748127	750072	524364	645536	434096	997642	932825	896258	894011	180658	268428	286285	215924	285.212	257.363	257.33	280.007	284.922	262.042	262.405	183.309	225.78	152.059	342.067	324.726	310.77	310.223	63.879	93.89	100.967	76.499
Tnk1	0	3.34984	1.35143e-09	2.70741	2.95524e-11	6900.47	7256.41	8014.81	6400.1	6075.08	8317.17	7580.79	23546.6	16387.7	33660.5	20261.9	23037	20381.6	16707.7	73935.2	66459.4	100296	78988.7	2.395	2.504	2.767	2.244	2.128	2.913	2.652	8.232	5.732	11.791	6.947	8.019	7.067	5.798	26.143	23.246	35.373	27.985
Wasf1	0	-2.69096	1.3698e-09	5.83501	3.00656e-11	256803	323174	225055	334627	286381	305428	323501	156782	228214	131560	177962	192752	232712	187466	39006.2	61699.5	54576.3	42802.1	89.13	111.501	77.7	117.303	100.334	106.98	113.173	54.808	79.819	46.084	61.019	67.099	80.691	65.051	13.792	21.581	19.248	15.164
Gnai1	0	-2.88958	1.3698e-09	5.57728	3.00703e-11	297791	277530	251530	304105	382953	338072	337236	121637	213117	102150	82159.3	93427.5	111066	107675	45338.2	51155.6	47598	37947.9	103.356	95.753	86.84	106.604	134.169	118.415	117.978	42.522	74.539	35.782	28.17	32.523	38.511	37.363	16.031	17.893	16.787	13.444
B230209E15Rik	0	-3.09209	1.37078e-09	3.66111	3.015e-11	77975.6	65028.8	88035.2	96018.5	84586.4	97868.5	100971	33067.7	52081	32458.7	26327.5	21797.2	27274.7	25720.8	10676.8	15910.9	10160.9	8361.5	27.063	22.436	30.394	33.659	29.635	34.28	35.324	11.56	18.216	11.37	9.027	7.588	9.457	8.925	3.775	5.565	3.584	2.962
Fam164a	0	-2.22633	1.3708e-09	4.67813	3.0267e-11	140964	124348	122099	160236	161051	167463	155473	97490	137126	111190	29619.3	27926.7	45814.2	35609.2	32908.8	39834.4	32333.2	30859.5	48.925	42.902	42.154	56.171	56.425	58.656	54.391	34.081	47.961	38.949	10.156	9.722	15.886	12.356	11.636	13.933	11.403	10.933
Rnf150	0	-4.21255	1.3708e-09	5.02418	3.02385e-11	269953	246651	251320	284992	244071	260707	255139	141530	226303	163614	50836.4	50268.2	92968.2	57092.5	11912.7	18340.8	24636.5	9553.26	93.694	85.099	86.767	99.904	85.511	91.316	89.258	49.477	79.151	57.312	17.431	17.499	32.236	19.811	4.212	6.415	8.689	3.385
Wdr47	0	-2.59573	1.37183e-09	5.85933	3.03479e-11	372968	347090	355094	343170	321043	338070	335581	178336	251387	131915	106059	107260	155703	109572	60407.6	75338.6	53041.9	59592	129.448	119.752	122.595	120.298	112.479	118.414	117.4	62.343	87.924	46.209	36.365	37.338	53.989	38.022	21.36	26.352	18.707	21.113
Nsf	0	-3.57833	1.38649e-09	8.01447	3.07676e-11	1.91772e+06	2.02402e+06	2.1081e+06	1.59526e+06	1.5059e+06	1.4985e+06	1.44459e+06	881080	1.19279e+06	810103	545641	575400	1.04075e+06	668520	130022	229294	153535	124685	665.59	698.324	727.816	559.218	527.598	524.871	505.375	308.011	417.186	283.771	187.087	200.303	360.872	231.978	45.975	80.202	54.149	44.174
Epb4.1l1	0	-2.50535	1.38649e-09	7.7176	3.07899e-11	1.16381e+06	1.2283e+06	914494	1.3585e+06	1.34032e+06	1.23209e+06	1.34692e+06	629335	811917	449234	427279	407466	605402	404182	222984	279457	227671	202970	403.929	423.786	315.726	476.221	469.586	431.556	471.207	220.005	283.973	157.362	146.504	141.843	209.918	140.252	78.846	97.748	80.295	71.91
Nek9	0	1.6334	1.38745e-09	6.48399	3.08701e-11	141005	153676	166853	169124	186129	188365	196437	227545	212599	282605	260241	249745	228229	250934	562923	495104	595649	646664	48.939	53.021	57.606	59.286	65.211	65.978	68.721	79.546	74.358	98.994	89.23	86.939	79.136	87.075	199.046	173.177	210.074	229.104
Prr11	0	5.05108	1.39577e-09	2.36469	3.11147e-11	1962.56	1907.78	3064.66	1600.88	2513.86	2231.89	1808.12	21667	30444.5	23198.4	64499	67496.5	38792.1	70014.7	86558.8	63723	73333.1	80486.8	0.681	0.658	1.058	0.561	0.881	0.782	0.633	7.574	10.648	8.126	22.115	23.496	13.451	24.295	30.607	22.289	25.863	28.515
Nuak2	0	4.54925	1.39717e-09	2.32427	3.12645e-11	2355.62	3226.45	4557.98	2878.94	4318.22	2350.22	2950.82	41315.3	32509.7	45323.9	16893.5	15767.3	16630.5	20783.7	63098.9	70762	116475	76191.5	0.818	1.113	1.574	1.009	1.513	0.823	1.032	14.443	11.37	15.877	5.792	5.489	5.766	7.212	22.311	24.751	41.079	26.994
Zcchc24	0	2.13351	1.39717e-09	7.21799	3.12386e-11	210025	213281	278855	209010	229966	245991	241649	359649	326180	486228	606074	448024	563180	482217	1.16464e+06	1.02382e+06	1.01737e+06	1.19882e+06	72.894	73.586	96.274	73.268	80.569	86.162	84.538	125.727	114.084	170.321	207.808	155.962	195.278	167.33	411.811	358.111	358.808	424.724
Fgd3	0	3.2079	1.41286e-09	3.41583	3.17954e-11	13982.8	9796.49	23020.7	11260.4	17083.4	15796	19056.7	40373.9	28262.1	37955.6	18842.1	18469.8	16235.1	23212.2	177555	170026	147063	118454	4.853	3.38	7.948	3.947	5.985	5.533	6.667	14.114	9.885	13.295	6.46	6.43	5.629	8.055	62.782	59.471	51.866	41.967
Lmnb1	0	3.51316	1.41286e-09	5.10632	3.1793e-11	16729.7	13069.6	25067.6	24192.9	35734.1	28308.4	31268.8	75969.2	94127.6	68126.4	501930	531769	336356	572686	351187	254082	291617	288477	5.806	4.509	8.654	8.481	12.52	9.915	10.939	26.558	32.922	23.864	172.099	185.115	116.628	198.723	124.177	88.872	102.848	102.203
Fam189a1	0	-2.80471	1.41286e-09	5.31186	3.17825e-11	246884	258293	211008	247935	215261	226981	225789	135662	184398	124467	76907	68762.4	123737	81781.6	29217.1	42677.4	37029.1	36188.4	85.687	89.116	72.85	86.913	75.417	79.503	78.99	47.425	64.494	43.6	26.37	23.937	42.905	28.378	10.331	14.928	13.059	12.821
Rnf214	0	-0.95656	1.41705e-09	5.17299	3.195e-11	131907	127784	143061	137346	134173	141512	140530	88637	105058	95953.7	87958.6	80736.2	99631.8	97185	69777	74424.5	78664.6	81693.4	45.781	44.088	49.391	48.146	47.008	49.567	49.163	30.986	36.745	33.612	30.159	28.105	34.547	33.723	24.673	26.032	27.744	28.943
Cdc42bpa	0	-1.64596	1.41887e-09	7.23493	3.22135e-11	647333	614394	696896	759180	789242	819653	837786	405097	445491	418592	298586	255340	352444	283074	236738	259372	216260	309940	224.673	211.977	240.601	266.13	276.514	287.095	293.09	141.615	155.813	146.629	102.378	88.886	122.207	98.227	83.709	90.723	76.271	109.808
Hunk	0	2.84431	1.41887e-09	4.96302	3.21978e-11	53332.2	68306.9	54366.1	37037.5	38350.3	50056	58465.9	48601.8	62210	32627.1	106158	100610	78712.6	83845.1	420033	356143	358784	429411	18.51	23.567	18.77	12.983	13.436	17.533	20.454	16.99	21.758	11.429	36.399	35.023	27.293	29.094	148.521	124.571	126.537	152.134
Mir466f-2	0	-1.78333	1.41887e-09	4.6673	3.21955e-11	124791	117983	104812	110036	109753	112191	100639	63955	75005.2	56103.5	70982.7	76049.2	91271.8	79716.3	39700.8	31696.1	34906.4	33738.9	43.312	40.706	36.186	38.573	38.452	39.297	35.208	22.358	26.234	19.653	24.338	26.474	31.648	27.662	14.038	11.087	12.311	11.953
Myo9a	0	-1.60618	1.41887e-09	6.21428	3.22321e-11	312991	277589	331758	416080	402044	439920	394073	197273	258372	191933	124236	134309	150213	139969	135621	130870	125115	124807	108.631	95.773	114.538	145.856	140.858	154.088	137.862	68.964	90.367	67.232	42.598	46.755	52.085	48.569	47.955	45.775	44.126	44.217
Tbc1d24	0	-2.17491	1.43898e-09	6.20928	3.275e-11	457757	388365	347838	377568	401525	411758	418833	209539	261063	213682	155892	127038	187148	127734	106789	114500	82036.6	83235.5	158.876	133.993	120.09	132.356	140.676	144.224	146.524	73.251	91.309	74.851	53.451	44.223	64.892	44.324	37.76	40.05	28.933	29.489
H2-T22	0	3.99749	1.44367e-09	5.42596	3.29179e-11	23469.3	22736	31233.8	26638.7	29757.4	25227.2	23637.3	158151	129233	104136	619313	338628	552616	545345	332686	703263	469624	365397	8.146	7.844	10.783	9.338	10.426	8.836	8.269	55.287	45.2	36.478	212.347	117.88	191.615	189.235	117.636	245.986	165.628	129.455
H2-T9	0	3.99825	1.44396e-09	5.42481	3.30471e-11	23453.3	22723.6	31204.4	26609.4	29718.3	25178.2	23617.3	158072	129113	104075	618802	338352	552277	544995	332464	703000	469407	365159	8.14	7.84	10.773	9.328	10.412	8.819	8.262	55.259	45.158	36.456	212.172	117.784	191.497	189.114	117.557	245.894	165.551	129.371
Mad2l2	0	3.71388	1.44396e-09	4.42534	3.30025e-11	23520.5	26074.6	36774.3	16251	12605	23702.6	25726.1	37361.3	30176.7	36272.6	125393	115707	97270.6	99370.7	306787	239541	329244	411922	8.163	8.996	12.696	5.697	4.416	8.302	9	13.061	10.554	12.706	42.994	40.279	33.728	34.482	108.478	83.786	116.118	145.938
Smad7	0	2.1724	1.45309e-09	4.90874	3.33179e-11	55319.4	50874.3	56277.8	52888.1	70471.3	64510.7	64003.2	96094.9	79683.6	92952	46777.8	50816.7	36441.1	65960.4	282229	238178	302303	332777	19.2	17.553	19.43	18.54	24.69	22.596	22.391	33.593	27.87	32.56	16.039	17.69	12.636	22.888	99.794	83.309	106.617	117.898
Nlgn1	0	-1.54021	1.45531e-09	5.64895	3.3442e-11	213764	208189	208706	244539	209476	234476	221624	110546	171413	108128	133577	127015	149465	120328	83182.2	84926.2	82618.2	76182.1	74.192	71.829	72.055	85.723	73.391	82.128	77.533	38.645	59.953	37.876	45.8	44.215	51.826	41.754	29.413	29.705	29.138	26.99
P2rx7	0	2.60749	1.45531e-09	4.72349	3.34924e-11	17851.3	20453.1	22234.3	23257.2	25009.3	29079.5	25368	68201.5	58572.5	86576.6	337334	351530	261070	330533	133130	143614	196482	143479	6.196	7.057	7.676	8.153	8.762	10.186	8.875	23.842	20.486	30.327	115.664	122.371	90.524	114.696	47.074	50.233	69.295	50.833
Timeless	0	3.21764	1.45881e-09	4.23755	3.36969e-11	12842.1	15285.1	18459	15199.5	19862.6	15765.2	19536.6	38777	47377.6	32399.7	235394	184985	120584	191226	197630	147577	178013	147914	4.457	5.274	6.373	5.328	6.959	5.522	6.835	13.556	16.571	11.349	80.711	64.395	41.811	66.356	69.881	51.619	62.782	52.404
Sipa1	0	2.41326	1.45881e-09	5.27272	3.36652e-11	30084.6	40329.9	38163.4	54046.5	48526.7	45165.1	50890.4	165395	134465	184144	233356	197278	170364	181564	236428	247927	298174	221011	10.442	13.915	13.176	18.946	17.001	15.82	17.803	57.819	47.03	64.504	80.012	68.675	59.072	63.003	83.599	86.72	105.161	78.301
Plekhb2	0	-2.63865	1.47022e-09	6.85356	3.41429e-11	597895	536021	691487	578406	567847	598235	546912	355364	487177	323149	320941	334963	431936	348741	99519.2	148785	101149	71611.9	207.514	184.937	238.734	202.76	198.947	209.54	191.331	124.23	170.393	113.196	110.043	116.604	149.77	121.014	35.189	52.042	35.673	25.371
Ckap2l	0	5.7202	1.47022e-09	2.98799	3.40677e-11	2212.56	2164.37	2495.64	1996.95	1512.04	3391.59	2790.25	28690.1	34742.5	29619.7	202241	193783	112938	198989	159626	111068	121780	136550	0.768	0.747	0.862	0.7	0.53	1.188	0.976	10.03	12.151	10.375	69.344	67.458	39.16	69.049	56.443	38.849	42.95	48.378
Wdfy3	0	-1.3178	1.47022e-09	6.80432	3.41475e-11	448338	390600	470724	520123	518242	516532	471469	250424	342520	261918	290620	241015	288439	284571	209455	226437	190484	198281	155.607	134.764	162.516	182.329	181.568	180.923	164.938	87.544	119.798	91.747	99.646	83.9	100.014	98.746	74.062	79.203	67.18	70.248
2023-09-05	0	-3.75533	1.47187e-09	8.54369	3.42484e-11	3.54534e+06	3.03308e+06	1.9686e+06	2.32343e+06	2.15274e+06	2.05511e+06	2.19151e+06	2.11223e+06	2.10036e+06	1.56642e+06	795858	784340	1.31984e+06	878249	157319	280809	199512	157565	1230.5	1046.47	679.651	814.476	754.221	719.832	766.677	738.402	734.613	548.702	272.88	273.037	457.642	304.754	55.627	98.221	70.364	55.823
2410002I01Rik	0	1.444	1.47584e-09	4.17041	3.44035e-11	34315	39152.2	35895.4	49805	50013.8	36945.3	38314	41431.6	36271.3	38438.9	46387.2	40682	44267.7	41550.7	119602	108630	128826	117267	11.91	13.508	12.393	17.459	17.523	12.941	13.404	14.484	12.686	13.465	15.905	14.162	15.349	14.418	42.29	37.996	45.434	41.546
Pcsk6	0	3.00861	1.48362e-09	4.25117	3.46479e-11	24400.3	22332	30611.8	21513.7	29111.1	28676.6	26526.3	41940.9	55536.4	56517.3	45091.7	67244.5	45553.2	48763.5	297950	159298	210198	260736	8.469	7.705	10.569	7.542	10.199	10.044	9.28	14.662	19.424	19.797	15.461	23.409	15.795	16.921	105.353	55.719	74.133	92.375
Shroom3	0	4.3069	1.48669e-09	3.43191	3.47825e-11	9961.31	6096.56	13634.4	6410.84	7872.58	11425.3	7867.24	91643.4	78414.5	123078	22333.6	19277.3	15174.8	25826.3	220049	213550	192820	131220	3.457	2.103	4.707	2.247	2.758	4.002	2.752	32.037	27.426	43.113	7.658	6.711	5.262	8.962	77.808	74.695	68.004	46.489
Id1	0	3.06018	1.4929e-09	4.36027	3.49914e-11	26311.7	34949	28045.1	22442.1	23002.7	27758.5	34170.7	54775.9	72487.6	42799.2	53666	64051.7	37616	66508.5	293165	208193	294926	215240	9.132	12.058	9.682	7.867	8.059	9.723	11.954	19.149	25.353	14.992	18.401	22.297	13.043	23.079	103.661	72.821	104.015	76.257
Etv4	0	2.70828	1.49903e-09	4.61478	3.51986e-11	17032.3	19199.9	20146.3	32326.2	31014.9	35457.6	31071.7	27941.6	29338	21616.5	369999	373505	305791	284980	176352	193372	214424	150720	5.911	6.624	6.955	11.332	10.866	12.42	10.87	9.768	10.261	7.572	126.863	130.021	106.03	98.889	62.357	67.637	75.623	53.398
Oas1c	0	2.784	1.49947e-09	1.11165	3.52995e-11	2548.49	3952.54	2904.37	2024.78	3019.18	1859.26	3220.82	4158.57	6585.5	5467.43	10695.5	7930.78	8324.21	9710.86	17946.2	22804.3	20916.3	18927.7	0.885	1.364	1.003	0.71	1.058	0.651	1.127	1.454	2.303	1.915	3.667	2.761	2.886	3.37	6.346	7.976	7.377	6.706
Mast3	0	-2.61461	1.49947e-09	7.31273	3.53363e-11	964639	972315	676256	1.03598e+06	934843	1.01262e+06	1.13437e+06	552845	689268	511406	282433	219133	394216	267152	142104	186261	198805	150950	334.802	335.466	233.475	363.162	327.526	354.683	396.847	193.265	241.076	179.141	96.839	76.282	136.691	92.702	50.247	65.15	70.115	53.479
Gm5089	0	2.18042	1.50044e-09	3.09311	3.55149e-11	13454.5	16387.9	19001.3	22302.9	22608.6	24126.4	27701.9	12746.7	13194	11948.8	10096.4	14831.1	15055.4	15297.9	96772.1	109436	113102	83004.2	4.67	5.654	6.56	7.818	7.921	8.451	9.691	4.456	4.615	4.186	3.462	5.163	5.22	5.308	34.218	38.278	39.889	29.407
Arfip1	0	1.97563	1.50044e-09	4.42568	3.54412e-11	28625.7	31023.3	35555.6	35731.6	40997.9	43028.4	41900.9	64497	48993.4	75056.3	57377.2	69631	57242.1	62263	164449	152246	145419	157713	9.935	10.704	12.275	12.526	14.364	15.071	14.659	22.547	17.136	26.291	19.673	24.239	19.848	21.605	58.148	53.252	51.287	55.875
Tomm20	0	-2.72943	1.50044e-09	7.198	3.55504e-11	933804	932581	926886	787467	688637	719161	714542	428627	670338	404950	352165	371524	497633	332408	108396	143730	146977	131163	324.1	321.757	320.004	276.046	241.266	251.896	249.975	149.841	234.455	141.85	120.749	129.332	172.55	115.346	38.328	50.274	51.836	46.469
Rhoa	0	1.53364	1.51619e-09	6.6119	3.59878e-11	149431	155770	159691	147191	153153	148105	148213	327583	285265	382927	411227	490748	383833	440294	475065	476226	482588	463054	51.864	53.743	55.133	51.598	53.658	51.876	51.851	114.517	99.773	134.135	140.999	170.835	133.091	152.783	167.98	166.574	170.2	164.054
Ttc19	0	-1.77291	1.52249e-09	5.36329	3.62668e-11	198038	185166	203748	218645	199819	227535	219915	92249.4	138831	95339.4	71725.6	83391.9	105947	83769.3	55527.4	68854.3	64979.2	74007	68.734	63.886	70.343	76.646	70.007	79.697	76.935	32.249	48.557	33.396	24.593	29.03	36.736	29.068	19.634	24.084	22.917	26.22
Vash1	0	2.11597	1.52249e-09	6.62885	3.62589e-11	154635	150950	163355	146993	199516	152890	147894	151414	185013	129687	601655	471373	422511	417567	737627	684468	640637	943084	53.67	52.08	56.398	51.528	69.901	53.552	51.739	52.932	64.709	45.428	206.293	164.09	146.502	144.896	260.82	239.412	225.941	334.122
Kif3c	0	-2.59282	1.52463e-09	7.53136	3.63824e-11	1.07264e+06	948345	1.03173e+06	821124	825145	794976	803688	520070	747780	447576	740461	614800	741625	621558	161319	201229	126691	159580	372.286	327.196	356.2	287.844	289.093	278.452	281.161	181.808	261.541	156.781	253.886	214.018	257.152	215.682	57.041	70.385	44.682	56.537
Hecw2	0	-2.1319	1.52827e-09	4.95225	3.65342e-11	201135	145764	148654	173166	172294	178109	189237	98290.3	124379	77253.6	51095.1	47958.8	64552.6	55054.5	37440.8	43023.2	43500.4	45668.5	69.809	50.291	51.322	60.703	60.364	62.385	66.203	34.361	43.502	27.061	17.519	16.695	22.383	19.104	13.239	15.049	15.342	16.18
Socs3	0	6.35995	1.53774e-09	4.95408	3.68259e-11	7102.94	9293.73	6601.62	10285.1	11899	11031.2	8788.87	359217	354263	461629	179633	224010	85712.6	261410	680897	603552	888588	1.17976e+06	2.465	3.206	2.279	3.605	4.169	3.864	3.075	125.576	123.906	161.704	61.592	77.98	29.72	90.71	240.761	211.109	313.388	417.974
Ppp3r1	0	-2.69707	1.56302e-09	8.16271	3.75463e-11	2.13259e+06	1.96462e+06	1.48547e+06	1.61107e+06	1.47057e+06	1.53814e+06	1.68809e+06	1.16868e+06	1.61594e+06	1.10098e+06	401916	451835	702866	456756	271657	315146	259119	278884	740.168	677.827	512.855	564.759	515.22	538.755	590.56	408.55	565.187	385.663	137.807	157.289	243.713	158.495	96.056	110.231	91.386	98.805
Nid2	0	4.23612	1.56302e-09	4.15303	3.76304e-11	6463.99	8148.27	16796.3	17740	15572.3	17845.8	20251	84825.5	88040.5	61857.3	73877	77935.3	45548.4	81086.3	291127	249447	368897	231757	2.243	2.811	5.799	6.219	5.456	6.251	7.085	29.654	30.793	21.668	25.331	27.13	15.794	28.137	102.941	87.251	130.103	82.108
Tmem38a	0	-3.24718	1.56302e-09	5.31731	3.759e-11	258430	259332	217775	274414	259959	237432	269639	154343	187905	106954	94435.4	75701.2	132039	81564.3	23610.9	40258.2	27171	26679.2	89.694	89.474	75.186	96.196	91.078	83.164	94.33	53.956	65.721	37.465	32.38	26.352	45.783	28.303	8.349	14.081	9.583	9.452
Crat	0	1.37214	1.57664e-09	5.94567	3.81197e-11	133908	130634	117090	159477	161852	148615	157857	124503	148241	129884	132350	141948	139165	138572	429760	327304	433593	424011	46.476	45.071	40.425	55.904	56.705	52.055	55.225	43.524	51.848	45.497	45.38	49.414	48.254	48.085	151.96	114.484	152.92	150.221
Irf3	0	1.90657	1.57664e-09	4.91132	3.81273e-11	33590.6	45910.3	49151.5	47340.7	63277.4	52521.3	57991.7	78976.6	70603.5	82173.5	114609	107626	90584.9	122940	184381	200259	218219	197363	11.658	15.84	16.969	16.595	22.169	18.396	20.288	27.609	24.694	28.785	39.297	37.466	31.41	42.66	65.196	70.046	76.962	69.923
2610002M06Rik	0	-2.1832	1.57664e-09	5.1954	3.81591e-11	187199	190488	223477	207564	180918	196427	185413	108717	160830	85454.7	74012.6	66966.4	86705.3	73171.4	46418.6	52224.8	47297.1	40817	64.972	65.722	77.155	72.761	63.385	68.801	64.865	38.006	56.251	29.934	25.377	23.312	30.064	25.391	16.413	18.267	16.681	14.461
Hexb	0	2.74565	1.58673e-09	7.70132	3.84707e-11	227296	263914	216806	202895	198142	197783	210370	1.13099e+06	1.14334e+06	1.21324e+06	726860	747381	956064	857780	1.31048e+06	2.24816e+06	1.81086e+06	1.1192e+06	78.889	91.055	74.852	71.124	69.42	69.276	73.596	395.374	399.89	424.986	249.222	260.171	331.507	297.651	463.376	786.357	638.657	396.517
Stt3b	0	1.31558	1.60074e-09	6.92992	3.88784e-11	242433	228858	217932	236009	242895	239544	258627	327175	310137	349176	390783	414176	343505	423919	697782	671015	567944	629240	84.142	78.96	75.24	82.733	85.099	83.904	90.478	114.375	108.472	122.313	133.99	144.179	119.108	147.101	246.731	234.706	200.303	222.931
Slc9a3r1	0	1.96657	1.60232e-09	5.50884	3.89847e-11	93348.4	102543	122774	89558.4	88004.2	90957.7	88694.3	105241	91357.8	64463.1	90803.3	87817.3	111720	108142	420243	396894	394892	407171	32.399	35.379	42.387	31.395	30.833	31.859	31.029	36.791	31.953	22.581	31.134	30.57	38.738	37.526	148.595	138.825	139.271	144.255
Arhgap32	0	-3.12443	1.60264e-09	7.36717	3.90605e-11	1.40759e+06	956407	676029	1.26991e+06	1.10532e+06	1.19158e+06	1.31622e+06	598938	845604	618915	286887	230374	342297	281437	144774	167797	122196	118302	488.537	329.977	233.397	445.167	387.254	417.369	460.465	209.379	295.755	216.8	98.366	80.195	118.689	97.659	51.191	58.692	43.096	41.913
Prkd3	0	1.7881	1.61249e-09	5.31085	3.93691e-11	48276.8	45967.4	63732.7	46998.4	61728.6	57330.7	58224.3	107482	102430	129815	249345	243659	212173	239229	195380	213239	177113	227167	16.756	15.86	22.004	16.475	21.627	20.081	20.369	37.574	35.825	45.473	85.494	84.82	73.569	83.013	69.085	74.586	62.465	80.482
Wdr62	0	3.39078	1.62037e-09	3.13	3.96365e-11	6641.78	5947.17	6673.22	8661.24	7193.44	7367.16	5552.93	22969.6	22447.3	26110.1	114314	84950.6	61520.6	80881.4	74161	66166	96391.2	74559.1	2.305	2.052	2.304	3.036	2.52	2.58	1.943	8.03	7.851	9.146	39.195	29.572	21.332	28.066	26.223	23.143	33.995	26.415
Cilp2	0	6.59433	1.62037e-09	2.37457	3.96991e-11	4494.59	5722.35	4109.72	6588.6	5922.31	5020.23	6865.53	4472.54	4046.88	3273.3	7327.73	6084.45	6643.96	4721.65	558425	303151	1.11547e+06	558458	1.56	1.974	1.419	2.31	2.075	1.758	2.402	1.564	1.415	1.147	2.512	2.118	2.304	1.638	197.455	106.036	393.406	197.854
Clybl	0	2.33125	1.62455e-09	2.76722	3.98705e-11	9279.85	10903.7	12766.2	15497	15210	16204.4	18139.1	10327.5	9825.22	11020.1	11158.3	17304.1	16367.7	16926.2	61409.3	76557.1	91667.5	72298.3	3.221	3.762	4.407	5.432	5.329	5.676	6.346	3.61	3.436	3.86	3.826	6.024	5.675	5.873	21.714	26.778	32.329	25.614
Tbc1d30	0	-4.07815	1.6253e-09	4.84573	3.99579e-11	291113	251116	169222	283091	265996	264874	312833	144913	146586	137668	32327.7	29603.5	59268.8	31950.3	12142.1	19657.3	17937.5	17435.5	101.038	86.639	58.423	99.237	93.192	92.776	109.441	50.659	51.27	48.224	11.084	10.305	20.551	11.087	4.293	6.876	6.326	6.177
Pak1	0	-2.28286	1.63313e-09	7.00418	4.02198e-11	787962	667959	581284	570406	699837	641933	638755	412270	480992	337051	330787	294099	416862	253902	150359	162177	133462	135111	273.481	230.457	200.686	199.955	245.19	224.846	223.462	144.123	168.23	118.066	113.419	102.379	144.544	88.104	53.166	56.726	47.07	47.868
Nsg2	0	-4.77076	1.64003e-09	7.24101	4.05289e-11	1.08231e+06	1.41647e+06	1.25793e+06	1.28823e+06	1.00039e+06	980362	934044	618686	899330	424599	537931	582077	824014	536943	29132.2	63982.4	75312.8	27822.9	375.643	488.708	434.294	451.588	350.489	343.386	326.765	216.282	314.546	148.733	184.443	202.627	285.72	186.32	10.301	22.38	26.561	9.857
Mapk1	0	-1.8529	1.64003e-09	8.03417	4.04711e-11	1.20954e+06	1.30335e+06	1.02396e+06	1.44617e+06	1.39437e+06	1.26383e+06	1.31349e+06	733161	1.02528e+06	656860	509528	525892	727950	527969	380116	413056	363302	368514	419.799	449.678	353.518	506.954	488.522	442.675	459.512	256.301	358.597	230.091	174.704	183.069	252.411	183.206	134.406	144.478	128.13	130.56
1700030F04Rik	0	-2.59998	1.64765e-09	6.56401	4.07873e-11	629628	516099	570452	582119	585045	582798	559367	273461	420212	263027	148629	138841	240906	183668	113174	121544	79196.1	100919	218.528	178.063	196.947	204.061	204.973	204.134	195.689	95.597	146.972	92.136	50.961	48.332	83.532	63.733	40.018	42.513	27.931	35.754
Bcl2l12	0	3.74715	1.67409e-09	2.21827	4.15129e-11	3374.37	3183.27	4554.24	6435.74	7474.98	5521.65	8966.78	13528.3	8922.46	12528.9	13468	18426.5	8750.69	12763.2	83432.1	65308.1	90210.7	73640.9	1.171	1.098	1.572	2.256	2.619	1.934	3.137	4.729	3.121	4.389	4.618	6.414	3.034	4.429	29.501	22.843	31.816	26.09
Csf1	0	3.15283	1.69636e-09	5.90128	4.21372e-11	51386.1	50159.6	70138.8	43234	43215	50243.7	48513.4	710633	476381	919336	209281	172455	153571	206893	448998	453143	532097	503298	17.835	17.306	24.215	15.156	15.141	17.599	16.972	248.426	166.617	322.034	71.757	60.034	53.25	71.792	158.763	158.499	187.661	178.311
Pld1	0	1.91465	1.69641e-09	3.70741	4.22103e-11	16328.9	17617.2	22492.9	22071.4	23567.8	24227.7	24819.6	32328.6	27559.5	34738.6	46323.8	44884	54488.4	50481.2	70834.1	89490.2	105320	86702	5.667	6.078	7.766	7.737	8.257	8.486	8.683	11.302	9.639	12.169	15.883	15.625	18.893	17.517	25.046	31.302	37.144	30.717
Enc1	0	-4.04458	1.70631e-09	7.99963	4.25291e-11	1.99208e+06	1.81256e+06	1.42105e+06	1.56372e+06	1.49146e+06	1.62683e+06	1.55248e+06	949983	1.5355e+06	996618	872305	726447	1.18635e+06	881915	76666.9	211733	104946	75635	691.4	625.366	490.612	548.16	522.537	569.821	543.117	332.098	537.051	349.105	299.092	252.884	411.355	306.026	27.109	74.059	37.013	26.796
Lrfn1	0	-1.86362	1.7138e-09	4.32722	4.28224e-11	104360	94647.6	88839.8	91852.3	88171.6	93110.9	81957.2	53665.8	63130.8	45544	51456.1	53404.8	63753.4	59130.6	31985.7	25015.1	26469.3	25785.7	36.221	32.655	30.672	32.199	30.891	32.613	28.672	18.761	22.08	15.954	17.643	18.591	22.106	20.518	11.31	8.75	9.335	9.136
Reps2	0	-1.63016	1.7138e-09	7.21979	4.28613e-11	745468	714406	838053	669354	603821	673172	644633	402105	532263	395035	293985	306425	334931	322662	230468	224880	258360	258790	258.733	246.482	289.335	234.641	211.551	235.788	225.518	140.569	186.162	138.377	100.8	106.67	116.134	111.964	81.492	78.658	91.119	91.686
Pkp4	0	-2.02337	1.73538e-09	5.94515	4.34747e-11	262043	270594	363407	295836	310229	328766	307637	139255	174967	97802	166282	169174	222402	182084	78800.4	92093.2	75676.8	77620.4	90.948	93.36	125.465	103.705	108.69	115.155	107.624	48.681	61.196	34.259	57.014	58.891	77.116	63.183	27.863	32.212	26.69	27.5
Scn1a	0	-6.07181	1.73988e-09	5.21393	4.36615e-11	475326	366468	510541	445444	504009	499735	547815	249925	251782	200510	50661.2	42514.1	97313.1	61544.8	5925.3	18510.5	8869.49	3488.53	164.973	126.438	176.262	156.15	176.582	175.039	191.647	87.37	88.063	70.237	17.37	14.8	33.742	21.356	2.095	6.475	3.128	1.236
Pdpk1	0	-1.42502	1.74268e-09	6.76506	4.38795e-11	525966	462868	493893	509376	473859	485013	497248	312957	434791	316173	194217	192962	207388	212675	211601	219601	164743	201312	182.549	159.698	170.515	178.561	166.018	169.883	173.957	109.405	152.071	110.752	66.592	67.172	71.91	73.799	74.821	76.812	58.102	71.322
Cercam	0	4.54266	1.74268e-09	4.09716	4.38759e-11	12970.5	18361.1	20901.8	23503.3	18639	29227	24913	67148.4	24666.6	80612.2	19436.8	23399.9	20086	18666.9	608279	430888	571582	495371	4.502	6.335	7.216	8.239	6.53	10.237	8.716	23.474	8.627	28.238	6.664	8.146	6.965	6.477	215.083	150.715	201.586	175.503
Rit1	0	1.64922	1.75492e-09	5.11214	4.43298e-11	70204.9	67936.6	75927.2	59025.4	62422.9	68240.8	61607.9	96368.2	82649.1	92725.1	93482.1	95399.5	98360.8	92305.7	229315	191918	215818	266158	24.366	23.439	26.214	20.691	21.87	23.902	21.553	33.689	28.907	32.481	32.053	33.21	34.106	32.03	81.084	67.129	76.115	94.296
Cnpy4	0	2.18749	1.75492e-09	4.35538	4.43367e-11	21837.6	26667.2	30529	30046.5	28949	29763.7	28498.1	49319.4	44570.3	60518.1	101489	123422	76322.7	112858	149438	127898	136100	137367	7.579	9.201	10.54	10.533	10.142	10.425	9.97	17.241	15.589	21.199	34.798	42.965	26.464	39.162	52.84	44.736	48	48.667
Fam100b	0	1.69934	1.76897e-09	4.10213	4.4842e-11	23732.1	22614.9	22162.7	22691.2	23306.3	22207.2	20281.3	67648.3	58523.4	69680.4	109978	102872	83036.6	102473	77187.6	73020.2	87635.5	76820.4	8.237	7.803	7.652	7.954	8.165	7.778	7.095	23.649	20.469	24.408	37.709	35.811	28.792	35.558	27.293	25.541	30.907	27.216
Nkx2-2	0	2.76755	1.76897e-09	3.11567	4.47793e-11	10593.9	11196.5	14278.8	8509.85	8150.2	8643	10516.9	10310.2	9061.57	4271.4	108390	106109	86966.9	100880	73807.5	62885.6	76974.4	83913.4	3.677	3.863	4.93	2.983	2.855	3.027	3.679	3.604	3.169	1.496	37.164	36.938	30.155	35.005	26.098	21.996	27.147	29.729
Shc2	0	-3.10878	1.77953e-09	4.45909	4.52609e-11	105365	111582	107591	142235	135348	139529	135460	111165	104616	109655	46946.1	42069.5	75197.4	47806.9	11507.8	18703	20573.8	13295.6	36.57	38.498	37.145	49.86	47.42	48.872	47.389	38.861	36.59	38.411	16.097	14.645	26.074	16.589	4.069	6.542	7.256	4.71
Tbx6	0	6.70395	1.77953e-09	1.02066	4.52355e-11	553.939	2051.21	1125.74	6229.65	5291.15	4901.9	3670.52	2008.04	624.522	2502.62	1076.96	1637.03	1053.66	1602.85	361091	271370	353288	232615	0.192	0.708	0.389	2.184	1.854	1.717	1.284	0.702	0.218	0.877	0.369	0.57	0.365	0.556	127.679	94.919	124.598	82.412
Vsig10	0	3.32495	1.79538e-09	2.17762	4.58137e-11	3042.09	4111.85	6317.38	3412.24	4167.4	6160.68	5586.29	12038.9	7996.68	17357.7	24119.6	24786.7	21882.7	21613.1	44007.5	45417.2	55248.8	52763.2	1.056	1.419	2.181	1.196	1.46	2.158	1.954	4.209	2.797	6.08	8.27	8.629	7.588	7.5	15.561	15.886	19.485	18.693
Dock3	0	-3.912	1.79538e-09	6.61803	4.58165e-11	729770	630396	447613	799908	821781	758096	791144	315834	463754	231550	305303	265867	352951	245622	35018.5	80241.5	45044.8	49950.7	253.285	217.498	154.537	280.407	287.914	265.534	276.773	110.41	162.201	81.11	104.681	92.551	122.383	85.231	12.382	28.067	15.886	17.697
Gm13031	0	3.08316	1.7961e-09	5.12004	4.59873e-11	82754.9	74778.7	116598	71733.3	77984	78169	77653.3	60226.3	42462	43152.4	21649.7	38771.7	36482.9	36041.2	1.10564e+06	732190	674403	574389	28.722	25.8	40.255	25.146	27.322	27.38	27.166	21.054	14.851	15.116	7.423	13.497	12.65	12.506	390.948	256.104	237.849	203.498
Lphn1	0	-1.94539	1.7961e-09	8.637	4.59664e-11	2.27282e+06	1.86983e+06	1.77186e+06	1.96648e+06	1.90402e+06	1.91993e+06	1.99139e+06	1.12704e+06	1.46325e+06	905330	1.00849e+06	779433	1.09424e+06	857129	591075	579829	554281	473243	788.837	645.124	611.729	689.346	667.079	672.484	696.665	393.993	511.78	317.128	345.785	271.329	379.418	297.425	209	202.812	195.485	167.664
Rsu1	0	1.64275	1.80946e-09	4.31131	4.6483e-11	27055.7	30186	28759	30614.5	25504.3	33096.4	28751.2	81687.3	76238.2	96163.7	81415.2	91665.3	70583.7	76583.8	90891	93475.2	105528	102694	9.39	10.415	9.929	10.732	8.936	11.592	10.058	28.557	26.665	33.685	27.915	31.91	24.474	26.575	32.138	32.696	37.218	36.383
Armcx4	0	-2.14047	1.80946e-09	6.03013	4.64064e-11	308980	262254	361206	267707	279843	289474	251870	144206	197749	147022	254155	284634	232182	289934	80416.7	79526.7	62752.3	61002	107.239	90.482	124.705	93.845	98.044	101.393	88.114	50.412	69.164	51.5	87.143	99.084	80.507	100.607	28.435	27.817	22.132	21.612
Sphkap	0	-3.92901	1.81967e-09	6.0475	4.68227e-11	550341	544994	552585	465135	530525	479997	445483	284046	472256	296631	92671.4	80255.3	191391	118668	30955.9	46878.2	35852.5	32451	191.009	188.033	190.778	163.053	185.872	168.126	155.847	99.298	165.175	103.907	31.775	27.938	66.363	41.178	10.946	16.397	12.645	11.497
B3gat1	0	-2.30442	1.83884e-09	6.86561	4.73941e-11	598843	610536	493480	630558	634087	662709	622314	288204	472899	242784	329931	259171	376772	275667	128715	151568	129086	122156	207.843	210.646	170.372	221.041	222.155	232.123	217.71	100.751	165.399	85.045	113.125	90.22	130.643	95.657	45.513	53.015	45.526	43.278
Gm7367	0	1.69804	1.84499e-09	4.09362	4.76307e-11	23561.2	22575.2	21996	22620.8	23228.5	22053.1	20198.1	67360.5	58257.7	69387.8	109186	101923	82220.6	101484	76673.1	72441.7	87159.2	76594.9	8.177	7.789	7.594	7.93	8.138	7.724	7.066	23.548	20.376	24.306	37.437	35.481	28.509	35.215	27.111	25.339	30.739	27.137
Nkrf	0	-2.10466	1.85506e-09	4.37143	4.79696e-11	103119	97190.2	136533	100318	112735	103744	93902.9	45784.6	68961.6	49387.9	45937.6	51559.6	54598.3	53665.2	28021.4	28906.9	24964.6	24912	35.79	33.532	47.138	35.166	39.497	36.338	32.851	16.006	24.12	17.3	15.751	17.948	18.932	18.622	9.908	10.111	8.805	8.826
Efna2	0	2.22237	1.8568e-09	3.26489	4.80935e-11	15154.3	17037	19298.4	16866.9	17049.1	16577.1	14983.6	15172.9	12559	8525.42	40508.2	47460.8	34879.1	43103.9	82058.1	71418.1	77602.9	109162	5.26	5.878	6.663	5.913	5.973	5.806	5.242	5.304	4.393	2.986	13.889	16.522	12.094	14.957	29.015	24.98	27.369	38.675
Slc2a3	0	-3.67503	1.86217e-09	6.08976	4.83907e-11	382260	407718	334471	434837	387347	381727	355029	238017	371270	201071	247927	322651	305849	298642	19766.4	55820.9	38893	25363.9	132.673	140.67	115.475	152.432	135.708	133.706	124.203	83.207	129.854	70.433	85.008	112.318	106.051	103.629	6.989	19.525	13.717	8.986
Mypop	0	-1.45027	1.86217e-09	4.57744	4.83873e-11	100281	111671	94800.8	101062	100428	91085.9	96260.8	62170.3	72080.7	49866.5	66209	66115	75511.6	65207.4	40508.1	39842.1	39006.8	37499.7	34.805	38.529	32.73	35.427	35.185	31.904	33.676	21.734	25.211	17.468	22.701	23.015	26.183	22.627	14.323	13.936	13.757	13.286
Ska1	0	7.24333	1.86253e-09	0.756965	4.85581e-11	675.513	145.416	742.656	170.441	293.3	347.856	320.258	8248.95	6308.27	4908.89	43958.9	45025.7	32700.7	38258.7	62999.7	47808.3	58585.3	46522.8	0.234	0.05	0.256	0.06	0.103	0.122	0.112	2.884	2.206	1.72	15.072	15.674	11.339	13.276	22.276	16.722	20.662	16.482
Pip5k1b	0	1.34715	1.86253e-09	4.47994	4.84987e-11	46548.3	59041	63677.1	55058.4	54930.8	60413.5	54602.3	43128	44591.3	44241.6	39875.8	44364	46852.9	45672.7	174905	138196	137788	169938	16.156	20.37	21.984	19.301	19.245	21.161	19.102	15.077	15.596	15.497	13.672	15.444	16.246	15.848	61.845	48.338	48.595	60.207
Ctnna2	0	-3.454	1.86824e-09	5.82646	4.87864e-11	342102	378637	475472	358047	365906	357627	327184	166577	253824	136403	146558	145925	202414	151484	29975.6	49698.9	48199.2	24550.9	118.735	130.636	164.155	125.513	128.197	125.264	114.462	58.233	88.777	47.781	50.251	50.798	70.186	52.565	10.599	17.384	16.999	8.698
Pcdha1	0	-4.9667	1.87545e-09	6.01904	4.91339e-11	593998	530727	501577	516678	523944	522978	506933	329492	438937	223631	205925	171277	247527	197794	10639.7	38060.1	26452.1	10248.6	206.161	183.11	173.168	181.121	183.566	183.18	177.345	115.185	153.521	78.336	70.607	59.623	85.828	68.635	3.762	13.313	9.329	3.631
Ncapd2	0	3.09984	1.87545e-09	5.7424	4.90825e-11	41689.4	37301	35631.4	55026.2	54086.1	57908	59424.8	83440.2	94275.8	94815.6	719076	696182	377805	709949	525973	379339	466265	417151	14.469	12.869	12.302	19.289	18.949	20.283	20.789	29.169	32.974	33.213	246.553	242.348	131.001	246.353	185.981	132.684	164.443	147.791
Racgap1	0	2.82097	1.87562e-09	4.83055	4.92181e-11	33730	21514.6	22616.8	29262.2	22409.8	25902	23341.9	57507.2	59372.1	67512.6	387305	372188	239213	358345	221245	155012	206544	192460	11.707	7.423	7.808	10.258	7.851	9.073	8.166	20.104	20.766	23.649	132.797	129.563	82.945	124.346	78.231	54.22	72.844	68.186
Slc12a6	0	-1.62502	1.91013e-09	6.43365	5.02048e-11	392174	392168	398195	452072	491057	437536	457110	263454	330144	244736	115853	149043	170937	139335	138893	187083	138160	143662	136.114	135.305	137.475	158.474	172.044	153.253	159.915	92.099	115.47	85.729	39.723	51.883	59.271	48.349	49.112	65.437	48.726	50.897
AI506816	0	4.26635	1.91377e-09	5.04451	5.03816e-11	13657.9	12178.2	17525.1	10055.5	11523.4	13730.4	10923.9	165991	129369	204892	940059	870820	498154	857892	329876	260267	243153	223976	4.74	4.202	6.05	3.525	4.037	4.809	3.822	58.028	45.248	71.772	322.323	303.142	172.731	297.69	116.642	91.036	85.756	79.352
Smoc1	0	3.24385	1.91995e-09	4.98536	5.07287e-11	26006.8	28739.3	55796.4	46372.2	54194.9	38701.7	36078	53733.1	46343.7	56317.2	160105	134350	137720	107101	474863	279702	436168	462234	9.026	9.916	19.264	16.256	18.987	13.556	12.621	18.784	16.209	19.727	54.896	46.769	47.753	37.164	167.908	97.834	153.829	163.763
Enpp5	0	-2.80175	1.91995e-09	6.67924	5.07888e-11	708000	634028	673764	606355	618370	640776	631463	342452	511142	270659	150759	160107	287283	175783	95470.4	116742	92691.1	96050	245.729	218.751	232.615	212.557	216.648	224.441	220.911	119.716	178.775	94.809	51.692	55.735	99.613	60.997	33.758	40.834	32.69	34.029
Pcdha2	0	-4.95722	1.91995e-09	6.01043	5.07038e-11	591022	527123	496587	512434	519599	518170	502121	326345	436664	222176	205207	169631	246065	197110	10639.7	37817.2	26452.1	10248.6	205.129	181.867	171.445	179.633	182.044	181.496	175.661	114.085	152.726	77.826	70.36	59.051	85.321	68.398	3.762	13.228	9.329	3.631
Ankrd50	0	-1.42323	1.93574e-09	5.82842	5.12888e-11	194351	183637	230619	225450	231993	207786	173461	256747	296826	298301	147834	140033	142042	132073	73739.1	87170.4	82126.6	89201.8	67.454	63.358	79.62	79.031	81.28	72.78	60.684	89.754	103.817	104.492	50.689	48.747	49.252	45.829	26.074	30.49	28.965	31.603
Reep1	0	-3.15443	1.93589e-09	6.01537	5.13751e-11	384658	342958	439062	332664	346495	367595	348003	184981	264603	126154	227768	245626	251338	234521	30610.3	65354.8	41332.8	46218.3	133.505	118.326	151.585	116.615	121.396	128.756	121.745	64.666	92.546	44.191	78.096	85.505	87.149	81.379	10.824	22.86	14.577	16.374
Tmem169	0	-4.03732	1.93664e-09	2.95419	5.14975e-11	47736.6	47109.9	55540	65877.3	68563.1	63785.3	57487.7	30364.5	40010.4	23885.9	16199.6	20315.5	23745.7	17850.5	3041.77	5391.23	5295.2	2363.27	16.568	16.254	19.175	23.093	24.021	22.342	20.111	10.615	13.994	8.367	5.554	7.072	8.234	6.194	1.076	1.886	1.868	0.837
Lama5	0	3.61344	1.93664e-09	5.014	5.15593e-11	33875.8	39605.3	54636.5	51370.2	71168.5	76566.2	72606.6	42580.5	67645	35626.7	48214.6	44157.7	50388.4	53729.8	705501	469946	811807	1.05086e+06	11.757	13.665	18.863	18.008	24.934	26.818	25.401	14.885	23.659	12.48	16.532	15.372	17.472	18.644	249.46	164.377	286.309	372.304
Ndst2	0	1.71789	1.93834e-09	4.8371	5.16952e-11	47961	46803.6	49431.5	59828.3	53116.2	57477.1	60063.1	85723.9	69472.6	100774	69629.5	77178.1	70438	76796.1	165138	179209	212898	204923	16.646	16.148	17.066	20.973	18.609	20.132	21.012	29.968	24.298	35.3	23.874	26.867	24.424	26.648	58.392	62.683	75.085	72.601
Dlgap1	0	-4.3985	1.93834e-09	6.98547	5.17691e-11	1.0721e+06	1.10249e+06	708353	825164	1.0519e+06	918950	917031	505036	776700	459712	383424	321446	501397	338439	29195.6	95862.4	51780.2	35847.9	372.099	380.379	244.557	289.26	368.536	321.876	320.813	176.552	271.656	161.033	131.467	111.899	173.855	117.439	10.323	33.531	18.262	12.7
Syt7	0	-5.01496	1.94089e-09	6.55051	5.19197e-11	773574	763392	865945	1.10713e+06	1.12227e+06	1.1105e+06	1.19351e+06	308631	478055	297691	151025	135274	301766	205911	14763.2	38649.7	39202.5	50231.9	268.488	263.384	298.965	388.105	393.191	388.967	417.537	107.892	167.203	104.278	51.783	47.09	104.635	71.451	5.22	13.519	13.826	17.796
Tor1aip1	0	1.43458	1.94286e-09	5.56682	5.21275e-11	76421.7	76263.1	99340.1	92394.8	99353.7	99685.9	96590.8	151344	136542	172289	137727	116446	126203	134165	253710	278655	246406	286206	26.524	26.312	34.297	32.389	34.809	34.916	33.791	52.907	47.756	60.351	47.223	40.536	43.76	46.555	89.71	97.467	86.903	101.399
6330549D23Rik	0	2.31364	1.94286e-09	6.29946	5.21374e-11	72203.6	89555	97801.9	89526.6	95969.8	86599	88646.2	185364	176501	252137	655316	712019	460210	615146	511827	394231	455281	551140	25.06	30.898	33.766	31.383	33.623	30.333	31.012	64.8	61.732	88.321	224.692	247.862	159.574	213.457	180.979	137.893	160.569	195.261
Irf1	0	5.06234	1.94531e-09	5.33237	5.22858e-11	16967.4	20863	21858.1	17989.6	17732.1	19273.5	15957.8	182484	121232	105939	668645	235381	633652	371883	553403	773190	746902	627581	5.889	7.198	7.546	6.306	6.213	6.751	5.583	63.793	42.402	37.109	229.262	81.939	219.713	129.044	195.68	270.445	263.419	222.343
Pcdha3	0	-4.93825	1.94916e-09	5.98863	5.25022e-11	579965	520092	485850	502431	510485	505930	492448	321338	427985	219084	201685	167346	242073	194043	10505.6	37642.6	26260.8	10248.6	201.291	179.441	167.738	176.127	178.85	177.209	172.278	112.334	149.691	76.743	69.153	58.255	83.937	67.333	3.715	13.167	9.262	3.631
Sort1	0	-2.1406	1.94916e-09	7.93159	5.25547e-11	1.57215e+06	1.54252e+06	1.33342e+06	1.25389e+06	1.32308e+06	1.31019e+06	1.379e+06	766551	1.02808e+06	679011	334750	337940	529248	391595	352823	359666	344302	302274	545.653	532.198	460.358	439.551	463.546	458.914	482.427	267.974	359.577	237.851	114.777	117.64	183.512	135.884	124.756	125.803	121.429	107.091
Inpp4a	0	-3.15807	1.97896e-09	6.12249	5.42825e-11	463341	374729	397932	512917	504351	510807	514816	220355	334640	193363	115186	114594	199554	142644	47321.5	81588.1	58266.8	44652.8	160.814	129.288	137.385	179.802	176.701	178.918	180.103	77.033	117.043	67.733	39.494	39.892	69.194	49.498	16.733	28.538	20.55	15.82
Atp6v0a1	0	-2.26174	1.97896e-09	7.76505	5.37714e-11	1.05559e+06	1.03592e+06	996957	1.25315e+06	1.18777e+06	1.21095e+06	1.18987e+06	539624	703347	424303	530460	521689	826533	556915	202844	317057	268716	242560	366.367	357.409	344.196	439.29	416.139	424.154	416.263	188.644	246	148.629	181.882	181.606	286.593	193.25	71.724	110.899	94.771	85.936
Rnf157	0	-2.75175	1.97896e-09	7.11601	5.40896e-11	936557	858176	802931	640304	681553	662987	650128	445497	620087	369471	393498	350815	500331	360153	95310.4	138643	121240	123874	325.055	296.086	277.209	224.458	238.784	232.221	227.44	155.739	216.879	129.422	134.921	122.122	173.486	124.974	33.701	48.494	42.759	43.887
Zfp597	0	-1.1407	1.97896e-09	4.13483	5.4214e-11	76010.8	68512.8	81310.7	79297.7	80345.6	79664.4	73853.4	44026.5	58470.4	46652.1	28428.6	30427	37108.3	34817.1	38344.6	38591.6	37868.5	35962.5	26.381	23.638	28.072	27.798	28.149	27.904	25.837	15.391	20.45	16.342	9.747	10.592	12.867	12.082	13.558	13.498	13.356	12.741
Cebpb	0	4.88153	1.97896e-09	2.82363	5.42226e-11	5827.78	8209.8	5215.15	2685.55	2873.26	4085.11	5546.7	23777.4	18622.1	22178.2	31941.5	43734.9	25234.9	50511	134358	109741	172549	173650	2.023	2.833	1.801	0.941	1.007	1.431	1.94	8.312	6.513	7.769	10.952	15.225	8.75	17.527	47.508	38.385	60.855	61.522
Spry1	0	3.04737	1.97896e-09	4.6232	5.38607e-11	16444	24969.9	23807.2	18943.4	18438.7	19265.3	19443.7	71915.7	43264.2	75686.9	357314	272572	254686	250997	186366	176621	199082	154709	5.707	8.615	8.219	6.641	6.46	6.748	6.802	25.141	15.132	26.512	122.514	94.885	88.31	87.096	65.898	61.778	70.213	54.811
Slc39a8	0	2.37805	1.97896e-09	2.69824	5.38979e-11	9037.16	8383.02	14317.2	6266.77	11339.8	8098.65	8281.35	21750.7	25553.9	19725.6	20051	21535.1	18039	23544.9	53444.4	57004.1	46584.9	47809.4	3.137	2.892	4.943	2.197	3.973	2.837	2.897	7.604	8.938	6.91	6.875	7.497	6.255	8.17	18.898	19.939	16.43	16.938
Adam22	0	-3.4121	1.97896e-09	6.48349	5.39224e-11	605598	563992	535299	776793	734098	756748	785225	272334	401323	226988	133436	134099	259661	147883	48808.7	89851.9	74385.4	66364.2	210.188	194.587	184.81	272.304	257.194	265.062	274.703	95.203	140.365	79.512	45.752	46.681	90.035	51.316	17.258	31.428	26.234	23.512
Spp1	0	7.40324	1.97896e-09	7.14174	5.34468e-11	22275.5	28454.4	63053.1	28888.6	75255.2	32727.6	27224.2	6.66296e+06	1.87138e+06	7.96509e+06	191081	469804	188663	341690	6.80798e+06	6.06819e+06	7.57447e+06	6.05567e+06	7.731	9.817	21.769	10.127	26.366	11.463	9.524	2329.26	654.527	2790.09	65.517	163.544	65.417	118.567	2407.26	2122.52	2671.38	2145.44
Unc119b	0	1.6492	1.97896e-09	5.51771	5.36862e-11	81436	93381.1	90958.2	85990.9	85492.2	76899.7	80916	111062	102057	120689	164423	151179	128984	141286	319632	274178	247085	314843	28.264	32.218	31.403	30.144	29.953	26.935	28.308	38.825	35.695	42.276	56.377	52.627	44.724	49.027	113.02	95.901	87.142	111.544
Rab30	0	-1.93231	1.97896e-09	2.82192	5.41009e-11	33139	34574.8	38630.9	48781.4	50596.9	47890.1	50851.7	15828.9	19875.6	16374.9	10541.7	9226.88	11116.1	10126.2	12101.8	12661.5	12755.2	11253.5	11.502	11.929	13.337	17.1	17.727	16.774	17.79	5.534	6.952	5.736	3.614	3.212	3.854	3.514	4.279	4.429	4.499	3.987
Gabra4	0	-4.63323	1.98189e-09	5.16049	5.45168e-11	326549	306529	409900	341093	296098	327558	375864	179787	253910	184367	41634.1	35055.3	94486.5	55297.8	12644	22723.4	11356.2	14509.8	113.337	105.758	141.517	119.57	103.739	114.732	131.492	62.851	88.807	64.582	14.275	12.203	32.762	19.188	4.471	7.948	4.005	5.141
5930416I19Rik	0	1.45168	1.98189e-09	3.8806	5.45312e-11	23950.6	25583.3	23980.3	24673.9	24573	27787.2	25944	33848.9	32400.6	31147.4	75295	83585.8	61043.4	69617.4	83686.5	66792.5	78449.4	69943.5	8.313	8.827	8.279	8.649	8.609	9.733	9.076	11.833	11.332	10.911	25.817	29.097	21.166	24.157	29.591	23.363	27.668	24.78
Sacs	0	-2.33063	1.99075e-09	5.97634	5.48595e-11	373156	284163	441411	402605	414466	416219	421186	177972	248853	159386	79664.4	83004.1	121467	106717	83066.5	90167.6	68306.7	96368.4	129.513	98.041	152.396	141.133	145.21	145.787	147.347	62.216	87.038	55.831	27.315	28.895	42.118	37.031	29.372	31.539	24.091	34.142
Peli3	0	-4.53319	2.01085e-09	2.0564	5.54989e-11	37205.8	31712.6	37378.6	33724.9	33021.9	34232.4	33405.6	18697	23549.7	15687.4	9518.71	7483.14	13415.7	9681.68	1277.95	2696.1	1608.51	1178.72	12.913	10.941	12.905	11.822	11.569	11.99	11.687	6.536	8.237	5.495	3.264	2.605	4.652	3.36	0.452	0.943	0.567	0.418
Aspm	0	5.6243	2.03218e-09	3.0616	5.61739e-11	3442.92	1905.8	1905.26	2545.39	2845.84	2656.25	3233.27	29798.7	39081.6	37219.7	165514	171847	97264.1	194733	166582	122799	119326	147982	1.195	0.658	0.658	0.892	0.997	0.93	1.131	10.417	13.669	13.038	56.751	59.822	33.725	67.572	58.902	42.952	42.084	52.428
C4a	0	4.69509	2.04173e-09	5.69224	5.65245e-11	17133.7	17573	21344.7	34095.6	35405.5	33285.2	32469.3	326688	267042	324293	357005	277184	335542	506313	642190	1.23912e+06	816023	455503	5.947	6.063	7.369	11.952	12.404	11.659	11.359	114.205	93.4	113.597	122.408	96.491	116.346	175.691	227.074	433.415	287.796	161.378
Cd53	0	3.65841	2.04385e-09	3.54749	5.667e-11	9848.41	8980.07	6436	7457.91	10267.5	9230.84	8135.45	105466	89173	94465.5	39838.2	49173.2	39429.5	69118.9	85597.3	143348	143982	102792	3.418	3.098	2.222	2.614	3.597	3.233	2.846	36.869	31.189	33.09	13.66	17.118	13.672	23.984	30.267	50.14	50.78	36.418
Tlx1	0	8.77119	2.04416e-09	-10.5109	5.67653e-11	0	0	0	0	0	0	0	0	0	0	0	0	0	0	79.564	173.597	292.716	753.765	0	0	0	0	0	0	0	0	0	0	0	0	0	0	0.028	0.061	0.103	0.267
Faah	0	-5.33113	2.05156e-09	5.01102	5.7058e-11	248285	286884	215200	253425	274344	269364	279421	159302	166498	151437	125677	121204	192169	107974	3484.74	16683.3	8566.73	4733.73	86.173	98.98	74.297	88.838	96.117	94.349	97.752	55.689	58.234	53.047	43.092	42.192	66.633	37.467	1.232	5.835	3.021	1.677
Tha1	0	3.69887	2.06406e-09	3.41078	5.74932e-11	8870.34	10108.2	16802.7	13285.6	15638.4	14863.1	14975.2	30617.3	32217.9	27070.2	23306.9	17142.3	22493.7	25639.5	145201	128585	256242	249706	3.079	3.487	5.801	4.657	5.479	5.206	5.239	10.703	11.268	9.482	7.991	5.967	7.8	8.897	51.342	44.976	90.372	88.467
Wipf1	0	2.75705	2.06958e-09	5.23452	5.77349e-11	31600.1	29613.3	40391.4	32754.5	37269.2	43914	46195.1	141358	90077.8	153842	293148	232877	217635	268677	251714	263844	251770	318997	10.968	10.217	13.945	11.482	13.057	15.382	16.161	49.416	31.505	53.889	100.513	81.067	75.463	93.231	89.004	92.287	88.795	113.016
Syne1	0	-3.59716	2.0753e-09	7.12545	5.82335e-11	973395	938582	788664	1.29486e+06	1.24667e+06	1.34275e+06	1.36352e+06	449777	790210	556442	188318	153019	309004	186988	99243	140637	99460.9	70688.7	337.841	323.827	272.283	453.911	436.775	470.318	477.014	157.235	276.381	194.916	64.57	53.267	107.144	64.885	35.092	49.192	35.078	25.044
Cuedc1	0	1.69578	2.0753e-09	5.47677	5.84231e-11	65411	75628.8	94747.9	84073.5	85967.2	81626.7	80740.7	81033.2	74022.3	83757.5	203191	184610	197428	150980	292308	236958	333893	276516	22.702	26.093	32.711	29.472	30.119	28.591	28.246	28.328	25.89	29.339	69.669	64.265	68.457	52.39	103.358	82.883	117.758	97.966
Cplx2	0	-4.61529	2.0753e-09	8.42291	5.80613e-11	3.33036e+06	3.48685e+06	2.43752e+06	3.42018e+06	2.4701e+06	2.64564e+06	2.79205e+06	1.67265e+06	2.13514e+06	1.16538e+06	691427	604242	1.49705e+06	593242	100117	190106	170607	83306.9	1155.88	1203.02	841.547	1198.94	865.407	926.674	976.768	584.731	746.779	408.221	237.073	210.343	519.088	205.856	35.401	66.495	60.17	29.514
B230217O12Rik	0	-3.4288	2.0753e-09	2.69028	5.83108e-11	44936.7	37755.1	43325.7	43008.8	44292.2	50735.2	48205.1	25861.1	18915.3	17847.8	14983.9	11032.9	21196.4	15478.5	3216.99	5194.84	5183.75	4545.06	15.596	13.026	14.958	15.077	15.518	17.771	16.864	9.041	6.616	6.252	5.138	3.841	7.35	5.371	1.138	1.817	1.828	1.61
Repin1	0	2.18519	2.0753e-09	5.53567	5.81286e-11	74699.1	71134.3	81129.6	103472	103885	97313.2	86445.8	83363.2	88470.9	76604.5	135721	125820	95073.7	136533	582970	372034	374588	421685	25.926	24.543	28.01	36.272	36.397	34.085	30.242	29.142	30.943	26.834	46.535	43.799	32.966	47.377	206.134	130.129	132.11	149.397
Arhgap20	0	-3.92032	2.0753e-09	4.95663	5.83854e-11	290195	252285	177014	265005	237376	227575	260546	126388	189146	107822	52865.9	53181.2	73485.5	53516.8	11405.9	25959.7	17277.9	17286.8	100.719	87.043	61.113	92.897	83.165	79.711	91.149	44.183	66.155	37.769	18.126	18.513	25.48	18.57	4.033	9.08	6.094	6.124
Fam65c	0	6.66008	2.07861e-09	0.855687	5.86045e-11	805.77	2004.56	535.888	1721.99	4345.64	1276.94	2179.09	3128.4	5036.2	1794.58	1257.81	3094.4	2019.53	2336.62	161416	130147	233640	158710	0.28	0.692	0.185	0.604	1.523	0.447	0.762	1.094	1.761	0.629	0.431	1.077	0.7	0.811	57.076	45.523	82.4	56.229
Synj1	0	-2.93259	2.07949e-09	7.29358	5.87177e-11	1.05001e+06	993362	1.06853e+06	1.04785e+06	1.0271e+06	1.11678e+06	995629	406178	698871	411574	263830	229186	440643	285410	106051	197354	156825	144137	364.433	342.727	368.907	367.321	359.847	391.168	348.31	141.993	244.435	144.17	90.461	79.782	152.789	99.038	37.499	69.03	55.309	51.066
Cdk2ap1	0	1.76201	2.08065e-09	5.75662	5.89273e-11	83029.2	83447.1	67865.4	80448.3	102463	88653.1	98526.2	96888.7	89213	93749	342055	368057	274703	285178	362366	287719	305069	306019	28.817	28.791	23.43	28.201	35.898	31.052	34.468	33.871	31.203	32.839	117.282	128.125	95.251	98.957	128.13	100.638	107.592	108.418
Mir3962	0	3.62982	2.08065e-09	-0.181994	5.88404e-11	507.321	582.163	493.145	613.394	454.884	646.175	563.12	1388.06	1590.83	1266.05	23551.2	19168.2	17258.9	18548.3	9349.24	7336.69	6555.03	6447.89	0.176	0.201	0.17	0.215	0.159	0.226	0.197	0.485	0.556	0.443	8.075	6.673	5.984	6.436	3.306	2.566	2.312	2.284
Ywhaz	0	-1.14058	2.08354e-09	8.68085	5.90975e-11	1.48829e+06	1.55579e+06	1.41846e+06	1.71295e+06	1.47799e+06	1.58283e+06	1.53291e+06	970327	1.21261e+06	875506	1.13044e+06	1.33923e+06	1.46426e+06	1.24455e+06	755171	783060	756429	718762	516.547	536.774	489.719	600.472	517.819	554.411	536.273	339.21	424.117	306.681	387.601	466.199	507.721	431.859	267.023	273.897	266.779	254.647
Mex3a	0	4.02932	2.09574e-09	4.35121	5.95324e-11	13744.7	11557.9	12781.2	13754	28396.2	12904.8	15883	63707.5	63590.2	99060.1	130564	143736	79364.9	136457	279399	246021	216800	323207	4.77	3.988	4.413	4.821	9.949	4.52	5.557	22.271	22.241	34.7	44.767	50.036	27.519	47.351	98.794	86.053	76.462	114.508
Pcdha4	0	-4.9162	2.09703e-09	5.96451	5.97471e-11	571583	510024	473481	490513	500739	493040	482283	316089	420960	215708	197506	163962	238358	189965	10386.3	37642.6	25918.8	10248.6	198.382	175.967	163.468	171.949	175.436	172.694	168.721	110.5	147.234	75.56	67.72	57.077	82.649	65.918	3.673	13.167	9.141	3.631
Rnf122	0	2.10959	2.09703e-09	3.62466	5.9669e-11	18125.5	17653.4	28962.5	15280.6	14444.6	17978.4	17796.1	32166.5	30515.5	28945.9	55647.8	59207	45324.4	52084.1	84540.6	90271.8	83723.6	79915.4	6.291	6.091	9.999	5.357	5.061	6.297	6.226	11.245	10.673	10.139	19.08	20.611	15.716	18.073	29.893	31.575	29.528	28.313
Adam23	0	-2.96065	2.11285e-09	5.56043	6.04671e-11	300349	247737	278522	371410	333361	372257	402546	148113	221812	118733	54708.4	83729.8	98590.1	80877.7	41664.4	52307.7	44066.3	43289.9	104.243	85.474	96.159	130.197	116.794	130.388	140.826	51.778	77.58	41.591	18.758	29.147	34.185	28.065	14.732	18.296	15.541	15.337
Papss2	0	2.26802	2.11285e-09	3.96001	6.04485e-11	31985.9	33142.5	35813.6	31810	32357	36820.4	36408	56631.6	55941.8	65917.1	10483.3	16206	19441.5	13709.3	234537	137733	184307	164350	11.101	11.435	12.365	11.151	11.336	12.897	12.737	19.797	19.566	23.09	3.594	5.641	6.741	4.757	82.931	48.176	65.002	58.227
Ttl	0	-2.54696	2.11285e-09	5.42624	6.03605e-11	277111	232142	180284	206519	184012	201277	193339	210138	215868	199990	110320	99984.5	117433	95818.1	41048.9	45963.7	33023.9	35481.8	96.178	80.093	62.242	72.395	64.469	70.5	67.638	73.461	75.501	70.055	37.826	34.806	40.719	33.249	14.515	16.077	11.647	12.571
Akap11	0	-1.79094	2.12341e-09	7.4637	6.08594e-11	853860	804927	931722	983301	915906	969067	945761	426536	693737	396887	303183	287087	379838	344983	294880	318267	247561	284650	296.353	277.714	321.674	344.695	320.891	339.43	330.864	149.11	242.639	139.026	103.954	99.938	131.706	119.71	104.268	111.323	87.31	100.848
Slc46a3	0	2.41865	2.13822e-09	3.57598	6.13747e-11	15737	17313.5	29486.6	22203.8	24903.1	25598.7	24771.1	18547.5	27078.6	11673.4	26379.6	27793.9	32444.4	36090.9	129822	133819	148284	110145	5.462	5.973	10.18	7.784	8.725	8.966	8.666	6.484	9.471	4.089	9.045	9.675	11.25	12.524	45.904	46.807	52.297	39.023
Klhl7	0	-1.40786	2.14659e-09	6.73199	6.1706e-11	411012	412347	473267	514578	477411	496918	473496	240851	334934	202690	244830	274123	289560	269772	189328	212321	170888	185978	142.652	142.267	163.394	180.385	167.263	174.053	165.647	84.198	117.145	71	83.946	95.425	100.403	93.611	66.945	74.265	60.269	65.889
Plxnb1	0	1.69501	2.15791e-09	7.46051	6.21231e-11	370901	365677	443425	404618	393089	418037	398620	239328	347374	185333	509726	397077	476898	502143	1.46561e+06	1.30426e+06	1.4136e+06	1.39886e+06	128.73	126.165	153.091	141.838	137.72	146.424	139.453	83.665	121.496	64.92	174.772	138.227	165.36	174.244	518.229	456.202	498.55	495.597
BC024659	0	-3.11071	2.16054e-09	6.71097	6.23511e-11	858410	715592	677850	565712	612487	595946	589104	418194	595793	343932	175000	186880	298183	207009	76504.2	99278.6	66122.4	88770.6	297.932	246.892	234.025	198.31	214.587	208.739	206.092	146.194	208.382	120.476	60.003	65.055	103.392	71.832	27.051	34.725	23.32	31.45
Rab3a	0	-4.05988	2.16054e-09	7.77776	6.23825e-11	1.87671e+06	2.00955e+06	1.72107e+06	1.33609e+06	1.35282e+06	1.3185e+06	1.31868e+06	925172	1.17144e+06	737810	521359	434138	1.05919e+06	610948	85082.3	146356	93902.1	84341	651.358	693.33	594.195	468.366	473.966	461.825	461.325	323.425	409.719	258.448	178.761	151.128	367.265	212	30.085	51.192	33.118	29.881
Cebpa	0	3.35383	2.16947e-09	4.32787	6.27323e-11	21072.1	26468.7	25847.6	14858.7	18619.9	14965	19143.9	95803.9	73687.6	110076	70290.1	68594	69014	73765.5	148765	230048	237069	269880	7.314	9.132	8.924	5.209	6.524	5.242	6.697	33.491	25.773	38.559	24.101	23.878	23.93	25.597	52.602	80.466	83.61	95.615
Gm12709	0	-3.9431	2.17269e-09	5.29602	6.29176e-11	295129	273083	303200	351923	381099	350654	340379	133614	216205	108472	55654.1	55627.6	109600	73623.9	18326.2	29432.1	29901.1	17028	102.432	94.218	104.679	123.366	133.52	122.822	119.078	46.709	75.619	37.997	19.082	19.365	38.003	25.548	6.48	10.295	10.546	6.033
Slc3a1	0	-2.54944	2.17895e-09	6.99801	6.31914e-11	858465	810823	863635	696267	726326	747284	708821	345627	471228	314713	196647	208575	377895	268163	126648	151645	146782	145085	297.951	279.748	298.167	244.076	254.471	261.747	247.973	120.825	164.815	110.241	67.426	72.607	131.032	93.053	44.782	53.042	51.767	51.402
Gpr162	0	-3.38929	2.18011e-09	6.64949	6.33177e-11	647673	657789	605235	534262	556583	535825	530154	388505	474546	281814	328832	269384	470254	303774	43536.4	78086.6	81957.7	45461.8	224.791	226.949	208.955	187.285	195.001	187.681	185.469	135.815	165.976	98.716	112.748	93.775	163.056	105.41	15.394	27.313	28.905	16.106
Rcc1	0	2.5527	2.22194e-09	4.92207	6.46269e-11	29351.9	28163.1	31973.7	35412.2	41235.3	30248.6	36005.9	78217.4	67814.2	75797	286003	248665	149694	230084	222985	194855	200594	219386	10.187	9.717	11.039	12.414	14.447	10.595	12.596	27.343	23.718	26.551	98.063	86.563	51.905	79.84	78.846	68.156	70.746	77.726
Abl1	0	1.42843	2.23713e-09	6.47235	6.52166e-11	163717	157336	205890	185993	191868	192767	211474	228863	233950	279464	239851	209635	187688	212677	548681	485010	552728	583799	56.822	54.284	71.083	65.2	67.221	67.519	73.982	80.007	81.825	97.894	82.239	72.976	65.079	73.799	194.01	169.646	194.937	206.832
Elavl4	0	-3.14996	2.23713e-09	4.98012	6.52587e-11	223823	178678	186433	198458	224259	236242	202444	83055.3	135036	78960.3	65247.5	66155.3	82325.8	81838.7	30002.5	37816.2	18743.4	18788.9	77.683	61.647	64.365	69.569	78.57	82.747	70.823	29.035	47.23	27.659	22.372	23.029	28.546	28.398	10.609	13.227	6.61	6.657
Ptgfrn	0	3.46516	2.25074e-09	6.16356	6.57513e-11	137988	88862.2	75956.1	80240.3	108223	92139.3	98657.9	209501	149959	244773	144508	163208	133085	140867	1.09585e+06	851474	1.00834e+06	1.79539e+06	47.892	30.659	26.224	28.128	37.916	32.273	34.514	73.238	52.449	85.742	49.548	56.815	46.146	48.881	387.485	297.827	355.623	636.082
Spry4	0	2.33337	2.25472e-09	4.95924	6.59632e-11	46815.6	41093.7	47517.7	35803.5	51034.2	47849.4	39835.3	26291.9	29765.9	26885.5	298607	268000	274329	261054	303767	292075	182967	201955	16.249	14.178	16.405	12.551	17.88	16.76	13.936	9.191	10.411	9.418	102.385	93.294	95.121	90.586	107.41	102.162	64.529	71.55
Man2b1	0	1.71643	2.25949e-09	6.76783	6.61989e-11	143087	162202	155325	177079	166338	165785	167426	509266	425010	565777	368525	325239	417758	399237	474662	664849	646286	539604	49.662	55.962	53.625	62.075	58.277	58.068	58.572	178.031	148.65	198.186	126.358	113.219	144.854	138.536	167.837	232.55	227.933	191.174
Ids	0	-3.10287	2.2615e-09	7.32679	6.63537e-11	1.04889e+06	919183	926712	1.22563e+06	1.11344e+06	1.21738e+06	1.14363e+06	433379	638672	401148	277458	265946	506886	355117	110934	200615	146352	104053	364.044	317.134	319.944	429.644	390.098	426.405	400.085	151.502	223.379	140.518	95.133	92.579	175.759	123.226	39.226	70.171	51.616	36.865
Mir3470b	0	-1.27936	2.2647e-09	7.44747	6.65438e-11	602558	625478	527983	741383	811173	725642	697408	518326	565837	555424	466966	482543	496031	437834	294520	275924	313683	310713	209.132	215.801	182.284	259.891	284.197	254.166	243.981	181.198	197.905	194.56	160.111	167.979	171.995	151.929	104.14	96.512	110.63	110.081
Zfp710	0	1.40316	2.26536e-09	4.69404	6.66594e-11	43696.8	47310.3	41751.7	50478.5	52282.3	49514.9	49889.6	87153.1	79253.3	103880	81171.5	67108.1	73378.5	82310.5	135160	143241	140351	127480	15.166	16.323	14.415	17.695	18.317	17.343	17.453	30.467	27.719	36.388	27.832	23.361	25.443	28.562	47.792	50.102	49.499	45.164
Tmc6	0	2.62015	2.2745e-09	3.25349	6.7025e-11	11947.2	11072	11475.9	6534.4	9752.83	9971.67	11491.9	60694.4	70012.5	88808.6	31260.2	27641.5	32210.3	30389.7	58585.2	73342.7	76772.5	61648.4	4.147	3.82	3.962	2.291	3.417	3.493	4.02	21.218	24.487	31.109	10.718	9.622	11.169	10.545	20.715	25.654	27.076	21.841
1110002L01Rik	0	-2.00905	2.27981e-09	5.30861	6.73751e-11	200536	177788	214406	194003	203936	190498	188912	107745	143710	80259.5	86266.8	99421.2	118313	94544.8	51220.6	62183.4	47232.1	50406.2	69.601	61.34	74.023	68.008	71.45	66.725	66.089	37.666	50.263	28.114	29.579	34.61	41.024	32.807	18.111	21.75	16.658	17.858
Lamc3	0	3.91469	2.27981e-09	2.82028	6.72842e-11	7738.69	13698.9	14971.7	15886.7	10156.3	15060.2	12262.8	8003.66	4626.37	6695.05	9469.09	9115.42	17274.4	10684.9	164409	146734	313025	229203	2.686	4.726	5.169	5.569	3.558	5.275	4.29	2.798	1.618	2.345	3.247	3.173	5.99	3.708	58.134	51.324	110.398	81.204
Limk2	0	-1.47039	2.28129e-09	6.02131	6.75157e-11	230407	262579	301166	297952	287881	284974	268465	154344	193762	121044	192239	166214	218111	178685	101565	115994	110728	101809	79.968	90.594	103.976	104.447	100.86	99.816	93.919	53.956	67.77	42.4	65.914	57.861	75.628	62.004	35.913	40.572	39.052	36.07
Lamc1	0	2.84074	2.28348e-09	6.77421	6.76772e-11	77459.1	94494.2	99102.3	123658	112073	116225	124682	799191	683868	1.22301e+06	385380	431216	292782	404957	694448	707332	904996	1.00812e+06	26.884	32.602	34.215	43.348	39.265	40.709	43.619	279.384	239.187	428.41	132.137	150.111	101.52	140.521	245.552	247.409	319.175	357.162
Ttf2	0	3.32693	2.29283e-09	3.0107	6.8052e-11	4185.16	4407.65	6758.7	8165.55	5745.06	8198.82	10997.3	24393.6	30590	26288	67926.4	64118.1	41725	69775.7	81741.1	66623.7	67346.3	72314.4	1.453	1.521	2.333	2.862	2.013	2.872	3.847	8.528	10.699	9.208	23.29	22.32	14.468	24.212	28.903	23.304	23.752	25.62
Top3a	0	1.76964	2.29627e-09	2.7771	6.82515e-11	8611.19	12064.6	9404.48	11325.3	12079.6	11554.1	12187.6	15631.7	16521.8	13487.5	40349.3	35245	26267	28955	38963.3	39406.2	41904.4	41352	2.989	4.162	3.247	3.97	4.232	4.047	4.264	5.465	5.779	4.725	13.835	12.269	9.108	10.047	13.777	13.783	14.779	14.65
Ptprd	0	-3.13617	2.31491e-09	5.98503	6.89038e-11	422404	357979	428361	497170	612458	592202	598804	197620	229801	164797	68791.8	73579.1	139674	91957.4	44613.2	66588.8	67485.9	66720.4	146.606	123.509	147.89	174.282	214.577	207.427	209.485	69.085	80.374	57.727	23.587	25.614	48.431	31.909	15.775	23.291	23.801	23.638
Col11a2	0	2.91997	2.32005e-09	5.72883	6.91925e-11	85422.7	87927.1	105814	142348	121482	126124	146495	55619.2	46098.5	31230.6	83378.8	126276	88940.4	127331	1.04662e+06	932727	1.18842e+06	661988	29.648	30.336	36.532	49.9	42.562	44.177	51.25	19.444	16.123	10.94	28.589	43.958	30.839	44.184	370.078	326.248	419.135	234.533
Ank1	0	-4.1921	2.32005e-09	4.64211	6.92537e-11	170943	155373	237242	168641	225433	184477	184786	93440.3	98009.9	65195.9	77104.2	58106.5	108151	67529.7	7621.63	16344.9	11641.2	10404	59.33	53.606	81.907	59.117	78.981	64.616	64.645	32.665	34.28	22.837	26.437	20.227	37.5	23.433	2.695	5.717	4.106	3.686
Rras	0	3.9361	2.32039e-09	5.02641	6.93624e-11	34029.3	32761.8	32111	20633.7	19967.9	23903	19868.9	154925	90419.5	161144	176228	188384	115379	156006	396322	333402	488106	477446	11.811	11.303	11.086	7.233	6.996	8.372	6.951	54.159	31.625	56.447	60.424	65.578	40.007	54.134	140.137	116.617	172.146	169.153
Ctdsp1	0	2.64506	2.33338e-09	5.65767	6.99154e-11	61142.6	72155.2	84152	52304.5	54186.1	55399.3	61356.6	196887	132036	210728	216350	186901	171570	182823	434067	357939	455162	436026	21.221	24.895	29.053	18.335	18.984	19.404	21.465	68.828	46.18	73.816	74.181	65.062	59.491	63.44	153.483	125.199	160.527	154.478
Arf3	0	-2.37912	2.33338e-09	9.18131	6.99489e-11	3.327e+06	3.36535e+06	2.43076e+06	3.01429e+06	2.70268e+06	2.7366e+06	2.80181e+06	1.90708e+06	2.57013e+06	1.63387e+06	1.38395e+06	1.33216e+06	2.08709e+06	1.38813e+06	581367	719131	594710	525053	1154.72	1161.1	839.211	1056.66	946.893	958.534	980.184	666.685	898.919	572.329	474.522	463.739	723.68	481.684	205.568	251.536	209.743	186.019
Prrc2b	0	-1.43899	2.34642e-09	8.5834	7.04395e-11	1.64202e+06	1.57107e+06	1.6658e+06	1.63233e+06	1.53489e+06	1.52373e+06	1.50769e+06	877716	1.30129e+06	928312	1.12536e+06	957322	1.14074e+06	1.07414e+06	685596	685481	590599	568772	569.903	542.045	575.114	572.213	537.753	533.707	527.448	306.835	455.135	325.178	385.859	333.254	395.542	372.729	242.422	239.766	208.293	201.508
A830082N09Rik	0	-3.31451	2.35734e-09	3.3315	7.09755e-11	79292.8	71016.2	98692	73122.8	87963.1	90143.1	79863.6	26311	43654	26104.8	10284.8	12273.9	20274.7	15110.4	6333.85	9919.81	10173.8	9984.5	27.521	24.502	34.073	25.633	30.818	31.574	27.939	9.198	15.268	9.144	3.526	4.273	7.03	5.243	2.24	3.47	3.588	3.537
Tmem201	0	-1.39212	2.35734e-09	5.77931	7.10675e-11	195485	194914	183831	248644	243352	215139	226827	125539	156026	103684	210419	196732	172301	192583	91796.7	83902.1	88307.5	89071.6	67.848	67.249	63.467	87.162	85.259	75.355	79.353	43.886	54.571	36.32	72.148	68.484	59.744	66.827	32.459	29.347	31.144	31.557
Fam190a	0	-2.16936	2.35734e-09	2.72505	7.1024e-11	30919.6	27876.7	35190.7	34645	34556	41004	39010.1	18009.8	25605.4	16887.1	13049.1	12442.2	17852.6	15841.1	8875.88	8520.36	9027.82	6950.1	10.731	9.618	12.149	12.145	12.107	14.362	13.647	6.296	8.956	5.915	4.474	4.331	6.19	5.497	3.138	2.98	3.184	2.462
Snx6	0	1.51515	2.36022e-09	5.20549	7.1292e-11	50845.4	52006.9	61079.4	76560.8	76911.1	76946.5	75561.4	88847.2	85132.6	89750.9	147187	148353	122673	153498	206526	209059	204161	199775	17.647	17.943	21.087	26.838	26.946	26.952	26.434	31.06	29.776	31.439	50.467	51.643	42.536	53.264	73.026	73.124	72.004	70.778
Vcan	0	3.51322	2.36022e-09	6.00121	7.13547e-11	60905.4	52731.5	65835.6	71019.8	85627.9	83820.5	87247.3	118711	72893.4	114917	279835	432464	202289	401837	683587	1.07338e+06	936009	881770	21.139	18.193	22.73	24.896	30	29.359	30.523	41.499	25.495	40.254	95.949	150.545	70.142	139.438	241.712	375.443	330.113	312.399
Cln6	0	2.43668	2.36255e-09	3.9959	7.15257e-11	23986.2	26330.7	21459	16001	19238.3	15744.9	19094.1	50823.8	41581.2	47238.5	79537.5	89145.4	71884.1	65547.6	113013	103722	141338	109448	8.325	9.085	7.409	5.609	6.74	5.515	6.68	17.767	14.543	16.547	27.271	31.032	24.925	22.745	39.96	36.28	49.847	38.776
Ahcyl1	0	-1.12249	2.38447e-09	8.0881	7.22903e-11	1.01934e+06	1.05124e+06	1.14428e+06	1.022e+06	1.048e+06	1.05087e+06	1.0909e+06	700428	883546	668501	630759	675729	806850	688780	484628	544197	499427	582432	353.787	362.696	395.058	358.26	367.169	368.082	381.641	244.858	309.026	234.169	216.272	235.228	279.769	239.008	171.361	190.348	176.139	206.347
Sardh	0	1.91644	2.41074e-09	3.62862	7.31892e-11	24829.4	17893.6	18351.1	17872.9	17696.9	16933.2	16198.4	23796.6	27540	26104.3	76204.9	70884.3	71498.2	53482.1	70005	71755.6	79417	77815.8	8.618	6.174	6.336	6.265	6.2	5.931	5.667	8.319	9.632	9.144	26.129	24.676	24.791	18.558	24.753	25.099	28.009	27.569
Iqgap3	0	6.18328	2.4239e-09	2.92797	7.36916e-11	3108.36	925.105	1717.73	1943.23	1987.49	1327.58	3173.23	49016.2	49793.6	47757.6	167220	137667	86324.8	143596	153463	115974	171108	152004	1.079	0.319	0.593	0.681	0.696	0.465	1.11	17.135	17.416	16.729	57.336	47.923	29.932	49.828	54.263	40.565	60.347	53.853
4833422C13Rik	0	-2.52269	2.43831e-09	4.50658	7.47226e-11	115910	107809	93349.7	140388	142766	140736	152609	70519.3	86827.1	94837.7	48153.7	50614.5	48113.9	41143.4	22834.1	27826.1	25952.7	19127.6	40.23	37.196	32.229	49.213	50.019	49.295	53.389	24.652	30.368	33.221	16.511	17.619	16.683	14.277	8.074	9.733	9.153	6.777
Pcdha5	0	-4.89453	2.43831e-09	5.91662	7.47509e-11	557110	491445	455868	476008	483764	479651	468324	305642	405028	208287	187597	153447	231065	180300	9994.7	36850.7	25724.6	10248.6	193.359	169.557	157.387	166.864	169.489	168.005	163.838	106.847	141.661	72.961	64.322	53.416	80.12	62.564	3.534	12.89	9.073	3.631
Stxbp1	0	-2.41498	2.43831e-09	8.11285	7.42399e-11	1.71913e+06	1.58182e+06	1.35436e+06	1.52663e+06	1.67394e+06	1.52773e+06	1.57285e+06	794656	1.03876e+06	712702	514131	473761	913364	519791	274729	301124	335831	360590	596.665	545.757	467.587	535.158	586.472	535.111	550.244	277.799	363.312	249.652	176.283	164.921	316.701	180.368	97.142	105.327	118.441	127.752
Pla2g4e	0	-4.45096	2.43831e-09	3.87602	7.47033e-11	102056	97360.3	86890.2	119818	130131	133333	136411	63972.3	75934.5	46391.5	39027.5	42800.5	51062.2	36033.8	5614.2	10472.6	4733.68	3600.38	35.421	33.591	29.999	42.002	45.592	46.702	47.722	22.364	26.559	16.25	13.382	14.899	17.705	12.504	1.985	3.663	1.669	1.276
6330439K17Rik	0	-4.84805	2.43831e-09	6.12528	7.46231e-11	650459	539806	917768	698611	646651	670432	640116	229150	395530	202453	104234	136960	235030	167859	18148.2	42889.8	28845	18066.6	225.758	186.243	316.856	244.897	226.556	234.829	223.938	80.107	138.339	70.917	35.739	47.677	81.495	58.247	6.417	15.002	10.173	6.401
Brdt	0	-2.61006	2.43831e-09	3.7301	7.46552e-11	60404.5	69930.8	54327.7	88290.5	85342.9	86068.4	92184.6	36299.4	38756.4	28023.6	34256.8	36211.5	37592.1	34287.5	12201.5	15225.7	12301.3	13924.9	20.965	24.127	18.756	30.95	29.9	30.147	32.25	12.69	13.555	9.816	11.746	12.606	13.035	11.898	4.314	5.326	4.338	4.933
Itsn1	0	-1.58304	2.44306e-09	6.22435	7.50003e-11	271127	257774	382210	328438	384908	370098	338058	216367	225402	229333	150073	189209	181188	185343	115756	132148	108002	121108	94.101	88.936	131.957	115.134	134.854	129.632	118.266	75.638	78.836	80.333	51.456	65.866	62.825	64.314	40.931	46.222	38.09	42.907
Sgtb	0	-4.28764	2.4465e-09	4.92341	7.53137e-11	331040	262394	209812	221291	223440	229570	249026	174340	230015	126653	45902.4	48299.8	74965	55802.6	10486.8	17541.6	11433.6	15768.9	114.896	90.53	72.437	77.573	78.283	80.41	87.119	60.946	80.449	44.365	15.739	16.814	25.993	19.364	3.708	6.136	4.032	5.587
Pigf	0	1.85807	2.4465e-09	6.16967	7.52563e-11	97711.3	100317	139222	128383	145358	119152	132513	180087	170644	190154	287222	219967	280072	209258	551614	450554	425435	495402	33.913	34.611	48.066	45.004	50.927	41.735	46.358	62.955	59.684	66.609	98.481	76.573	97.112	72.613	195.047	157.594	150.043	175.514
Rragb	0	-2.1803	2.44855e-09	4.53361	7.54808e-11	110001	126584	134008	154495	137607	152346	132510	40467.3	71114.4	36599.5	53056.2	43184.7	61729.1	49040.4	31144.9	30810.7	35755.4	30974.5	38.178	43.674	46.266	54.158	48.211	53.361	46.357	14.147	24.873	12.82	18.192	15.033	21.404	17.017	11.013	10.777	12.61	10.974
Pcdha7	0	-4.85636	2.44982e-09	5.86074	7.56238e-11	530334	472348	435444	455388	462507	456780	450375	292634	382193	197509	180382	148432	222573	171802	9756.01	36063.2	25047.3	10248.6	184.065	162.968	150.336	159.636	162.041	159.994	157.559	102.3	133.674	69.185	61.849	51.671	77.175	59.616	3.45	12.614	8.834	3.631
Sucla2	0	-1.41215	2.44995e-09	5.44461	7.5732e-11	189658	190693	198441	178508	187433	184414	174125	113359	138833	102156	94483.7	110956	120123	105543	80629	83981.1	64710.4	74370.4	65.825	65.792	68.511	62.576	65.668	64.594	60.916	39.628	48.558	35.784	32.396	38.625	41.652	36.624	28.51	29.375	22.822	26.348
Ogfr	0	2.21178	2.45412e-09	6.36755	7.60639e-11	107881	120594	121813	105761	101205	94968.4	100751	200452	181606	173017	630882	416354	516748	470237	446890	470976	552409	709440	37.443	41.607	42.055	37.074	35.457	33.264	35.247	70.075	63.518	60.606	216.314	144.937	179.178	163.173	158.017	164.737	194.825	251.345
Dnajb4	0	-1.53582	2.45412e-09	5.17702	7.62777e-11	145437	140326	155735	201678	173874	177579	171429	98439.4	135043	97183.4	63290.8	75133.8	83770.7	75250.4	61994.9	66070.9	53943.5	65628.9	50.477	48.415	53.767	70.698	60.917	62.199	59.973	34.413	47.232	34.042	21.701	26.155	29.047	26.112	21.921	23.11	19.025	23.251
Aak1	0	-1.50207	2.45412e-09	7.87168	7.61749e-11	898373	792872	856668	1.03028e+06	1.11638e+06	1.10233e+06	1.07364e+06	512079	694189	438403	767007	748542	732409	732318	376806	407347	328801	378043	311.802	273.555	295.762	361.165	391.128	386.106	375.601	179.014	242.797	153.568	262.988	260.575	253.957	254.115	133.236	142.481	115.962	133.935
Calr	0	1.96645	2.45412e-09	9.15017	7.60799e-11	770419	802742	841920	921745	929242	887713	878073	1.87529e+06	1.57416e+06	2.00125e+06	2.14474e+06	2.23831e+06	1.55662e+06	2.40853e+06	4.21313e+06	4.07045e+06	3.11557e+06	3.25911e+06	267.393	276.96	290.67	323.117	325.563	310.934	307.184	655.572	550.572	701.019	735.38	779.179	539.744	835.763	1489.73	1423.76	1098.81	1154.66
Tmem30a	0	-1.36794	2.46597e-09	7.82926	7.67507e-11	1.06542e+06	946335	1.00577e+06	966152	999940	974843	982362	644496	849313	597084	403148	451017	548429	494256	415886	456500	392926	397380	369.779	326.502	347.239	338.684	350.332	341.453	343.669	225.305	297.053	209.152	138.229	157.004	190.163	171.508	147.054	159.674	138.578	140.786
Trim32	0	-2.60302	2.50907e-09	6.59862	7.81986e-11	594294	579506	575962	461270	420088	430788	437926	335604	442049	281764	268746	231860	312232	271573	101123	95454.6	71040.7	87562.7	206.264	199.94	198.849	161.698	147.179	150.89	153.204	117.322	154.61	98.699	92.146	80.713	108.264	94.236	35.756	33.388	25.055	31.022
Chst10	0	-3.33644	2.51644e-09	4.62808	7.86453e-11	147963	158315	175999	151707	144119	133927	135617	74068.2	107467	52338	79662.5	80307.5	90847.7	79209.7	11599.8	20440.9	20935.4	12963.2	51.354	54.621	60.763	53.181	50.493	46.91	47.444	25.893	37.587	18.333	27.314	27.956	31.501	27.486	4.102	7.15	7.384	4.593
Kif1a	0	-3.60523	2.51644e-09	9.15312	7.87065e-11	3.92204e+06	3.4512e+06	3.88574e+06	3.55601e+06	3.64361e+06	3.72938e+06	3.60696e+06	1.55881e+06	2.3212e+06	1.32161e+06	1.85965e+06	1.51385e+06	2.51252e+06	1.88504e+06	300214	644609	253068	233292	1361.24	1190.72	1341.54	1246.56	1276.55	1306.27	1261.86	544.935	811.854	462.948	637.628	526.989	871.194	654.11	106.154	225.47	89.252	82.652
Abhd15	0	4.86153	2.51644e-09	1.69396	7.90695e-11	3441.55	1572.28	4272.67	1394.79	2879.63	2700.29	2029.64	14333.3	9673.08	23484.2	9196.57	7180.74	6857.19	10100.7	79144.1	64250.1	76873	85973	1.194	0.542	1.475	0.489	1.009	0.946	0.71	5.011	3.383	8.226	3.153	2.5	2.378	3.505	27.985	22.473	27.112	30.459
Il12rb2	0	-2.87725	2.51644e-09	3.11011	7.90203e-11	57761.4	45616	53351	56728.6	64009.4	63496.9	64539.2	27026.3	28900.2	16687.6	15549.7	15033.3	25038.9	14646.7	8003.36	8535.88	8593.51	8764.89	20.048	15.738	18.419	19.886	22.426	22.241	22.578	9.448	10.108	5.846	5.332	5.233	8.682	5.082	2.83	2.986	3.031	3.105
Zcchc18	0	-4.5741	2.51644e-09	6.90806	7.90226e-11	1.06893e+06	1.13393e+06	1.33307e+06	931404	826932	900857	811686	421376	710494	368438	287399	251032	474226	331182	42096.7	76840.8	47275.1	26260.1	370.997	391.227	460.24	326.503	289.719	315.538	283.959	147.306	248.5	129.06	98.542	87.387	164.434	114.921	14.885	26.877	16.673	9.304
Mtap7d2	0	-2.34516	2.51644e-09	5.96504	7.89734e-11	356579	320927	395710	333203	384875	385652	363115	165638	230871	132047	108570	111410	163920	123946	71687	85075.1	59884.8	96244.5	123.759	110.725	136.618	116.804	134.842	135.08	127.032	57.904	80.749	46.255	37.226	38.783	56.838	43.009	25.348	29.757	21.12	34.098
Pcdha6	0	-4.8723	2.52041e-09	5.88898	7.93014e-11	545713	480616	446114	466855	472391	467790	458985	297886	392747	202665	184835	150236	226497	175643	9877.59	36557.4	25567.7	10248.6	189.403	165.821	154.02	163.656	165.504	163.85	160.571	104.136	137.366	70.991	63.375	52.299	78.536	60.948	3.493	12.787	9.017	3.631
Zfp423	0	3.1531	2.5697e-09	4.30626	8.09613e-11	37970.9	37151.1	85226.4	41641.4	39948	41085.5	33200.1	18442.4	21734.7	16283.3	24972.3	30531.4	28655.1	32181.9	559332	444103	357260	328040	13.179	12.818	29.424	14.597	13.996	14.391	11.615	6.447	7.602	5.704	8.562	10.628	9.936	11.167	197.776	155.337	125.999	116.22
Shroom2	0	-2.95836	2.57231e-09	5.59245	8.11525e-11	284062	310412	259291	309068	328688	267510	285864	159526	234515	134483	99303.4	102407	161264	86191.6	34538	53798.3	35993.6	40205.2	98.591	107.097	89.519	108.343	115.157	93.699	100.007	55.768	82.023	47.108	34.049	35.649	55.917	29.909	12.212	18.817	12.694	14.244
Cpeb3	0	-3.47411	2.58719e-09	4.74239	8.1732e-11	182179	155522	199831	241687	261876	249056	245807	75051.6	106189	64096.7	39607.7	32239	63771.9	47148.9	20646.5	28913.7	18604.2	17603	63.23	53.658	68.991	84.723	91.749	87.235	85.993	26.237	37.14	22.452	13.581	11.223	22.112	16.361	7.3	10.113	6.561	6.237
Btbd3	0	-2.86916	2.5895e-09	6.43547	8.19149e-11	489552	639491	669142	616399	592838	499490	489130	360443	374975	358262	96805.3	97939	203110	146090	76814.9	98795.6	75723.6	85778	169.911	220.636	231.019	216.078	207.703	174.954	171.117	126.005	131.15	125.496	33.192	34.094	70.427	50.693	27.161	34.557	26.706	30.39
Cenpf	0	5.87588	2.63529e-09	3.40944	8.34754e-11	5144.5	1013.45	5535.72	2832.06	2233.78	3369.57	3986.33	37167	48324.9	39418	243779	239344	140956	253034	237175	183248	157167	203855	1.786	0.35	1.911	0.993	0.783	1.18	1.395	12.993	16.902	13.808	83.586	83.318	48.875	87.803	83.863	64.096	55.43	72.223
Syn1	0	-4.19047	2.65866e-09	7.70951	8.43283e-11	1.7015e+06	1.50165e+06	1.23276e+06	1.21307e+06	1.3527e+06	1.22913e+06	1.24584e+06	1.10172e+06	1.04121e+06	992482	642178	635779	1.04855e+06	653200	43866.3	165204	76362.1	72109.1	590.546	518.095	425.607	425.241	473.924	430.52	435.843	385.144	364.168	347.657	220.187	221.321	363.577	226.662	15.511	57.785	26.932	25.547
Ctla2b	0	3.6173	2.66603e-09	1.86077	8.46754e-11	2982.22	2922.22	3304.02	2417.43	3715.94	3846.77	2988.19	11124.6	18991.4	21102.7	12146.1	17926.7	15963.9	14872	31503	43466.4	41054.9	53023.3	1.035	1.008	1.141	0.847	1.302	1.347	1.045	3.889	6.642	7.392	4.165	6.24	5.535	5.161	11.139	15.204	14.479	18.785
Arrb1	0	-2.24644	2.6691e-09	7.39077	8.48861e-11	886395	742550	701094	756605	870106	774725	837385	604873	761789	541401	407145	411816	525293	409118	150906	269581	168611	155116	307.645	256.193	242.05	265.227	304.845	271.359	292.95	211.453	266.441	189.648	139.6	143.357	182.141	141.965	53.359	94.294	59.466	54.956
Nbea	0	-1.6218	2.67356e-09	6.78984	8.51415e-11	506801	501079	477010	564562	472317	552277	531654	258962	380288	241343	267036	221969	307644	239295	187187	192118	160470	184101	175.898	172.881	164.686	197.907	165.478	193.443	185.994	90.529	133.008	84.54	91.56	77.27	106.673	83.036	66.188	67.199	56.595	65.225
Plekhm3	0	-2.60556	2.679e-09	4.75897	8.56212e-11	153791	136380	159040	151142	169281	161329	158100	99344.3	130865	98134.7	51438.6	41013.5	68046.3	44904.7	22789.4	42967.4	27761.2	21255.1	53.377	47.054	54.908	52.983	59.308	56.508	55.31	34.729	45.771	34.376	17.637	14.277	23.594	15.582	8.058	15.029	9.791	7.53
Ppp1r18	0	3.44603	2.679e-09	4.73615	8.55093e-11	12070.6	15459.8	16456.5	16925	19834.7	15075.6	18087.9	167271	101640	208647	314523	305307	230474	269968	170974	203961	204950	182723	4.189	5.334	5.682	5.933	6.949	5.28	6.328	58.475	35.549	73.087	107.842	106.281	79.915	93.679	60.455	71.341	72.282	64.736
Prdm11	0	2.98147	2.679e-09	3.11911	8.577e-11	11877.2	14030.9	10399.3	23514.5	26646.7	29076.8	24216.9	11109.2	14967.5	16387	8061.83	9614.66	11991.7	10633.3	162436	151084	178552	149117	4.122	4.841	3.59	8.243	9.336	10.185	8.472	3.884	5.235	5.74	2.764	3.347	4.158	3.69	57.436	52.846	62.972	52.83
Camsap3	0	-2.30412	2.679e-09	3.91976	8.57314e-11	74857.2	74991	80508.7	87137.5	82876.6	80349.1	76821.1	36483	51544.6	28564.7	39659.2	34589.9	54484.8	39508.9	16729.9	21361.2	17490.8	14686.8	25.981	25.873	27.795	30.546	29.036	28.143	26.875	12.754	18.028	10.006	13.598	12.041	18.892	13.71	5.916	7.472	6.169	5.203
1810048J11Rik	0	-1.6361	2.69626e-09	5.01533	8.66658e-11	141392	133748	169889	130535	129549	137732	134367	94480.8	112643	79132.9	79808.2	85883.3	88037.9	90761.8	54341.5	51519.7	43173.3	45207.1	49.074	46.145	58.653	45.759	45.388	48.243	47.007	33.029	39.397	27.719	27.364	29.897	30.526	31.494	19.215	18.02	15.226	16.016
Gfm2	0	2.41665	2.69626e-09	7.34225	8.6615e-11	168861	195040	173193	221268	220643	234253	229584	706638	711961	776929	481012	524857	630592	568073	970909	1.64529e+06	1.44056e+06	844602	58.607	67.292	59.794	77.565	77.303	82.05	80.317	247.029	249.013	272.15	164.927	182.708	218.653	197.122	343.307	575.486	508.058	299.231
Rpa3	0	1.52821	2.69626e-09	3.12153	8.65543e-11	14914.8	15516.8	13810.2	14143.7	17060.9	15664	17216.1	23343.4	26413.1	26647.5	28922.9	34891.1	24592.1	30557.9	55139.8	48284.4	42958.5	46800	5.177	5.354	4.768	4.958	5.977	5.487	6.023	8.16	9.238	9.334	9.917	12.146	8.527	10.604	19.497	16.889	15.151	16.581
Rnaseh2b	0	2.32182	2.71185e-09	2.26444	8.72822e-11	4254.64	5990.85	5941.78	7703.06	8130.62	6195.35	8243.1	7112.24	4016.35	3506.5	38602.3	49730.5	44605.2	49053.4	39055.8	33807	32730.7	35708.2	1.477	2.067	2.051	2.7	2.849	2.17	2.884	2.486	1.405	1.228	13.236	17.312	15.466	17.022	13.81	11.825	11.544	12.651
Gusb	0	2.62138	2.72478e-09	5.79624	8.78139e-11	51734.8	56252.7	61345	38509.5	52494.8	46016.6	51889.4	428450	349425	542206	266045	270185	237301	282471	335982	402337	367640	257764	17.956	19.408	21.179	13.499	18.392	16.118	18.153	149.779	122.214	189.929	91.22	94.054	82.282	98.018	118.801	140.729	129.66	91.322
Kcna2	0	-5.15477	2.72946e-09	6.65248	8.80807e-11	1.18523e+06	847835	1.14229e+06	769291	1.02963e+06	926117	1.01733e+06	554803	742489	566620	155298	156091	283464	177909	14740	66754.7	39857.2	19642	411.365	292.518	394.372	269.674	360.735	324.386	355.902	193.95	259.69	198.481	53.248	54.337	98.289	61.735	5.212	23.349	14.057	6.959
Shank2	0	-4.34736	2.72979e-09	5.4356	8.82073e-11	327158	298310	252071	441352	489341	423253	414171	158771	217342	146114	91797.9	66110.2	132853	85805.5	20138.2	28011.3	19961.6	13115.5	113.548	102.922	87.027	154.715	171.442	148.251	144.893	55.504	76.017	51.182	31.475	23.014	46.066	29.775	7.121	9.798	7.04	4.647
Pld4	0	4.04856	2.73663e-09	5.22221	8.86691e-11	23149.4	27934.3	33667.4	20625.3	17253.8	23561.2	20073.5	323557	257448	241335	199586	141406	221928	246892	314731	555285	573660	293169	8.035	9.638	11.624	7.23	6.045	8.253	7.023	113.11	90.044	84.537	68.433	49.225	76.952	85.672	111.287	194.227	202.319	103.866
Fam171b	0	-4.2264	2.73663e-09	5.95648	8.87253e-11	496110	471987	400414	457688	584379	459790	460444	205315	378428	163602	172047	145587	214551	158192	16641.9	48824.7	24267.2	28181.3	172.187	162.844	138.242	160.442	204.739	161.048	161.081	71.775	132.358	57.308	58.991	50.68	74.394	54.893	5.884	17.078	8.559	9.984
Plod1	0	2.93146	2.73663e-09	5.70321	8.8777e-11	49733.4	45093.9	63911.1	50404.7	53990.2	54597.4	54354.1	255030	154102	276788	251918	287537	164122	249983	427363	449892	468674	401129	17.261	15.558	22.065	17.669	18.916	19.124	19.015	89.154	53.898	96.956	86.376	100.095	56.908	86.744	151.113	157.362	165.293	142.115
1700010K23Rik	0	-2.86454	2.73718e-09	5.82734	8.89412e-11	393335	331508	330448	431124	459987	431222	496360	167154	260321	144080	62901.4	67753.8	104890	93889.9	49836.3	81583.2	55877.7	58206.7	136.516	114.376	114.086	151.13	161.158	151.042	173.646	58.434	91.049	50.47	21.567	23.586	36.37	32.58	17.622	28.536	19.707	20.622
Ncaph	0	5.48894	2.73718e-09	2.74029	8.90271e-11	1906.8	1141.49	2923.07	2756.85	2778.27	3924.39	2123.94	19482.4	19232.6	21375.9	136669	138918	77484.5	139946	135619	94977.4	111426	123843	0.662	0.394	1.009	0.966	0.973	1.375	0.743	6.811	6.727	7.488	46.86	48.359	26.867	48.562	47.954	33.221	39.298	43.876
Napg	0	-1.98973	2.74914e-09	6.37273	8.99741e-11	450716	443929	435046	428839	439001	441908	411846	242397	340199	218782	132911	132673	216439	141457	105081	132528	116286	122030	156.432	153.163	150.198	150.329	153.805	154.784	144.08	84.738	118.987	76.637	45.572	46.185	75.048	49.086	37.156	46.355	41.012	43.233
Agbl4	0	-1.35515	2.74914e-09	4.33335	8.9811e-11	74673.5	71705.1	78552.2	89749.3	98079.6	97443	94180.4	49988.9	63138.3	46640.5	48814.3	52932.2	43827.5	52175.3	39892.5	35962.4	34581.2	34858.8	25.917	24.74	27.12	31.462	34.363	34.131	32.948	17.475	22.083	16.338	16.737	18.426	15.197	18.105	14.106	12.579	12.196	12.35
Cxcl13	0	10.8111	2.74914e-09	3.21558	8.99998e-11	1076.8	586.627	586.646	1066.11	623.326	1232.9	701.457	245290	532496	228413	28264.7	24018.3	35313.4	49965.4	1.71326e+06	1.24559e+06	1.89975e+06	1.44721e+06	0.374	0.202	0.203	0.374	0.218	0.432	0.245	85.749	186.244	80.011	9.691	8.361	12.245	17.338	605.796	435.681	670.007	512.728
Brsk1	0	-3.39648	2.74914e-09	7.4298	8.97665e-11	1.42817e+06	1.41565e+06	1.02929e+06	966558	917603	940208	992218	745427	917699	608993	396246	322494	599688	369158	99269.4	153937	113053	87500.2	495.68	488.422	355.36	338.826	321.486	329.321	347.117	260.589	320.971	213.324	135.863	112.264	207.937	128.098	35.101	53.844	39.872	31
9230115E21Rik	0	-3.93402	2.74914e-09	5.05849	8.95586e-11	313051	272876	188352	286237	253993	245897	281714	136922	208239	116780	54626.1	56409	81585.7	55994.4	11929.3	27074.5	19576.1	18081	108.652	94.147	65.028	100.34	88.987	86.129	98.555	47.866	72.833	40.907	18.73	19.637	28.289	19.43	4.218	9.47	6.904	6.406
Mgrn1	0	-1.21799	2.76246e-09	6.34209	9.06136e-11	276348	310130	264717	329727	326917	313604	323497	207975	239274	192318	268277	237312	296678	215314	134649	139554	156178	138226	95.913	107	91.393	115.585	114.536	109.844	113.172	72.705	83.688	67.367	91.986	82.611	102.87	74.714	47.611	48.813	55.081	48.972
Ept1	0	-1.29267	2.76246e-09	5.63174	9.06707e-11	182773	166073	190734	205979	209950	217513	213648	123635	166368	134029	132201	135637	129351	129596	91175.4	90527.4	70834.5	98367.4	63.436	57.298	65.85	72.206	73.557	76.187	74.743	43.221	58.188	46.949	45.328	47.217	44.851	44.97	32.239	31.665	24.982	34.85
Txndc16	0	-1.32878	2.76532e-09	5.54046	9.08818e-11	164778	151077	168252	181863	198237	199256	200969	129771	149953	121842	135334	133707	153596	124663	64875.2	92219.2	77067.6	77516.6	57.19	52.124	58.088	63.752	69.453	69.792	70.307	45.366	52.447	42.68	46.403	46.545	53.258	43.258	22.939	32.256	27.18	27.463
Chtf18	0	3.34634	2.77053e-09	3.4317	9.11708e-11	7252.4	7970.59	10365.1	8577.74	8161.96	8396.42	9094.89	24211	27972.4	23520.6	150451	124530	75530	120753	105450	78340.6	108424	85125.7	2.517	2.75	3.579	3.007	2.86	2.941	3.182	8.464	9.784	8.239	51.586	43.35	26.189	41.901	37.286	27.402	38.239	30.159
Pcdha9	0	-4.89829	2.7722e-09	5.8126	9.13434e-11	518365	461882	422493	442950	451398	446083	439791	285824	372605	191835	175642	144867	216959	162686	8905.83	34694.3	23914.7	9842.54	179.911	159.357	145.864	155.276	158.149	156.247	153.856	99.92	130.321	67.198	60.223	50.43	75.229	56.452	3.149	12.135	8.434	3.487
Kifap3	0	-2.17199	2.77364e-09	6.5562	9.15433e-11	547283	496270	483779	469137	465162	447598	440676	276628	390184	236024	184485	218266	279321	203265	119658	134705	112011	95246.3	189.948	171.222	167.023	164.455	162.971	156.778	154.166	96.704	136.469	82.677	63.255	75.981	96.852	70.533	42.31	47.117	39.504	33.744
Pole	0	4.74762	2.77364e-09	3.27234	9.16263e-11	6133.09	2984.75	2136.61	4182.89	7557.25	5171.05	5435.49	24090.4	25616.4	28438.9	211878	153154	105787	154102	155018	117370	137477	112760	2.129	1.03	0.738	1.466	2.648	1.811	1.902	8.422	8.959	9.962	72.648	53.315	36.681	53.474	54.813	41.053	48.486	39.949
Herc1	0	-1.64167	2.77791e-09	6.99976	9.18855e-11	594442	505197	593107	651692	670825	720069	715315	257088	372587	293946	279074	221883	321403	278360	219818	243834	196724	217416	206.316	174.302	204.768	228.45	235.026	252.215	250.245	89.874	130.315	102.967	95.687	77.24	111.444	96.591	77.726	85.288	69.381	77.027
Cpeb4	0	-1.13125	2.79815e-09	5.27908	9.26736e-11	138320	153278	163440	180254	178231	180251	179231	95036.3	131626	102811	78247.7	73581.5	72481.4	76650.8	80262.9	94430.4	73390.5	82713.1	48.007	52.884	56.427	63.188	62.444	63.136	62.702	33.223	46.037	36.014	26.829	25.615	25.132	26.598	28.38	33.03	25.883	29.304
Pcdha8	0	-4.89692	2.80416e-09	5.81982	9.29918e-11	519600	463040	423682	443930	452769	447392	441147	286487	372939	192150	177212	146163	217746	167666	8905.83	35184.6	23929.1	9842.54	180.34	159.757	146.275	155.619	158.629	156.705	154.33	100.151	130.438	67.308	60.762	50.881	75.502	58.18	3.149	12.307	8.439	3.487
Mpp2	0	-2.83108	2.80565e-09	6.25132	9.31602e-11	455492	475081	342648	431094	514091	422473	437351	204062	326550	180859	209288	169433	269960	185307	85341.2	66700.4	50807.3	67233	158.09	163.911	118.298	151.12	180.114	147.977	153.002	71.337	114.213	63.353	71.76	58.982	93.606	64.302	30.176	23.33	17.919	23.82
Kcnb1	0	-4.91846	2.82592e-09	6.43025	9.40603e-11	964925	699863	493894	771799	893490	804046	881079	462392	631542	412295	196199	136032	257770	150866	19910.3	56966.7	28008.9	18189.2	334.901	241.465	170.515	270.553	313.037	281.629	308.236	161.644	220.886	144.423	67.272	47.354	89.379	52.351	7.04	19.926	9.878	6.444
Nfatc3	0	2.35033	2.82592e-09	4.7139	9.40732e-11	34080.5	35871.6	41521.4	37592.8	40505.2	37191.9	38520.4	92709.1	75603.2	132951	74829	76702	62394.5	84462.1	238119	204663	177521	218326	11.828	12.376	14.335	13.178	14.191	13.027	13.476	32.41	26.443	46.571	25.657	26.701	21.635	29.308	84.197	71.587	62.609	77.35
Mapkapk3	0	3.04357	2.84636e-09	3.50377	9.48747e-11	6614.37	9201.42	11650.1	8965.99	13520.2	14323.2	14359.1	48008	33766.7	34453.8	80096.4	73666.9	51338.8	61312.6	81177.5	96888	96170.7	117809	2.296	3.175	4.022	3.143	4.737	5.017	5.023	16.783	11.81	12.069	27.463	25.644	17.801	21.276	28.704	33.889	33.918	41.738
Lpgat1	0	-2.30591	2.852e-09	7.13051	9.5246e-11	1.01418e+06	681466	777416	766331	876222	867420	900507	559588	622210	555959	161846	152102	234563	210290	153621	232111	206884	149993	351.998	235.118	268.4	268.637	306.988	303.826	315.033	195.623	217.622	194.747	55.493	52.948	81.333	72.971	54.319	81.187	72.964	53.141
Ttpal	0	-1.36984	2.852e-09	5.7246	9.53049e-11	213507	209964	177541	241117	249755	228850	224549	167490	200134	174630	106326	114734	134201	105117	92960.6	103919	88440.5	83322.7	74.103	72.441	61.295	84.523	87.503	80.158	78.556	58.552	69.998	61.171	36.457	39.94	46.533	36.476	32.87	36.349	31.191	29.52
Nmnat2	0	-2.43929	2.86082e-09	6.35294	9.57212e-11	400649	390581	487479	359008	351499	361054	325570	200437	287318	196258	323176	292379	374296	303435	66885.9	91774.6	58546.1	90925.9	139.055	134.757	168.301	125.85	123.149	126.464	113.897	70.069	100.491	68.747	110.809	101.78	129.784	105.292	23.65	32.101	20.648	32.214
Mir483	0	10.6519	2.862e-09	-9.54253	9.58819e-11	0	0	39.003	0	0	0	0	0	0	0	0	0	0	0	1530.05	1173.96	1690.77	2266.24	0	0	0.013	0	0	0	0	0	0	0	0	0	0	0	0.541	0.411	0.596	0.803
Svip	0	-3.54092	2.86939e-09	4.35064	9.62513e-11	135565	118042	165715	131551	137874	134233	131095	63018.3	81844.9	52534.9	56363.7	46296.4	80751.3	52238.7	9332.26	20569.4	13340.1	9808.85	47.051	40.727	57.212	46.115	48.305	47.017	45.862	22.03	28.626	18.402	19.326	16.116	28	18.127	3.3	7.195	4.705	3.475
Sh2b3	0	1.7159	2.88124e-09	4.6159	9.67714e-11	40538.6	43772.7	34897.3	45046.3	44556.1	41291.4	41254.2	81905	72811.9	109183	77080.9	67388	74810.3	68969.3	142035	138829	161921	147141	14.07	15.102	12.048	15.791	15.61	14.463	14.432	28.633	25.466	38.246	26.429	23.458	25.94	23.932	50.223	48.559	57.107	52.13
Mtap	0	2.18816	2.92155e-09	4.15579	9.82707e-11	18667.6	18881.8	24380.5	19944.1	22547.9	22700.9	20385.8	65962.6	56145.9	83433.3	100727	115731	81068.4	93551.6	109653	88680.4	108093	108592	6.479	6.515	8.417	6.991	7.9	7.951	7.132	23.059	19.637	29.226	34.537	40.287	28.11	32.463	38.773	31.018	38.122	38.473
Elf4	0	5.42798	2.92155e-09	3.04521	9.83731e-11	3792.11	2155.93	2944.98	4549.16	3651.8	3453.24	3839.99	97045.2	61801.7	145467	38579.1	32533.1	33758.5	42986.5	139742	153935	157182	187689	1.316	0.744	1.017	1.595	1.279	1.21	1.343	33.925	21.616	50.956	13.228	11.325	11.705	14.916	49.412	53.843	55.435	66.496
Isg20l2	0	1.59081	2.92869e-09	4.78241	9.87612e-11	39908.8	46067.1	40155.2	51153.9	49717	41946.9	44692.1	78746.3	65815	79493.5	129012	131074	101016	125546	160480	152882	134661	134890	13.851	15.894	13.863	17.932	17.419	14.692	15.635	27.528	23.019	27.846	44.235	45.628	35.027	43.565	56.745	53.475	47.492	47.79
Idh3a	0	-1.60869	2.92869e-09	6.96847	9.88625e-11	579921	546687	566021	456619	469594	450984	462039	351691	411966	301824	418921	384622	433473	396337	171212	186896	179141	174456	201.276	188.617	195.417	160.067	164.524	157.964	161.639	122.945	144.088	105.726	143.638	133.891	150.303	137.529	60.54	65.372	63.18	61.808
Hk1	0	-1.62913	2.93593e-09	7.06673	9.93958e-11	583465	562305	472701	424149	449619	468703	441998	373656	389022	339942	615499	598118	628431	582652	163112	177626	161241	173457	202.506	194.005	163.199	148.685	157.526	164.17	154.628	130.624	136.063	119.078	211.039	208.211	217.903	202.181	57.675	62.13	56.867	61.453
Sbno2	0	3.49318	2.93593e-09	6.40196	9.92668e-11	48683.6	47025.5	49068.2	72654.9	73619.7	86179.6	85643.3	452564	363373	488384	548415	620063	298264	609382	653850	703626	879475	928133	16.897	16.225	16.941	25.469	25.793	30.186	29.961	158.209	127.092	171.076	188.038	215.851	103.421	211.456	231.197	246.113	310.175	328.825
Pcdha10	0	-4.8924	2.93593e-09	5.76327	9.94808e-11	496165	446200	405765	431122	436078	430909	428157	277502	355357	186016	169949	139683	209348	156457	8548.24	33943.2	23546.9	9422.98	172.206	153.947	140.089	151.13	152.782	150.932	149.786	97.01	124.288	65.159	58.271	48.625	72.59	54.291	3.023	11.873	8.305	3.338
Pcdhac1	0	-4.85728	2.94903e-09	5.63488	1.0005e-10	451617	408208	368813	395130	398806	395165	384408	252930	323206	169484	152027	128016	192215	139641	8053.42	30145.9	22741.5	8865.97	156.745	140.839	127.331	138.513	139.723	138.412	134.481	88.42	113.043	59.369	52.126	44.564	66.649	48.456	2.848	10.544	8.02	3.141
Dapp1	0	2.43094	2.96712e-09	2.10974	1.0079e-10	7456.69	6865.33	3972.41	7637.62	8394.05	6131.5	9260.36	20018.7	17645.3	18771.2	7766.69	6679.15	8944.82	7693.94	33295	47972.2	39324.4	41474.2	2.588	2.369	1.371	2.677	2.941	2.148	3.24	6.998	6.172	6.575	2.663	2.325	3.102	2.67	11.773	16.78	13.869	14.694
Tlr7	0	3.61709	2.96799e-09	2.78843	1.00945e-10	6546.73	6065.3	4983.27	5369.63	4955.25	5504.04	7889.03	34381	50007.8	43703.1	22845.4	20441.2	24853.8	30886.9	57066.8	108534	90354.2	63050	2.272	2.093	1.72	1.882	1.736	1.928	2.76	12.019	17.491	15.309	7.833	7.116	8.618	10.718	20.178	37.963	31.866	22.338
Hspa12a	0	-5.32199	2.97643e-09	5.99548	1.01359e-10	672384	700004	830027	615831	609599	703495	628589	362055	389394	260221	95705.7	82205.4	205586	121228	13415.1	30784	28276.8	9518.66	233.367	241.514	286.564	215.879	213.575	246.409	219.905	126.569	136.193	91.153	32.815	28.617	71.285	42.066	4.743	10.768	9.973	3.372
Sdc4	0	2.68445	3.01045e-09	6.57828	1.02645e-10	95003.8	133999	149456	100495	126177	120684	102221	247278	228377	253092	469087	564512	329353	463394	730099	617107	905683	1.06354e+06	32.973	46.232	51.599	35.228	44.206	42.271	35.761	86.444	79.876	88.656	160.838	196.513	114.2	160.798	258.158	215.85	319.418	376.799
4921511I17Rik	0	-3.38294	3.01775e-09	6.68065	1.03022e-10	740002	738622	543801	753626	590413	632088	684200	367315	565426	272392	259216	205823	319905	216133	46219.3	102921	67284.6	70043.7	256.836	254.838	187.746	264.183	206.853	221.398	239.36	128.407	197.761	95.416	88.879	71.649	110.925	74.998	16.343	36	23.73	24.815
Kifc1	0	4.98722	3.02351e-09	3.5262	1.03347e-10	2940.63	3427.45	2674.63	5831.14	7483.31	7633.01	8097.64	34914.1	34381.7	35085.6	206986	204950	104447	183292	181423	137074	196004	178250	1.021	1.183	0.923	2.044	2.622	2.674	2.833	12.205	12.025	12.29	70.97	71.345	36.216	63.603	64.15	47.945	69.127	63.151
Slc6a1	0	-3.93843	3.02756e-09	7.46682	1.03614e-10	1.17719e+06	1.30822e+06	1.25238e+06	1.27844e+06	1.30892e+06	1.16663e+06	1.28591e+06	635664	853077	486040	520709	407715	720394	411496	45565.8	159240	105601	79107.7	408.571	451.36	432.38	448.155	458.584	408.627	449.862	222.218	298.369	170.255	178.538	141.93	249.791	142.79	16.112	55.699	37.243	28.027
Cntnap1	0	-5.7052	3.03866e-09	6.73299	1.04252e-10	1.26135e+06	1.03845e+06	1.09122e+06	1.08062e+06	964211	1.10229e+06	1.20239e+06	611831	774831	460726	216652	211662	380114	252709	15739.9	59897.1	32382.9	8867.32	437.782	358.284	376.741	378.812	337.815	386.094	420.642	213.886	271.002	161.388	74.285	73.682	131.801	87.69	5.566	20.951	11.421	3.142
Zscan18	0	-3.70347	3.03866e-09	2.98951	1.0424e-10	50552	51808.8	62061.5	65091	68321.7	66425	54417.7	24594.5	33786.2	16229.6	18491.1	16259.4	23544.4	18198.8	3271.08	5986.7	7430.78	4042.85	17.545	17.875	21.427	22.818	23.937	23.266	19.037	8.598	11.817	5.685	6.34	5.66	8.164	6.315	1.157	2.094	2.621	1.432
Exoc3l4	0	4.9821	3.03871e-09	2.1759	1.04477e-10	2293.91	3010.56	8901.72	2786.15	2693.56	3944.75	5321.63	10922.3	8177.83	8154.3	20636.2	11838.1	17116.1	13527.4	173069	86225.3	131107	133446	0.796	1.039	3.073	0.977	0.944	1.382	1.862	3.818	2.86	2.856	7.076	4.121	5.935	4.694	61.196	30.16	46.239	47.278
Nap1l5	0	-3.19113	3.03871e-09	7.28018	1.04512e-10	1.09298e+06	1.00992e+06	1.67807e+06	866044	903097	858397	829111	352264	601178	319198	388257	394057	492520	452866	114632	140073	116302	106793	379.347	348.438	579.349	303.591	316.403	300.666	290.055	123.146	210.266	111.812	133.124	137.175	170.777	157.145	40.533	48.994	41.017	37.835
Zfp191	0	0.889551	3.04784e-09	5.61177	1.04955e-10	98129.1	95210.9	111546	102004	106653	105031	101749	97839.5	119008	105062	212043	201736	185897	204520	214394	211000	183348	216151	34.058	32.849	38.511	35.757	37.366	36.789	35.596	34.203	41.624	36.802	72.704	70.227	64.458	70.969	75.808	73.803	64.663	76.579
Ccdc8	0	3.49935	3.0793e-09	2.40626	1.06169e-10	7038.5	7743.79	10797.9	8000	6752.25	6204.15	8343.62	34250.7	19480.3	47784.4	5290.61	4012.83	4237.97	4943.27	105239	86601.6	86026.1	100870	2.443	2.672	3.728	2.804	2.366	2.173	2.919	11.973	6.813	16.738	1.814	1.397	1.469	1.715	37.212	30.291	30.34	35.737
Cacnb3	0	-4.31673	3.09602e-09	6.74551	1.06877e-10	1.07526e+06	988444	626304	780368	812066	691309	707032	697835	720610	558509	248643	159742	370050	201652	32007.6	69090.5	45497.3	34804	373.196	341.03	216.23	273.557	284.51	242.141	247.347	243.952	252.038	195.64	85.254	55.608	128.312	69.973	11.318	24.166	16.046	12.331
Aspg	0	6.72289	3.10032e-09	4.04397	1.07157e-10	5625.32	9607.4	7321.84	15462.3	11419.6	10947	11147.7	36217.2	67767.1	6069.14	47366.2	43367.9	64684	51513.6	1.33743e+06	948109	1.37388e+06	912024	1.952	3.315	2.528	5.42	4.001	3.834	3.9	12.661	23.702	2.126	16.241	15.097	22.429	17.875	472.907	331.628	484.544	323.117
Fam49a	0	-3.26565	3.10083e-09	6.60182	1.07307e-10	683147	676527	515188	678333	542125	577070	627969	340214	523368	253926	249908	199442	302446	208784	46356.5	100505	66525.6	71503.6	237.103	233.414	177.867	237.789	189.935	202.127	219.688	118.933	183.051	88.948	85.687	69.428	104.871	72.448	16.391	35.155	23.462	25.333
Madd	0	-3.03084	3.11202e-09	7.01203	1.07826e-10	825430	768142	752878	756092	809860	796926	854095	422631	548652	350735	272616	242123	449500	286046	104212	171288	86630.7	78703.5	286.486	265.022	259.929	265.047	283.737	279.135	298.796	147.745	191.895	122.859	93.473	84.286	155.86	99.258	36.849	59.913	30.553	27.884
Rcn1	0	3.08239	3.11804e-09	5.15177	1.08186e-10	25881.6	33726.1	33718.7	52464.2	35403.6	39725.4	37081	117917	66603.2	148863	195630	196860	178345	177407	362593	323728	339092	304507	8.983	11.636	11.641	18.391	12.404	13.914	12.972	41.222	23.295	52.145	67.077	68.529	61.84	61.561	128.21	113.233	119.592	107.883
Gm15800	0	-2.4267	3.11804e-09	7.31074	1.084e-10	859096	678211	873107	1.02084e+06	1.00028e+06	1.03768e+06	1.00288e+06	355675	579951	350278	344766	275734	462915	351363	180615	237959	164215	162922	298.17	233.995	301.437	357.853	350.453	363.462	350.845	124.338	202.841	122.699	118.212	95.986	160.512	121.924	63.864	83.233	57.916	57.721
Cav1	0	3.92588	3.11804e-09	5.49452	1.08432e-10	24271.4	28505	33787.1	31926.7	37411.7	32365.4	32912.3	622362	516665	824815	103808	157841	67706.4	161425	466846	427421	494416	718109	8.424	9.835	11.665	11.192	13.107	11.336	11.514	217.567	180.707	288.925	35.593	54.946	23.477	56.015	165.074	149.502	174.371	254.416
Atcay	0	-4.62432	3.12289e-09	6.31345	1.09064e-10	632714	626098	541690	487812	545737	468373	495992	328791	433738	255767	352401	345852	419417	356708	13685.1	54679	29956.1	13848.1	219.599	216.015	187.017	171.002	191.201	164.054	173.517	114.94	151.703	89.593	120.829	120.395	145.429	123.778	4.839	19.125	10.565	4.906
Lrp1	0	1.90447	3.12289e-09	9.98544	1.09263e-10	1.56359e+06	1.44341e+06	1.70893e+06	2.2303e+06	2.0708e+06	2.15146e+06	2.24944e+06	2.11039e+06	1.64043e+06	2.17139e+06	3.73766e+06	2.88875e+06	2.7812e+06	3.24098e+06	7.60146e+06	7.6182e+06	7.28561e+06	8.12054e+06	542.681	498.001	590.002	781.829	725.512	753.578	786.942	737.758	573.751	760.617	1281.55	1005.61	964.356	1124.63	2687.83	2664.68	2569.5	2876.99
Rhbdf1	0	3.28309	3.12289e-09	5.59221	1.08861e-10	27698.3	30762.2	28602.4	54774.2	49083.4	43850.7	44801.9	230120	160389	272869	353878	381853	224067	309739	355506	422548	406209	456420	9.613	10.614	9.875	19.201	17.197	15.359	15.673	80.446	56.097	95.583	121.336	132.927	77.693	107.48	125.705	147.798	143.262	161.703
D930015M05Rik	0	-2.21687	3.12289e-09	4.63598	1.09253e-10	138512	150324	121102	160940	140203	138822	150885	70456.6	96480.1	68767.1	48853.9	32846.1	52882.2	39227.1	29984.6	42611	34741.4	27090.7	48.074	51.864	41.81	56.417	49.121	48.625	52.786	24.63	33.745	24.088	16.751	11.434	18.336	13.612	10.602	14.904	12.253	9.598
Tex261	0	1.76836	3.12289e-09	4.99069	1.0895e-10	45466	52135.9	56571.1	43644.7	49484.4	50834.8	47905.3	96128.6	77539.3	110745	139994	145778	116163	125117	184296	165286	178895	198021	15.78	17.988	19.531	15.3	17.337	17.806	16.759	33.605	27.12	38.793	48	50.747	40.279	43.416	65.166	57.813	63.093	70.156
Tmem176b	0	3.70208	3.12327e-09	6.80685	1.09409e-10	69543.6	94938.9	109037	57471.9	53890.3	77878.4	63702.1	410472	240345	428440	1.28239e+06	1.52748e+06	862729	1.48576e+06	966091	918922	1.03762e+06	1.19487e+06	24.137	32.756	37.645	20.147	18.881	27.278	22.285	143.494	84.062	150.078	439.701	531.731	299.144	515.56	341.603	321.419	365.951	423.325
Erbb2ip	0	1.81364	3.12614e-09	6.76992	1.09642e-10	198204	180163	264078	242859	268777	278215	280006	262297	257543	248947	194351	184428	197168	201396	878979	795450	828324	1.22619e+06	68.792	62.159	91.172	85.134	94.167	97.449	97.957	91.695	90.077	87.204	66.638	64.201	68.366	69.885	310.801	278.231	292.135	434.422
Ptma	0	1.88647	3.15519e-09	6.90544	1.10885e-10	150750	173525	176504	158982	178740	182205	177846	273884	255674	332095	690229	781264	484240	787792	685124	656408	731225	660971	52.322	59.869	60.937	55.731	62.622	63.82	62.218	95.745	89.423	116.329	236.662	271.966	167.906	273.365	242.255	229.597	257.89	234.173
Gm266	0	4.52037	3.15519e-09	2.02649	1.10929e-10	3660.02	3959.49	3017.64	4406.08	4499.87	3551.2	4046.82	4548.23	3871.73	2996.92	42675.9	16346	28688.5	14789.5	108156	78203.9	93298.6	105133	1.27	1.366	1.042	1.545	1.577	1.244	1.416	1.59	1.354	1.05	14.633	5.69	9.948	5.132	38.243	27.354	32.905	37.247
Szrd1	0	1.96875	3.18833e-09	5.80309	1.1223e-10	70883.2	76489	101181	71835.9	74756.7	74175.3	69925.3	217060	162363	227439	261275	241102	207363	269525	318898	306589	321414	347062	24.602	26.39	34.932	25.182	26.191	25.981	24.463	75.88	56.787	79.67	89.585	83.93	71.901	93.526	112.76	107.238	113.357	122.959
Cd164	0	1.95983	3.20574e-09	6.53924	1.13251e-10	143310	149034	182362	169362	180202	189364	175060	259947	226468	293926	191949	249988	199592	274883	678306	566666	766536	866712	49.739	51.419	62.96	59.37	63.134	66.327	61.243	90.873	79.209	102.959	65.815	87.024	69.207	95.385	239.844	198.207	270.343	307.064
Mxd3	0	2.97051	3.20574e-09	3.11052	1.13108e-10	6607.97	9075.86	6333.41	8337.46	6229.81	6687.42	5443.95	24325.4	21888.3	23014.7	133447	110408	77126.7	106880	60119.7	50350.2	65934.3	56651.1	2.293	3.131	2.187	2.923	2.183	2.342	1.905	8.504	7.656	8.062	45.756	38.434	26.743	37.087	21.258	17.611	23.254	20.071
Dll4	0	3.30854	3.20574e-09	2.68603	1.13212e-10	5400.45	6755.16	8502.07	10410.6	7889.23	9271	6243.26	12630.4	15263.3	6787.17	32889.1	33008.6	22913.1	28241.1	104842	92300.7	74768.9	61754.9	1.874	2.331	2.935	3.649	2.764	3.247	2.184	4.415	5.338	2.377	11.277	11.491	7.945	9.8	37.072	32.285	26.37	21.879
Tmem150b	0	-3.32823	3.20983e-09	6.58929	1.13532e-10	793151	768650	553135	558942	521833	548319	552657	425245	503065	339136	206954	178177	308839	193277	55343.7	88012.7	73888.4	49961.5	275.282	265.198	190.968	195.936	182.826	192.057	193.341	148.659	175.95	118.796	70.96	62.025	107.087	67.067	19.569	30.785	26.059	17.701
4933431E20Rik	0	-2.49728	3.22784e-09	6.25567	1.14306e-10	463798	442196	497197	362203	359962	379264	394841	242216	336871	199646	163037	153879	240829	176943	82068.8	88637.2	73323.1	72053.4	160.972	152.566	171.656	126.97	126.114	132.843	138.131	84.675	117.823	69.934	55.902	53.567	83.505	61.399	29.019	31.003	25.86	25.528
Tln1	0	2.57426	3.23969e-09	7.68114	1.14863e-10	181784	195017	228450	218328	226333	246738	257960	1.25833e+06	851404	1.68886e+06	891097	756703	630116	884555	1.51199e+06	1.50535e+06	1.45165e+06	1.23328e+06	63.093	67.284	78.872	76.535	79.297	86.424	90.245	439.892	297.784	591.591	305.535	263.417	218.488	306.942	534.631	526.538	511.97	436.934
A030009H04Rik	0	-4.20462	3.2465e-09	5.55142	1.15518e-10	432134	417630	444360	314135	369633	334690	324629	202193	281568	166673	82527.3	74338.1	153970	97858.6	19665.3	32714	21203.3	16813.7	149.983	144.09	153.414	110.12	129.502	117.23	113.568	70.683	98.48	58.384	28.297	25.878	53.388	33.957	6.954	11.443	7.478	5.957
Jph4	0	-4.99128	3.2465e-09	6.54852	1.15384e-10	800085	972092	665996	1.02978e+06	783201	816975	840875	449079	614564	304921	258652	159832	399927	198693	16269.1	38098.4	43451.6	24084.6	277.689	335.389	229.933	360.988	274.397	286.157	294.171	156.991	214.948	106.811	88.685	55.639	138.671	68.947	5.753	13.326	15.325	8.533
Tmem82	0	5.52607	3.2465e-09	0.399417	1.15326e-10	1077.25	589.605	1866.25	1559.37	1858.22	1136.03	1079.54	3238.66	3087.08	2717.93	1531.61	1810.75	1385.77	3893.53	84634	63711.8	46124.8	57665.8	0.374	0.203	0.644	0.547	0.651	0.398	0.378	1.132	1.08	0.952	0.525	0.63	0.481	1.351	29.926	22.285	16.267	20.43
2310028H24Rik	0	-1.92964	3.24916e-09	6.31136	1.15889e-10	382920	362299	359362	354011	345343	337444	335491	222732	278143	168817	261276	222272	289726	217591	89483.8	105072	124295	86459.5	132.902	124.999	124.069	124.098	120.992	118.194	117.368	77.864	97.282	59.135	89.585	77.375	100.46	75.505	31.641	36.752	43.837	30.631
Clec2l	0	-3.30666	3.24916e-09	4.03347	1.15889e-10	87747.7	89572.9	88626.1	90291.9	97273.7	88045.5	92350.1	62442.7	68711.9	39519.1	65045.9	53008.7	77146.4	56838.6	8298.82	12420	14699.9	6272.25	30.455	30.904	30.598	31.652	34.08	30.839	32.308	21.829	24.032	13.843	22.303	18.453	26.75	19.723	2.934	4.344	5.184	2.222
9330182L06Rik	0	-2.78465	3.2518e-09	5.5191	1.16121e-10	305268	211121	224992	338041	337375	315359	344315	142435	173882	88385.9	90356.8	85496.6	109950	92939.5	42841.8	48254.8	43650.6	48572.1	105.951	72.84	77.678	118.5	118.201	110.459	120.455	49.793	60.816	30.961	30.981	29.762	38.124	32.25	15.149	16.878	15.395	17.208
Unc80	0	-3.9175	3.27281e-09	6.41054	1.1701e-10	627798	566738	761216	852339	999509	957341	940449	216859	387586	207843	98445	85451.6	198315	142134	66143.8	72200.7	54596.9	41009.3	217.893	195.535	262.807	298.787	350.182	335.323	329.006	75.81	135.561	72.805	33.754	29.747	68.764	49.321	23.388	25.254	19.255	14.529
Zer1	0	-1.74264	3.28258e-09	6.84742	1.17522e-10	553634	564424	569511	553471	547595	551177	563171	293988	420022	252753	245279	227665	320459	218133	158783	194381	202595	168060	192.152	194.736	196.622	194.019	191.852	193.058	197.019	102.773	146.905	88.537	84.1	79.253	111.116	75.693	56.144	67.99	71.452	59.541
Astn2	0	-2.02316	3.28258e-09	6.97617	1.17638e-10	655255	643259	640420	534135	500414	514820	521568	374813	490873	308284	367712	324705	421462	368343	147540	150675	174508	135220	227.422	221.936	221.103	187.24	175.322	180.323	182.465	131.028	171.686	107.989	126.079	113.033	146.139	127.816	52.169	52.703	61.546	47.907
Bysl	0	2.3059	3.28675e-09	5.67742	1.17927e-10	87495.9	90201.8	83284.3	66688	74158.8	64899.3	59960.4	96082.8	88192.2	97694	274780	271767	207716	244166	390406	311626	429679	472859	30.368	31.121	28.754	23.377	25.982	22.732	20.976	33.589	30.846	34.221	94.215	94.605	72.024	84.726	138.045	109	151.54	167.527
Ccm2	0	1.57188	3.28834e-09	5.17716	1.18124e-10	65458.5	77795.2	70795.4	82241.6	55914	73501.6	65075.6	83455.2	88811.7	73300.1	136230	118281	107942	102111	242267	202971	230268	220307	22.719	26.841	24.442	28.83	19.59	25.745	22.766	29.175	31.062	25.676	46.71	41.175	37.428	35.433	85.664	70.995	81.211	78.052
Pcdha11	0	-4.91156	3.29648e-09	5.72772	1.18556e-10	489770	439919	398936	424464	428179	422361	421214	272742	350357	183732	161809	134090	203025	149414	8166.96	33356.5	23048.5	9106.29	169.987	151.78	137.731	148.795	150.014	147.938	147.357	95.346	122.54	64.36	55.48	46.678	70.397	51.847	2.888	11.667	8.129	3.226
Renbp	0	3.33654	3.30529e-09	3.49333	1.19013e-10	7963.56	11959.4	15292.8	11648.6	11544	9186.79	7266.75	70412.7	41361.6	70645.4	39721.3	44219.3	34073.3	54008.5	101027	113478	120325	119586	2.764	4.126	5.28	4.083	4.044	3.218	2.542	24.615	14.466	24.746	13.619	15.393	11.815	18.741	35.723	39.692	42.436	42.368
Tyms-ps	0	4.52017	3.3063e-09	2.03536	1.1919e-10	2215.76	2124.17	2788.43	1284.41	1705.94	1480.04	1712.05	22398.7	18829.7	23058.9	55821.8	55523.8	35962.1	53601.2	56603.7	44635.5	45705.8	36868.1	0.769	0.733	0.963	0.45	0.598	0.518	0.599	7.83	6.586	8.077	19.14	19.328	12.47	18.6	20.015	15.613	16.12	13.062
Neil3	0	7.01616	3.31036e-09	1.32886	1.19477e-10	1238.13	348.9	518.79	676.393	407.388	1854.31	1454.06	4813.6	5549.14	4659.37	31657	41098.8	23081.5	30906.2	130030	88279.8	127467	94787.3	0.43	0.12	0.179	0.237	0.143	0.649	0.509	1.683	1.941	1.632	10.854	14.307	8.003	10.724	45.978	30.878	44.955	33.582
Pcdhac2	0	-4.80928	3.33156e-09	5.5887	1.20384e-10	432341	388164	355390	379099	382480	377854	366582	240762	310814	161232	149367	125349	188250	135578	7902.79	29698.8	22548.7	8865.97	150.055	133.923	122.697	132.893	134.003	132.349	128.245	84.166	108.709	56.478	51.214	43.635	65.274	47.046	2.794	10.388	7.953	3.141
Pcdha12	0	-4.88636	3.34655e-09	5.69999	1.21147e-10	478491	430591	389179	415988	418662	414005	409385	266190	342384	178398	158200	131236	198620	146350	8166.96	32780.4	22945.7	9106.29	166.072	148.561	134.363	145.824	146.68	145.011	143.219	93.056	119.751	62.491	54.243	45.685	68.87	50.784	2.888	11.466	8.093	3.226
Zfp940	0	-1.63592	3.34655e-09	3.42942	1.2121e-10	50037.4	54546.9	49047.9	51429.3	53976.5	47412.4	49874.9	26983.3	34774.6	21726	22566.6	26298	25884.1	24090	18794.6	21020.9	16317	15122.5	17.367	18.82	16.934	18.029	18.911	16.607	17.448	9.433	12.163	7.61	7.738	9.155	8.975	8.359	6.646	7.353	5.755	5.358
Fbxl17	0	-1.50463	3.35932e-09	5.6312	1.21958e-10	228284	212422	214847	234611	237782	230308	247158	134165	153367	131211	95121.8	105175	119043	89194.3	103976	100432	76242.5	72910.1	79.231	73.289	74.175	82.243	83.308	80.669	86.465	46.902	53.641	45.962	32.615	36.613	41.277	30.951	36.765	35.129	26.889	25.831
C130050O18Rik	0	7.89156	3.35932e-09	1.93365	1.21856e-10	679.171	1275.99	1193.59	3090.89	2046.73	1221.35	2244.48	26851.1	13352.7	39242.7	5566.92	6913.35	4248.11	5160.54	486704	283233	397058	434354	0.236	0.44	0.412	1.084	0.717	0.428	0.785	9.387	4.67	13.746	1.909	2.407	1.473	1.791	172.095	99.069	140.035	153.886
Scn8a	0	-5.18364	3.36302e-09	6.37277	1.22234e-10	856125	735356	707578	817411	852586	863977	919180	390086	460695	320065	159232	150847	295706	162923	15258.9	59289.5	33672.9	11489.3	297.139	253.711	244.289	286.543	298.707	302.621	321.565	136.368	161.131	112.116	54.597	52.512	102.534	56.534	5.395	20.738	11.876	4.071
Gm10653	0	2.43014	3.37408e-09	3.97789	1.2278e-10	23986.2	26405.2	21115.5	15359.7	18710.5	15307.8	18859.7	50919.6	41149.9	47348.6	79097.9	89004.3	71977.3	65498.5	109549	101755	138514	107389	8.325	9.11	7.29	5.384	6.555	5.362	6.598	17.801	14.392	16.586	27.121	30.983	24.958	22.728	38.736	35.592	48.851	38.047
Rpl10a	0	2.16304	3.38095e-09	6.09126	1.23368e-10	72501.1	91276.2	86063.1	79564.9	72438.2	72705.7	68371.6	315370	238632	345983	397791	438012	301610	396190	349168	340699	424108	383891	25.163	31.492	29.713	27.891	25.379	25.466	23.919	110.248	83.463	121.194	136.393	152.477	104.581	137.479	123.463	119.169	149.575	136.007
Cry2	0	-2.12838	3.38095e-09	6.09572	1.23604e-10	381228	399280	319855	416328	384744	350289	396442	201112	265277	192583	115658	97059.7	171058	112497	81970.4	100431	112317	81498.4	132.315	137.759	110.429	145.943	134.796	122.694	138.691	70.305	92.782	67.46	39.656	33.788	59.313	39.036	28.984	35.129	39.612	28.874
Dbc1	0	-3.39642	3.38095e-09	5.97233	1.23466e-10	429106	436632	343757	334103	334313	342186	371694	297662	309015	220433	167497	138124	250129	178479	23268.1	49684.9	37032.4	47357.5	148.932	150.646	118.681	117.119	117.128	119.856	130.033	104.058	108.08	77.215	57.43	48.082	86.73	61.932	8.227	17.379	13.061	16.778
Hspb6	0	3.54408	3.38095e-09	3.16863	1.23468e-10	11263.9	8221.23	11809.3	8128.43	7258.55	6773.27	7268.98	26583	21824.2	11201.8	60255.8	63356.7	44967.8	54951.5	92402.7	84267.7	122104	134788	3.909	2.836	4.077	2.849	2.543	2.372	2.543	9.293	7.633	3.924	20.66	22.055	15.592	19.068	32.673	29.475	43.064	47.754
H19	0	12.9179	3.38096e-09	4.74211	1.23748e-10	1134.39	675.465	752.807	13458.5	12734.8	17522.7	16761.5	56340.1	19628.4	44477.5	27129.4	81171.4	16326.5	78307.1	5.4214e+07	2.67696e+07	2.98509e+07	4.80282e+07	0.394	0.233	0.26	4.718	4.462	6.138	5.864	19.696	6.865	15.58	9.302	28.257	5.661	27.173	19169.7	9363.42	10527.9	17015.7
Pdgfa	0	2.09847	3.43825e-09	3.21422	1.25991e-10	16378.2	17531.8	16631.2	18980.5	20438	17217.2	16401.2	29565.6	28048.4	36574.3	14300.7	18883.6	16112	14539.9	72517	64290.3	106515	88450.3	5.684	6.049	5.742	6.654	7.161	6.031	5.738	10.336	9.81	12.812	4.903	6.574	5.587	5.045	25.642	22.487	37.566	31.337
Uhrf1bp1l	0	-1.28637	3.45392e-09	5.84293	1.26712e-10	232892	197828	199813	235956	240503	236376	239760	159316	202750	167068	163270	150602	149695	131943	94162.6	109077	87040.1	111448	80.831	68.254	68.985	82.714	84.261	82.794	83.877	55.694	70.913	58.522	55.981	52.426	51.905	45.784	33.295	38.153	30.697	39.484
Sarm1	0	-3.5464	3.45502e-09	3.7399	1.26899e-10	83255.9	80206.2	84824.1	83626.6	89404.1	87712.5	81827.8	44183	58568.5	30859.4	42664.6	38846.4	52415.1	40094.9	4494.49	12821.5	10375.2	6152.77	28.896	27.673	29.285	29.315	31.323	30.723	28.627	15.446	20.485	10.81	14.629	13.523	18.175	13.913	1.589	4.485	3.659	2.18
Gm10791	0	-1.84904	3.46665e-09	4.72589	1.27473e-10	108176	115658	102202	103821	94820	105635	103578	90348.8	95167.5	78874.4	92874.3	82169.8	110315	90053.4	23935.9	38809.3	32013.2	32512.6	37.545	39.904	35.285	36.394	33.221	37	36.236	31.584	33.285	27.629	31.844	28.604	38.251	31.249	8.464	13.575	11.29	11.519
Pdlim5	0	2.51387	3.56649e-09	5.66611	1.31296e-10	44793.2	57819	71486.8	66194.7	66558.1	65699	65745.9	123520	121341	166154	250694	318044	199476	282297	451318	368727	290551	446983	15.547	19.949	24.681	23.204	23.319	23.012	23.001	43.181	42.44	58.202	85.957	110.714	69.167	97.958	159.583	128.973	102.472	158.36
Ttbk2	0	-2.22698	3.60687e-09	6.01819	1.33089e-10	383328	302300	473193	392481	437993	425622	397236	166810	264659	173438	82164.3	84000.2	109660	103906	104937	111290	73104.5	84035.9	133.043	104.299	163.368	137.584	153.452	149.08	138.969	58.314	92.566	60.754	28.172	29.241	38.024	36.056	37.105	38.927	25.783	29.773
Snx12	0	-1.16232	3.60687e-09	6.30768	1.33071e-10	307370	274845	342605	313257	320150	329374	299963	208171	265616	213770	201357	184935	206221	190394	167965	162545	147324	127905	106.68	94.826	118.283	109.812	112.166	115.368	104.939	72.773	92.901	74.881	69.04	64.378	71.505	66.067	59.391	56.855	51.959	45.315
Stra13	0	2.19787	3.60733e-09	4.09479	1.33259e-10	21065.2	24645.3	26658.1	21588.9	18576.3	22844	20942.2	45438.4	38063.3	50394.4	106413	107608	72605	93069.8	104448	96510.7	127445	113230	7.311	8.503	9.204	7.568	6.508	8.001	7.326	15.884	13.313	17.653	36.486	37.459	25.175	32.295	36.932	33.757	44.947	40.116
Man2a2	0	-0.892979	3.60762e-09	7.70787	1.33423e-10	679595	693887	726698	846121	776509	787098	846105	554905	699707	511550	577348	539974	513682	532236	448247	450710	471315	407612	235.87	239.403	250.89	296.607	272.053	275.692	296.001	193.986	244.727	179.191	197.958	187.971	178.115	184.687	158.497	157.649	166.224	144.411
Lrdd	0	3.42808	3.61099e-09	2.47133	1.33854e-10	4993.22	3804.14	3870.89	5760.81	4594.38	5997.21	6379.82	15044.9	14756.8	10948	42159.7	47081.3	26974.8	38231.4	63483.4	40834.3	67271.6	64331.1	1.733	1.312	1.336	2.019	1.61	2.101	2.232	5.259	5.161	3.835	14.456	16.39	9.353	13.266	22.447	14.283	23.725	22.792
Elavl3	0	-4.82644	3.61099e-09	6.32118	1.33712e-10	597209	560352	656963	645058	737244	665908	669001	256262	407756	192222	304138	282244	357376	289706	12949.3	58680.4	34931.8	13672.5	207.276	193.331	226.814	226.124	258.296	233.244	234.043	89.585	142.615	67.333	104.282	98.252	123.917	100.529	4.579	20.525	12.32	4.844
Wdr37	0	-1.12197	3.61177e-09	5.43574	1.34036e-10	169846	165920	213638	193415	201241	200302	196545	97521.3	125003	82957.9	80001	93355.7	97372.2	87734.9	94227.4	93805.9	92254.9	99032.3	58.949	57.245	73.758	67.802	70.505	70.159	68.759	34.092	43.721	29.059	27.43	32.498	33.763	30.444	33.318	32.811	32.537	35.086
D430041D05Rik	0	-3.47867	3.61426e-09	6.2382	1.34282e-10	665310	524079	384308	464440	488835	481477	560032	285727	366973	265539	164091	129129	246209	158983	33143	68020.3	59362.6	42268.4	230.912	180.816	132.681	162.809	171.265	168.644	195.921	99.885	128.351	93.016	56.263	44.951	85.371	55.167	11.719	23.792	20.936	14.975
Poc1b	0	1.99522	3.63015e-09	4.22665	1.35027e-10	21297.9	27104	30399.2	32770.6	32696.8	32003.8	33148.1	61520	48629.7	71983.1	55787.9	70357.9	48858.1	61147.5	134210	138993	125212	114731	7.392	9.351	10.495	11.488	11.455	11.21	11.596	21.506	17.009	25.215	19.128	24.492	16.941	21.218	47.456	48.617	44.16	40.647
Jmjd4	0	-1.74867	3.64098e-09	4.58163	1.35584e-10	124705	111774	106131	98792.5	98570.3	96405.5	97939	66119.2	89641.4	71084.4	62954.2	59927.9	68722.5	60092.1	33957	35190.9	33599.7	31571.9	43.282	38.564	36.642	34.632	34.534	33.767	34.263	23.114	31.353	24.9	21.585	20.862	23.829	20.852	12.007	12.309	11.85	11.186
Spnb1	0	-2.99659	3.64809e-09	6.77128	1.36004e-10	614034	716008	695791	713887	599215	621869	713207	355200	484255	259906	279381	235633	325609	224539	137007	90046.8	57378.1	93777	213.116	247.035	240.22	250.253	209.937	217.819	249.508	124.172	169.371	91.043	95.793	82.026	112.902	77.915	48.445	31.496	20.236	33.224
Hdgfrp3	0	-3.08317	3.65284e-09	6.12081	1.36449e-10	447845	410636	411640	444658	458138	430368	433279	199428	314906	175943	163537	163178	201140	156560	29779.9	70690.7	80496.5	54745.1	155.435	141.676	142.117	155.874	160.51	150.743	151.578	69.717	110.14	61.631	56.073	56.804	69.744	54.326	10.53	24.726	28.39	19.395
Zfp949	0	-1.19703	3.65284e-09	3.68216	1.36491e-10	51561.6	56732.1	55357.2	61212.4	64590.1	60487.2	56798.3	30866.8	45163.3	32400.8	24682.8	21681.6	26001.8	19607.3	26594.1	27587.5	28075	27105.9	17.896	19.574	19.112	21.458	22.629	21.187	19.87	10.791	15.796	11.35	8.463	7.548	9.016	6.804	9.404	9.65	9.902	9.603
Mcart1	0	-0.619849	3.65606e-09	6.29722	1.36766e-10	252524	241556	259229	277607	263830	268065	258352	234104	261332	251873	186294	214760	202804	199717	182479	189564	176391	183134	87.645	83.341	89.498	97.315	92.434	93.894	90.382	81.839	91.403	88.228	63.876	74.76	70.321	69.302	64.523	66.305	62.21	64.882
Lpcat4	0	-4.42913	3.65651e-09	5.35599	1.36939e-10	334249	300063	217073	308080	287616	305817	332972	210147	190820	140516	127935	130636	165863	120177	12014.2	30049.9	18252.2	7312.62	116.009	103.527	74.944	107.997	100.767	107.117	116.487	73.464	66.741	49.222	43.866	45.476	57.512	41.702	4.248	10.511	6.437	2.591
Atp2b1	0	-2.66113	3.6844e-09	7.99947	1.38556e-10	1.52592e+06	1.46019e+06	1.25015e+06	1.67733e+06	1.71321e+06	1.83468e+06	2.1715e+06	765242	1.29257e+06	732086	362180	337708	563934	381263	235837	363930	257956	278618	529.608	503.791	431.61	587.986	600.228	642.625	759.676	267.516	452.083	256.443	124.183	117.56	195.539	132.299	83.39	127.295	90.976	98.71
Syne2	0	1.58744	3.6844e-09	4.85008	1.38609e-10	43940.3	44956.9	47058.7	51619.8	57760	59479.5	63183.4	43673.3	49879.2	50816.1	149022	143015	109108	145552	172649	169961	147365	191048	15.251	15.511	16.247	18.095	20.236	20.834	22.104	15.267	17.446	17.8	51.096	49.785	37.832	50.507	61.048	59.449	51.973	67.686
Gnai2	0	2.52828	3.6844e-09	8.73762	1.38235e-10	592844	665296	692123	447993	458416	464649	437802	1.42994e+06	1.19643e+06	1.57479e+06	1.93863e+06	1.9793e+06	1.53819e+06	1.76181e+06	3.41457e+06	2.78761e+06	3.39482e+06	3.62561e+06	205.761	229.539	238.953	157.044	160.608	162.75	153.16	499.882	418.459	551.633	664.709	689.014	533.356	611.352	1207.37	975.046	1197.29	1284.5
Sat1	0	2.53547	3.6844e-09	5.58619	1.38605e-10	43869.5	52123.5	59547.1	72636.3	77247.5	73660.6	72402	193332	129855	205447	135903	149250	177175	165753	313215	442262	386425	468745	15.226	17.984	20.558	25.463	27.064	25.801	25.329	67.586	45.418	71.966	46.598	51.956	61.434	57.517	110.751	154.694	136.285	166.07
Ube2k	0	-0.970448	3.68459e-09	6.15329	1.38772e-10	271840	275194	273727	272049	286864	275923	277344	180490	228151	160703	161631	178669	187968	157219	153765	153454	142077	160448	94.349	94.947	94.503	95.367	100.504	96.646	97.026	63.096	79.797	56.293	55.419	62.196	65.176	54.555	54.37	53.675	50.108	56.844
Ccdc102a	0	5.28451	3.74745e-09	2.00498	1.41299e-10	4271.09	4739.68	2989.86	2267.5	2010.01	3547.91	2210.67	19238.5	9603.02	27956.2	10388.4	6397.52	8705.29	7900.66	117779	96333.2	143989	147942	1.482	1.635	1.032	0.795	0.704	1.243	0.773	6.725	3.359	9.793	3.562	2.227	3.018	2.742	41.646	33.695	50.782	52.414
Nek6	0	2.65599	3.77662e-09	5.50752	1.42559e-10	51312.1	71057.9	53616.6	47656.2	41120.2	41992.6	39789.9	138182	166715	147764	291632	302117	188997	274675	294769	288337	337125	412163	17.809	24.516	18.511	16.706	14.407	14.709	13.92	48.306	58.31	51.76	99.993	105.17	65.533	95.313	104.228	100.854	118.898	146.024
Cdca4	0	2.4401	3.82627e-09	3.81586	1.44921e-10	17178.5	15417.6	14149.5	17872.4	19992.4	18097.9	14348	54363.8	42056.6	62841.7	74301.6	76424	48357	65132.9	99239	85938.2	103075	102158	5.962	5.319	4.885	6.265	7.004	6.339	5.019	19.005	14.71	22.013	25.476	26.604	16.767	22.601	35.09	30.059	36.353	36.193
Rhobtb2	0	-2.00401	3.82627e-09	6.12811	1.44862e-10	335815	328066	228950	324281	313701	283604	339488	225309	251483	168906	245140	200292	248189	205723	80670.6	96839	77824.8	75300.3	116.553	113.188	79.044	113.676	109.906	99.336	118.766	78.764	87.958	59.166	84.053	69.724	86.058	71.386	28.525	33.872	27.447	26.678
Acads	0	2.82539	3.82627e-09	4.45246	1.4484e-10	24212.4	30746.8	31255.7	20105.2	16938.4	19624.7	19166.6	94051.4	77160	114326	112253	108156	81049.9	106217	171837	148169	192337	178457	8.404	10.608	10.791	7.048	5.934	6.874	6.705	32.879	26.987	40.047	38.489	37.65	28.103	36.858	60.76	51.826	67.834	63.225
Lonrf2	0	-3.66649	3.83382e-09	6.17043	1.4537e-10	570430	484614	695784	516360	490728	516710	467035	191759	325540	169345	150218	148098	230607	173422	52194.2	71472.4	39112.1	28502.1	197.982	167.2	240.217	181.01	171.928	180.985	163.387	67.036	113.86	59.32	51.506	51.555	79.961	60.178	18.456	24.999	13.794	10.098
Hmgxb4	0	1.05225	3.83791e-09	4.95346	1.45688e-10	59641.2	59658.3	59596.8	65559.8	65874.5	67223.1	66035.1	71186.4	79084.6	74363	126405	114247	94481.1	124522	148624	131420	138253	149986	20.7	20.583	20.576	22.982	23.079	23.546	23.102	24.886	27.66	26.049	43.341	39.771	32.761	43.209	52.553	45.968	48.759	53.138
Igfbp2	0	3.46969	3.84569e-09	6.92971	1.46461e-10	41651	72764.2	89497.5	57969.1	54153.2	65173.4	64528.5	2.30365e+06	1.93199e+06	3.49166e+06	983043	822074	636453	680775	582114	628376	852146	985219	14.456	25.105	30.899	20.321	18.973	22.828	22.575	805.319	675.727	1223.09	337.061	286.173	220.685	236.23	205.832	219.792	300.536	349.049
Basp1	0	-2.87696	3.84569e-09	7.13898	1.46473e-10	800152	704352	533671	521707	606773	608962	547906	405777	569088	375676	804412	881823	827689	773276	61384.7	127055	108277	77094.4	277.712	243.014	184.248	182.884	212.585	213.298	191.679	141.853	199.042	131.596	275.813	306.972	286.994	268.328	21.705	44.441	38.187	27.313
Pgls	0	2.16942	3.84569e-09	5.13321	1.46294e-10	47497.6	49051.4	37668.1	34281.7	35460.9	37793.5	36364.4	128089	102015	142173	275483	238366	214214	218087	174791	180631	198862	210239	16.485	16.924	13.005	12.017	12.424	13.238	12.722	44.778	35.68	49.802	94.456	82.978	74.277	75.676	61.805	63.181	70.135	74.485
Ccdc92	0	-3.37672	3.87509e-09	4.74295	1.47902e-10	170997	176170	178749	144794	142873	134665	135870	88181.4	117006	72036.2	97964.6	79864.6	118918	91811.5	16175.2	22160.9	16332.8	11180.3	59.349	60.782	61.712	50.757	50.056	47.168	47.533	30.827	40.924	25.234	33.59	27.802	41.234	31.859	5.719	7.751	5.76	3.961
Lpcat3	0	1.58319	3.87509e-09	5.54466	1.47922e-10	69599.8	87172.7	87427.1	69326.2	73874.8	67393.7	78590.5	147554	127833	159131	201004	198927	181867	164794	233979	264395	253119	230842	24.156	30.076	30.184	24.302	25.882	23.606	27.494	51.582	44.711	55.742	68.919	69.249	63.061	57.184	82.733	92.479	89.27	81.784
Eci1	0	1.59513	3.88076e-09	2.71604	1.49127e-10	9730.49	16126.8	15171.5	10440.9	11756	11815.5	11820.7	11956.2	14812.9	14191.3	24391.4	24531.1	24006.8	23701.4	37924.9	38075.6	45391.1	38474	3.377	5.564	5.238	3.66	4.119	4.139	4.135	4.18	5.181	4.971	8.363	8.54	8.324	8.224	13.41	13.318	16.009	13.631
Rnf165	0	-2.15541	3.88076e-09	5.21506	1.4895e-10	179840	185332	160268	198375	216192	197857	178423	101347	128485	73356	91868.2	95842.4	114009	92364.6	52779.7	55850.5	41781	34715.5	62.418	63.943	55.332	69.54	75.744	69.302	62.419	35.429	44.939	25.696	31.499	33.364	39.532	32.051	18.663	19.535	14.735	12.299
St8sia1	0	-3.0362	3.88076e-09	4.71999	1.48909e-10	139739	138139	198785	133653	161373	145170	132392	60127.3	75420.1	58602.9	101364	83971.1	119828	101108	12795.1	30191	18260.8	20685.9	48.5	47.66	68.63	46.852	56.538	50.848	46.316	21.019	26.379	20.528	34.755	29.231	41.549	35.085	4.524	10.56	6.44	7.329
Apba2	0	-2.7409	3.88076e-09	5.84674	1.48398e-10	285796	284390	242367	312976	309199	311924	303681	141468	189123	118209	271973	213360	243046	203373	33104.1	75456.4	54014.3	36683.4	99.192	98.12	83.676	109.713	108.329	109.256	106.239	49.455	66.147	41.408	93.253	74.273	84.274	70.571	11.705	26.393	19.05	12.996
Gucy1a2	0	-3.85837	3.88076e-09	5.09289	1.4871e-10	297251	221433	290722	365774	347255	318369	354115	110093	172886	112138	37217.7	37397.9	55240.4	51805.9	32681.3	37831.7	17289.4	13392.2	103.168	76.398	100.371	128.222	121.662	111.513	123.883	38.487	60.468	39.281	12.761	13.019	19.154	17.977	11.556	13.233	6.098	4.745
Islr	0	2.79767	3.88076e-09	4.77683	1.49018e-10	44457.8	63231.3	46424	43989.5	63658.8	44878.9	50559	100479	72157.8	125213	27886.7	23741.4	46230.5	27288.3	396412	462106	347119	323310	15.43	21.816	16.028	15.42	22.303	15.719	17.688	35.126	25.238	43.861	9.562	8.265	16.03	9.469	140.169	161.634	122.423	114.544
Sobp	0	-2.56898	3.89198e-09	4.9085	1.49884e-10	177767	188419	150806	167941	199513	179967	162335	85203.9	117403	71744.1	65054.7	55672	90593.8	56088.7	31532.9	42020.9	26648.2	28983.6	61.698	65.008	52.065	58.872	69.9	63.036	56.791	29.786	41.063	25.131	22.306	19.38	31.413	19.463	11.15	14.698	9.398	10.268
Espl1	0	5.30449	3.89198e-09	3.55981	1.50054e-10	3349.23	3228.93	6719.16	4044.68	2282.74	4845.76	5011.6	61478.9	46884.7	69946.3	227317	203741	113375	224184	197420	141671	174392	174226	1.162	1.114	2.32	1.418	0.8	1.697	1.753	21.492	16.398	24.501	77.941	70.924	39.312	77.792	69.806	49.553	61.505	61.726
Pdzk1	0	-1.35358	3.89198e-09	4.60669	1.49989e-10	94820	85909.7	96124.3	117744	117590	120773	125052	57344.1	73940.3	59789.5	55144.2	53732	57773.1	51111.3	47577.2	48570	45807.7	40252.8	32.91	29.64	33.187	41.275	41.198	42.303	43.748	20.047	25.861	20.944	18.908	18.705	20.032	17.736	16.823	16.989	16.156	14.261
Smc2	0	2.7632	3.89327e-09	4.54896	1.50269e-10	17364.5	22688.9	18421.1	31828.6	23715.2	31275.6	26752.3	52536.1	55431.3	50575.5	201489	205490	126475	218187	223489	153853	165856	171169	6.027	7.828	6.36	11.157	8.309	10.955	9.359	18.366	19.387	17.716	69.086	71.533	43.854	75.711	79.024	53.814	58.494	60.643
Rbm46	0	7.16911	3.92199e-09	-1.10006	1.51544e-10	1525.62	1276.48	828.676	810.207	1755.39	1480.59	1128.47	0	446.874	17.372	249.303	365.826	648.686	161.403	207548	175542	139977	245417	0.53	0.44	0.286	0.284	0.615	0.519	0.395	0	0.156	0.006	0.085	0.127	0.225	0.056	73.388	61.401	49.367	86.948
Negr1	0	-4.47588	3.95933e-09	6.12855	1.53491e-10	559952	515151	473263	689964	582487	578618	536750	339187	494332	227936	150363	128016	247487	161825	26760.4	45243.6	32703.9	13723.7	194.345	177.736	163.393	241.866	204.076	202.669	187.776	118.574	172.896	79.844	51.556	44.564	85.814	56.154	9.462	15.825	11.534	4.862
Ncdn	0	-4.17219	3.95933e-09	8.7274	1.53485e-10	2.66802e+06	3.80868e+06	3.79686e+06	2.69141e+06	2.4699e+06	2.5607e+06	2.60993e+06	1.70635e+06	2.61117e+06	1.30193e+06	1.29735e+06	1.03633e+06	2.13519e+06	1.27129e+06	108880	266366	244829	127887	926.002	1314.06	1310.85	943.472	865.339	896.921	913.054	596.51	913.274	456.054	444.83	360.758	740.359	441.14	38.499	93.169	86.346	45.309
Lypla2	0	2.25625	3.95933e-09	7.11988	1.53456e-10	174268	191226	196483	149715	164775	164265	156568	230614	241891	236764	1.49214e+06	1.20174e+06	1.01353e+06	1.07942e+06	811772	647113	986894	1.15034e+06	60.484	65.976	67.835	52.483	57.729	57.536	54.773	80.619	84.603	82.936	511.62	418.337	351.433	374.561	287.037	226.346	348.059	407.551
2310050B05Rik	0	-4.70838	3.96111e-09	5.82381	1.53728e-10	458999	456371	402650	352474	388051	328999	353696	251383	321751	189932	239110	246582	302882	248965	9876.25	36954.5	20189.3	9013.75	159.307	157.456	139.013	123.559	135.955	115.237	123.737	87.879	112.535	66.531	81.985	85.838	105.022	86.391	3.492	12.926	7.12	3.193
Glis2	0	2.71084	4.00759e-09	4.38872	1.55789e-10	23621.9	25381.3	24597.9	34462.8	35835.9	31073.6	31921.8	67035.8	39456	82365.7	66615.3	66554.4	57635.7	55118.5	181313	188806	245707	218700	8.199	8.757	8.492	12.081	12.555	10.884	11.167	23.435	13.8	28.852	22.841	23.168	19.985	19.126	64.111	66.04	86.656	77.482
Dgki	0	-2.15073	4.00759e-09	3.70904	1.55873e-10	63276.6	55391.2	64531.4	78868.4	71236.1	75552.4	87350.1	30656.5	47868	28900.6	28090.2	27340.9	30472.7	29747.2	13954.6	20950.1	16524.6	17692.8	21.962	19.111	22.279	27.647	24.958	26.463	30.558	10.717	16.742	10.124	9.631	9.518	10.566	10.322	4.934	7.328	5.828	6.268
Ppm1e	0	-4.70007	4.02264e-09	6.37585	1.56628e-10	680460	764163	835707	626426	1.03185e+06	744204	743431	262987	532474	248636	147516	147095	265814	185829	21975.4	62245.5	36848.3	20419.5	236.17	263.65	288.525	219.593	361.513	260.668	260.081	91.936	186.236	87.095	50.58	51.205	92.169	64.483	7.77	21.772	12.996	7.234
Ank3	0	-4.42217	4.05043e-09	6.93814	1.5801e-10	843648	669122	903184	1.2088e+06	1.2031e+06	1.18922e+06	1.29922e+06	405079	594416	385835	328894	272126	364109	275719	32006.7	87309	88084.2	28240.6	292.809	230.859	311.821	423.744	421.51	416.543	454.518	141.609	207.901	135.154	112.77	94.73	126.252	95.675	11.317	30.539	31.066	10.005
Dusp3	0	-1.92627	4.05043e-09	6.7088	1.58055e-10	631904	497770	439059	420729	477280	496634	504326	362790	388885	319504	219811	216073	296013	226082	132847	164673	128097	136337	219.318	171.739	151.584	147.486	167.217	173.953	176.433	126.825	136.015	111.919	75.368	75.217	102.64	78.451	46.974	57.599	45.177	48.302
Ltbr	0	3.28835	4.05882e-09	4.88539	1.58554e-10	23754.5	20822.8	32417.2	22630.1	18381.9	23015.7	18839.6	183164	111298	206990	210697	194420	154365	207078	225612	192900	278138	258933	8.245	7.184	11.192	7.933	6.44	8.062	6.591	64.031	38.927	72.507	72.243	67.68	53.525	71.856	79.775	67.472	98.094	91.736
Hmgn2	0	2.09153	4.06414e-09	4.49625	1.58935e-10	29733.5	29271.8	37710.3	32537.7	37731.4	40885.7	35442	33549	38671.8	27826.7	119955	166147	96182.9	150290	157516	146187	188442	148017	10.32	10.099	13.019	11.406	13.219	14.321	12.399	11.728	13.526	9.747	41.129	57.838	33.351	52.151	55.697	51.133	66.46	52.44
Camkv	0	-5.91865	4.0788e-09	7.0157	1.59681e-10	1.41439e+06	1.76477e+06	1.27617e+06	1.7543e+06	1.23317e+06	1.44401e+06	1.54998e+06	691304	1.0945e+06	527449	217054	207564	473033	276988	11477.4	48946.8	50701.2	16904	490.899	608.876	440.592	614.967	432.044	505.786	542.245	241.668	382.807	184.76	74.423	72.255	164.02	96.115	4.058	17.121	17.881	5.989
Nsl1	0	4.64461	4.08918e-09	1.59534	1.60261e-10	1346.91	1078.46	1739.63	2016.48	970.975	1754.69	2252.48	8390.51	8773.83	8538.58	41870.9	47178.6	25817.8	40121.6	49571.3	35559.4	45296.4	37027.1	0.467	0.372	0.601	0.707	0.34	0.615	0.788	2.933	3.069	2.991	14.356	16.423	8.952	13.922	17.528	12.438	15.975	13.118
Zfp521	0	2.67507	4.1014e-09	4.5242	1.61088e-10	20334	21754.4	47553.5	26335.4	28353.1	28779.5	34228.1	49574.1	55093.1	31462.2	149951	114723	113526	139789	239075	181846	197214	177637	7.057	7.506	16.418	9.232	9.934	10.08	11.974	17.33	19.269	11.021	51.414	39.936	39.364	48.507	84.535	63.606	69.554	62.934
Trim2	0	-3.36434	4.1014e-09	6.28166	1.60938e-10	530489	510358	573928	506843	553788	580727	536122	191111	396085	208134	152344	139305	235420	165807	42112.7	94843.6	45312.7	57458.3	184.119	176.083	198.147	177.673	194.022	203.408	187.557	66.809	138.533	72.907	52.235	48.493	81.63	57.535	14.891	33.174	15.981	20.357
Lama4	0	3.32533	4.11533e-09	4.68574	1.6181e-10	16423.9	14306.9	14321	20304	17821.8	16453.2	19052.3	247374	185253	348037	177093	196979	124552	141659	176309	195719	206574	155321	5.7	4.936	4.944	7.118	6.244	5.763	6.665	86.478	64.794	121.914	60.721	68.571	43.187	49.156	62.342	68.458	72.855	55.028
Mapk8	0	-1.59427	4.14497e-09	5.78444	1.63152e-10	293874	248918	229314	256767	274124	260973	249956	136375	193815	137718	107942	120158	128690	108845	80012.1	93081.4	86832.5	113134	101.996	85.881	79.17	90.01	96.04	91.409	87.445	47.674	67.788	48.241	37.011	41.828	44.622	37.769	28.292	32.558	30.624	40.082
Rarg	0	3.19291	4.15124e-09	4.90089	1.63575e-10	24673.6	24981.8	29708.4	39761.2	29266.8	38628.5	36124.3	203343	141643	305237	69677.8	81655.8	56669.8	77334.9	303018	260516	343031	344296	8.564	8.619	10.257	13.938	10.254	13.53	12.638	71.085	49.541	106.922	23.891	28.425	19.65	26.835	107.145	91.123	120.981	121.979
Tspan13	0	-2.32239	4.158e-09	5.92809	1.64018e-10	268243	320406	257220	305355	279405	312725	262731	121469	198415	116356	238661	230349	289212	223213	61646.6	77160.8	69605.3	43811	93.1	110.546	88.804	107.042	97.891	109.537	91.913	42.463	69.397	40.758	81.831	80.187	100.282	77.455	21.798	26.989	24.548	15.522
Rab3ip	0	-0.992824	4.17157e-09	4.06283	1.6473e-10	49171.3	52368.2	47488.3	57821.6	56434	57369.2	60140.1	45032.8	53324.6	50928.8	62114	58470.6	61386.2	61850.8	26637.5	32473.5	27410.6	31762.9	17.066	18.068	16.395	20.269	19.772	20.094	21.039	15.743	18.651	17.84	21.297	20.354	21.285	21.462	9.419	11.359	9.667	11.253
Kcnip1	0	-3.36602	4.19475e-09	4.43029	1.65824e-10	78180.8	76555.9	111076	76478.3	130924	91334.1	90810.6	66035.5	55252.7	63021.7	201348	224689	188140	184310	7073.62	10790.7	9626.64	11703.6	27.135	26.413	38.349	26.809	45.87	31.991	31.769	23.085	19.325	22.076	69.037	78.217	65.236	63.956	2.501	3.774	3.395	4.146
Agrn	0	2.13747	4.20808e-09	8.49183	1.66529e-10	518277	504668	503341	782703	777169	796605	784604	644282	805840	855238	1.11446e+06	1.00193e+06	859023	884409	3.64262e+06	2.81556e+06	2.86779e+06	3.14418e+06	179.881	174.119	173.777	274.376	272.284	279.022	274.485	225.23	281.848	299.581	382.121	348.781	297.859	306.891	1288.01	984.819	1011.42	1113.94
Mthfd2	0	2.72162	4.2125e-09	4.33009	1.66883e-10	17011.2	16699	22689.5	18853.5	16137.8	18779.8	17459.9	114860	76472	96085.8	165434	125843	124039	125796	163686	139483	101489	120113	5.904	5.761	7.833	6.609	5.654	6.578	6.108	40.153	26.747	33.658	56.723	43.807	43.01	43.651	57.878	48.788	35.793	42.555
Bet1	0	1.14829	4.24401e-09	3.69937	1.68312e-10	24732.1	26590.3	29551.8	34715.8	34552.6	36314.6	32520	28415.3	36041.1	35286.1	27042.1	29299.9	26522.1	29182.3	81752.3	69022.6	76776.8	70969.1	8.584	9.174	10.203	12.17	12.106	12.72	11.377	9.934	12.606	12.36	9.272	10.2	9.196	10.126	28.907	24.143	27.078	25.143
9030625A04Rik	0	2.62621	4.25453e-09	3.73545	1.68909e-10	11780.8	21630.8	11378.7	18964.9	13829.1	14212.5	16898.5	68498.1	57633.2	67945.4	41826.9	43841.7	52121.9	60339.2	75981.2	115819	113567	104194	4.089	7.463	3.928	6.648	4.845	4.978	5.912	23.946	20.158	23.801	14.341	15.262	18.073	20.938	26.866	40.511	40.053	36.915
H3f3b	0	2.02759	4.33154e-09	7.99077	1.7247e-10	366328	409763	412241	288012	348322	337980	338877	985599	848761	986518	1.01747e+06	1.10193e+06	816631	1.04494e+06	1.3674e+06	1.33407e+06	1.84377e+06	1.77985e+06	127.143	141.376	142.325	100.962	122.036	118.382	118.553	344.549	296.859	345.567	348.867	383.593	283.16	362.594	483.503	466.628	650.263	630.575
Mrps28	0	1.86632	4.33154e-09	3.10069	1.72519e-10	12385.5	15623.5	11391.5	12374.8	15007.2	16604	12722.7	14690.7	18383.4	21043.8	43577.1	45358.9	32626.6	40869.7	50184.9	54720.7	62104.2	48409.1	4.299	5.39	3.933	4.338	5.258	5.816	4.451	5.136	6.43	7.371	14.942	15.79	11.313	14.182	17.745	19.14	21.903	17.151
Fuca1	0	1.93378	4.33154e-09	4.0333	1.72166e-10	20969.2	23533.6	29461	22573	25361.9	21774.5	20162.5	50715	37577.9	51668.9	92052.3	80470.6	69688.9	77234.4	90129.3	87387.6	97518.5	109764	7.278	8.12	10.171	7.913	8.886	7.627	7.054	17.729	13.143	18.099	31.562	28.013	24.164	26.8	31.869	30.566	34.393	38.888
6330409N04Rik	0	-2.0469	4.33923e-09	3.83355	1.73009e-10	75569.3	78355	87750.9	69110.3	66583	72860.3	71868.7	44316.2	63978.4	37458.7	25111.7	26080.4	30908.2	26247.8	17316.9	19213.1	21196.6	20082.2	26.228	27.034	30.296	24.227	23.328	25.52	25.142	15.492	22.377	13.121	8.61	9.079	10.717	9.108	6.123	6.72	7.476	7.115
Slc1a5	0	3.68829	4.36521e-09	3.3648	1.7423e-10	8612.11	12486.4	11014.3	15779.7	15480.3	17888.7	16129.9	51310.2	19789	54798.5	12087.7	16720.1	14376.8	16527	197687	199325	175780	186759	2.989	4.308	3.803	5.532	5.424	6.266	5.643	17.937	6.921	19.195	4.145	5.82	4.985	5.735	69.901	69.719	61.995	66.166
Lmbrd1	0	-1.94146	4.38221e-09	6.31252	1.75401e-10	427836	396847	381612	360010	385295	398357	422167	204614	302163	206990	153799	156391	229240	165793	96043.5	140023	111788	101896	148.491	136.919	131.75	126.201	134.99	139.53	147.691	71.53	105.684	72.507	52.734	54.441	79.487	57.53	33.96	48.977	39.426	36.1
Atxn1	0	-2.99312	4.38221e-09	5.15807	1.75181e-10	201215	184853	180447	250565	224158	231400	245902	135980	160560	119884	66245.4	72884.3	103029	74164	17534.5	42572.7	39872.1	24395.9	69.837	63.777	62.299	87.835	78.534	81.051	86.026	47.536	56.157	41.994	22.714	25.372	35.725	25.735	6.2	14.891	14.062	8.643
4930420K17Rik	0	2.12948	4.38221e-09	2.65746	1.75467e-10	7340.15	12107.8	9987.92	15686	16054.6	11655.4	16674.4	10952.2	14318	8001.1	15991.2	14417.8	18513.8	15410.9	60989.1	55360.7	63266.4	55359.6	2.548	4.177	3.448	5.499	5.625	4.082	5.833	3.829	5.008	2.803	5.483	5.019	6.42	5.348	21.565	19.364	22.313	19.613
Prrg3	0	-3.67331	4.42595e-09	4.37447	1.77406e-10	175489	130973	150241	146156	152966	158788	156135	86451.9	122319	76038.1	31193	28557.6	50481.6	44277.8	14984.5	19556.9	13227.7	7185.49	60.908	45.188	51.87	51.235	53.592	55.618	54.622	30.222	42.782	26.635	10.695	9.941	17.504	15.364	5.298	6.841	4.665	2.546
Npepps	0	-1.04217	4.43331e-09	6.42695	1.78436e-10	256492	258742	308272	315657	337334	330354	308969	216636	236749	196295	279024	338120	286234	300846	153050	155639	144232	180728	89.022	89.27	106.43	110.653	118.186	115.711	108.09	75.732	82.804	68.76	95.67	117.703	99.249	104.394	54.118	54.439	50.868	64.03
D2Ertd750e	0	3.32614	4.43331e-09	3.71836	1.78611e-10	9811.4	13803.6	12717	7995.6	8832.29	10455.5	9419.15	26477.4	29924.5	29565	197474	179621	100380	157642	120349	91904.6	117517	116116	3.405	4.762	4.391	2.803	3.094	3.662	3.295	9.256	10.466	10.356	67.709	62.528	34.806	54.702	42.554	32.146	41.446	41.138
Mrpl35	0	-1.26192	4.43331e-09	3.67816	1.78643e-10	48566.6	49516.9	52795.3	48130.9	55596.3	48413	48828.8	30543.5	40099	29635.5	33929	37145.3	35954.3	41666.1	23290.9	25707.5	19871.7	21984.6	16.856	17.084	18.227	16.872	19.478	16.957	17.082	10.677	14.025	10.381	11.633	12.931	12.467	14.458	8.235	8.992	7.008	7.789
Crtc1	0	-2.06454	4.43331e-09	6.48504	1.78059e-10	433276	482603	338978	520689	462633	445839	475936	226649	332242	199886	230196	177987	280791	207004	107794	109153	125207	121837	150.379	166.506	117.031	182.527	162.085	156.162	166.501	79.233	116.204	70.018	78.929	61.959	97.362	71.831	38.115	38.179	44.158	43.165
Opcml	0	-3.09747	4.43331e-09	6.29224	1.78365e-10	577057	495176	455268	499137	544671	518558	499332	256992	356450	236490	125888	149624	214156	151159	52385.9	109653	70941.2	42661.5	200.282	170.845	157.18	174.972	190.827	181.632	174.686	89.84	124.671	82.84	43.164	52.086	74.257	52.452	18.523	38.354	25.02	15.114
Nceh1	0	-2.85176	4.43676e-09	5.90584	1.7897e-10	422031	375770	407290	306129	320853	349070	331357	250180	319175	218440	100328	95879.8	162817	104361	38812.6	70160.7	60635.3	49059.5	146.476	129.647	140.616	107.313	112.412	122.267	115.922	87.459	111.634	76.517	34.4	33.377	56.455	36.214	13.724	24.541	21.385	17.381
Mllt11	0	-3.29957	4.45702e-09	6.67969	1.79977e-10	798624	738573	734008	596255	582800	598396	561966	373392	528540	314424	183775	228027	335364	227135	60977.5	115427	62749.4	59740.3	277.182	254.821	253.414	209.017	204.186	209.597	196.598	130.532	184.86	110.14	63.012	79.379	116.285	78.816	21.561	40.374	22.131	21.165
Kdelr2	0	2.79527	4.46246e-09	4.95648	1.80486e-10	30309.5	31605.4	39229.3	38146.1	35946.6	34374.4	32878.5	129798	79038	160765	132825	154610	103325	132691	295311	253042	249351	241327	10.52	10.904	13.544	13.372	12.594	12.04	11.502	45.375	27.644	56.314	45.542	53.821	35.827	46.044	104.42	88.509	87.942	85.499
C77370	0	-4.47563	4.46246e-09	4.38142	1.80575e-10	158362	160127	203329	199186	198494	195368	158009	45477.1	99153.4	45034.9	61418.8	49301.2	71163.7	57120.4	5761.26	15150	11173.4	6067.87	54.963	55.247	70.199	69.825	69.543	68.43	55.278	15.898	34.68	15.775	21.059	17.162	24.675	19.821	2.037	5.299	3.941	2.15
Rb1cc1	0	-1.11149	4.47989e-09	5.87861	1.8147e-10	253192	225969	263444	258603	291412	293060	274905	193640	224584	197958	78143.4	84070.7	82691.9	91360.2	142510	146403	109673	134859	87.876	77.963	90.953	90.653	102.097	102.648	96.173	67.693	78.55	69.343	26.793	29.266	28.673	31.702	50.391	51.209	38.68	47.779
Mier2	0	1.15044	4.48205e-09	5.48239	1.81748e-10	92605.3	91158.5	88507.5	123472	106344	107816	104374	88550	103448	84757.7	141708	129284	120841	129034	257048	212045	237282	271641	32.141	31.451	30.557	43.283	37.258	37.764	36.514	30.956	36.182	29.69	48.588	45.005	41.901	44.775	90.89	74.169	83.685	96.239
1810011O10Rik	0	4.43413	4.50328e-09	2.14785	1.82801e-10	2436.97	3330.68	3822.27	3763.38	4711.89	2182.9	3801.73	25629.4	24881.3	40252.9	10048.7	14924.8	7763.33	14483.4	80556.2	79128.6	57222.2	101833	0.846	1.149	1.32	1.319	1.651	0.765	1.33	8.96	8.702	14.1	3.445	5.195	2.692	5.026	28.484	27.677	20.181	36.078
Efha2	0	-2.18524	4.50377e-09	4.79955	1.83012e-10	160009	137722	149792	194471	203045	193643	203007	75324.5	107217	66145	30307.5	35068.4	53431.8	36491.3	37777.4	40389.1	45606.8	43484.9	55.535	47.516	51.715	68.172	71.137	67.826	71.02	26.332	37.5	23.17	10.392	12.208	18.527	12.663	13.358	14.127	16.085	15.406
Chd5	0	-4.91132	4.52517e-09	6.78219	1.84073e-10	1.22699e+06	977548	900174	954488	1.00074e+06	1.02604e+06	993534	409252	630225	345235	271816	203379	416896	258783	16931.5	83998.5	43585.1	27444.7	425.857	337.271	310.782	334.595	350.612	359.387	347.577	143.068	220.425	120.932	93.199	70.799	144.555	89.798	5.987	29.381	15.372	9.723
Pdgfrl	0	4.26985	4.52655e-09	1.51087	1.84322e-10	2281.11	3885.54	2870.72	3289.66	3305.13	1920.36	4036.14	13538.6	10250.6	24689.7	2858.5	4995.28	4644.74	3511.14	73464.6	67314.2	48674.1	62992.5	0.792	1.341	0.991	1.153	1.158	0.673	1.412	4.733	3.585	8.649	0.98	1.739	1.611	1.218	25.977	23.545	17.166	22.317
Bc1	0	-0.643078	4.53276e-09	8.39468	1.84767e-10	1.13226e+06	1.15041e+06	1.24386e+06	1.21538e+06	1.11827e+06	1.21214e+06	1.16637e+06	783643	972851	787631	864972	905111	892159	905107	830440	780341	807870	838558	392.979	396.913	429.437	426.049	391.79	424.571	408.041	273.948	340.261	275.899	296.577	315.079	309.349	314.074	293.638	272.946	284.921	297.09
Rad51	0	3.70548	4.54487e-09	2.25351	1.85627e-10	3722.18	3893.48	5187.37	4189.24	3169.01	2405.82	2367.24	11053.6	17225.9	10809	48489.6	53433.2	34618.7	48491	63671.9	39131.8	47764.5	45306	1.292	1.343	1.791	1.469	1.11	0.843	0.828	3.864	6.025	3.786	16.626	18.601	12.004	16.826	22.514	13.687	16.846	16.051
Unc13a	0	-5.57285	4.54487e-09	6.66374	1.85647e-10	1.16982e+06	1.01618e+06	759415	1.26547e+06	1.27985e+06	1.26843e+06	1.33728e+06	600000	682265	433053	146199	141348	305498	175382	13629.6	70617.9	27721.9	16681.7	406.015	350.599	262.186	443.608	448.4	444.287	467.831	209.75	238.627	151.694	50.128	49.205	105.929	60.858	4.819	24.701	9.777	5.91
Lyn	0	3.48743	4.5468e-09	4.23299	1.85919e-10	8477.28	9207.87	11080	10967.3	22310.9	13628.6	13745.3	114519	91750.7	128254	160767	180058	131462	148378	114437	193978	177299	123051	2.942	3.177	3.825	3.845	7.817	4.774	4.809	40.034	32.09	44.926	55.123	62.68	45.583	51.487	40.464	67.849	62.53	43.595
Cln5	0	1.99391	4.60288e-09	3.9805	1.88566e-10	21252.6	19184.5	30024.7	21116.7	20029.6	20256.5	22879.4	66322.8	53550.7	75126.3	59221.6	63927.1	49019.4	67229.9	98275.7	95910.4	90457.5	91889.9	7.376	6.619	10.366	7.402	7.017	7.095	8.004	23.185	18.73	26.316	20.306	22.254	16.997	23.329	34.75	33.547	31.903	32.555
Nek3	0	1.77568	4.60288e-09	1.7439	1.88602e-10	4739.56	5261.79	5568.31	5600.14	7952.39	8258.81	6117.38	4618.77	5723.78	4569.35	13259.5	15920.3	15977.6	14241.3	20939.3	19134.5	24559	26646.9	1.645	1.815	1.922	1.963	2.786	2.893	2.14	1.615	2.002	1.601	4.546	5.542	5.54	4.942	7.404	6.693	8.662	9.441
Ctss	0	4.32589	4.61143e-09	5.22931	1.89345e-10	21130.1	24349	20547	16631	16895.8	23725.7	19737.7	214729	329377	167867	257923	216873	327593	330229	262024	676081	578235	357337	7.334	8.401	7.094	5.83	5.92	8.31	6.905	75.066	115.202	58.802	88.435	75.496	113.59	114.59	92.65	236.478	203.933	126.6
Sox3	0	5.44096	4.61143e-09	1.96494	1.8929e-10	1930.1	2228.89	3418.89	1883.15	2263.16	3511.58	1947.35	1553.92	2681.74	546.429	90933.9	100893	61955.5	86764	112326	75406	122916	149263	0.67	0.769	1.18	0.66	0.793	1.23	0.681	0.543	0.938	0.191	31.179	35.122	21.483	30.107	39.718	26.375	43.35	52.882
Ppp1r16b	0	-3.64406	4.66041e-09	6.00405	1.91554e-10	418816	393942	355120	466815	502218	469739	568758	238346	337205	163665	130782	136736	214907	137311	27282.5	67901	35396.2	34551.5	145.36	135.917	122.604	163.642	175.954	164.533	198.974	83.322	117.94	57.33	44.842	47.599	74.517	47.647	9.647	23.75	12.484	12.241
Ncoa2	0	-1.17026	4.66754e-09	6.06791	1.92045e-10	258217	236361	251727	315385	339319	306401	324916	181028	232136	178920	130333	119421	130816	139786	142210	142271	131395	137498	89.621	81.549	86.908	110.558	118.882	107.321	113.668	63.284	81.191	62.674	44.688	41.572	45.359	48.506	50.284	49.763	46.341	48.714
Lix1l	0	2.16641	4.70506e-09	5.97746	1.93788e-10	59736.8	73616.3	80147	76578.9	82041.2	74381.1	74228.8	148669	142971	201989	530883	532756	348151	479416	400689	303854	330349	415593	20.733	25.399	27.67	26.845	28.743	26.053	25.968	51.972	50.005	70.755	182.027	185.458	120.719	166.358	141.681	106.281	116.508	147.239
Nek2	0	4.4954	4.74678e-09	2.95498	1.95849e-10	3238.17	2896.91	3310.43	4038.82	2766.52	4104.91	4014.79	30033.7	25118	29392.8	155890	149806	78581.8	149828	85776.5	72951.8	85667.8	92834.6	1.124	0.999	1.143	1.416	0.969	1.438	1.405	10.499	8.785	10.296	53.451	52.149	27.248	51.99	30.33	25.517	30.213	32.89
Tacc2	0	-1.42211	4.74678e-09	5.64941	1.9591e-10	150394	177905	164308	176583	189397	166883	177991	120479	122380	106672	289120	254219	289307	206345	76196.2	66114.6	61170	74428.4	52.198	61.38	56.727	61.901	66.356	58.453	62.268	42.118	42.803	37.366	99.132	88.496	100.315	71.602	26.942	23.125	21.574	26.369
Mta2	0	1.69828	4.74891e-09	6.81776	1.96199e-10	176882	194091	145901	181673	177208	175066	185831	345212	286374	367440	529814	503844	391460	511671	599363	552365	617423	710835	61.391	66.965	50.372	63.685	62.085	61.319	65.011	120.68	100.161	128.711	181.66	175.393	135.735	177.551	211.931	193.205	217.754	251.839
Kif20b	0	4.60519	4.74961e-09	2.22415	1.9643e-10	1936.04	3216.53	3419.42	2963.43	2572.62	1070.54	3880.02	11782.9	15866.3	18713.3	55445.6	45785.2	30815.6	52467.1	75829.2	60143.9	59299.9	72602.3	0.672	1.11	1.181	1.039	0.901	0.375	1.357	4.119	5.549	6.555	19.011	15.938	10.685	18.206	26.813	21.037	20.914	25.722
Kif14	0	4.18925	4.75781e-09	2.51907	1.96971e-10	3556.72	2298.37	2757.98	3716.01	3896.14	3026.67	3439.66	16819.3	17750.8	17285.1	80294.9	81677.8	44983.9	92091.5	74946.9	55655.1	61843.5	61331.3	1.234	0.793	0.952	1.303	1.365	1.06	1.203	5.88	6.208	6.055	27.531	28.433	15.598	31.956	26.501	19.467	21.811	21.729
Hsd17b4	0	2.28852	4.76369e-09	6.67229	1.97821e-10	95904.1	119474	137160	96938.1	104591	113469	105097	724861	504991	827380	452810	524599	356636	441685	514780	570692	606207	628673	33.286	41.22	47.354	33.982	36.644	39.744	36.767	253.4	176.624	289.823	155.258	182.619	123.66	153.265	182.023	199.616	213.798	222.73
Zfp239	0	-2.94348	4.76369e-09	4.02101	1.97695e-10	126513	109680	93979.6	101526	87516.9	95561.2	93087.6	71431.7	83462.3	61843.6	26112.7	25509.4	38140.5	27198.2	18371.3	16397.7	11061.5	11856.3	43.909	37.842	32.446	35.59	30.662	33.472	32.566	24.971	29.191	21.663	8.953	8.88	13.225	9.438	6.496	5.736	3.901	4.201
Nova2	0	-4.0474	4.76369e-09	5.29202	1.9757e-10	249248	258551	232453	309178	279978	281588	286455	118013	183525	86232.3	140161	138078	174892	124726	15234.3	33513.6	20807.7	9131	86.508	89.205	80.254	108.382	98.091	98.63	100.213	41.256	64.189	30.206	48.058	48.066	60.642	43.28	5.387	11.722	7.339	3.235
Map3k12	0	-1.21187	4.79895e-09	7.00647	1.99489e-10	560062	582205	512421	510849	534908	539368	531289	364269	424142	307955	278922	266905	334049	253314	247663	255064	266820	235929	194.383	200.871	176.912	179.078	187.407	188.922	185.866	127.342	148.347	107.874	95.636	92.912	115.829	87.9	87.572	89.216	94.103	83.586
Nptn	0	-1.80111	4.80044e-09	7.76223	1.99755e-10	1.04227e+06	1.0417e+06	849126	1.18883e+06	1.21299e+06	1.16616e+06	1.26023e+06	728027	801704	622275	323805	340307	526158	347619	336466	381494	325080	325259	361.745	359.404	293.158	416.744	424.976	408.466	440.879	254.506	280.401	217.977	111.025	118.465	182.441	120.624	118.972	133.438	114.65	115.235
Nfib	0	1.51272	4.80283e-09	6.79067	2.00059e-10	242316	262984	229387	187953	227958	252108	240680	182523	210239	168015	350087	390426	331572	353043	859210	713685	692879	633969	84.102	90.734	79.195	65.887	79.866	88.305	84.199	63.807	73.532	58.854	120.036	135.912	114.97	122.507	303.811	249.631	244.366	224.606
Extl2	0	-1.23625	4.82245e-09	5.48769	2.01081e-10	169631	175989	193322	155514	154787	172830	168192	133512	125237	107768	134461	128699	153826	129662	74737.7	80790.9	78858.9	76853.6	58.875	60.719	66.744	54.515	54.23	60.536	58.84	46.674	43.802	37.75	46.103	44.801	53.338	44.993	26.427	28.259	27.812	27.228
BC048403	0	-1.4897	4.84786e-09	2.97633	2.02758e-10	31300.8	33307.7	26340.8	28900.3	28162.7	30209	33096.9	29799.2	30381.4	26529.6	21495.3	21239.3	21162.9	24507.1	9713.55	12966.5	12477.7	11346.5	10.864	11.492	9.094	10.131	9.867	10.581	11.579	10.417	10.626	9.293	7.37	7.394	7.338	8.504	3.435	4.535	4.401	4.02
Gucy1b3	0	-3.57012	4.84786e-09	5.66881	2.02716e-10	319365	367514	265062	404774	356252	336749	365799	184836	292011	156862	108859	110708	145295	113485	36764.1	52154	28912	17083.7	110.844	126.799	91.512	141.893	124.814	117.951	127.971	64.615	102.133	54.947	37.325	38.539	50.38	39.38	13	18.242	10.197	6.053
Mia1	0	6.50615	4.84786e-09	1.47455	2.02624e-10	4111.12	4574.4	10280.2	3130.94	1562.96	2094.84	4399.1	916.185	2447.55	474.308	4088.69	3460.83	4320.99	1833.78	456744	367328	474862	198735	1.427	1.578	3.549	1.098	0.548	0.734	1.539	0.32	0.856	0.166	1.402	1.205	1.498	0.636	161.502	128.483	167.475	70.409
Kcnk6	0	3.22621	4.85631e-09	3.30065	2.03317e-10	10613.5	9220.28	6957.45	11676.4	8613.91	8870.31	12365.5	50781.3	60102.2	58287.1	30169.4	23908	38594.4	39418.3	78745.9	117000	131707	72843.6	3.684	3.181	2.402	4.093	3.018	3.107	4.326	17.752	21.021	20.417	10.344	8.323	13.382	13.678	27.844	40.924	46.451	25.807
Fsd1	0	-3.76424	4.92187e-09	4.27004	2.0648e-10	131949	137180	134522	124764	111611	122719	116973	68802.3	90479.6	45360.3	60789	54148.9	78345.8	66134.8	11082.2	16576.2	7754.11	6946.06	45.796	47.329	46.443	43.736	39.103	42.984	40.922	24.052	31.646	15.889	20.843	18.85	27.166	22.949	3.919	5.798	2.735	2.461
Hps3	0	2.25485	4.92187e-09	4.35798	2.06288e-10	24577.6	33019.4	28645.1	45225.5	45979.5	47326.5	49491.5	35405.6	46277.2	37204.9	47969.7	44435.2	56857.4	55456.1	160624	179500	246647	210660	8.53	11.392	9.89	15.854	16.109	16.577	17.314	12.377	16.186	13.033	16.448	15.468	19.715	19.243	56.795	62.785	86.988	74.634
Rtn4	0	-1.85635	4.95978e-09	8.48859	2.08281e-10	1.8145e+06	1.67527e+06	1.90196e+06	1.38923e+06	1.54745e+06	1.46483e+06	1.42208e+06	1.3013e+06	1.7109e+06	1.24921e+06	708912	806590	934763	854570	422969	504715	428186	556924	629.766	577.996	656.647	486.994	542.153	513.077	497.499	454.912	598.397	437.585	243.069	280.783	324.121	296.537	149.559	176.538	151.013	197.31
Psph	0	1.2944	5.01151e-09	4.63116	2.10666e-10	46142	50894.2	44247.3	42781.3	43867.2	46154.2	39694.7	58894.3	68842	48723.6	117685	113793	107472	105613	117847	113225	107834	136046	16.015	17.559	15.276	14.997	15.369	16.166	13.887	20.588	24.078	17.067	40.351	39.612	37.265	36.648	41.67	39.604	38.031	48.199
Dusp2	0	4.02423	5.02069e-09	1.43715	2.11391e-10	2453.88	1557.39	2395.2	1668.27	1230.49	2592.95	4766.96	10859.2	12324.3	5417.42	15341.8	13440.1	11533.6	12045.6	35933.1	32964.7	39113	46257.8	0.852	0.537	0.827	0.585	0.431	0.908	1.668	3.796	4.311	1.898	5.26	4.679	3.999	4.18	12.706	11.53	13.794	16.389
Trim30a	0	4.88541	5.02069e-09	3.62335	2.11478e-10	4225.85	6508.48	6247.39	7389.04	7636.57	11710.4	12077.7	79224.2	64336.8	52574.9	49151.5	34790.3	57845.9	57962.2	248033	416643	193071	172784	1.467	2.246	2.157	2.59	2.676	4.102	4.225	27.695	22.502	18.416	16.853	12.111	20.058	20.113	87.703	145.733	68.093	61.215
Klc2	0	-2.49567	5.02185e-09	7.18618	2.11866e-10	1.02154e+06	923293	830053	653101	703735	723355	705365	556655	580700	449018	306183	251027	457794	305970	143728	151551	151104	155453	354.552	318.552	286.573	228.944	246.556	253.365	246.764	194.597	203.104	157.287	104.983	87.385	158.736	106.172	50.821	53.009	53.292	55.075
Pex2	0	1.24301	5.02185e-09	4.73942	2.11954e-10	48230.2	42833.8	58141.4	58262.1	58581.1	61928.8	59722	69251.8	61665	68853.5	85320.5	87194.8	79234	78409.5	149119	124799	136001	155434	16.739	14.778	20.073	20.424	20.524	21.691	20.893	24.209	21.568	24.119	29.254	30.353	27.474	27.208	52.728	43.652	47.965	55.068
5730590G19Rik	0	6.54365	5.05349e-09	1.17082	2.13504e-10	1053.95	547.918	678.008	336.976	420.608	526.186	330.488	6131.58	8165.83	7435.73	67846.7	68088.2	45000.6	70311.4	65247.2	46409.8	46357.8	50280.4	0.366	0.189	0.234	0.118	0.147	0.184	0.116	2.143	2.856	2.605	23.263	23.702	15.604	24.398	23.071	16.233	16.35	17.814
Zfr2	0	-2.95468	5.08911e-09	4.87687	2.15225e-10	152074	168584	165194	209822	206418	213750	219207	93199.2	137708	60095.4	46102.7	58848.8	73970.5	70274.8	23154.1	28086.5	27027	27409.2	52.781	58.165	57.033	73.553	72.319	74.869	76.687	32.581	48.164	21.051	15.807	20.486	25.649	24.385	8.187	9.824	9.532	9.711
Plxna4	0	-3.45184	5.09238e-09	5.46695	2.15908e-10	301024	340840	370322	300343	282727	297806	295707	140387	183447	133851	90780	76611.9	148617	78306.4	23829.9	54677.5	26223.5	26195.4	104.478	117.596	127.852	105.285	99.055	104.311	103.45	49.077	64.162	46.887	31.126	26.669	51.532	27.172	8.426	19.125	9.249	9.281
Clec5a	0	3.28303	5.09238e-09	2.13831	2.16011e-10	3692.47	3321.24	2689.06	3015.2	3746.3	2831.83	4323.49	55099.7	42530.5	58542.9	16700.1	13165.6	21083.5	15002.4	28996.3	44452.7	32220.8	36065.4	1.282	1.146	0.928	1.057	1.313	0.992	1.513	19.262	14.875	20.507	5.726	4.583	7.311	5.206	10.253	15.549	11.364	12.777
Uba7	0	4.76142	5.09238e-09	4.18578	2.15915e-10	6084.19	10487.3	11709.9	12552.1	11576.3	16510.5	18238.3	84720.8	61659	57027.9	110621	49635	121843	83267.7	300503	479086	420436	246818	2.112	3.618	4.043	4.4	4.056	5.783	6.38	29.617	21.566	19.976	37.929	17.278	42.248	28.894	106.256	167.574	148.28	87.444
Gm7457	0	-3.16874	5.09513e-09	4.63252	2.16345e-10	135033	133074	193117	128521	157137	141842	132072	58047.3	73749.7	57730.7	92689	78458.8	111983	89348.9	10311.6	27631.1	16559	19172.5	46.866	45.913	66.673	45.053	55.053	49.682	46.204	20.292	25.794	20.222	31.781	27.312	38.829	31.004	3.646	9.665	5.84	6.793
Hmha1	0	3.30967	5.09699e-09	4.40292	2.16856e-10	15775.4	16792.3	16812.3	18082.9	21119.5	22441.1	22763.7	167894	114108	168741	73131.6	64983.7	74344.4	71952.7	144705	272493	273373	158157	5.475	5.794	5.804	6.339	7.399	7.86	7.964	58.693	39.91	59.108	25.075	22.622	25.778	24.968	51.167	95.312	96.414	56.033
3110047P20Rik	0	-2.4082	5.09699e-09	5.00946	2.16836e-10	182652	165924	186487	216618	172758	242125	138153	94933.9	126645	93868.6	62628.9	50937	60380.4	78133.2	36854.8	42863.1	37833.6	32794.7	63.394	57.247	64.384	75.935	60.526	84.808	48.331	33.187	44.295	32.881	21.474	17.732	20.936	27.112	13.032	14.993	13.343	11.619
Sertad3	0	3.47551	5.11224e-09	2.11787	2.17722e-10	4617.53	4432.47	6135.73	3833.71	4907.76	4242.51	3895.59	12928	8249.9	19409.2	14238.5	19505	13674.4	19004.6	52141.4	43323.8	69619.6	55053.7	1.603	1.529	2.118	1.344	1.719	1.486	1.363	4.519	2.885	6.799	4.882	6.79	4.741	6.595	18.437	15.154	24.554	19.505
Gm6548	0	1.73405	5.12744e-09	6.24575	2.18587e-10	99605.3	103684	114717	80740.8	85305.2	91487.7	84218.6	316254	285063	357700	495128	462572	413029	482496	334133	363540	335204	312500	34.57	35.773	39.606	28.304	29.887	32.045	29.463	110.557	99.702	125.299	169.767	161.026	143.214	167.427	118.147	127.158	118.22	110.714
Mgat3	0	-2.79397	5.16021e-09	6.54696	2.20641e-10	589019	561441	654016	423017	454284	419004	427393	318811	402736	298028	285221	214724	343097	235443	64057.3	97491.2	70000.8	81935.1	204.433	193.707	225.797	148.288	159.16	146.762	149.519	111.451	140.86	104.396	97.795	74.748	118.966	81.699	22.65	34.1	24.688	29.028
Ddx39	0	2.54935	5.16021e-09	5.36174	2.20452e-10	31979.9	40510	32193.3	49958.8	51286.3	48808.2	43398.6	111384	104379	118249	407414	377518	217424	367765	271238	229116	271430	295747	11.099	13.977	11.115	17.513	17.968	17.096	15.183	38.938	36.507	41.422	139.692	131.418	75.39	127.615	95.908	80.14	95.728	104.779
Kif4	0	4.34046	5.16021e-09	2.91584	2.20514e-10	2920.98	2817	6454.16	2364.2	3461.82	6579.53	3439.66	23406	22481.8	20368.9	152506	137384	78957.5	137574	83211.2	74116.1	82984.1	86699.3	1.014	0.972	2.228	0.829	1.213	2.305	1.203	8.182	7.863	7.135	52.29	47.825	27.378	47.738	29.423	25.924	29.267	30.716
Nrg3	0	-3.44123	5.1708e-09	4.28182	2.21314e-10	129565	124915	125603	117176	123136	157600	134227	62369.8	83396.7	53151.3	47822.8	38050.7	65825.5	47178.1	8307.76	23750.9	13269.3	10586	44.969	43.098	43.364	41.076	43.141	55.201	46.958	21.803	29.169	18.618	16.397	13.246	22.824	16.371	2.938	8.308	4.68	3.75
Arhgap44	0	-3.59803	5.17202e-09	5.2236	2.21586e-10	262053	231208	291410	274916	233546	252216	235468	115474	177679	89290.8	88997.2	77347.7	161081	94927.8	20918.7	28995.7	18504.3	23378.9	90.952	79.771	100.608	96.372	81.824	88.342	82.376	40.368	62.145	31.278	30.515	26.926	55.853	32.94	7.397	10.142	6.526	8.283
3200001D21Rik	0	-2.25552	5.19804e-09	0.708626	2.23142e-10	7918.31	9736.92	7225.66	8481.04	8773.52	8496.05	7590.57	3716.14	4232.03	3937.64	3912.23	5234.23	5951.67	4707.37	2002.51	1861.57	2036.58	1617.59	2.748	3.359	2.495	2.973	3.074	2.976	2.655	1.299	1.48	1.379	1.341	1.822	2.064	1.633	0.708	0.651	0.718	0.573
Incenp	0	2.22424	5.19804e-09	4.96729	2.23088e-10	35296.7	36049.8	27415.8	37504.4	47940.6	34815.8	42781.6	67421.7	65049.9	63352.3	287443	293335	186466	281501	210405	154045	205219	182111	12.251	12.438	9.465	13.147	16.796	12.195	14.967	23.57	22.752	22.192	98.557	102.113	64.656	97.681	74.398	53.882	72.377	64.519
Kcnc3	0	-4.81567	5.24243e-09	5.27872	2.2527e-10	258471	287935	376313	279761	397970	304063	344398	185664	173053	149222	106470	99055.4	165112	112795	8381.07	28409.4	16346.7	5661.78	89.709	99.343	129.921	98.07	139.43	106.503	120.484	64.905	60.526	52.271	36.506	34.482	57.251	39.14	2.963	9.937	5.765	2.006
Tnni3	0	5.86103	5.26295e-09	0.564266	2.26375e-10	947.912	678.94	2184.15	1945.67	6012.39	1884.04	1968.25	3614.29	726.107	2256.78	1519.68	2083.49	1719.67	558.702	100280	92541.7	136766	137718	0.329	0.234	0.754	0.682	2.106	0.66	0.689	1.263	0.254	0.791	0.521	0.725	0.596	0.194	35.458	32.369	48.235	48.791
6230409E13Rik	0	-1.65848	5.29368e-09	6.20065	2.27922e-10	381294	320073	338297	304465	340817	333553	318833	177526	250659	184140	177653	162627	210772	174141	131868	124977	95193.1	107995	132.338	110.431	116.796	106.73	119.406	116.832	111.54	62.06	87.67	64.502	60.913	56.612	73.083	60.427	46.628	43.714	33.573	38.261
Ankrd44	0	2.93848	5.33895e-09	4.37909	2.31458e-10	25226.2	25951.6	28700.7	32870.7	44032.7	41011.7	37865.7	51858.7	41990.1	64808.9	40766.9	44064	42282.9	35382	225175	213993	271173	432081	8.755	8.954	9.909	11.523	15.427	14.365	13.247	18.129	14.686	22.702	13.978	15.339	14.661	12.278	79.62	74.85	95.638	153.08
Epb4.1l3	0	-3.8155	5.33895e-09	6.34814	2.30634e-10	458945	414134	613251	543959	700309	604310	662644	261364	384891	292794	199365	210586	259335	213827	31550.8	80825.3	59934.6	22667.3	159.288	142.884	211.723	190.684	245.356	211.668	231.819	91.368	134.618	102.563	68.357	73.307	89.922	74.198	11.156	28.271	21.138	8.031
Sema6c	0	-2.45168	5.33895e-09	3.80997	2.3126e-10	59857.8	74558.7	67578.5	55314.3	73956.6	63029.6	63250.6	35429	42714.2	29535.5	65359.9	60366.1	68832.3	46147.5	10030.5	12850.1	14293.4	14687.7	20.775	25.724	23.331	19.39	25.911	22.077	22.128	12.385	14.94	10.346	22.41	21.014	23.867	16.013	3.547	4.495	5.041	5.204
Tmem8b	0	-2.25863	5.33895e-09	5.69449	2.31412e-10	318611	275433	271431	249032	233219	264213	250280	165549	179853	127635	132358	102777	176095	113947	53831.1	58110.2	60566.9	67471.1	110.582	95.029	93.711	87.298	81.709	92.544	87.558	57.873	62.905	44.709	45.382	35.778	61.059	39.54	19.034	20.326	21.361	23.904
Mapre3	0	-2.06669	5.33895e-09	6.61044	2.30877e-10	508411	531463	506992	444479	496696	450287	472404	288190	400045	225821	197602	213009	319243	199815	131187	121748	123928	125191	176.457	183.364	175.037	155.812	174.019	157.719	165.266	100.746	139.918	79.103	67.753	74.151	110.695	69.336	46.387	42.585	43.707	44.353
Cald1	0	3.81936	5.33895e-09	6.06945	2.30809e-10	30224.4	44274	58358.8	66280.7	53874.2	64792.5	59576.1	730874	448407	1.12436e+06	153711	206745	135135	184893	1.00264e+06	903993	699662	653473	10.49	15.275	20.148	23.235	18.875	22.695	20.842	255.501	156.833	393.851	52.704	71.97	46.857	64.158	354.528	316.197	246.758	231.516
Osgin1	0	6.71503	5.33895e-09	1.28552	2.30848e-10	657.232	2331.62	1247.56	1306.88	1053.23	1370.51	2085.68	8347.99	7443.72	4275.08	5475.86	11858.8	3078.57	7291.68	143253	117071	153063	208221	0.228	0.804	0.431	0.458	0.369	0.48	0.73	2.918	2.603	1.498	1.878	4.128	1.067	2.53	50.653	40.949	53.983	73.77
Gprasp2	0	-4.54946	5.34345e-09	6.22072	2.3188e-10	600064	559296	1.04614e+06	724840	657636	732792	567388	194198	331938	152334	137360	172142	250084	215537	30829.8	46644.5	41362.5	16632.3	208.267	192.967	361.176	254.092	230.405	256.671	198.495	67.889	116.097	53.361	47.097	59.924	86.715	74.792	10.901	16.315	14.588	5.893
Ankrd24	0	-3.19058	5.34749e-09	3.96014	2.32282e-10	70546.8	82281.7	92101.6	104102	108391	127689	115593	51569.9	58318.2	44202.1	34781.8	34660.4	47898.2	38393.4	10312.5	16084.9	15440.8	7222.77	24.485	28.389	31.798	36.493	37.975	44.725	40.439	18.028	20.397	15.484	11.926	12.066	16.608	13.323	3.646	5.626	5.446	2.559
Tspyl1	0	-1.8213	5.35413e-09	6.68382	2.32798e-10	525335	529175	531524	447792	430454	444574	434504	330376	407227	297915	198896	213280	279552	237855	157169	165275	124374	138532	182.33	182.574	183.507	156.973	150.811	155.719	152.007	115.494	142.43	104.357	68.196	74.245	96.932	82.536	55.574	57.81	43.865	49.08
Fam78b	0	-2.80291	5.3596e-09	3.99716	2.33512e-10	87934.7	82961.6	58333.7	90113.7	92510.9	91449.1	95394.8	77337.2	105453	81990.9	30360.9	31427.3	41552.3	31963.9	13053.9	12959.7	17910.2	9695.65	30.52	28.623	20.14	31.589	32.412	32.031	33.373	27.036	36.883	28.721	10.41	10.94	14.408	11.092	4.616	4.533	6.317	3.435
Slc23a2	0	-1.43681	5.3596e-09	6.74867	2.33405e-10	446581	422387	444464	437041	507064	506342	513186	304813	320016	237728	265799	232685	310231	241286	170880	221103	159920	199664	154.997	145.731	153.45	153.204	177.652	177.353	179.532	106.557	111.928	83.274	91.136	81	107.57	83.727	60.422	77.337	56.401	70.738
Gpm6a	0	-3.75686	5.3596e-09	8.10406	2.33719e-10	2.05062e+06	2.01911e+06	1.57818e+06	2.28587e+06	2.05684e+06	2.13365e+06	2.06547e+06	991338	1.54165e+06	798496	510924	460155	909645	579229	117870	315731	158691	114281	711.718	696.629	544.862	801.31	720.622	747.341	722.581	346.555	539.201	279.705	175.183	160.185	315.412	200.993	41.678	110.436	55.967	40.488
Rab6a	0	-1.63427	5.35971e-09	7.75027	2.33951e-10	1.20882e+06	1.06573e+06	1.08549e+06	864368	910562	943879	909059	660443	844873	674539	392697	410270	458354	448235	354225	371501	313785	344164	419.551	367.696	374.761	303.003	319.019	330.607	318.024	230.88	295.5	236.284	134.646	142.819	158.93	155.538	125.252	129.943	110.666	121.933
Kctd3	0	-0.969439	5.37031e-09	5.79052	2.34642e-10	178261	179798	182620	182579	199043	203057	197213	126160	135963	113511	255170	202089	202335	197417	105911	100687	112942	97715.2	61.87	62.034	63.049	64.003	69.735	71.124	68.993	44.103	47.554	39.762	87.491	70.349	70.158	68.504	37.449	35.218	39.832	34.619
Prkaa2	0	-3.50124	5.38913e-09	4.4646	2.35782e-10	206303	155499	148316	136099	171032	160185	151742	75176.8	121619	67544.8	37489.6	32266.8	52114.1	46003.5	17309.7	20894.8	12424.2	12130.3	71.602	53.65	51.206	47.709	59.922	56.107	53.085	26.281	42.537	23.66	12.854	11.232	18.07	15.963	6.121	7.309	4.382	4.298
Isg15	0	6.01923	5.38913e-09	4.52705	2.35922e-10	5894.06	8360.19	13138.1	8853.19	6858.51	8130.02	11220.6	111303	117891	35658.8	306414	125983	262564	249162	674638	719693	511832	543854	2.046	2.884	4.536	3.103	2.403	2.848	3.925	38.91	41.233	12.491	105.062	43.856	91.042	86.46	238.548	251.733	180.514	192.68
Ccl12	0	6.8221	5.39115e-09	3.01074	2.37153e-10	1459.35	2398.12	3649.16	1680.48	1061.56	443.076	1792.11	141437	111818	106781	110695	69561	110226	119796	170259	209506	219284	142929	0.507	0.827	1.26	0.589	0.372	0.155	0.627	49.444	39.109	37.404	37.954	24.215	38.22	41.569	60.202	73.281	77.337	50.638
Sephs1	0	1.19991	5.39115e-09	4.87238	2.37155e-10	52175.4	49573	53812.6	54000.1	61326.6	51883.3	53041	61242.9	71382.7	67450	166489	138326	117125	134861	139101	124761	139592	129193	18.109	17.104	18.579	18.93	21.486	18.173	18.556	21.41	24.967	23.627	57.085	48.153	40.612	46.797	49.185	43.639	49.231	45.771
Slc39a1	0	3.06799	5.39115e-09	6.40399	2.3713e-10	91217.6	109194	92002.2	71469.1	74882	70909.7	74941.8	392185	244042	490523	424180	458595	295139	390120	763305	622641	784209	830181	31.659	37.674	31.763	25.053	26.235	24.837	26.218	137.101	85.355	171.825	145.441	159.642	102.337	135.372	269.9	217.786	276.576	294.122
Fam115a	0	-1.81484	5.39115e-09	6.84612	2.36793e-10	540198	485220	590416	582122	547732	585823	568180	265743	394084	245344	284896	257413	268113	298292	207692	201008	129879	157157	187.489	167.409	203.839	204.062	191.9	205.193	198.772	92.899	137.833	85.942	97.684	89.608	92.966	103.508	73.438	70.308	45.806	55.678
Synm	0	-2.03896	5.39115e-09	4.93798	2.36699e-10	163701	145242	186305	123062	145900	160587	149175	107054	122480	128012	50131.1	53783.6	69933.8	62286.6	35598.8	47719.5	40983.6	36918.8	56.817	50.111	64.321	43.139	51.117	56.248	52.187	37.424	42.838	44.841	17.189	18.723	24.249	21.614	12.587	16.691	14.454	13.08
4933439F18Rik	0	-1.67472	5.39904e-09	5.35404	2.37731e-10	187593	194922	174482	163810	170250	166811	171173	167935	193394	166945	84574.5	82276.6	99883.9	73095	67656.5	69793.1	52134.6	50345.1	65.109	67.251	60.239	57.423	59.648	58.428	59.883	58.707	67.641	58.479	28.998	28.641	34.634	25.364	23.923	24.412	18.387	17.837
Srebf1	0	2.35446	5.42271e-09	7.16763	2.39003e-10	211942	228083	296821	176990	188150	221459	199944	370044	300032	388245	600751	459699	470524	494516	1.07979e+06	991187	1.17846e+06	1.57572e+06	73.56	78.693	102.477	62.044	65.919	77.569	69.948	129.361	104.938	135.998	205.983	160.026	163.15	171.598	381.808	346.695	415.621	558.255
Nkx2-2as	0	2.92102	5.43277e-09	3.51711	2.39678e-10	11165.2	11985.7	20356.8	16621.7	19828.8	15325.5	17344.7	10058.4	11289.9	5233.17	89031.7	89217.8	67276.4	91426	113926	97485.8	183041	136998	3.875	4.135	7.028	5.827	6.947	5.368	6.068	3.516	3.949	1.833	30.527	31.058	23.328	31.725	40.283	34.098	64.555	48.537
Klf9	0	-1.94326	5.44436e-09	6.47481	2.40651e-10	474074	410980	364093	399867	430326	446298	487963	284130	366767	300641	180430	147195	231248	190759	92732.6	114381	137646	144028	164.539	141.795	125.702	140.173	150.766	156.322	170.709	99.327	128.279	105.312	61.865	51.24	80.183	66.194	32.79	40.008	48.545	51.027
Pcsk2	0	-5.1687	5.44436e-09	6.19126	2.40587e-10	904575	727312	674177	598137	588923	697458	744001	369891	495546	359352	130692	105631	268853	155542	15621	42808.3	25492.2	11351.4	313.955	250.935	232.758	209.676	206.331	244.295	260.281	129.308	173.32	125.878	44.811	36.771	93.222	53.973	5.523	14.973	8.991	4.022
Rab6b	0	-5.98888	5.44691e-09	7.6552	2.40995e-10	2.53054e+06	2.12008e+06	2.08724e+06	2.15809e+06	2.14183e+06	2.13195e+06	2.08802e+06	1.17444e+06	1.52073e+06	922519	415633	401406	873170	490830	32090.3	126133	35079.6	13248	878.284	731.466	720.614	756.517	750.396	746.746	730.471	410.565	531.886	323.149	142.51	139.734	302.765	170.319	11.347	44.119	12.372	4.694
Tead3	0	4.53761	5.46953e-09	2.80709	2.42229e-10	3881.23	5792.83	5501.53	8183.62	8895.45	6545.4	7591.01	38092	20960	42326	13013.3	14082.8	9006.93	15943.5	142682	108034	200244	223288	1.347	1.999	1.899	2.869	3.117	2.293	2.656	13.316	7.331	14.826	4.462	4.902	3.123	5.532	50.451	37.788	70.622	79.108
E2f3	0	1.2635	5.5172e-09	5.01206	2.44574e-10	68671.6	73232.2	64014.8	68085.7	82743.9	71793.7	75748.3	64011.1	80908.1	70230.6	95466.6	85530.5	80269.8	85793.7	225035	164941	172480	188385	23.834	25.266	22.101	23.867	28.99	25.147	26.5	22.377	28.298	24.601	32.733	29.774	27.833	29.771	79.571	57.693	60.831	66.742
Spna2	0	-1.28021	5.52647e-09	9.55195	2.45219e-10	3.21481e+06	2.99926e+06	2.99551e+06	3.3758e+06	3.47721e+06	3.48274e+06	3.56423e+06	1.90083e+06	2.33913e+06	1.90085e+06	1.55574e+06	1.3072e+06	1.91148e+06	1.5153e+06	1.44607e+06	1.70793e+06	1.32063e+06	1.4161e+06	1115.78	1034.8	1034.19	1183.38	1218.26	1219.88	1246.91	664.5	818.126	665.848	533.425	455.052	662.791	525.81	511.322	597.397	465.763	501.704
Gabrb2	0	-6.91818	5.5276e-09	6.06542	2.45504e-10	1.03512e+06	786449	1.02363e+06	869522	1.02718e+06	921034	982164	448973	619620	426937	106289	89812.5	226434	141622	4662.55	30662.3	10132.2	3499.31	359.264	271.339	353.406	304.81	359.878	322.605	343.599	156.954	216.716	149.552	36.444	31.265	78.514	49.143	1.649	10.725	3.573	1.24
Anp32b	0	1.88353	5.59413e-09	5.69822	2.48696e-10	54987.6	61754.8	54602.3	69151.8	72716.3	65517.4	67226.7	150858	118508	156006	404166	520986	321947	399790	260895	226438	277636	249619	19.085	21.306	18.851	24.241	25.476	22.948	23.519	52.737	41.449	54.647	138.579	181.361	111.632	138.728	92.251	79.203	97.917	88.437
Myo3a	0	2.23629	5.60225e-09	2.24827	2.49295e-10	5891.32	4505.91	8060.22	3912.34	4861.73	5533.76	5028.5	21440	19978.2	23467.4	28481.4	29417.9	22188.5	23720	24627.4	25403.5	27628.7	29628.2	2.045	1.555	2.783	1.371	1.703	1.938	1.759	7.495	6.988	8.22	9.766	10.241	7.694	8.231	8.708	8.886	9.744	10.497
Twsg1	0	1.67157	5.63931e-09	5.43317	2.51184e-10	81724.8	86966.8	94176.3	86070.9	81366.5	88615.1	79571.4	124523	99661.8	154284	97871.7	95803.9	99818.2	105564	310981	255289	284326	329813	28.365	30.005	32.514	30.172	28.507	31.039	27.837	43.531	34.857	54.044	33.558	33.35	34.611	36.631	109.961	89.295	100.277	116.848
Nde1	0	2.17398	5.64964e-09	4.88796	2.51884e-10	39227.7	34897.9	57969.9	35888.9	38185.8	41295.7	48709.9	83937.8	68550.3	85393.6	130112	142684	97829.1	155347	218192	198018	184359	214116	13.615	12.04	20.014	12.581	13.379	14.464	17.041	29.343	23.976	29.913	44.612	49.67	33.921	53.905	77.151	69.262	65.02	75.858
Spc25	0	5.61222	5.69646e-09	1.69717	2.54214e-10	752.753	686.384	1934.11	1219.46	1057.15	1406.28	818.438	11360.5	10851.6	8490.14	71048.7	76218.8	42901.1	73665.5	63212.9	48642.3	54343.4	59637.4	0.261	0.237	0.668	0.427	0.37	0.493	0.286	3.971	3.795	2.974	24.361	26.533	14.876	25.562	22.352	17.014	19.166	21.129
Mapk13	0	6.68748	5.69797e-09	0.0224585	2.54523e-10	1686.04	895.326	602.674	1550.09	555.752	384.182	1990.94	2889.66	1859.05	234.258	1792.21	1645.92	818.921	1089.47	109327	79001.6	109417	118231	0.585	0.309	0.208	0.543	0.195	0.135	0.697	1.01	0.65	0.082	0.615	0.573	0.284	0.378	38.657	27.633	38.589	41.888
Spock1	0	-4.27896	5.71674e-09	6.15196	2.55847e-10	714376	520202	695066	533760	524967	619138	566575	236960	369136	245394	117260	112227	261513	165570	28245.3	55691.5	36258.1	20630.6	247.942	179.479	239.969	187.109	183.924	216.862	198.21	82.837	129.108	85.959	40.206	39.067	90.677	57.453	9.987	19.48	12.788	7.309
Chn1	0	-5.60731	5.71674e-09	7.44917	2.55821e-10	2.18998e+06	2.25331e+06	1.37078e+06	1.5766e+06	1.33343e+06	1.42e+06	1.54652e+06	1.18044e+06	1.57339e+06	1.01021e+06	418619	317381	839998	348299	19675.6	78471.1	44289.6	25077.8	760.085	777.433	473.256	552.676	467.171	497.375	541.032	412.662	550.305	353.865	143.534	110.484	291.262	120.86	6.957	27.447	15.62	8.885
Snx22	0	2.08084	5.74536e-09	7.28143	2.57371e-10	169185	220642	224791	172993	176171	188171	187202	556518	433124	621044	887970	1.0104e+06	717992	970284	721942	816178	1.01138e+06	959066	58.72	76.125	77.608	60.642	61.722	65.91	65.491	194.549	151.488	217.546	304.463	351.731	248.958	336.69	255.274	285.481	356.694	339.784
E2f2	0	4.51072	5.76126e-09	2.13803	2.58329e-10	2144.46	2176.78	4111.32	1561.81	1283.37	2945.76	2780.91	16409.6	13279.1	10260.5	68089.1	63109.5	38489.9	57240.3	63084.7	53511.8	61331.2	47005.7	0.744	0.751	1.419	0.547	0.45	1.032	0.973	5.737	4.644	3.594	23.346	21.969	13.346	19.862	22.306	18.717	21.63	16.653
Gcc2	0	-1.382	5.76339e-09	5.37296	2.58669e-10	195504	167128	183040	196104	199130	214148	212325	111665	168213	104821	67802.1	65172.9	80441.2	69413.8	87148.4	83826.4	78670.4	74076.2	67.854	57.662	63.194	68.744	69.766	75.008	74.28	39.036	58.834	36.718	23.248	22.687	27.892	24.087	30.815	29.321	27.746	26.244
Zfp385a	0	-1.5774	5.76676e-09	5.29714	2.59138e-10	122409	133352	145520	149201	150875	149755	154329	120384	114061	96060	180308	161162	159200	156543	37392.1	63342.8	61517.3	49582	42.485	46.009	50.24	52.302	52.86	52.454	53.99	42.084	39.894	33.649	61.823	56.102	55.201	54.321	13.222	22.156	21.696	17.566
Ip6k3	0	5.08057	5.76676e-09	1.4153	2.59554e-10	4716.25	2413.02	3735.18	2311.94	2446.29	2494.99	3285.76	9053	4657.39	6537.65	2623.64	2413.74	4568.88	3796.69	111635	66844.9	156721	112788	1.637	0.833	1.29	0.81	0.857	0.874	1.149	3.165	1.629	2.29	0.9	0.84	1.584	1.317	39.473	23.381	55.273	39.959
Rnft2	0	-2.00838	5.76676e-09	5.56337	2.59328e-10	242148	235185	220270	233489	223358	225067	238348	131458	180781	93173.1	125085	106122	145716	106049	60054	72983.8	60655.9	55760.3	84.043	81.143	76.047	81.849	78.254	78.833	83.384	45.956	63.229	32.638	42.888	36.942	50.526	36.799	21.235	25.528	21.392	19.755
Fadd	0	2.68395	5.77685e-09	2.28821	2.60254e-10	5116.63	6365.56	7146.06	3074.78	3990.15	3822.01	4569.02	19517.9	17075.8	20688.9	39082.1	29731.6	29015.9	33358.2	36779.3	31288.8	30496.6	31175.7	1.776	2.196	2.467	1.078	1.398	1.339	1.598	6.823	5.972	7.247	13.4	10.35	10.061	11.575	13.005	10.944	10.756	11.045
Abr	0	-2.37783	5.77797e-09	8.24708	2.61183e-10	1.59394e+06	1.75029e+06	1.54592e+06	1.59129e+06	1.59042e+06	1.46346e+06	1.46057e+06	1.03537e+06	1.19487e+06	964890	689347	526908	1.07204e+06	671123	276298	449192	322498	282421	553.217	603.881	533.723	557.827	557.209	512.597	510.963	361.948	417.915	337.991	236.36	183.422	371.721	232.881	97.697	157.117	113.739	100.058
Atrn	0	-1.6713	5.77797e-09	6.77388	2.61776e-10	577137	493487	496879	527862	527062	513489	555819	277091	437051	259583	207755	197785	279748	206724	188580	181785	180848	164543	200.31	170.262	171.546	185.042	184.658	179.857	194.447	96.866	152.861	90.929	71.234	68.851	97	71.734	66.681	63.584	63.782	58.295
Bend4	0	-2.63724	5.77797e-09	3.40979	2.61563e-10	41103	34649.8	46590.2	49177	53943.6	54600.7	52946.3	23716.7	26693.3	26791.2	66511	66359.3	62368.2	47191.7	10664.3	8557.69	7359.03	6718.31	14.266	11.955	16.085	17.239	18.899	19.125	18.523	8.291	9.336	9.385	22.805	23.1	21.626	16.376	3.771	2.993	2.595	2.38
Braf	0	-1.60942	5.77797e-09	6.25737	2.6148e-10	338968	324690	331198	475076	475990	467877	454490	175380	234316	166848	111967	128862	147813	126666	138035	148410	133370	153448	117.647	112.024	114.345	166.537	166.765	163.881	158.999	61.31	81.953	58.445	38.391	44.858	51.253	43.953	48.808	51.911	47.037	54.365
Tmem176a	0	3.78116	5.77797e-09	5.93529	2.61036e-10	41160.5	49643.9	67004.6	31927.2	32564.1	43637.7	37704.2	263843	177558	275172	435951	623801	321806	613826	563955	474292	661407	852956	14.286	17.128	23.133	11.192	11.409	15.285	13.19	92.235	62.102	96.39	149.477	217.152	111.583	212.999	199.411	165.897	233.266	302.191
Cdt1	0	4.41931	5.77797e-09	3.44388	2.61758e-10	6877.16	6699.57	4477.31	2503.87	4964.06	5278.93	4240.31	47543.1	38845	41336.3	252452	189780	126908	200470	125858	89401	130574	98600.5	2.387	2.311	1.546	0.878	1.739	1.849	1.483	16.62	13.586	14.48	86.559	66.064	44.004	69.563	44.502	31.27	46.051	34.933
Disp2	0	-4.97335	5.78009e-09	7.10732	2.62118e-10	1.24454e+06	1.16552e+06	1.8117e+06	1.16833e+06	1.22128e+06	1.24914e+06	1.09664e+06	410089	570522	354986	376064	353154	655401	415623	24127.2	117157	48153.3	26124	431.947	402.123	625.483	409.556	427.878	437.529	383.649	143.36	199.544	124.348	128.943	122.937	227.255	144.222	8.531	40.979	16.983	9.255
Pi4ka	0	-1.69459	5.7926e-09	7.49799	2.62931e-10	832384	739670	656580	780160	779226	794528	807467	439830	577070	411466	571425	504519	657238	532134	250930	338085	239297	213116	288.899	255.199	226.682	273.484	273.005	278.295	282.484	153.757	201.834	144.132	195.928	175.629	227.892	184.651	88.727	118.255	84.395	75.504
Cbfa2t2	0	-1.03871	5.80175e-09	5.25254	2.63593e-10	144423	134582	138112	165428	148755	152870	150648	105542	136195	106357	78446.8	85055	102436	84699.9	79436.5	74253.3	72785.4	84571.4	50.125	46.433	47.683	57.991	52.117	53.545	52.703	36.896	47.635	37.256	26.897	29.609	35.519	29.391	28.088	25.972	25.67	29.962
Fermt3	0	3.4865	5.82691e-09	4.33122	2.65231e-10	11960.4	11787.1	9881.06	17146.7	19175.6	16992.6	14663.4	178454	125147	181965	118211	97855.9	88337.1	119744	123199	199527	241478	147722	4.151	4.067	3.411	6.011	6.718	5.952	5.13	62.384	43.771	63.741	40.532	34.065	30.63	41.551	43.562	69.79	85.165	52.336
Eps8l3	0	-2.69797	5.82691e-09	5.42748	2.651e-10	286705	266995	293698	224501	227540	239866	246150	146109	202777	122876	78542.8	68526.4	125715	81247.1	46166.1	49507.4	37817.8	36965.5	99.508	92.118	101.398	78.698	79.719	84.017	86.113	51.077	70.923	43.042	26.93	23.855	43.591	28.193	16.324	17.317	13.338	13.096
Rfc3	0	2.48657	5.83148e-09	3.77341	2.65686e-10	12677.1	20249.6	12635.8	11549.9	14861.8	11821	14291.5	31218.1	35245.4	23276.3	170028	156998	120869	126821	84740.8	65491	94375.7	91508.1	4.4	6.986	4.362	4.049	5.207	4.14	5	10.913	12.327	8.153	58.298	54.653	41.91	44.007	29.964	22.907	33.285	32.42
Ubiad1	0	1.34967	5.85104e-09	4.24494	2.67571e-10	32802.6	37465.7	43391.4	31589.8	34967.3	34413.5	31594.8	54598.8	51791.8	57125.8	69390.9	63671.6	64186.5	67472.6	110303	93537.7	88106.7	94245.5	11.385	12.926	14.981	11.074	12.251	12.054	11.053	19.087	18.115	20.011	23.792	22.165	22.256	23.413	39.003	32.717	31.074	33.39
Dusp8	0	-3.04974	5.85104e-09	6.17545	2.67502e-10	479850	523042	417243	495170	438161	423602	463127	281632	352064	202510	124909	119809	222865	124274	66526.9	74176.2	39269.4	68135	166.544	180.459	144.052	173.581	153.511	148.373	162.02	98.454	123.137	70.937	42.828	41.707	77.276	43.123	23.523	25.945	13.85	24.139
Ubxn8	0	-0.499089	5.85104e-09	3.7462	2.66837e-10	41366.7	43534	44393.2	44508.1	47940.1	48528.6	49908.3	33509.3	36918.4	36058.9	32032.6	33551.7	34372.6	33233.5	34414.2	34367.5	35485.7	35429.7	14.357	15.02	15.327	15.602	16.796	16.998	17.46	11.714	12.912	12.631	10.983	11.68	11.918	11.532	12.169	12.021	12.515	12.552
2810417H13Rik	0	4.67078	5.85104e-09	3.37111	2.67502e-10	3994.58	4055.77	3203.03	4140.4	3969.1	4590.37	5659.68	30278.1	37145.5	28837.4	230265	271306	145793	271539	156513	124648	108914	82636.2	1.386	1.399	1.106	1.451	1.391	1.608	1.98	10.585	12.992	10.101	78.952	94.445	50.553	94.224	55.342	43.599	38.412	29.277
Xpnpep1	0	1.77126	5.86745e-09	5.05005	2.68571e-10	42335.2	50318	52275.5	42003.8	52561.9	46715	45331.3	72677.3	74812.5	87996.8	224381	250392	165317	184480	165172	156255	179705	197417	14.693	17.361	18.048	14.724	18.415	16.363	15.859	25.407	26.166	30.824	76.935	87.164	57.322	64.015	58.404	54.654	63.379	69.942
Tsnax	0	-1.28219	5.86836e-09	6.76231	2.68862e-10	417489	439066	336448	519290	450565	412142	444775	308854	357142	294500	254218	304755	309393	274048	201989	191341	189707	179101	144.9	151.485	116.158	182.037	157.857	144.359	155.6	107.97	124.913	103.161	87.165	106.088	107.279	95.095	71.422	66.927	66.906	63.453
Fkbp1a	0	-1.50092	5.91363e-09	7.56844	2.71438e-10	639131	796619	597561	862960	726023	701399	704339	495157	658838	457037	627951	755949	761671	617996	273315	284375	297324	238590	221.826	274.847	206.306	302.51	254.365	245.675	246.406	173.098	230.433	160.096	215.309	263.154	264.103	214.446	96.642	99.468	104.861	84.529
Cdh22	0	2.98404	5.91363e-09	5.00353	2.71367e-10	59255.5	43273	39867.3	89589.6	95678.4	76535.4	66846.4	30387.9	48665.2	25119.9	68737.1	66008.9	67424.5	46701.9	605724	437077	546194	635700	20.566	14.93	13.764	31.406	33.521	26.808	23.385	10.623	17.021	8.799	23.568	22.978	23.379	16.206	214.18	152.88	192.632	225.22
Mtbp	0	3.0351	5.91631e-09	2.43576	2.72063e-10	5991.41	3000.14	5477.49	5788.65	4596.34	7285.7	4616.16	13405.5	8418.03	15846.4	52554.5	44983.6	38810.7	44673.2	43377.3	38070.8	54717.8	45697.2	2.079	1.035	1.891	2.029	1.61	2.552	1.615	4.686	2.944	5.551	18.02	15.659	13.457	15.502	15.338	13.316	19.298	16.19
Fam131b	0	-4.59673	5.91631e-09	5.94923	2.71845e-10	607170	468973	381797	380044	435008	361880	410535	335111	458889	319493	212274	169192	257600	178544	14279.6	41088.9	22107.3	10360	210.733	161.804	131.814	133.224	152.406	126.754	143.621	117.149	160.499	111.915	72.784	58.898	89.321	61.955	5.049	14.372	7.797	3.67
Slbp	0	1.40926	5.93222e-09	3.95732	2.73047e-10	28894.9	26485.1	33726.7	27469.9	30483.6	24734.6	25760.3	34366.1	31886.7	35222.9	67657	76437	57510.2	70702.5	84692.6	75727	85858.7	76155.6	10.029	9.138	11.644	9.63	10.68	8.664	9.012	12.014	11.153	12.338	23.198	26.609	19.941	24.534	29.947	26.488	30.281	26.981
Lgi2	0	-5.54704	5.94944e-09	2.6057	2.74092e-10	62535.7	63540.4	63660.6	71323.1	71781.1	55550.7	66455.9	36915.2	34234.1	20068.8	13252	15333.9	17608.9	10216.8	1293.14	2439.1	1449.71	1095.61	21.705	21.923	21.979	25.002	25.149	19.457	23.249	12.905	11.974	7.03	4.544	5.338	6.106	3.545	0.457	0.853	0.511	0.388
Fam111a	0	4.04658	5.95907e-09	3.61467	2.75042e-10	5763.8	4599.72	7624.24	5824.31	7085.22	5202.97	6017.74	98169.3	66932.9	114774	140951	134295	100395	137240	124752	130958	101948	76178	2	1.587	2.632	2.042	2.482	1.822	2.105	34.318	23.41	40.204	48.329	46.75	34.811	47.623	44.112	45.806	35.955	26.989
Acot7	0	-2.2902	5.95907e-09	5.03645	2.74965e-10	124140	150991	151317	196073	193283	182402	161083	69552.6	77755	60124.9	97540.7	111833	149888	114281	34011.1	48170.5	39277.1	26712.9	43.086	52.094	52.242	68.733	67.717	63.889	56.353	24.314	27.195	21.061	33.444	38.93	51.972	39.656	12.026	16.849	13.852	9.464
Josd1	0	-1.53519	5.99837e-09	5.66239	2.77413e-10	238529	220146	177548	196145	193837	171016	188342	176824	200321	169922	138015	139235	149250	142530	73730.1	78859	68070.4	73106.4	82.787	75.954	61.298	68.759	67.911	59.901	65.889	61.815	70.064	59.522	47.322	48.469	51.751	49.458	26.07	27.583	24.007	25.901
Ncs1	0	-3.10719	5.99837e-09	6.88728	2.77705e-10	709635	779131	841482	743259	748716	715681	683607	366266	508634	334114	215983	265163	403526	254641	66270.3	169028	80750.5	83982.1	246.296	268.814	290.519	260.549	262.315	250.678	239.152	128.041	177.898	117.037	74.055	92.306	139.919	88.361	23.433	59.122	28.479	29.754
Kif1b	0	-1.93457	5.99837e-09	8.90268	2.77875e-10	2.53781e+06	2.09073e+06	2.55759e+06	2.25471e+06	2.32573e+06	2.48766e+06	2.38484e+06	1.12489e+06	1.69051e+06	1.08437e+06	1.12643e+06	948268	1.44611e+06	1.0797e+06	640513	837775	541825	695330	880.808	721.339	882.998	790.386	814.83	871.339	834.31	393.244	591.267	379.845	386.224	330.102	501.427	374.657	226.481	293.035	191.092	246.346
Morc4	0	3.56718	5.99837e-09	3.50788	2.77562e-10	8372.16	7977.06	7276.42	17222.9	19987.5	15070.6	13416.6	11867	11574.2	15989.6	82046.2	117879	54673.6	78585.8	166420	165006	138710	146278	2.906	2.752	2.512	6.037	7.003	5.279	4.694	4.148	4.048	5.601	28.132	41.035	18.958	27.269	58.845	57.715	48.921	51.824
Cdc25a	0	1.4838	6.00329e-09	3.46704	2.78357e-10	16269.9	16385.4	19785.1	15975.6	21014.3	16357.5	18443.8	27832.3	24134.7	27927.8	64825.6	59568.7	51255.2	64276.2	58241.5	46613.5	57003.2	52373.3	5.647	5.653	6.831	5.6	7.362	5.729	6.452	9.73	8.441	9.783	22.227	20.736	17.772	22.304	20.594	16.304	20.104	18.555
Sema4c	0	1.64068	6.01509e-09	5.19104	2.7916e-10	48434.5	54904.2	44323.2	48633.4	52849.3	50004.2	48986.7	122727	116113	137492	228755	235360	168412	220859	147661	167016	200134	157922	16.81	18.943	15.302	17.048	18.516	17.515	17.137	42.903	40.611	48.162	78.435	81.931	58.395	76.638	52.212	58.419	70.584	55.949
Oip5	0	3.5785	6.02984e-09	0.981003	2.801e-10	1478.54	1680.97	822.799	1577.92	1744.62	1384.82	1279.7	4962.64	4377.65	4423.53	26570.5	27227.1	17304.9	28209.5	18935.4	15599.1	20736.9	16810.6	0.513	0.58	0.284	0.553	0.611	0.485	0.448	1.735	1.531	1.55	9.11	9.478	6	9.789	6.695	5.456	7.314	5.956
Pcsk1n	0	-3.52461	6.03601e-09	7.1849	2.80644e-10	1.03573e+06	1.14188e+06	1.00733e+06	694875	602460	667668	651301	516751	664276	410824	611480	500330	827676	575490	64760.8	92481.1	86121.2	62843.4	359.475	393.967	347.777	243.588	211.074	233.86	227.851	180.648	232.335	143.908	209.661	174.17	286.99	199.696	22.899	32.348	30.373	22.265
Nedd4l	0	-3.26061	6.05919e-09	5.57283	2.81978e-10	268342	280944	229864	411815	304467	346476	357392	156190	220881	136616	96835.5	100698	157845	92485.7	25278.2	52685	36903.3	29967.4	93.135	96.931	79.36	144.361	106.671	121.358	125.03	54.601	77.255	47.855	33.203	35.054	54.731	32.093	8.938	18.428	13.015	10.617
Cep55	0	6.35738	6.08711e-09	1.55834	2.83795e-10	623.411	484.39	1134.29	293.022	334.43	1374.36	959.44	21802.5	23040.3	20205.7	59151.9	64459.6	38222.9	68612.3	62091	53146.2	56697.5	55551.4	0.216	0.167	0.392	0.103	0.117	0.481	0.336	7.622	8.058	7.078	20.282	22.439	13.253	23.809	21.955	18.589	19.996	19.681
Stx1b	0	-5.48533	6.08711e-09	5.76076	2.83686e-10	571119	486260	492833	439063	515218	478671	479863	261003	389794	194780	180289	145141	208553	180045	6585.51	41503	10906.6	6717.42	198.221	167.768	170.149	153.913	180.509	167.662	167.875	91.242	136.333	68.229	61.817	50.525	72.314	62.476	2.329	14.517	3.847	2.38
Spg21	0	1.53994	6.09277e-09	3.85704	2.84317e-10	20706.9	26087.6	26072	30615.5	25202.7	27625.3	29367.2	40178.6	38849.5	41973.8	47021.5	49722.8	44912.2	46800	80026.9	65397.4	88032.5	102561	7.187	9.001	9.001	10.732	8.83	9.676	10.274	14.046	13.588	14.703	16.122	17.309	15.573	16.24	28.297	22.875	31.047	36.336
Srpk2	0	-1.3118	6.1629e-09	6.7438	2.87851e-10	461275	406856	399183	503674	535083	522206	526754	258800	365075	248339	208890	220867	244936	216123	214280	225208	186153	205803	160.097	140.372	137.817	176.562	187.468	182.91	184.279	90.472	127.687	86.991	71.623	76.886	84.93	74.995	75.768	78.773	65.653	72.913
Cdk2ap2	0	1.60732	6.19958e-09	4.84105	2.89952e-10	54628.8	59386.9	54905.8	45195.3	46427.5	47046.9	43378.6	106029	81270.9	95514.1	94886.9	87775.2	87743.4	87746	148548	162094	178268	166696	18.96	20.49	18.956	15.843	16.266	16.479	15.176	37.066	28.425	33.458	32.534	30.555	30.424	30.448	52.526	56.697	62.872	59.058
Cdca3	0	6.51421	6.19958e-09	3.5737	2.90091e-10	5374.4	3533.66	2373.82	1364.02	2318.49	2902.83	3043.34	50422.9	52910.2	47998.7	335139	306934	155551	283355	255773	184797	330642	341772	1.865	1.219	0.82	0.478	0.812	1.017	1.065	17.627	18.506	16.813	114.911	106.847	53.936	98.325	90.44	64.638	116.611	121.085
Flywch2	0	2.52003	6.2604e-09	3.12258	2.93203e-10	14455	18039.1	22001.8	30128.5	29547.9	32245.4	29925	11950.6	9269.25	5434.79	7982.7	8385.54	14545.3	9267.63	168265	154322	166568	121346	5.017	6.224	7.596	10.562	10.352	11.294	10.469	4.178	3.242	1.904	2.737	2.919	5.043	3.216	59.497	53.978	58.745	42.991
Zfp647	0	1.95509	6.2772e-09	1.95808	2.94648e-10	6532.1	5094.54	6536.97	4610.7	7847.11	6106.19	7774.72	7318.74	6097.6	9452.98	18410.7	17212.2	16389.2	17811.4	29981	26136.2	25263.5	23838.9	2.267	1.758	2.257	1.616	2.749	2.139	2.72	2.559	2.133	3.311	6.313	5.992	5.683	6.181	10.601	9.142	8.91	8.446
Rhoq	0	1.88931	6.2772e-09	6.5556	2.94598e-10	127946	129102	185303	159645	189430	148647	166502	238551	224290	248175	417037	280670	369593	277127	717032	594272	548230	659829	44.407	44.542	63.975	55.964	66.367	52.066	58.249	83.394	78.447	86.933	142.992	97.704	128.153	96.163	253.538	207.863	193.351	233.768
Mvp	0	3.08031	6.2772e-09	4.99768	2.94789e-10	22771.8	22397.1	32296.4	29068.8	24418.3	35525.9	31145.6	304161	179406	350504	119619	108061	113528	132691	225761	210759	337477	262797	7.904	7.727	11.15	10.19	8.555	12.443	10.896	106.33	62.748	122.778	41.015	37.617	39.365	46.044	79.828	73.719	119.022	93.105
Rgs17	0	-4.48212	6.286e-09	5.17413	2.95504e-10	273321	237879	315358	350630	318645	332499	290672	126165	203876	92022.4	76134.6	82874.2	128402	97078.8	10369.3	31191.8	14788.9	9321.47	94.863	82.072	108.876	122.913	111.638	116.463	101.688	44.105	71.307	32.235	26.105	28.849	44.522	33.687	3.667	10.91	5.216	3.302
Serpinh1	0	4.50342	6.286e-09	6.43188	2.95736e-10	34421	43872.5	59783.8	53550.3	43961.7	38413.3	36777.3	2.34341e+06	1.17663e+06	2.65853e+06	252746	369900	152784	292320	1.38951e+06	1.33524e+06	945598	744810	11.947	15.137	20.64	18.772	15.402	13.455	12.866	819.216	411.534	931.256	86.66	128.766	52.977	101.436	491.32	467.039	333.495	263.876
Tmem25	0	-4.53563	6.3313e-09	4.38907	2.98136e-10	187298	163897	221610	152708	202436	181118	179629	102704	93008.2	87906.8	32846.4	33281.3	69859.8	44513	4699.66	16407.4	9776.34	6955.49	65.006	56.547	76.51	53.532	70.924	63.439	62.841	35.903	32.53	30.793	11.262	11.586	24.223	15.446	1.662	5.739	3.448	2.464
Sgsm2	0	-2.48611	6.33162e-09	6.43952	2.9842e-10	485377	522009	370400	441590	411881	413560	418937	264267	334378	204922	281719	204419	346636	248811	78409.3	110305	85021.2	67540.7	168.462	180.102	127.88	154.799	144.304	144.855	146.561	92.383	116.951	71.782	96.595	71.161	120.193	86.338	27.725	38.582	29.985	23.929
Vars	0	2.04365	6.34312e-09	7.0215	2.99232e-10	161205	169957	159818	177539	182349	179559	178931	347872	302665	334584	936374	820636	519808	839730	721806	611558	892833	886868	55.95	58.638	55.177	62.236	63.887	62.893	62.597	121.61	105.859	117.201	321.06	285.672	180.239	291.388	255.226	213.91	314.886	314.205
Chaf1a	0	2.84995	6.34415e-09	4.03329	2.9955e-10	21819.8	13442.8	18372.5	13032.2	11065.6	15321.6	13374.4	37924.8	38984.6	36733.3	218408	176595	122824	168066	138392	113574	112367	99430.3	7.573	4.638	6.343	4.568	3.877	5.367	4.679	13.258	13.635	12.867	74.887	61.475	42.588	58.319	48.935	39.726	39.63	35.227
Nckap1l	0	3.10706	6.35855e-09	4.67082	3.005e-10	21352.2	18713.5	17543.8	21434.1	20189.7	21515.8	27460.8	221731	154644	254146	114683	95014.1	111956	123910	154977	264118	234876	151720	7.411	6.456	6.057	7.514	7.074	7.536	9.607	77.514	54.088	89.025	39.322	33.075	38.82	42.997	54.799	92.383	82.836	53.752
Ephb2	0	2.53519	6.35864e-09	5.29333	3.00774e-10	69222.7	76480.9	77497	40683.2	43565.1	58787	50433.6	99659.2	86415.2	103520	136686	139636	108218	121398	388843	365772	359630	329870	24.025	26.387	26.756	14.261	15.263	20.591	17.644	34.839	30.224	36.262	46.866	48.609	37.524	42.125	137.492	127.939	126.835	116.868
Adam12	0	4.54901	6.37348e-09	4.93307	3.01746e-10	9450.33	15950.1	18845.8	29694.9	17205.8	21032	22036.4	84340.6	37519.8	108600	358248	268417	316338	277165	631249	343934	429551	499483	3.28	5.503	6.506	10.41	6.028	7.367	7.709	29.484	13.123	38.041	122.834	93.439	109.687	96.177	223.205	120.301	151.495	176.96
Pcyt2	0	0.893953	6.41279e-09	6.49288	3.0388e-10	210352	237244	271382	230951	236556	238442	230115	154946	173568	137004	225572	241191	260623	240726	513105	432952	475581	476549	73.008	81.853	93.694	80.96	82.878	83.518	80.503	54.166	60.707	47.991	77.343	83.961	90.369	83.532	181.43	151.437	167.729	168.835
Desi1	0	-1.58027	6.41507e-09	6.26367	3.0426e-10	312057	293954	433685	293286	370695	313172	338916	209960	239814	169045	211038	202849	223041	186930	106347	135315	116892	125512	108.307	101.419	149.728	102.811	129.874	109.693	118.566	73.399	83.876	59.215	72.36	70.614	77.338	64.865	37.604	47.33	41.226	44.467
Fam126b	0	-2.67612	6.42495e-09	5.78691	3.05004e-10	349440	309539	377630	406339	416038	421707	405073	154369	247461	144710	61756.1	58496.6	108662	86413.2	59024.2	95851.7	55804.1	55037.5	121.282	106.797	130.375	142.442	145.76	147.709	141.71	53.965	86.551	50.69	21.175	20.363	37.678	29.986	20.871	33.527	19.681	19.499
A230072E10Rik	0	-2.57637	6.42495e-09	3.68594	3.05274e-10	69040.9	64924.1	95092.5	89528.6	83613.5	89836.5	73418.8	27819.2	48650.7	23070.5	23803.7	25641	30973.2	28693.1	15886	15137	11883.2	15574.4	23.962	22.4	32.83	31.384	29.294	31.467	25.685	9.725	17.016	8.081	8.162	8.926	10.74	9.957	5.617	5.295	4.191	5.518
Spnb2	0	-1.67903	6.46037e-09	9.38083	3.07906e-10	2.82211e+06	2.54833e+06	3.40272e+06	3.12923e+06	3.04881e+06	3.3106e+06	3.24545e+06	2.22635e+06	2.79885e+06	2.52275e+06	1.2431e+06	1.08694e+06	1.55042e+06	1.21758e+06	1.08372e+06	1.33741e+06	876241	895772	979.482	879.22	1174.78	1096.95	1068.16	1159.59	1135.38	778.294	978.917	883.695	426.23	378.374	537.597	422.501	383.195	467.798	309.034	317.36
Kidins220	0	-1.22689	6.46037e-09	7.54564	3.07976e-10	666855	682870	780434	892638	855862	848779	877014	462258	645136	497329	372755	367210	451279	385312	385508	408338	323266	358509	231.448	235.602	269.442	312.913	299.854	297.297	306.814	161.598	225.64	174.209	127.808	127.83	156.477	133.704	136.313	142.828	114.01	127.015
Ndfip2	0	-1.08125	6.46037e-09	5.39876	3.07449e-10	171555	169041	146422	174247	172532	185868	210318	122110	140775	111942	78777	84478.6	93037.4	80150.2	83791.5	94705.9	86190.6	92972.5	59.542	58.322	50.552	61.082	60.447	65.103	73.578	42.688	49.237	39.212	27.011	29.408	32.26	27.812	29.628	33.126	30.398	32.939
Lnp	0	-1.72463	6.46037e-09	5.29157	3.08055e-10	191700	161658	186221	216829	259120	245473	261476	108068	127362	111232	45455.4	55236.8	61293.7	66998.3	70337.1	77610.3	64360.3	68923.3	66.534	55.775	64.292	76.009	90.784	85.981	91.475	37.779	44.546	38.964	15.586	19.229	21.253	23.249	24.871	27.146	22.699	24.419
2700089E24Rik	0	-1.46556	6.49312e-09	6.4283	3.09892e-10	404082	385219	413003	378385	348291	372005	382686	294972	340638	289791	142238	151325	193537	155673	176531	162810	137884	127240	140.246	132.907	142.588	132.642	122.025	130.3	133.878	103.117	119.14	101.511	48.77	52.678	67.107	54.019	62.42	56.947	48.629	45.079
Pgcp	0	1.90753	6.52602e-09	3.44204	3.11739e-10	11534.9	12853.2	20335.4	19155.8	16820.4	20899.4	15472.9	36544.7	33246.8	46686.4	38795.1	34465.4	39644.5	40780.3	63516.9	71566	71467.3	60455.4	4.003	4.435	7.021	6.715	5.893	7.32	5.413	12.775	11.628	16.354	13.302	11.998	13.746	14.151	22.459	25.032	25.205	21.418
Serpina3f	0	6.18421	6.57786e-09	3.17788	3.14495e-10	2696.11	4563.49	3427.97	1495.39	1933.14	2589.1	2017.63	46590	80174.9	33276.7	130743	93191.4	130913	151514	137271	198647	275708	194559	0.936	1.574	1.183	0.524	0.677	0.907	0.706	16.287	28.042	11.657	44.829	32.441	45.393	52.576	48.538	69.482	97.237	68.929
Gpc4	0	4.12227	6.59267e-09	4.4891	3.15483e-10	21896.6	35003.1	30781.2	18847.2	18056.8	23728.5	15601	341993	245878	485276	14766	13003.1	24989.9	19247.3	422756	282570	605453	440348	7.6	12.077	10.627	6.607	6.326	8.311	5.458	119.555	85.998	169.987	5.063	4.527	8.665	6.679	149.484	98.837	213.532	156.009
Rab4b	0	0.671297	6.65695e-09	4.77635	3.18842e-10	68440.7	64286.9	66266.8	70586.2	71115.6	68529.7	63702.5	64598.4	66859.9	55251.7	81912.5	83495	85670.7	79140.8	114515	112035	126552	111937	23.754	22.18	22.878	24.744	24.916	24.004	22.286	22.583	23.385	19.354	28.086	29.066	29.706	27.462	40.492	39.187	44.633	39.658
Mapk10	0	-3.43237	6.6686e-09	6.62165	3.19683e-10	827679	747756	670541	547228	615489	627445	593150	336701	463746	318453	197804	178932	346759	217719	58042.6	107431	68291.4	43545.5	287.266	257.989	231.502	191.83	215.639	219.772	207.507	117.705	162.198	111.551	67.822	62.288	120.236	75.549	20.523	37.577	24.085	15.428
Sec13	0	1.52448	6.67266e-09	5.86478	3.20161e-10	87209.3	115176	88379.8	87449.6	83165.9	84145.8	88046.6	145645	131595	157306	374960	329597	284289	328603	284274	277296	275343	280975	30.268	39.738	30.513	30.655	29.137	29.473	30.802	50.915	46.026	55.103	128.564	114.736	98.575	114.026	100.518	96.992	97.108	99.545
Pnp	0	2.10884	6.72314e-09	5.10109	3.22869e-10	43872.7	52448.1	58451.8	47612.7	45575.6	43417.6	36356	159266	138571	159031	121167	116051	118348	126818	192235	293963	221537	172930	15.227	18.096	20.18	16.691	15.968	15.208	12.719	55.677	48.466	55.707	41.545	40.399	41.036	44.006	67.973	102.822	78.132	61.267
Mecp2	0	-1.11186	6.74189e-09	6.85581	3.24055e-10	502225	454010	562902	462758	475247	486296	482155	281195	401999	301489	234243	221401	242689	235786	250606	242941	228653	255402	174.309	156.641	194.34	162.219	166.505	170.332	168.677	98.301	140.602	105.608	80.316	77.072	84.15	81.818	88.613	84.975	80.642	90.485
Birc5	0	5.82908	6.75407e-09	2.44075	3.24927e-10	2321.79	678.939	780.588	1789.39	1961.54	2540.66	1293.04	23598	23116.3	23923.3	143260	143822	81293.6	138910	99987.7	76031	94009.3	92003.1	0.806	0.234	0.269	0.627	0.687	0.89	0.452	8.249	8.085	8.38	49.12	50.066	28.188	48.202	35.355	26.594	33.155	32.595
Vamp4	0	-1.55689	6.75939e-09	5.49957	3.2547e-10	199839	192065	206777	220433	230509	239729	209155	109560	154240	95134.6	76071.2	104002	110482	99126.8	72096.9	92005.4	79361	71887.7	69.359	66.266	71.389	77.273	80.76	83.968	73.171	38.3	53.946	33.325	26.083	36.204	38.309	34.397	25.493	32.181	27.989	25.469
Plk4	0	2.72924	6.77484e-09	3.76711	3.26502e-10	10979.6	12000.6	10470.9	15083.8	12498.8	14479.5	17259.7	35036.1	42139.7	42088.5	123505	124826	73413.2	123030	115966	93027.1	89999.7	79975.6	3.811	4.14	3.615	5.288	4.379	5.072	6.038	12.248	14.739	14.743	42.347	43.453	25.455	42.692	41.005	32.539	31.741	28.334
Fgf14	0	-2.14142	6.79784e-09	4.5202	3.27899e-10	142058	122439	115081	153523	130754	159219	151569	67233.9	99612.7	60658.1	26733.1	30008.4	40551.2	31207.9	29172.4	28104.4	43257	37081	49.305	42.244	39.731	53.817	45.81	55.769	53.025	23.504	34.84	21.248	9.166	10.446	14.061	10.829	10.315	9.83	15.256	13.137
Prkcb	0	-3.82689	6.81643e-09	8.42912	3.29085e-10	3.28996e+06	2.51703e+06	1.39569e+06	2.55233e+06	2.2249e+06	2.5665e+06	2.97037e+06	1.50761e+06	2.07827e+06	1.23497e+06	833407	673576	949100	659921	113906	293753	240334	145660	1141.86	868.419	481.857	894.719	779.5	898.953	1039.15	527.036	726.889	432.599	285.755	234.479	329.092	228.994	40.276	102.748	84.761	51.605
Rabgap1l	0	-3.07041	6.83724e-09	5.83692	3.3038e-10	382736	330287	333644	450357	395565	460885	446965	149134	309602	122217	88339.7	95938.4	142981	99899.1	41032.8	59512.5	53254.3	52163.1	132.838	113.955	115.189	157.872	138.588	161.432	156.366	52.135	108.285	42.811	30.29	33.397	49.577	34.665	14.509	20.816	18.782	18.481
Gm12359	0	-0.949068	6.83921e-09	6.77856	3.31673e-10	411686	397677	376841	451088	432875	418143	421386	314002	377362	344041	228022	245482	286158	224601	240215	229565	214144	246936	142.886	137.206	130.103	158.129	151.659	146.461	147.417	109.77	131.985	120.514	78.183	85.455	99.223	77.937	84.938	80.297	75.524	87.486
Gm5441	0	-3.45369	6.83921e-09	5.99431	3.31897e-10	479818	497097	471816	402688	390016	398222	381304	220218	304727	181670	139361	103597	245669	137701	29131.7	44711.6	50691.1	48441	166.533	171.507	162.893	141.162	136.643	139.483	133.395	76.985	106.58	63.637	47.784	36.063	85.184	47.783	10.301	15.639	17.878	17.162
Ctla2a	0	3.20378	6.83921e-09	4.58453	3.31927e-10	15350.3	28595.8	30375.7	23616.6	29491.1	18866.8	23193.8	72917.9	120117	50890.9	103547	156836	105036	124239	233171	218148	195967	306707	5.328	9.866	10.487	8.279	10.332	6.608	8.114	25.491	42.012	17.827	35.504	54.596	36.42	43.111	82.448	76.304	69.114	108.662
Apbb1	0	-3.26118	6.83921e-09	7.72877	3.31798e-10	1.70998e+06	1.5897e+06	1.25639e+06	1.02658e+06	1.02791e+06	1.07795e+06	1.00877e+06	823266	1.08876e+06	702180	586487	503109	853090	585680	109648	198602	146999	109845	593.49	548.474	433.763	359.868	360.133	377.567	352.907	287.8	380.802	245.967	201.092	175.138	295.802	203.232	38.771	69.467	51.844	38.917
Psd3	0	-3.19159	6.83921e-09	7.71651	3.31917e-10	1.87119e+06	1.67307e+06	1.43098e+06	1.31674e+06	1.52962e+06	1.60585e+06	1.6193e+06	687337	1.24218e+06	722304	240200	196924	448937	300535	203329	254791	137397	166941	649.441	577.24	494.042	461.582	535.909	562.471	566.495	240.282	434.462	253.016	82.358	68.551	155.665	104.286	71.896	89.12	48.457	59.145
Dom3z	0	1.34685	6.88418e-09	4.13138	3.34402e-10	33526.6	35444.3	30655.1	35854.7	34853.7	33573.6	36760.8	42688.4	37431.3	34463.8	74208	65053.1	57396.2	60683.7	90790.9	78741.2	102879	107479	11.636	12.229	10.584	12.569	12.211	11.76	12.86	14.923	13.092	12.072	25.444	22.646	19.902	21.057	32.103	27.542	36.284	38.078
Llgl1	0	1.52051	6.91704e-09	6.79069	3.36292e-10	189970	196446	243910	185866	178645	186000	185287	206716	210215	197441	652390	563778	453771	539202	658727	560272	557731	637997	65.934	67.777	84.209	65.155	62.589	65.149	64.821	72.265	73.524	69.161	223.689	196.257	157.341	187.104	232.922	195.971	196.701	226.033
Gabarapl1	0	-2.97875	6.93432e-09	7.43914	3.37426e-10	1.23169e+06	1.26396e+06	1.13888e+06	794676	782361	797415	791434	701041	937169	574083	403340	407452	640040	435506	112045	152332	136806	122797	427.489	436.087	393.195	278.573	274.103	279.306	276.874	245.072	327.781	201.096	138.296	141.839	221.929	151.121	39.618	53.282	48.249	43.505
Ddx21	0	1.79678	6.93584e-09	6.10975	3.37795e-10	75384.2	85728.5	77889.1	92337.2	100104	85305	97469.4	218349	183390	244260	566592	480484	359490	503037	325519	325041	298427	366870	26.164	29.578	26.891	32.369	35.072	29.879	34.099	76.331	64.142	85.562	194.27	167.262	124.65	174.555	115.101	113.692	105.25	129.977
Gatsl2	0	-2.12039	6.95318e-09	5.83863	3.38935e-10	321893	278238	324942	265974	300322	298572	282341	158249	266508	153367	115506	94366	148133	123153	81092.6	82844.5	66819.2	64756	111.721	95.997	112.185	93.237	105.219	104.579	98.774	55.321	93.213	53.723	39.604	32.85	51.364	42.734	28.674	28.977	23.566	22.942
2900097C17Rik	0	-2.04878	6.95881e-09	8.81632	3.39505e-10	2.6514e+06	2.22499e+06	2.39564e+06	2.37886e+06	2.37796e+06	2.3052e+06	2.14983e+06	1.29501e+06	1.77816e+06	1.14006e+06	761468	816899	1.35879e+06	800544	623319	691493	566375	581670	920.234	767.66	827.087	833.906	833.128	807.429	752.093	452.715	621.921	399.353	261.089	284.371	471.151	277.79	220.402	241.869	199.75	206.078
Pcdh10	0	-2.87728	6.97549e-09	6.66713	3.40614e-10	669893	467454	447841	631784	647192	579535	583695	250874	461274	198176	352660	302212	272367	355974	67206.8	115989	80615.1	78257.4	232.503	161.28	154.616	221.471	226.746	202.99	204.199	87.702	161.334	69.419	120.918	105.203	94.441	123.524	23.764	40.57	28.431	27.726
Trim37	0	-2.25743	7.02115e-09	7.11355	3.43142e-10	944073	848642	726346	658978	694167	713494	755945	516850	615821	414957	228159	202984	329810	237701	197717	195255	141704	157486	327.664	292.797	250.769	231.004	243.204	249.911	264.459	180.682	215.387	145.355	78.23	70.661	114.359	82.483	69.911	68.296	49.977	55.795
D10Bwg1379e	0	-5.13474	7.04301e-09	4.09905	3.4451e-10	232045	153690	200105	181092	159280	184917	194023	73702.8	115554	68644.5	29965.3	19575	33356.6	31336.3	3010.03	12739.6	7018.49	3854.63	80.537	53.026	69.085	63.482	55.804	64.77	67.877	25.765	40.416	24.045	10.274	6.814	11.566	10.874	1.064	4.456	2.475	1.366
Gal3st3	0	-3.96239	7.07775e-09	3.59495	3.46509e-10	74703.2	89036.4	61118.5	70950.5	67531.4	70520.6	59226	45842.5	49115.5	29380.7	63753.6	68510.4	73459.8	54325.7	3518.26	6183.57	6671.25	3743.22	25.928	30.719	21.101	24.872	23.66	24.701	20.72	16.026	17.178	10.292	21.86	23.849	25.472	18.851	1.244	2.163	2.353	1.326
Nek8	0	2.20694	7.09878e-09	2.68726	3.47841e-10	8905.08	10636.2	9267.7	11337.5	8204.07	10474.2	10151.3	17052	17380	19319.7	26097	23015	21691.6	16676	46626.4	36307.2	57248.6	58764.6	3.091	3.67	3.2	3.974	2.874	3.669	3.551	5.961	6.079	6.768	8.948	8.012	7.521	5.787	16.487	12.699	20.191	20.819
Gm16701	0	-3.60884	7.12475e-09	1.90419	3.4953e-10	27814.9	26872.2	25474.2	27009.3	30908.6	29430.7	31970.7	15101.9	20116.8	12295.7	5451.37	6375.57	9102.5	5005.96	1510.38	3440.43	4091.33	1866.45	9.654	9.271	8.795	9.468	10.829	10.309	11.185	5.279	7.036	4.307	1.869	2.219	3.156	1.737	0.534	1.203	1.443	0.661
Bai2	0	-2.43969	7.12475e-09	8.1812	3.49718e-10	1.58589e+06	1.73888e+06	1.09812e+06	1.29072e+06	1.18655e+06	1.22272e+06	1.34471e+06	818108	1.12684e+06	655887	1.23698e+06	1.0232e+06	1.24463e+06	991447	195979	312477	270296	303401	550.422	599.945	379.121	452.461	415.711	428.275	470.432	285.997	394.121	229.751	424.13	356.187	431.564	344.034	69.297	109.297	95.328	107.491
Xkr4	0	-3.645	7.12689e-09	3.39906	3.50403e-10	92907.8	80195.3	107564	82247	71293.4	91046.2	80431.6	42964.1	69674.7	57750.7	12531.1	8329.22	18528.2	12826.5	5679.91	8381.18	9953.31	6327.51	32.246	27.669	37.136	28.832	24.978	31.89	28.138	15.02	24.369	20.229	4.297	2.899	6.424	4.451	2.008	2.932	3.51	2.242
Rasal2	0	-1.40187	7.12689e-09	6.14529	3.50428e-10	315379	278152	262915	291487	327302	311783	307335	134324	194140	168515	229896	214175	173762	190988	123803	121635	109739	134381	109.46	95.967	90.771	102.18	114.671	109.207	107.518	46.957	67.902	59.029	78.826	74.557	60.25	66.273	43.776	42.545	38.703	47.609
Ap3b2	0	-4.25663	7.14965e-09	6.16961	3.51851e-10	502405	534666	550849	557848	615126	608038	573079	251435	339988	158206	184052	163433	331392	188758	15938.8	50355	48486.2	25991	174.372	184.469	190.179	195.553	215.512	212.974	200.485	87.897	118.913	55.418	63.107	56.893	114.907	65.499	5.636	17.613	17.1	9.208
Nkiras2	0	2.09783	7.16131e-09	4.37382	3.54715e-10	27660.4	27309.4	26833.4	19729.2	24908	20297.3	22539.1	104271	88901.8	114874	116285	105931	82831.7	114723	109098	105463	102451	126463	9.6	9.422	9.264	6.916	8.727	7.109	7.885	36.451	31.094	40.239	39.871	36.876	28.721	39.809	38.576	36.889	36.133	44.804
Ptrf	0	2.31649	7.16131e-09	5.04543	3.5406e-10	33724.5	42424.8	43118.9	37030.2	35987.7	39374.3	32983.5	309731	315593	434115	77613.5	102353	77915.8	78585.2	152152	183693	245089	244371	11.705	14.637	14.887	12.981	12.608	13.791	11.539	108.277	110.381	152.066	26.612	35.63	27.017	27.269	53.8	64.252	86.438	86.577
Dpysl2	0	-1.71888	7.16131e-09	6.47292	3.5577e-10	325755	338176	339322	407200	399308	411870	364105	231441	262423	190990	246583	322166	362653	309144	107332	151257	137301	95467.8	113.061	116.676	117.15	142.744	139.899	144.264	127.378	80.908	91.784	66.902	84.547	112.149	125.747	107.274	37.952	52.906	48.423	33.823
Osmr	0	3.72678	7.16131e-09	3.75624	3.55352e-10	4752.81	13057.7	7674.46	15987.8	13448.2	11106.6	10194.9	125412	82042.1	146216	38756.8	48695.2	52540	47107.3	114889	171171	146198	162758	1.65	4.505	2.65	5.604	4.712	3.89	3.567	43.842	28.695	51.218	13.289	16.951	18.218	16.346	40.624	59.872	51.561	57.663
Mkl2	0	-3.0123	7.16131e-09	6.60639	3.55301e-10	629963	580789	410422	857982	748541	724983	788808	275326	466250	288546	158180	135512	255901	153734	78847.3	106714	85616.7	85368.3	218.644	200.382	141.697	300.765	262.254	253.936	275.956	96.249	163.074	101.075	54.236	47.173	88.732	53.346	27.88	37.326	30.195	30.245
Solh	0	1.18569	7.16131e-09	5.52133	3.55525e-10	96036.7	122199	115818	141960	141269	130524	127269	80453.9	92208	79774.1	93269.9	77986.3	89622.6	92153	348849	288074	326849	264465	33.332	42.161	39.986	49.764	49.494	45.718	44.524	28.125	32.25	27.944	31.98	27.148	31.076	31.977	123.351	100.762	115.274	93.696
Elac1	0	-1.46621	7.16131e-09	4.53321	3.54507e-10	100971	101223	127811	112478	107430	126860	113850	61762	81758.8	66463	34468.4	32792.2	51298.2	37171.7	43771.1	46782.7	46577.8	39333.3	35.044	34.924	44.126	39.429	37.639	44.435	39.829	21.591	28.596	23.281	11.818	11.415	17.787	12.899	15.477	16.364	16.427	13.935
Gpr158	0	-2.74591	7.16131e-09	6.16974	3.55621e-10	555189	460223	439966	556096	476657	527763	578008	303807	448760	232889	55735.1	60057.2	127051	80815	92120.3	86265.5	75452.9	76685.2	192.692	158.785	151.897	194.939	166.999	184.857	202.21	106.206	156.957	81.579	19.11	20.907	44.054	28.043	32.573	30.174	26.611	27.168
Bag4	0	-1.98649	7.16131e-09	5.29052	3.53097e-10	210164	216899	221844	194823	176068	187352	177754	106688	168859	98483.2	81721	75139.1	92387	80883.3	60601.6	50742.4	46669.1	58175.2	72.943	74.834	76.591	68.295	61.686	65.623	62.185	37.296	59.059	34.498	28.02	26.157	32.034	28.067	21.428	17.749	16.459	20.611
Itgb1	0	2.69952	7.16131e-09	7.43912	3.54587e-10	158895	166562	177989	135337	131310	148401	140593	1.17847e+06	811420	1.65447e+06	1.06449e+06	1.2239e+06	764432	1.00843e+06	1.01443e+06	991162	1.04141e+06	1.18577e+06	55.148	57.467	61.45	47.442	46.005	51.98	49.185	411.973	283.799	579.544	364.986	426.053	265.061	349.928	358.696	346.687	367.287	420.102
Sema3b	0	3.27928	7.16131e-09	3.97432	3.53814e-10	15984.7	23446.3	35181.6	18325.1	9131.46	20946.7	21272.7	132798	115822	152456	18454	20468.5	25169.1	16047.8	220594	196439	229530	165616	5.548	8.089	12.146	6.424	3.199	7.337	7.442	46.424	40.51	53.404	6.327	7.125	8.727	5.569	78	68.71	80.951	58.676
Dnajc27	0	-3.17661	7.17987e-09	5.90535	3.56997e-10	458755	447154	513262	343260	355287	353454	353759	214387	318059	189813	85876.2	91820.1	174276	114374	41020.8	55144.5	48054.3	47447.7	159.222	154.276	177.202	120.329	124.476	123.802	123.759	74.946	111.243	66.49	29.445	31.964	60.429	39.688	14.505	19.288	16.948	16.81
Prrt2	0	-4.38661	7.19211e-09	6.55636	3.5791e-10	853666	767317	565262	794857	700363	722639	742029	498415	628247	383919	206034	166866	344528	178603	23400.8	84364.7	40469.5	25270.9	296.286	264.738	195.155	278.636	245.375	253.115	259.591	174.238	219.733	134.483	70.644	58.088	119.462	61.976	8.274	29.509	14.273	8.953
Nme7	0	-2.21718	7.20226e-09	4.68313	3.58721e-10	132635	146919	132455	136677	156361	136182	144802	68500.5	99381	55921.4	43099.2	54541.9	78056.7	46384.1	28145.6	35214.7	33678.6	34136	46.034	50.69	45.729	47.912	54.782	47.7	50.657	23.947	34.759	19.589	14.778	18.987	27.066	16.095	9.952	12.317	11.878	12.094
Ankrd34a	0	-4.27977	7.22438e-09	4.46584	3.6013e-10	197987	189969	157893	154435	142143	135272	140936	95942.6	116215	61816.8	68082.2	60716.5	81664	76947	7849.6	15269.3	6517.72	7677.37	68.716	65.543	54.512	54.137	49.8	47.381	49.305	33.54	40.647	21.654	23.344	21.136	28.316	26.701	2.776	5.341	2.299	2.72
Nipsnap1	0	-3.21587	7.23078e-09	4.99065	3.60756e-10	182299	206793	184354	184042	173655	182275	179083	89681.2	143497	65832.3	106484	107317	128464	97515.9	26735.8	24693.6	26411.9	12146.5	63.271	71.347	63.648	64.516	60.841	63.844	62.65	31.351	50.189	23.06	36.511	37.358	44.544	33.838	9.454	8.637	9.315	4.303
Fam64a	0	5.90448	7.23171e-09	2.36883	3.6111e-10	2040.25	1275.99	1009.26	1150.11	1056.17	1652.86	797.978	29886.6	24662.6	26323.2	165429	160031	91158.9	151012	81815.7	68046	88707	78540.4	0.708	0.44	0.348	0.403	0.37	0.579	0.279	10.448	8.626	9.221	56.722	55.709	31.609	52.401	28.929	23.801	31.285	27.826
Csf1r	0	2.82448	7.27542e-09	7.70617	3.6368e-10	205051	239808	191391	214488	208014	225946	217181	1.52126e+06	1.06186e+06	1.68568e+06	650708	579708	846896	746167	1.35684e+06	2.39699e+06	2.01617e+06	1.0997e+06	71.168	82.738	66.077	75.189	72.878	79.141	75.978	531.809	371.393	590.479	223.112	201.803	293.654	258.921	479.77	838.415	711.065	389.609
BC018242	0	-2.53541	7.27542e-09	6.22935	3.6391e-10	356577	463043	340527	339895	298603	323210	288558	204390	280448	172316	319211	295193	422404	282464	51472.7	77170.5	60974.9	67036.2	123.759	159.758	117.566	119.15	104.617	113.209	100.949	71.451	98.088	60.361	109.45	102.76	146.465	98.015	18.2	26.993	21.505	23.75
Calm1	0	-2.00651	7.28705e-09	10.3637	3.64801e-10	7.9182e+06	7.38977e+06	6.27422e+06	6.39413e+06	6.33531e+06	6.49084e+06	6.54525e+06	4.64513e+06	5.58725e+06	4.16882e+06	2.04576e+06	2.00056e+06	3.4489e+06	2.326e+06	1.58214e+06	1.9049e+06	2.09053e+06	1.71217e+06	2748.2	2549.6	2166.16	2241.45	2219.6	2273.51	2289.78	1623.86	1954.18	1460.3	701.441	696.417	1195.88	807.127	559.433	666.291	737.291	606.599
Cenpi	0	5.1689	7.29752e-09	1.46846	3.65635e-10	710.248	992.106	1961.36	676.392	875.982	864.135	1692.92	9228.2	10026.9	11827.1	50088.5	54133.4	32807.6	51349	49524.3	33341	39653	38898.5	0.247	0.342	0.677	0.237	0.307	0.303	0.592	3.226	3.507	4.143	17.174	18.844	11.376	17.818	17.511	11.662	13.985	13.781
2310036O22Rik	0	1.26887	7.31051e-09	5.48135	3.66596e-10	67120.3	80365.6	75516.3	92009	91121.3	95207.9	83000.3	88717.8	86018.9	97146.6	217139	225988	198031	199802	224006	180324	251397	215255	23.296	27.728	26.072	32.254	31.925	33.348	29.037	31.014	30.086	34.029	74.452	78.669	68.666	69.332	79.207	63.073	88.663	76.262
Dab1	0	-3.89799	7.32921e-09	5.0911	3.68089e-10	181741	224435	135658	253139	226429	214862	207108	87247.9	153530	84636.7	172136	174274	209327	139374	10288.4	19694.6	19275.3	11923.7	63.078	77.434	46.836	88.738	79.33	75.258	72.455	30.5	53.698	29.647	59.021	60.667	72.582	48.363	3.638	6.889	6.798	4.224
Foxe3	0	12.2838	7.32921e-09	-9.26811	3.68468e-10	0	0	0	0	0	0	0	0	0	0	157.619	0	0	0	3267.05	2244.65	2914.73	2469.73	0	0	0	0	0	0	0	0	0	0	0.054	0	0	0	1.155	0.785	1.028	0.875
Stk40	0	1.36264	7.32921e-09	5.76135	3.68349e-10	102813	108306	100976	132355	136015	110309	117791	124057	117055	108087	155090	165872	150230	168603	300985	289778	288874	412242	35.684	37.367	34.861	46.397	47.653	38.637	41.208	43.368	40.941	37.862	53.177	57.742	52.091	58.505	106.426	101.358	101.88	146.052
Ube2v2	0	-1.59926	7.36782e-09	4.76139	3.70721e-10	124563	107157	144373	130175	134237	140756	130194	65933.2	98087.5	64577.3	44229.5	54679.5	60783.5	61454.1	42729.1	52465.8	49604.4	41180	43.233	36.971	49.844	45.633	47.03	49.302	45.547	23.049	34.307	22.621	15.165	19.035	21.076	21.325	15.109	18.351	17.495	14.59
Celsr1	0	3.16532	7.4153e-09	3.26805	3.73426e-10	24976.2	36502.5	27517.3	18949.7	17060.8	18729.2	23645.3	13407.3	25599.9	9997.83	7205.28	5516.45	9771.5	7235.19	285569	154584	248692	226925	8.669	12.594	9.5	6.643	5.977	6.56	8.272	4.687	8.954	3.502	2.471	1.92	3.388	2.511	100.975	54.07	87.709	80.397
Twf1	0	1.32058	7.43806e-09	5.96304	3.7514e-10	110323	110164	131590	107052	119888	112886	117919	163152	163880	201087	230636	248302	192749	226569	314108	285945	300181	349313	38.29	38.008	45.431	37.527	42.003	39.54	41.253	57.035	57.318	70.439	79.079	86.437	66.834	78.62	111.066	100.017	105.868	123.757
Rprd1a	0	-1.54365	7.43806e-09	6.10492	3.75203e-10	288068	293040	279046	376191	380374	374164	361921	165210	249213	141988	127806	132789	144209	133369	131181	131637	119666	112876	99.981	101.104	96.34	131.874	133.265	131.056	126.614	57.755	87.164	49.737	43.821	46.225	50.003	46.279	46.385	46.044	42.204	39.99
Slc4a3	0	-1.72087	7.46181e-09	7.12718	3.76718e-10	688979	694577	597106	774630	684703	677022	692942	398085	465512	322967	260401	239613	363879	285214	249218	196593	271988	191469	239.127	239.641	206.149	271.546	239.888	237.137	242.418	139.164	162.816	113.132	89.285	83.412	126.172	98.97	88.122	68.764	95.925	67.835
Cdca2	0	6.01247	7.47585e-09	1.75744	3.7787e-10	940.142	984.164	360.108	720.345	1122.76	1634.15	1322.85	12913.5	13148.5	12695.7	83668.3	77827.9	48472.8	80088.7	79040.8	55091.1	66668.1	60870.9	0.326	0.34	0.124	0.253	0.393	0.572	0.463	4.514	4.599	4.447	28.688	27.093	16.808	27.791	27.948	19.27	23.513	21.566
Tap1	0	5.4949	7.47585e-09	4.96914	3.78062e-10	7123.51	10073.4	12198.2	9363.52	8113.98	9692.08	9026.39	215947	183245	88816.5	889282	397362	727776	654171	286400	688566	460730	455501	2.472	3.476	4.211	3.282	2.843	3.395	3.158	75.491	64.091	31.112	304.913	138.326	252.35	226.998	101.269	240.845	162.491	161.378
Epha2	0	2.7696	7.50291e-09	3.03816	3.79749e-10	3168.24	5927.32	8046.86	4801.65	10977.9	6597.7	6302.86	132821	120480	131606	34963.9	36330.7	33753.2	37986.8	43860	51931.9	51761.5	36580.1	1.1	2.045	2.778	1.683	3.846	2.311	2.205	46.432	42.139	46.1	11.988	12.647	11.704	13.181	15.509	18.165	18.255	12.96
Rpl18	0	2.7907	7.51406e-09	6.83464	3.80632e-10	108758	136510	141886	105246	81866.9	85994.7	90273.7	474687	375938	535393	882490	894911	543477	838229	721577	711908	895440	820346	37.747	47.098	48.986	36.894	28.682	30.121	31.581	165.943	131.487	187.543	302.584	311.528	188.446	290.867	255.145	249.01	315.805	290.637
Mcm6	0	3.23111	7.53538e-09	4.45167	3.82352e-10	15505.7	18216.7	19081.4	13636.3	11446	15892.4	10335.4	66750.3	58588.5	67407.4	401538	371148	253582	347381	193250	163043	141531	104870	5.382	6.285	6.588	4.78	4.01	5.567	3.616	23.335	20.492	23.612	137.677	129.201	87.928	120.542	68.332	57.029	49.915	37.154
Itga5	0	5.86258	7.53538e-09	5.49082	3.82082e-10	12141	15563.5	14438	28103.3	14987.2	25571.2	35795.5	514026	187997	677559	169915	200399	96767.7	183561	1.22444e+06	1.02072e+06	1.13855e+06	1.61228e+06	4.214	5.37	4.985	9.852	5.251	8.957	12.523	179.695	65.753	237.342	58.26	69.761	33.553	63.696	432.952	357.026	401.545	571.208
Tom1l2	0	-2.03484	7.5613e-09	7.27242	3.83989e-10	832301	802745	798612	662045	717636	691552	720671	482248	616331	411589	361750	295266	524543	335141	174742	223681	190190	199547	288.871	276.961	275.718	232.079	251.427	242.226	252.119	168.586	215.566	144.176	124.035	102.785	181.881	116.294	61.788	78.239	67.076	70.697
Rcn2	0	1.38294	7.60697e-09	6.83071	3.86631e-10	262772	281485	328561	246097	294843	261781	254411	244495	247310	243066	215454	246693	244490	216522	858704	651358	726424	881890	91.201	97.117	113.435	86.269	103.299	91.693	89.003	85.471	86.498	85.143	73.874	85.876	84.775	75.133	303.632	227.831	256.196	312.441
Nfia	0	2.09545	7.60829e-09	5.50642	3.87021e-10	83124.2	91127.7	72898.4	68131.6	76788.2	95245.8	85759.4	51460.6	81381.6	34178	205795	237632	190168	186110	399393	361606	425180	323412	28.85	31.441	25.168	23.883	26.903	33.361	30.002	17.99	28.464	11.972	70.562	82.722	65.939	64.58	141.223	126.482	149.953	114.58
Engase	0	2.93004	7.61964e-09	4.28174	3.87922e-10	34922.8	34711.3	34217.2	37163	29056.3	35793.9	33056.9	37309.5	32666.3	30025	36821.4	36132.6	40338.6	41942.4	425429	266459	165928	326880	12.121	11.976	11.813	13.027	10.18	12.537	11.565	13.043	11.425	10.517	12.625	12.578	13.987	14.554	150.429	93.201	58.52	115.809
Nod1	0	3.4167	7.65535e-09	3.42709	3.90065e-10	9222.27	8359.69	17856.9	12694.2	16436	18708.8	18417.5	37559.4	25264.1	35675.7	25395.6	16059.6	28345.1	24032.9	220971	161298	114155	165742	3.201	2.884	6.165	4.45	5.758	6.553	6.443	13.13	8.836	12.497	8.708	5.591	9.828	8.339	78.134	56.418	40.26	58.72
Slc2a13	0	-5.36937	7.67279e-09	5.09944	3.91597e-10	367967	337370	314048	409122	368040	391201	386937	187358	272922	154331	40759.4	54733.5	89775.5	61344.2	5575.76	26578.9	12424.7	4561.23	127.712	116.398	108.424	143.417	128.944	137.024	135.366	65.497	95.456	54.061	13.975	19.053	31.129	21.287	1.972	9.297	4.382	1.616
Scg5	0	-3.98229	7.67279e-09	6.03166	3.91605e-10	553100	562216	543316	340055	372432	372922	370560	349544	400249	273931	141054	141739	263810	174223	22398.7	40157.8	29342.9	29634.5	191.967	193.974	187.578	119.206	130.483	130.621	129.636	122.195	139.99	95.955	48.364	49.341	91.474	60.455	7.92	14.046	10.349	10.499
Dnm3	0	-2.87604	7.71975e-09	6.25581	3.9433e-10	440414	352930	610555	495006	524455	537731	530395	189196	301663	143175	137742	151303	207679	194553	51576.4	96266.3	67259.7	82678.5	152.856	121.767	210.792	173.524	183.745	188.348	185.553	66.14	105.508	50.153	47.228	52.67	72.011	67.51	18.237	33.672	23.721	29.292
Cdc45	0	3.77773	7.71989e-09	2.34869	3.94665e-10	3381.68	4385.81	2907.04	5398.45	4868.09	2143.82	2677.27	12746.7	7063.9	9108.69	82045.6	82366.7	52357.8	65921.2	63413.2	47803.4	49609.7	48079.3	1.174	1.513	1.004	1.892	1.706	0.751	0.937	4.456	2.471	3.191	28.131	28.673	18.155	22.875	22.422	16.721	17.496	17.034
Gm5124	0	-2.08032	7.73411e-09	4.21032	3.9572e-10	78937.7	74998.1	108116	98423.8	93039.2	103294	84483.7	42030.6	60244.3	33798.4	59417.5	46918.9	53174.9	58028.1	28113.5	24265.9	20249.6	21167	27.397	25.876	37.327	34.502	32.597	36.18	29.556	14.693	21.071	11.839	20.373	16.333	18.438	20.136	9.941	8.488	7.142	7.499
Vav2	0	1.82513	7.76475e-09	3.67948	3.97618e-10	16255.3	16395.3	20075.8	20702.5	27349.8	26723.8	23572.8	26495.6	27690.6	34551.8	60328.1	51539.4	46207.2	48024.2	66431.7	85055.2	87576.7	88608.9	5.642	5.657	6.931	7.257	9.582	9.36	8.247	9.262	9.685	12.103	20.685	17.941	16.022	16.664	23.49	29.75	30.887	31.393
Sez6l2	0	-6.01029	7.76649e-09	6.86696	3.98037e-10	1.24596e+06	1.18656e+06	1.39253e+06	1.03644e+06	1.07856e+06	1.13426e+06	1.14077e+06	583772	738928	474604	334475	318486	675558	427077	6676.24	62577.1	26871.1	13003.2	432.439	409.384	480.765	363.323	377.876	397.291	399.087	204.077	258.445	166.249	114.683	110.868	234.244	148.196	2.361	21.888	9.477	4.607
Vapb	0	-1.03622	7.76981e-09	6.53124	3.98537e-10	367379	328264	408838	319443	337874	346144	322508	252492	283025	242521	237785	248090	263083	234826	182035	187352	177913	182214	127.508	113.257	141.15	111.98	118.376	121.242	112.826	88.267	98.99	84.953	81.531	86.363	91.222	81.485	64.366	65.532	62.747	64.556
Gins2	0	4.14468	7.78429e-09	1.96313	3.99609e-10	1484.49	2500.86	3280.51	1868.02	1731.4	2374.99	2098.59	12372	18112.2	17211.9	57704.4	45322.8	29305.6	46236.3	45907.7	36789.2	44760.3	36094.5	0.515	0.863	1.133	0.655	0.607	0.832	0.734	4.325	6.335	6.029	19.785	15.777	10.161	16.044	16.233	12.868	15.786	12.788
Tnfaip1	0	1.16154	7.83748e-09	6.34119	4.02673e-10	169759	174381	167378	150578	159059	148769	158951	238132	226664	264713	263807	264903	240437	250850	415741	378303	370268	393554	58.919	60.165	57.787	52.785	55.727	52.108	55.607	83.247	79.277	92.726	90.453	92.216	83.37	87.045	147.003	132.322	130.587	139.431
Arf4	0	1.72138	7.85218e-09	6.76267	4.04095e-10	165003	197558	180396	180259	166427	158276	162292	359362	287506	427623	393183	453878	341522	428502	648348	595644	574521	641791	57.268	68.161	62.281	63.19	58.308	55.438	56.776	125.627	100.557	149.792	134.813	158	118.42	148.691	229.252	208.343	202.623	227.378
Kcnd2	0	-2.31358	7.85218e-09	5.87596	4.03952e-10	246952	293725	310826	335155	350533	328530	357929	122782	212221	95359.4	142909	156778	187581	161620	79255.9	60620.1	56351.3	82021.3	85.711	101.34	107.312	117.488	122.81	115.072	125.218	42.923	74.226	33.403	49	54.576	65.042	56.082	28.024	21.204	19.874	29.059
Fbxo5	0	3.42444	7.86024e-09	2.83685	4.05178e-10	5381.26	3207.09	5470	4788.47	3983.79	6421.56	4773.63	26210.6	22902.6	17313.5	115951	101202	62988.2	100925	61792.8	50308.9	60076.2	49728.8	1.868	1.107	1.889	1.679	1.396	2.249	1.67	9.163	8.01	6.065	39.757	35.229	21.841	35.021	21.85	17.597	21.188	17.618
Arl5c	0	2.40406	7.86024e-09	2.25838	4.05133e-10	6464.45	5501	3290.12	6093.4	7818.22	5827.13	9621.1	14020.8	11031.2	12250.9	23627.2	24668.1	25638	22206.5	31449.4	32418.2	42132.5	34558.7	2.244	1.898	1.136	2.136	2.739	2.041	3.366	4.901	3.858	4.291	8.101	8.587	8.89	7.706	11.12	11.339	14.859	12.244
Pafah1b1	0	-1.60456	7.94951e-09	8.33451	4.10117e-10	1.69736e+06	1.48027e+06	1.61505e+06	1.36357e+06	1.40378e+06	1.43661e+06	1.37842e+06	915075	1.26553e+06	917079	610863	599292	817491	659074	506677	578827	457274	566769	589.112	510.718	557.592	477.998	491.819	503.194	482.227	319.895	442.626	321.244	209.45	208.62	283.458	228.7	179.158	202.461	161.272	200.798
Gli3	0	2.47567	7.96035e-09	3.56899	4.11352e-10	22706	23970.4	15821.2	36718.6	22404.4	33938.5	32987.5	35809.8	31162.5	44902.3	10839.3	13010.8	13452.8	8163.26	179450	139402	141240	169554	7.881	8.27	5.462	12.872	7.849	11.887	11.54	12.518	10.899	15.729	3.717	4.529	4.665	2.833	63.452	48.76	49.813	60.071
Inpp5f	0	-1.83084	7.96035e-09	6.51404	4.11055e-10	299713	328301	428068	338630	367886	359539	384114	175570	252979	132376	483054	570953	413351	503766	97946.3	106260	123588	106346	104.023	113.27	147.789	118.707	128.89	125.934	134.378	61.376	88.481	46.37	165.627	198.755	143.326	174.808	34.633	37.167	43.587	37.677
Sfxn3	0	-1.32705	7.98738e-09	6.50846	4.13088e-10	345833	354318	286925	366764	323558	348912	386631	368047	367101	401199	215185	206740	251774	190903	128186	147538	155285	162963	120.03	122.246	99.06	128.569	113.36	122.212	135.259	128.663	128.396	140.536	73.782	71.968	87.3	66.244	45.326	51.606	54.766	57.735
Hvcn1	0	1.59884	7.99367e-09	4.57472	4.13752e-10	35272	38161	37937.4	51242.8	52470.3	50591	56561.7	84557.8	82219.7	81557.6	52984	52252.7	60760.2	56486.7	129662	167090	178443	126882	12.242	13.166	13.098	17.963	18.383	17.72	19.787	29.56	28.757	28.569	18.167	18.19	21.068	19.601	45.847	58.444	62.934	44.953
Dynll2	0	-2.27624	8.01462e-09	7.95656	4.15858e-10	1.45894e+06	1.31091e+06	1.54546e+06	1.36848e+06	1.31153e+06	1.28368e+06	1.20986e+06	781137	1.02663e+06	685150	388833	421804	735567	485842	270323	395392	288702	267847	506.362	452.287	533.566	479.718	459.498	449.629	423.257	273.073	359.069	240.001	133.321	146.834	255.052	168.588	95.584	138.299	101.82	94.895
Tppp	0	-3.53177	8.01462e-09	7.92602	4.15778e-10	2.33133e+06	1.90914e+06	2.06434e+06	1.42168e+06	1.45577e+06	1.58901e+06	1.64547e+06	1.07059e+06	1.35559e+06	914645	360970	339382	588636	443670	118607	308907	146307	132355	809.147	658.687	712.708	498.37	510.034	556.574	575.649	374.261	474.127	320.391	123.768	118.143	204.105	153.954	41.939	108.049	51.6	46.891
Scamp5	0	-2.08501	8.01462e-09	7.78693	4.15293e-10	1.17441e+06	1.1906e+06	1.1709e+06	869890	904506	878430	905629	624393	805472	540194	652412	628340	853910	635508	221754	288764	281632	236528	407.608	410.777	404.25	304.939	316.897	307.683	316.824	218.278	281.719	189.224	223.696	218.732	296.086	220.522	78.411	101.003	99.327	83.799
Apc2	0	-3.27896	8.04163e-09	6.31102	4.17601e-10	524282	462025	566173	518362	462007	478670	458423	221430	333159	160058	271386	181940	285968	241940	39064.3	86124.9	71736.5	37887.3	181.965	159.407	195.469	181.711	161.866	167.661	160.374	77.408	116.524	56.067	93.051	63.335	99.157	83.954	13.813	30.125	25.3	13.423
Pcna	0	2.24047	8.06396e-09	5.41922	4.19305e-10	62352.9	55160.4	55161.7	44541.9	43163.1	40778.4	43893.2	105600	111391	97642.4	413062	382064	257200	340868	297269	228678	256006	216636	21.641	19.031	19.044	15.614	15.122	14.283	15.356	36.916	38.96	34.203	141.629	133.001	89.182	118.282	105.112	79.986	90.289	76.751
Mtap6	0	-3.54925	8.06396e-09	5.84674	4.19445e-10	310466	264123	288845	438827	427199	404270	392717	191831	265586	181870	170078	202797	168063	187312	16075.6	60547.4	37641.8	31200.5	107.755	91.127	99.723	153.83	149.671	141.601	137.388	67.061	92.89	63.707	58.315	70.596	58.275	64.998	5.684	21.178	13.276	11.054
Kcnd3	0	-3.0165	8.07541e-09	5.72581	4.20384e-10	248338	250831	345705	304515	336547	325437	260671	88413.2	200349	92001.8	229571	203650	255412	209228	26824.8	50775.4	43818.5	39412.8	86.192	86.541	119.354	106.747	117.91	113.989	91.193	30.908	70.073	32.227	78.714	70.893	88.562	72.603	9.485	17.76	15.454	13.963
Ncald	0	-3.65004	8.10931e-09	7.47666	4.22492e-10	1.50506e+06	1.26213e+06	1.07372e+06	776820	765100	870511	773258	551755	776150	416335	976425	834146	1.06022e+06	897170	72749.9	128240	84814.1	61717.2	522.369	435.458	370.698	272.314	268.056	304.909	270.516	192.885	271.464	145.838	334.792	290.375	367.624	311.319	25.724	44.855	29.912	21.866
Gdap1	0	-5.73464	8.11371e-09	4.77581	4.23067e-10	303896	270658	317745	292538	313383	336146	319113	144114	209833	106724	45393.8	40318	92559.6	60585	3635.37	14513.4	8799.18	3228.44	105.475	93.382	109.7	102.549	109.795	117.74	111.638	50.38	73.39	37.384	15.564	14.035	32.094	21.023	1.285	5.076	3.103	1.144
Megf8	0	-0.97335	8.12868e-09	7.52612	4.24192e-10	725309	673033	729278	719511	626719	713076	687351	554642	613510	564765	427947	387454	443552	427084	430547	388397	369711	347454	251.736	232.208	251.781	252.224	219.573	249.765	240.462	193.894	214.579	197.831	146.733	134.877	153.798	148.199	152.238	135.853	130.39	123.098
Kif23	0	4.66686	8.13854e-09	3.42526	4.25052e-10	2175.08	5734.76	3629.93	7868.62	7136.64	4947.59	8616.28	35272.9	36250.8	35484	155764	166111	74336.6	144909	160785	122543	146516	154983	0.755	1.979	1.253	2.758	2.5	1.733	3.014	12.331	12.679	12.43	53.408	57.825	25.776	50.284	56.853	42.863	51.673	54.908
Brip1	0	3.51993	8.14342e-09	1.38874	4.25653e-10	2252.78	2999.15	1843.82	2071.67	1385.22	1944.58	1678.69	6781.46	7710.94	8542.8	25854	27325.5	17162.1	25623.9	31739.9	23928.4	23185.3	19814.4	0.782	1.035	0.637	0.726	0.485	0.681	0.587	2.371	2.697	2.992	8.865	9.512	5.951	8.892	11.223	8.37	8.177	7.02
Phgdh	0	2.01624	8.19857e-09	5.97956	4.28883e-10	103372	107794	103706	75183.6	67613.2	85217.5	85758.1	131834	148521	117724	473280	339541	336637	356241	371644	373954	431350	371906	35.878	37.191	35.804	26.356	23.689	29.849	30.002	46.087	51.946	41.238	162.276	118.198	116.726	123.616	131.411	130.801	152.129	131.761
Zfp365	0	-3.93227	8.21126e-09	7.32245	4.30112e-10	1.69968e+06	1.35603e+06	731777	1.11165e+06	1.00569e+06	1.05395e+06	1.17331e+06	731564	845855	597021	354988	318793	534540	379331	52634	152028	72825.2	69771.9	589.917	467.854	252.643	389.689	352.348	369.163	410.468	255.743	295.843	209.13	121.717	110.975	185.347	131.629	18.611	53.176	25.684	24.719
Olig2	0	3.31842	8.21126e-09	6.00641	4.30245e-10	67101.6	64460.1	103233	46541.2	51225.1	66279.7	72272.1	40925.2	77418.2	23187.9	1.10224e+06	865774	749383	907701	876673	609685	588152	777486	23.289	22.24	35.641	16.315	17.947	23.215	25.284	14.307	27.078	8.122	377.931	301.385	259.842	314.974	309.986	213.255	207.43	275.452
Foxj3	0	-0.719393	8.26029e-09	5.59862	4.33165e-10	165920	173072	158590	184223	169545	173865	170880	124862	143525	116240	126720	122152	141772	120418	114934	110093	106892	116576	57.587	59.713	54.753	64.579	59.401	60.899	59.78	43.65	50.199	40.718	43.449	42.523	49.158	41.785	40.64	38.508	37.699	41.301
Stat5a	0	2.91989	8.27379e-09	3.75329	4.34224e-10	17546.4	15503.9	25231.1	15268.9	17512.8	21104.2	17009.3	46221	38050.3	40579.3	40564.7	34594	30352	37616.8	113525	113566	164042	230701	6.09	5.349	8.711	5.352	6.136	7.392	5.951	16.158	13.308	14.215	13.909	12.043	10.524	13.053	40.142	39.723	57.854	81.734
Hmg20b	0	2.5164	8.28561e-09	4.94306	4.35826e-10	33706.2	53991.5	43324.6	33288.8	40439.2	45800.3	45080.8	99280.4	68105.9	115178	119429	114383	93955.5	106534	249363	194896	306084	296297	11.699	18.628	14.958	11.669	14.168	16.042	15.771	34.707	23.82	40.346	40.949	39.818	32.578	36.967	88.173	68.17	107.95	104.974
Ifi27l1	0	3.33429	8.28561e-09	5.96063	4.35899e-10	41487.4	72227.2	72229.9	41072.9	39284.1	53412.4	57887.1	217008	186399	186189	528648	378300	440635	444516	779174	735096	542717	339069	14.399	24.92	24.937	14.398	13.763	18.708	20.251	75.862	65.194	65.22	181.26	131.69	152.787	154.248	275.511	257.12	191.406	120.127
Fbxo10	0	-1.51461	8.28561e-09	4.67161	4.35864e-10	89835.5	116660	121645	132834	103614	104577	90923.1	56186.9	57107.7	55686	80411.7	79515.4	84012.6	79117.2	43899.4	43668.6	37479.2	38213	31.18	40.25	41.998	46.565	36.301	36.63	31.808	19.642	19.974	19.506	27.571	27.68	29.131	27.454	15.523	15.274	13.218	13.538
Stac2	0	3.25874	8.28682e-09	6.5872	4.36588e-10	314046	220250	126219	124251	241042	168615	212686	164729	156856	116421	112355	130256	141814	93192.8	2.34202e+06	1.74059e+06	1.93384e+06	1.93881e+06	108.997	75.99	43.577	43.556	84.45	59.06	74.406	57.587	54.861	40.781	38.524	45.344	49.173	32.338	828.123	608.82	682.029	686.892
Adrb2	0	2.67991	8.28682e-09	1.46962	4.36667e-10	3948.87	6698.08	4809.1	4644.4	3891.24	4990.51	3355.59	13921.3	8080.25	14865.6	3763.4	3086.7	5716.92	3837.04	28795.2	33006.4	31028.4	32065.6	1.371	2.311	1.66	1.628	1.363	1.748	1.174	4.867	2.826	5.207	1.29	1.075	1.982	1.331	10.182	11.545	10.943	11.36
Fam189b	0	-1.70277	8.30835e-09	5.13705	4.38507e-10	184381	157340	139747	152241	150052	159379	151865	136668	159669	123879	69851.8	64117.5	96321.5	61795.6	50087	51578.4	55755.8	49729.7	63.994	54.285	48.247	53.368	52.571	55.825	53.128	47.777	55.845	43.394	23.95	22.32	33.399	21.443	17.71	18.041	19.664	17.619
Klhl2	0	-2.48344	8.30835e-09	5.64372	4.38195e-10	224503	257078	206941	304141	240627	269602	298682	121279	198197	113648	144925	149532	201278	129960	37159.7	64933.8	47278.5	51781.7	77.919	88.696	71.446	106.616	84.305	94.432	104.491	42.397	69.321	39.81	49.691	52.054	69.792	45.096	13.139	22.712	16.674	18.346
Ssrp1	0	1.55406	8.31257e-09	7.62316	4.39435e-10	317887	336845	348935	288774	320280	314361	315304	455937	435633	481449	1.13799e+06	1.10856e+06	775865	1.00585e+06	1.19471e+06	988484	933427	963157	110.331	116.217	120.469	101.229	112.211	110.11	110.306	159.388	152.365	168.647	390.19	385.903	269.025	349.031	422.442	345.75	329.202	341.233
Car11	0	-3.38153	8.31257e-09	6.19166	4.39353e-10	500664	529561	297126	591577	435957	444107	542334	323914	351190	209019	175405	144211	244764	150516	46436	60482.8	58152.5	33856.6	173.768	182.708	102.582	207.377	152.739	155.555	189.73	113.235	122.831	73.217	60.142	50.201	84.87	52.229	16.419	21.156	20.509	11.995
Fcer1g	0	4.40165	8.3162e-09	2.84383	4.40334e-10	2397.2	6549.68	1435.63	3969.96	2961.4	2880.82	4372.42	81555.1	55141.6	80662.7	56283.9	55779.4	60851.6	66872.9	60601.6	88343.8	87902.4	59539.9	0.832	2.26	0.496	1.392	1.038	1.009	1.53	28.51	19.286	28.255	19.298	19.417	21.1	23.205	21.428	30.901	31.002	21.094
Sypl2	0	3.5821	8.3162e-09	1.15599	4.40089e-10	4575.94	5990.85	4856.11	5183.07	6653.35	4306.36	6855.31	2745.76	3803.68	3447.02	2684.55	652.797	1972.93	758.593	103483	81035.3	50348.2	57271.9	1.588	2.067	1.677	1.817	2.331	1.508	2.398	0.96	1.33	1.207	0.92	0.227	0.684	0.263	36.591	28.344	17.757	20.291
Camta2	0	-2.11598	8.38306e-09	7.54766	4.4423e-10	1.09666e+06	1.05288e+06	1.01464e+06	875775	884583	852792	966441	686534	689377	677700	364214	266536	534010	328002	218776	260614	246708	232593	380.622	363.262	350.301	307.002	309.917	298.703	338.099	240.001	241.114	237.392	124.88	92.784	185.163	113.817	77.358	91.157	87.009	82.404
Dnalc1	0	-2.04704	8.38502e-09	5.84729	4.4469e-10	338869	320791	274763	366673	332517	355314	342572	165489	235748	137560	76956.6	69859.8	125705	89378.1	95074.8	94501.2	78109.3	80950.8	117.613	110.678	94.861	128.537	116.499	124.454	119.845	57.852	82.454	48.186	26.387	24.319	43.587	31.014	33.618	33.054	27.548	28.68
Parp10	0	4.43799	8.41057e-09	3.91509	4.46402e-10	8289.89	9145.84	10347	10021.8	8535.08	8049.11	9681.59	68014.1	55301.2	42012.2	166260	55977.4	153408	113168	190975	227741	205341	232063	2.877	3.155	3.572	3.513	2.99	2.819	3.387	23.777	19.342	14.716	57.006	19.486	53.193	39.269	67.527	79.659	72.42	82.217
Gpr126	0	2.00116	8.43958e-09	5.85095	4.483e-10	66369	76296.4	72304.2	63256.2	56815.9	63690.6	63452.5	264595	223207	327207	353613	392027	262615	351381	297052	256728	309506	275366	23.035	26.324	24.963	22.174	19.906	22.309	22.198	92.498	78.068	114.617	121.245	136.469	91.06	121.93	105.035	89.798	109.157	97.558
Pde4a	0	-3.25627	8.4756e-09	5.69699	4.50573e-10	294818	282959	222209	342054	443511	359353	413346	140896	220338	127342	142528	135294	165849	123156	32233.4	61650.5	28504.9	33969.3	102.324	97.626	76.717	119.907	155.386	125.869	144.604	49.255	77.065	44.607	48.869	47.097	57.507	42.735	11.398	21.564	10.053	12.035
Vti1a	0	-1.25584	8.47738e-09	5.15448	4.5112e-10	157432	144962	160835	131805	141791	139083	147555	108834	122697	99402.8	77265.6	72551	95921.3	75483.1	65538.6	67501	70195.5	61068.6	54.64	50.014	55.528	46.204	49.677	48.716	51.62	38.046	42.914	34.82	26.492	25.256	33.26	26.193	23.174	23.61	24.757	21.636
Ddx25	0	-4.39936	8.47738e-09	3.44247	4.51388e-10	74260.8	80376.5	81865.8	63183.9	60670	69284.9	69287.9	36314.3	50390.6	31786.9	56225.5	44902.4	67641.9	49825	2127.67	6087.56	4756.16	2772.95	25.774	27.731	28.264	22.149	21.256	24.268	24.24	12.695	17.624	11.135	19.278	15.631	23.454	17.289	0.752	2.129	1.677	0.982
Clec14a	0	2.81313	8.47743e-09	2.66552	4.51751e-10	11074.7	13825	14394.2	8778.45	7747.22	6617.52	9079.77	11593.2	18714.1	8511.21	17713.7	15274	21174.3	16088.7	92581.5	64533.3	67849.5	75465.6	3.844	4.77	4.97	3.077	2.714	2.318	3.176	4.053	6.545	2.981	6.074	5.317	7.342	5.583	32.736	22.572	23.929	26.736
Zrsr1	0	-2.66524	8.48567e-09	5.10775	4.5255e-10	219635	231664	243746	170852	176090	181083	174129	123787	154008	105218	61540	57844.5	99283	75071	33203.4	37588.8	32954	31171.7	76.23	79.928	84.153	59.892	61.694	63.427	60.917	43.274	53.865	36.857	21.101	20.136	34.426	26.05	11.74	13.148	11.622	11.044
2023-03-06	0	-1.2986	8.54674e-09	6.95939	4.56533e-10	575205	535068	530218	556910	542771	535077	539547	290452	420735	289074	248198	246780	330314	259415	237109	249500	216576	256193	199.639	184.608	183.056	195.224	190.162	187.418	188.755	101.537	147.155	101.26	85.101	85.907	114.533	90.017	83.84	87.27	76.382	90.765
Scn5a	0	3.33431	8.54674e-09	4.29286	4.56458e-10	25289.7	23841.3	47368.6	84549.7	62244.7	43018.5	37996.4	38043	48057.2	30659.4	12038.1	12066.9	23495.5	13994.9	527671	402406	417568	528682	8.777	8.226	16.354	29.639	21.808	15.068	13.293	13.299	16.808	10.74	4.128	4.201	8.147	4.856	186.581	140.753	147.268	187.305
Scamp1	0	-1.91896	8.60007e-09	6.68698	4.59747e-10	565127	523545	523437	499779	522871	499482	502996	305267	470729	243655	163254	222345	244827	188788	146999	160815	130240	157484	196.141	180.632	180.715	175.197	183.19	174.951	175.968	106.716	164.64	85.35	55.976	77.401	84.892	65.51	51.978	56.25	45.933	55.794
Atp2a2	0	-1.30019	8.61222e-09	9.43666	4.60762e-10	3.03225e+06	2.54546e+06	3.15849e+06	2.52736e+06	2.71875e+06	2.94232e+06	3.0629e+06	1.8542e+06	2.3141e+06	1.7711e+06	1.76746e+06	1.58892e+06	1.67478e+06	1.75049e+06	1.31454e+06	1.4345e+06	1.05443e+06	1.22268e+06	1052.42	878.23	1090.46	885.962	952.522	1030.59	1071.52	648.197	809.37	620.399	606.019	553.119	580.717	607.422	464.814	501.755	371.877	433.178
Lyrm7	0	-2.35711	8.64174e-09	2.51652	4.63075e-10	35096.5	30923.5	27639.6	35166.1	34822.4	37734.6	34453.6	16521.3	22465.8	11702.4	7940.01	12621.9	12473.2	11252.9	7115.19	8018.47	7390.61	5938.49	12.181	10.669	9.542	12.327	12.2	13.217	12.053	5.776	7.858	4.099	2.722	4.394	4.325	3.905	2.516	2.805	2.607	2.104
Larp7	0	1.47376	8.64174e-09	4.21539	4.62915e-10	29548.4	34587.2	31866.9	34624.5	33587.5	32712.2	32071.7	47616	44296.5	47334.9	80858.8	82012.7	60398.3	79813.7	119706	86190.8	92208	97221.5	10.256	11.933	11.002	12.138	11.767	11.458	11.22	16.646	15.493	16.581	27.724	28.55	20.943	27.695	42.327	30.148	32.52	34.444
Cadm1	0	-2.30986	8.64696e-09	5.95992	4.63722e-10	265618	326040	309682	382548	310764	377431	313985	152592	193372	179700	138613	152541	187238	168288	44657.5	101963	83779.1	65351.7	92.189	112.489	106.917	134.102	108.877	132.201	109.844	53.344	67.633	62.947	47.527	53.101	64.923	58.396	15.791	35.664	29.547	23.153
Zfp36	0	4.06564	8.65504e-09	3.71946	4.64522e-10	4733.16	11237.3	11657.6	5414.07	7009.81	5456.7	7157.33	121895	87759.3	137123	79082.3	104307	65591.9	121507	100963	133511	135401	148953	1.643	3.877	4.025	1.898	2.456	1.911	2.504	42.612	30.694	48.033	27.115	36.311	22.743	42.163	35.7	46.699	47.754	52.772
Flrt2	0	-1.86049	8.70392e-09	5.29006	4.67516e-10	272557	227021	174157	227608	193038	209691	210667	152596	178350	147777	43501.1	44272.1	62028.9	46818.6	63528.1	70316.8	64830.9	57299.7	94.598	78.326	60.127	79.788	67.632	73.447	73.7	53.345	62.379	51.765	14.915	15.412	21.508	16.246	22.463	24.595	22.865	20.3
Inpp5d	0	3.0542	8.71284e-09	4.37487	4.68735e-10	18925.3	20216.3	13822.5	26291.9	18724.2	19461.7	24501.5	106037	103545	125877	83107.5	71972.4	91350	89455	141164	237273	245439	124426	6.569	6.975	4.772	9.217	6.56	6.817	8.572	37.069	36.215	44.094	28.496	25.054	31.675	31.041	49.915	82.993	86.562	44.083
Trim12c	0	3.41551	8.71284e-09	3.445	4.68513e-10	7881.29	11727.6	9719.18	10045.8	12462.5	17685	14146.1	43193	39459.5	48047.7	39610.8	16385.7	50740.3	31880.2	124758	160547	131615	123082	2.735	4.046	3.356	3.522	4.366	6.194	4.949	15.1	13.801	16.831	13.582	5.704	17.594	11.062	44.114	56.156	46.418	43.606
Ripply1	0	10.3086	8.73317e-09	-9.39057	4.70199e-10	0	0	74.8	0	0	1.101	0	0	0	0	0	0	0	0	1857.69	1318.47	1992.1	1538.98	0	0	0.026	0	0	0	0	0	0	0	0	0	0	0	0.657	0.461	0.703	0.545
[truncated: 22,284 more rows]

## Sheet: Genes_CUTACvsRNA-seq_Ranks
Supplementary Data 4_2: Top FFPE-CUTAC hits intersected with RNA-seq data from brain tumors, rank-ordered (Related to Figure 8b).
[truncated: 1,521 more rows]
