# Supplementary material for: Epigenomic analysis of formalin-fixed paraffin-embedded samples by CUT&Tag
Source: Nat Commun. 2023 Sep 22;14:5930. doi: 10.1038/s41467-023-41666-z (PMC10516967; doi:10.1038/s41467-023-41666-z)
Supplement: Supplementary file 8 — Supplementary Data 5 [file 41467_2023_41666_MOESM8_ESM.xlsx]

## Sheet: 1. YAP1-vs-Norm_averages_FDR05
Supplementary Data 5_1: Top hits for YAP1-versus-Normal FDR < 0.05 comparisons (Related to Figure 4d).
CCRE	chr	start	end	Normal	YAP1	FDR*	AveExpr	P value	Naive_P2S5.12m	Naive_P2S25.20m	Naive_P2S525.18m	Naive_K27ac.15m	RelA_P2S5.12m	RelA_P2S25.20m	RelA_P2S525.18m	RelA_K27ac.15m	PDGFB_P2S5.12m	PDGFB_P2S25.20m	PDGFB_P2S525.18m	PDGFB_K27ac.15m	YAP1_P2S5.12m	YAP1_P2S25.20m	YAP1_P2S525.18m	YAP1_K27ac.15m	Naive_P2S5.12m CPM	Naive_P2S25.20m CPM	Naive_P2S525.18m CPM	Naive_K27ac.15m CPM	RelA_P2S5.12m CPM	RelA_P2S25.20m CPM	RelA_P2S525.18m CPM	RelA_K27ac.15m CPM	PDGFB_P2S5.12m CPM	PDGFB_P2S25.20m CPM	PDGFB_P2S525.18m CPM	PDGFB_K27ac.15m CPM	YAP1_P2S5.12m CPM	YAP1_P2S25.20m CPM	YAP1_P2S525.18m CPM	YAP1_K27ac.15m CPM	YAP1_P2S525.18m CPM	YAP1_K27ac.15m CPM
chr15	99256862	99257197	EM10E0611640-enhD	0	3.20856	0.0141151	0.516113	5.82945e-08	0	0	0	0.625	3.747	1.003	0.573	1.24	4.575	1.87	2.599	2.882	5.037	3.759	5.164	5.099	0	0	0	0.354	1.907	0.821	0.271	0.727	3.104	2.023	1.782	2.357	2.568	4.462	3.468	4.001	2.753	3.651
chr5	122221125	122221400	EM10E0802623-enhD	0	3.45636	0.0141151	0.636666	8.21287e-08	0	0.167	0	0.21	2.954	6.962	1.463	0.415	4.112	1.522	2.492	2.303	7.27	5.78	7.815	2.959	0	0.127	0	0.119	1.504	5.696	0.691	0.243	2.789	1.647	1.709	1.883	3.707	6.86	5.249	2.322	3.303	2.921
chr1	120261238	120261411	EM10E0448456-enhD	0	3.16802	0.0163266	-0.0340358	1.42495e-07	0	0	0	0	0.872	0.505	1.244	1.297	1.585	1.074	0.796	0.659	12.706	2.7	2.004	2.012	0	0	0	0	0.444	0.413	0.587	0.761	1.075	1.162	0.546	0.539	6.479	3.205	1.346	1.579	1.101	2.19
chr10	19188206	19188427	EM10E0468823-enhD	0	3.4918	0.0167988	1.27495	3.74885e-07	0	0	0.071	2.7	6.944	1.065	7.853	3.149	5.389	2.615	8.598	5.409	11.383	4.379	9.13	7.492	0	0	0.042	1.527	3.535	0.871	3.709	1.847	3.656	2.829	5.895	4.423	5.804	5.197	6.132	5.878	4.404	4.381
chr10	99115871	99116083	EM10E0486781-enhD	0	3.0591	0.0167988	0.506365	4.36379e-07	0	0	0	0	3.771	4.412	0.673	4.076	1.975	2.301	5.073	1.691	4.051	3.324	3.453	2.96	0	0	0	0	1.92	3.61	0.318	2.391	1.34	2.49	3.478	1.383	2.066	3.945	2.319	2.322	3.854	3.651
chr17	27826930	27827088	EM10E0636895-enhD	0	2.86879	0.0167988	0.347541	4.85558e-07	0	0	0	0	5.08	1.825	3.479	1.788	2.771	1.404	1.923	1.353	5.942	1.342	1.757	3.907	0	0	0	0	2.586	1.493	1.643	1.049	1.88	1.519	1.319	1.106	3.03	1.593	1.18	3.065	3.303	2.19
chr2	35460720	35460900	EM10E0693196-enhP	0	3.0271	0.0167988	0.0741886	4.80478e-07	0	0	0	0	3.55	0.843	2.794	1.246	0.748	0.932	0.598	1.369	3.897	0.462	6.778	4.824	0	0	0	0	1.807	0.69	1.319	0.731	0.507	1.008	0.41	1.12	1.987	0.548	4.552	3.785	2.753	2.19
chr3	65588501	65588704	EM10E0731454-enhD	0	3.0208	0.0167988	0.169244	5.37592e-07	0	0	0	0	1.756	3.253	1.152	0.307	4.883	1.12	1.27	1.134	4.652	2.05	5.239	2.014	0	0	0	0	0.894	2.661	0.544	0.18	3.312	1.212	0.871	0.927	2.372	2.433	3.519	1.58	2.202	2.19
chr4	3659731	3659884	EM10E0749251-enhD	0	3.09933	0.0167988	0.646867	5.06154e-07	0	0	0	0	8.31	1.86	8.393	3.327	3.113	0.806	1.12	7.587	4.35	2.308	4.092	3.44	0	0	0	0	4.23	1.522	3.964	1.952	2.112	0.872	0.768	6.204	2.218	2.739	2.748	2.699	4.404	2.19
chr4	129811482	129811665	EM10E0769805-enhD	0	2.80819	0.0167988	0.290965	3.56458e-07	0	0	0	0	2.895	1.317	3.502	2.202	3.063	1.257	1.544	1.569	2.927	2.538	3.743	2.168	0	0	0	0	1.474	1.077	1.654	1.292	2.078	1.36	1.059	1.283	1.492	3.012	2.514	1.701	2.753	1.46
chr6	4521144	4521444	EM10E0812743-enhD	0	3.16869	0.0167988	0.959985	3.32639e-07	0	0.427	0.026	0.16	23.598	29.201	30.579	16.682	0.465	0.199	0	0.523	7.079	8.068	4.05	2.962	0	0.324	0.015	0.091	12.012	23.89	14.441	9.787	0.315	0.215	0	0.428	3.609	9.576	2.72	2.324	2.202	4.381
chr1	187611273	187611463	EM10E0463937-enhD	0	3.108	0.0181503	0.0719977	6.33645e-07	0	0	0	0	0.101	3.056	0.886	0.47	4.305	0.306	1.45	2.926	4.07	2.077	5.651	2.908	0	0	0	0	0.051	2.5	0.418	0.276	2.92	0.331	0.994	2.393	2.075	2.465	3.795	2.282	3.303	2.19
chr17	34136186	34136360	EM10E0639939-enhP	0	3.032	0.0254831	0.399411	1.22735e-06	0	0	0	0.083	0.701	0.992	0.78	3.952	6.955	2.812	1.512	5.653	6.158	0.741	5.242	3.513	0	0	0	0.047	0.357	0.812	0.368	2.319	4.718	3.043	1.037	4.623	3.14	0.879	3.521	2.756	1.652	1.46
chr19	36237821	36238171	EM10E0677187-enhD	0	3.00013	0.0254831	-0.074479	1.18719e-06	0	0.033	0	1.114	0.028	0.678	0.348	0.475	2.488	0.281	0.696	0.704	8.269	4.089	3.438	3.337	0	0.025	0	0.63	0.014	0.555	0.164	0.279	1.688	0.304	0.477	0.576	4.216	4.853	2.309	2.618	2.753	1.46
chr2	26965048	26965277	EM10E0688990-enhP	0	2.79249	0.0254831	0.132762	1.11257e-06	0.064	0.109	0	0	1.178	1.044	2.033	0.363	3.961	1.162	2.476	1.041	6.126	1.589	2.543	2.731	0.033	0.083	0	0	0.6	0.854	0.96	0.213	2.687	1.257	1.698	0.851	3.124	1.886	1.708	2.143	2.202	1.46
chr6	34599812	34600030	EM10E0816986-enhP	0	2.94737	0.0254831	0.549121	1.2527e-06	0.108	0.035	0	0	4.698	1.541	2.006	9.739	1.887	1.615	1.531	4.671	6.346	1.712	2.625	3.602	0.055	0.027	0	0	2.391	1.261	0.947	5.714	1.28	1.747	1.05	3.82	3.236	2.032	1.763	2.826	2.753	1.46
chr8	106510443	106510650	EM10E0887981-enhP	0	2.9031	0.0254831	-0.0169782	1.33446e-06	0	0	0	0.07	1.691	1.32	2.429	1.586	0	0	1.885	1.564	2.335	4.598	3.87	2.669	0	0	0	0.04	0.861	1.08	1.147	0.93	0	0	1.292	1.279	1.191	5.457	2.599	2.094	3.303	2.921
chr9	79714887	79715047	EM10E0913613-enhD	0	3.80243	0.0254831	0.741271	1.27051e-06	0	0	0	1.128	1.003	0	6.666	8.803	2.075	5.492	0.044	3.92	8.353	4.866	13.084	7.363	0	0	0	0.638	0.511	0	3.148	5.165	1.408	5.942	0.03	3.206	4.259	5.775	8.787	5.777
chr12	75368606	75368894	EM10E0539757-enhD	0	2.87444	0.0308129	0.0983272	1.70321e-06	0	0	0	0	0.134	0.619	0.828	1.558	1.579	1.473	4.391	5.226	4.459	0.564	3.862	4.294	0	0	0	0	0.068	0.506	0.391	0.914	1.071	1.594	3.011	4.274	2.274	0.669	2.594	3.369
chr11	49724313	49724518	EM10E0501293-enhD	0	2.80278	0.035505	0.182923	2.21398e-06	0	0	0	0	2.193	3.249	0.753	0.649	1.338	4.016	2.18	1.152	3.26	2.796	2.717	2.449	0	0	0	0	1.116	2.658	0.356	0.381	0.908	4.345	1.495	0.942	1.662	3.319	1.825	1.921
chr12	75309840	75310176	EM10E0539742-enhP	0	2.96167	0.035505	1.11965	2.27244e-06	0	0	0.61	1.504	5.303	2.236	3.808	6.3	3.229	4.261	3.653	4.497	10.553	4.067	3.586	5.988	0	0	0.358	0.851	2.699	1.829	1.798	3.696	2.19	4.61	2.505	3.678	5.381	4.827	2.408	4.698
chr7	4720015	4720220	EM10E0841050-enhD	0	2.9694	0.035505	0.227606	2.17184e-06	0	0	0	0	1.128	5.017	4.119	0.76	2.394	0.974	2.266	0.338	3.381	4.787	4.531	1.432	0	0	0	0	0.574	4.104	1.945	0.446	1.624	1.054	1.554	0.276	1.724	5.682	3.043	1.124
chr1	58856830	58857089	EM10E0438517-enhD	0	2.80462	0.0375764	0.478756	2.73298e-06	0	0	0.472	0.372	2.107	0.806	0.668	3.208	4.951	2.087	3.45	1.187	6.962	3.229	3.931	2.384	0	0	0.277	0.21	1.073	0.659	0.315	1.882	3.359	2.258	2.366	0.971	3.55	3.832	2.64	1.87
chr1	161072235	161072430	EM10E0456833-enhP	0	2.92165	0.0375764	0.881235	2.67903e-06	0	0.226	0.091	0	2.931	0.895	4.27	7.916	8.772	4.968	4.066	5.556	3.087	3.559	8.069	2.014	0	0.171	0.053	0	1.492	0.732	2.017	4.644	5.951	5.375	2.788	4.544	1.574	4.224	5.419	1.58
chr7	132662949	132663111	EM10E0866247-enhD	0	2.96063	0.0375764	0.628925	2.54249e-06	0.815	0.083	0	1.366	1.586	2.378	1.04	1.911	3.119	0.607	0.948	3.155	8.557	4.292	7.573	4.161	0.414	0.063	0	0.773	0.807	1.945	0.491	1.121	2.116	0.657	0.65	2.58	4.363	5.094	5.086	3.265
chr9	61349802	61350002	EM10E0908013-enhD	0	2.87223	0.0401598	0.783361	3.03771e-06	1.247	0	0	0	8.284	3.045	3.052	3.822	6.207	1.816	1.925	1.426	4.695	2.228	5.032	4.655	0.634	0	0	0	4.217	2.491	1.441	2.242	4.211	1.965	1.32	1.166	2.394	2.644	3.379	3.652
chr2	69418389	69418739	EM10E0697989-enhD	0	2.55975	0.0453058	-0.294698	3.55876e-06	0	0	0	0	0.596	0.363	0.742	1.146	0.571	0.539	0.939	1.251	1.744	1.381	3.996	2.556	0	0	0	0	0.303	0.297	0.35	0.672	0.387	0.583	0.644	1.023	0.889	1.639	2.684	2.005
chr11	53821339	53821543	EM10E0502807-enhD	0	3.03475	0.0485994	1.02206	5.23135e-06	0	0	0	1.816	3.289	3.59	3.371	8.32	5.26	2.697	2.814	6.489	10.721	1	5.337	6.231	0	0	0	1.027	1.674	2.937	1.592	4.881	3.568	2.918	1.929	5.307	5.466	1.187	3.584	4.889
chr11	121093027	121093228	EM10E0529406-enhP	0	2.92113	0.0485994	0.0575876	4.39662e-06	0	0	0	0	0	2.351	1.164	4.744	0.682	0.455	1.722	2.918	5.509	2.484	3.249	1.682	0	0	0	0	0	1.923	0.55	2.783	0.463	0.492	1.181	2.386	2.809	2.948	2.182	1.32
chr12	55460985	55461270	EM10E0537009-enhD	0	2.73714	0.0485994	0.454602	4.92199e-06	0.196	0	0	0.042	1.859	2.463	1.403	1.939	3.402	2.83	3.563	3.83	3.139	0.344	3.667	8.423	0.1	0	0	0.024	0.946	2.015	0.663	1.138	2.308	3.062	2.443	3.132	1.601	0.408	2.463	6.608
chr18	5161471	5161625	EM10E0652839-enhD	0	2.9376	0.0485994	0.947042	4.48328e-06	0	0	0.64	0	1.105	3.758	2.05	9.011	12.967	3.492	5.573	5.832	4.196	2.711	3.956	5.231	0	0	0.376	0	0.562	3.074	0.968	5.287	8.796	3.778	3.821	4.769	2.139	3.218	2.657	4.104
chr2	50942742	50943092	EM10E0695211-enhD	0	2.62129	0.0485994	-0.410587	5.17292e-06	0	0	0	0	1.009	1.464	0.481	1.241	0	0.325	0.777	0	2.359	1.131	3.289	3.192	0	0	0	0	0.514	1.198	0.227	0.728	0	0.352	0.533	0	1.203	1.342	2.209	2.504
chr3	135211958	135212223	EM10E0745284-enhP	0	2.74387	0.0485994	-0.165925	4.04887e-06	0	0	0	0	2.144	0	0	0.98	2.669	0.565	1.24	2.298	5.242	1.16	2.902	2.016	0	0	0	0	1.091	0	0	0.575	1.811	0.611	0.85	1.879	2.673	1.377	1.949	1.582
chr4	32263738	32263939	EM10E0752010-enhD	0	2.90704	0.0485994	0.336849	4.90164e-06	0	0.181	0	0.108	0	3.833	2.607	2.739	1.568	2.427	2.047	2.037	6.224	2.077	2.219	4.703	0	0.137	0	0.061	0	3.136	1.231	1.607	1.064	2.626	1.404	1.666	3.173	2.465	1.49	3.69
chr5	23876435	23876636	EM10E0782798-enhD	0	2.72956	0.0485994	0.10216	4.64008e-06	0	0	0	0	2.588	1.095	1.362	4.889	1.484	0.062	1.661	2.452	5.853	0.695	3.039	2.215	0	0	0	0	1.317	0.896	0.643	2.868	1.007	0.067	1.139	2.005	2.984	0.825	2.041	1.738
chr7	125554775	125554953	EM10E0863681-enhD	0	3.20676	0.0485994	1.12607	4.90291e-06	1.072	0.473	0	0	4.149	2.121	4.507	12.185	15.53	0.841	2.282	3.146	7.509	4.351	7.185	6.607	0.545	0.359	0	0	2.112	1.735	2.128	7.149	10.535	0.91	1.565	2.573	3.829	5.164	4.825	5.184
chr9	79717592	79717822	EM10E0913618-enhP	0	3.11344	0.0485994	0.91487	4.95281e-06	0.281	0.374	0	1.255	6.379	0.965	2.064	8.165	2.259	0.573	3.67	3.17	6.988	2.247	12.812	7.41	0.143	0.284	0	0.71	3.247	0.789	0.975	4.79	1.532	0.62	2.516	2.592	3.563	2.667	8.605	5.814
FFPE-CUTAC replicates using RNAPII-Ser5p, RNAPII-Ser2,5p, RNAPII-Ser5p + RNAPII-Ser2,5p and H3K27ac from YAP1, PDGFB, RELA and Normal FFPEs were pooled for each antibody/genotype combination (4x4=16) and downsampled to the same level for each antibody or combination. Voom/Limma tumor-versus-normal differences were rank ordered by FDR < 0.05.
*FDR = False Discovery Rate, which corrects for multiple comparisons.

## Sheet: 2. PDFGB-vs-Norm_averages_FDR05
Supplementary Data 5_2: Top hits for PDGFB-versus-Normal FDR < 0.05 comparisons (Related to Figure 4d).
CCRE	chr	start	end	Normal	PDGFB	FDR*	AveExpr	P value	Naive_P2S5.12m	Naive_P2S25.20m	Naive_P2S525.18m	Naive_K27ac.15m	RelA_P2S5.12m	RelA_P2S25.20m	RelA_P2S525.18m	RelA_K27ac.15m	PDGFB_P2S5.12m	PDGFB_P2S25.20m	PDGFB_P2S525.18m	PDGFB_K27ac.15m	YAP1_P2S5.12m	YAP1_P2S25.20m	YAP1_P2S525.18m	YAP1_K27ac.15m	Naive_P2S5.12m CPM	Naive_P2S25.20m CPM	Naive_P2S525.18m CPM	Naive_K27ac.15m CPM	RelA_P2S5.12m CPM	RelA_P2S25.20m CPM	RelA_P2S525.18m CPM	RelA_K27ac.15m CPM	PDGFB_P2S5.12m CPM	PDGFB_P2S25.20m CPM	PDGFB_P2S525.18m CPM	PDGFB_K27ac.15m CPM	YAP1_P2S5.12m CPM	YAP1_P2S25.20m CPM	YAP1_P2S525.18m CPM	YAP1_K27ac.15m CPM	YAP1_P2S525.18m CPM	YAP1_K27ac.15m CPM
chr17	6476510	6476675	EM10E0632217-K4m3	0	-5.24338	1.56287e-06	1.95554	4.54679e-12	37.472	23.488	34.642	31.945	3.308	0.828	2.807	0	0.496	0	0	0.654	43.447	12.041	33.627	28.349	19.039	17.813	20.335	18.07	1.684	0.677	1.326	0	0.336	0	0	0.535	22.153	14.291	22.584	22.242	56.706	56.95
chr18	30270918	30271141	EM10E0656047-enhP	0	4.26955	3.27586e-06	0.353957	1.90606e-11	0.039	0.026	0	0	5.356	5.029	2.538	3.028	12.709	6.613	7.207	7.352	0.136	0.012	0.045	0.554	0.02	0.02	0	0	2.726	4.114	1.199	1.776	8.621	7.155	4.942	6.012	0.069	0.014	0.03	0.435	6.606	6.571
chr17	6430005	6430293	EM10E0632214-prom	0	-5.60511	4.36254e-06	2.63216	3.80751e-11	99.312	46.57	59.596	96.087	2.363	1.568	3.85	0.534	0.693	0	3.698	0.686	67.742	15.26	30.081	34.149	50.459	35.318	34.983	54.351	1.203	1.283	1.818	0.313	0.47	0	2.536	0.561	34.54	18.112	20.202	26.792	0	0
chr17	6477237	6477426	EM10E0632219-K4m3	0	-4.33068	0.000136808	2.27064	1.59204e-09	37.666	30.975	40.084	30.714	2.056	0.612	3.354	1.099	2.559	0.814	0.822	0.474	41.232	13.701	31.948	16.31	19.138	23.491	23.529	17.373	1.047	0.501	1.584	0.645	1.736	0.881	0.564	0.388	21.023	16.262	21.456	12.796	1.101	0
chr17	6429829	6429998	EM10E0632213-prom	0	-4.14411	0.000230188	0.982774	3.34838e-09	16.252	12.524	12.813	20.171	0	0	0.235	0.025	0	1.263	0	0	18.856	6.299	7.309	20.804	8.257	9.498	7.521	11.41	0	0	0.111	0.015	0	1.367	0	0	9.614	7.476	4.909	16.322	1.101	2.19
chr17	6476693	6476958	EM10E0632218-K4m3	0	-4.6409	0.000415731	2.54878	7.2568e-09	58.888	26.659	76.181	48.977	6.7	0.988	3.963	0.494	2.896	0.858	1.466	0.469	55.636	10.131	27.669	22.196	29.92	20.218	44.718	27.704	3.411	0.808	1.872	0.29	1.965	0.928	1.005	0.384	28.368	12.024	18.582	17.414	2.202	4.381
chr18	30267675	30267995	EM10E0656045-enhD	0	3.59323	0.00121553	0.511069	2.4754e-08	0	0.645	0.32	0	3.642	4.044	5.139	3.097	9.451	3.417	7.003	11.144	0.846	0	0	0.955	0	0.489	0.188	0	1.854	3.308	2.427	1.817	6.411	3.697	4.802	9.113	0.431	0	0	0.749	4.404	10.222
chr1	161072235	161072430	EM10E0456833-enhP	0	3.57256	0.00130624	0.881235	3.04015e-08	0	0.226	0.091	0	2.931	0.895	4.27	7.916	8.772	4.968	4.066	5.556	3.087	3.559	8.069	2.014	0	0.171	0.053	0	1.492	0.732	2.017	4.644	5.951	5.375	2.788	4.544	1.574	4.224	5.419	1.58	2.753	3.651
chr18	5161471	5161625	EM10E0652839-enhD	0	3.65707	0.0013817	0.947042	4.01971e-08	0	0	0.64	0	1.105	3.758	2.05	9.011	12.967	3.492	5.573	5.832	4.196	2.711	3.956	5.231	0	0	0.376	0	0.562	3.074	0.968	5.287	8.796	3.778	3.821	4.769	2.139	3.218	2.657	4.104	1.652	0.73
chr6	127995784	127996134	EM10E0835948-CTCF	0	-3.3131	0.0013817	4.29772	3.77108e-08	64.247	88.048	97.086	75.381	12.182	14.811	37.726	18.43	3.506	12.154	9.355	4.824	107.35	33.636	65.392	66.702	32.643	66.774	56.99	42.639	6.201	12.117	17.816	10.812	2.378	13.15	6.414	3.945	54.736	39.923	43.917	52.333	9.359	14.603
chr13	96924273	96924454	EM10E0568928-enhP	0	3.35031	0.00325669	0.388306	1.0422e-07	0	0	0.566	0	0.958	0.618	4.846	3.34	10.767	3.002	4.225	3.927	3.112	0.586	0.967	1.308	0	0	0.332	0	0.488	0.506	2.289	1.959	7.304	3.248	2.897	3.211	1.587	0.696	0.649	1.026	15.966	15.333
chr11	87825625	87825968	EM10E0514733-enhP	0	3.47652	0.00401702	0.354313	1.92097e-07	0.941	0	0	0	3.042	1.112	0.668	0.485	12.099	2.623	3.233	9.031	0.974	1.542	0.913	3.228	0.478	0	0	0	1.548	0.91	0.315	0.285	8.208	2.838	2.217	7.385	0.497	1.83	0.613	2.533	0.551	0
chr17	6489891	6490068	EM10E0632220-enhD	0	-3.64484	0.00401702	1.92892	1.98671e-07	33.24	11.817	30.245	31.764	1.052	0.911	0.7	0.047	0.204	1.785	1.267	3.061	26.663	15.358	20.746	17.862	16.889	8.962	17.754	17.967	0.536	0.745	0.331	0.028	0.138	1.931	0.869	2.503	13.595	18.228	13.933	14.014	3.854	2.19
chr4	20826880	20827170	EM10E0751381-K4m3	0	3.06833	0.00401702	-0.125442	1.85201e-07	0	0	0	0	1.395	3.749	1.145	2.3	3.833	1.396	3.599	4.488	0.619	0	0.679	0	0	0	0	0	0.71	3.067	0.541	1.349	2.6	1.51	2.468	3.67	0.316	0	0.456	0	2.753	2.921
chr5	22745643	22745794	EM10E0782581-enhP	0	3.25999	0.00401702	1.87908	1.93674e-07	3.245	0.405	2.009	4.094	4.848	3.104	3.501	2.036	24.521	15.715	23.964	20.191	3.438	2.765	3.856	6.099	1.649	0.307	1.179	2.316	2.468	2.539	1.653	1.194	16.634	17.003	16.432	16.512	1.753	3.282	2.59	4.785	3.854	5.111
chr6	140962577	140962920	EM10E0838415-enhD	0	3.21081	0.00401702	-0.323112	1.9009e-07	0	0	0	0	0	0.852	0.593	0.848	4.096	2.497	3.383	4.447	0	0.45	0.275	1.865	0	0	0	0	0	0.697	0.28	0.498	2.779	2.702	2.32	3.637	0	0.534	0.185	1.463	0.551	0
chr7	134724916	134725233	EM10E0866873-enhD	0	3.11218	0.00401702	0.279706	1.45263e-07	0	0.29	0	0.137	1.904	1.945	0.871	1.914	6.504	4.753	4.54	2.037	1.202	0.915	1.603	1.469	0	0.22	0	0.077	0.969	1.591	0.411	1.123	4.412	5.143	3.113	1.666	0.613	1.086	1.077	1.153	0.551	0.73
chr3	37652652	37652864	EM10E0727617-enhD	0	3.29855	0.00424223	0.910075	2.22151e-07	0.803	0.397	0.604	0	1.651	1.083	6.708	3.342	10.361	5.459	8.23	5.87	4.455	1.083	2.516	1.909	0.408	0.301	0.355	0	0.84	0.886	3.168	1.961	7.029	5.907	5.643	4.8	2.272	1.285	1.69	1.498	4.404	4.381
chr10	87484905	87485107	EM10E0483850-enhD	0	3.27104	0.00512607	0.215085	2.83347e-07	0	0	0	0.988	0.477	0	0.046	1.203	11.946	3.335	4.983	2.642	2.953	1.901	3.074	2.224	0	0	0	0.559	0.243	0	0.022	0.706	8.104	3.608	3.417	2.161	1.506	2.256	2.064	1.745	18.718	15.333
chr17	34136186	34136360	EM10E0639939-enhP	0	3.19774	0.00581266	0.399411	3.5512e-07	0	0	0	0.083	0.701	0.992	0.78	3.952	6.955	2.812	1.512	5.653	6.158	0.741	5.242	3.513	0	0	0	0.047	0.357	0.812	0.368	2.319	4.718	3.043	1.037	4.623	3.14	0.879	3.521	2.756	1.101	0.73
chr8	88274208	88274416	EM10E0884439-enhP	0	3.2136	0.00581266	0.346105	3.43619e-07	0	0.147	0	0	3.735	0.803	2.969	5.044	1.284	3.492	6.309	7.383	1.009	1.233	0.898	1.499	0	0.111	0	0	1.901	0.657	1.402	2.959	0.871	3.778	4.326	6.038	0.514	1.463	0.603	1.176	1.101	1.46
chr11	48873022	48873265	EM10E0501115-enhP	0	3.28276	0.0073855	0.201402	4.80901e-07	0.048	0	0	0	5.496	0.297	0.972	4.052	5.475	1.061	4.15	6.772	0.477	0.674	3.788	0.916	0.024	0	0	0	2.798	0.243	0.459	2.377	3.714	1.148	2.846	5.538	0.243	0.8	2.544	0.719	0.551	0.73
chr5	75149501	75149663	EM10E0791767-enhD	0	3.64555	0.0073855	0.735769	4.94185e-07	0	0	0.632	0	2.101	5.118	9.067	19.684	12.534	2.789	9.746	3.847	0.102	0.655	0.717	2.299	0	0	0.371	0	1.069	4.187	4.282	11.548	8.503	3.018	6.683	3.146	0.052	0.777	0.482	1.804	2.753	2.19
chr17	6424685	6424873	EM10E0632212-enhD	0	-3.47493	0.00827903	1.54682	5.78059e-07	9.584	6.926	16.528	20.295	1.81	1.292	4.703	0.674	0	1.644	0.31	0.292	24.794	6.976	16.739	9.184	4.869	5.253	9.702	11.48	0.921	1.057	2.221	0.395	0	1.779	0.213	0.239	12.642	8.28	11.242	7.206	0.551	2.921
chr12	55460985	55461270	EM10E0537009-enhD	0	3.00802	0.00883799	0.454602	6.66415e-07	0.196	0	0	0.042	1.859	2.463	1.403	1.939	3.402	2.83	3.563	3.83	3.139	0.344	3.667	8.423	0.1	0	0	0.024	0.946	2.015	0.663	1.138	2.308	3.062	2.443	3.132	1.601	0.408	2.463	6.608	0	0.73
chr6	95614530	95614774	EM10E0828778-CTCF	0	2.93591	0.00883799	-0.17359	6.6851e-07	0	0	0	0	4.553	2.403	2.694	2.333	5.679	0.579	3.843	3.155	0	0	0.186	0	0	0	0	0	2.318	1.966	1.272	1.369	3.852	0.626	2.635	2.58	0	0	0.125	0	1.101	0.73
chr10	120474430	120474620	EM10E0490081-enhP	0	3.17639	0.00933884	0.438447	7.33564e-07	0	0.091	1.39	0.304	0	0.439	1.034	0.23	8.598	5.325	4.982	5.638	2.137	2.6	4.765	3.185	0	0.069	0.816	0.172	0	0.359	0.488	0.135	5.833	5.762	3.416	4.611	1.09	3.086	3.2	2.499	0.551	1.46
chr7	144938091	144938285	EM10E0869805-enhP	0	2.85787	0.012358	3.59069	1.00667e-06	11.163	4.425	4.611	10.689	41.606	8.499	30.673	35.241	117.478	25.892	49.54	33.005	15.06	6.027	14.166	8.931	5.672	3.356	2.707	6.046	21.179	6.953	14.486	20.675	79.693	28.015	33.968	26.99	7.679	7.153	9.514	7.007	14.314	20.444
chr1	156205244	156205442	EM10E0455771-enhP	0	3.30186	0.0139098	0.67924	1.17354e-06	0.578	0	1.423	0.024	1.443	3.009	1.288	1.018	9.866	2.072	9.116	9.545	2.427	0.549	1.683	5.06	0.294	0	0.835	0.014	0.735	2.462	0.608	0.597	6.693	2.242	6.251	7.806	1.237	0.652	1.13	3.97	1.101	0.73
chr15	80001658	80001962	EM10E0605393-enhD	0	2.85015	0.0145169	3.80729	1.267e-06	5.309	10.987	13.222	10.865	33.966	19.392	39.887	11.993	90.64	19.186	90.574	92.932	11.282	12.152	12.583	9.981	2.697	8.332	7.761	6.146	17.29	15.865	18.837	7.036	61.487	20.759	62.104	75.997	5.752	14.423	8.451	7.831	0.551	0
chr3	127749227	127749524	EM10E0743971-enhD	0	3.01575	0.014544	0.203632	1.31168e-06	0	0	0	0	2.281	0.76	1.67	1.847	1.588	4.452	5.714	2.098	0.409	1.754	3.853	2.474	0	0	0	0	1.161	0.622	0.789	1.084	1.077	4.817	3.918	1.716	0.209	2.082	2.588	1.941	1.101	0.73
chr12	75368606	75368894	EM10E0539757-enhD	0	2.91692	0.0145861	0.0983272	1.35791e-06	0	0	0	0	0.134	0.619	0.828	1.558	1.579	1.473	4.391	5.226	4.459	0.564	3.862	4.294	0	0	0	0	0.068	0.506	0.391	0.914	1.071	1.594	3.011	4.274	2.274	0.669	2.594	3.369	20.921	9.492
chr10	42932942	42933258	EM10E0473270-enhD	0	3.02713	0.0147676	0.499681	1.47759e-06	0	0	0.823	0	3.841	0.685	0.792	2.492	5.741	6.562	4.292	1.727	3.574	2.035	1.965	2.844	0	0	0.483	0	1.955	0.56	0.374	1.462	3.894	7.1	2.943	1.412	1.822	2.415	1.32	2.231	0.551	1.46
chr13	112066922	112067135	EM10E0572568-enhD	0	3.09756	0.0147676	-0.158815	1.63258e-06	0	0	0	0	0	0.909	0	3.306	3.716	2.453	3.026	3.949	0.83	0	3.405	1.587	0	0	0	0	0	0.744	0	1.94	2.521	2.654	2.075	3.229	0.423	0	2.287	1.245	0	0
chr5	75156631	75156905	EM10E0791785-enhP	0	2.75154	0.0147676	2.42225	1.5914e-06	3.481	2.819	4.523	2.862	6.046	9.529	10.065	6.786	32.014	14.27	20.941	23.919	10.592	1.063	6.762	6.213	1.769	2.138	2.655	1.619	3.078	7.796	4.753	3.981	21.717	15.44	14.359	19.56	5.401	1.262	4.541	4.875	1.652	0
chr6	48840435	48840758	EM10E0819459-enhP	0	3.38228	0.0147676	1.77475	1.59615e-06	2.035	0.077	0.512	2.056	10.209	2.144	3.498	8.773	19.888	6.003	13.707	12.226	8.19	4.019	4.554	9.149	1.034	0.058	0.301	1.163	5.197	1.754	1.652	5.147	13.491	6.495	9.399	9.998	4.176	4.77	3.058	7.178	2.202	4.381
chr7	115218644	115218838	EM10E0861630-enhD	0	2.9569	0.0147676	-0.18271	1.55882e-06	0	0	0	0.223	0.166	1.721	0	1.103	2.245	3.379	4.497	3.191	0.498	0.948	0.755	1.283	0	0	0	0.126	0.084	1.408	0	0.647	1.523	3.656	3.083	2.61	0.254	1.125	0.507	1.007	3.854	4.381
chrY	1010188	1010413	EM10E0932160-enhP	0	2.93795	0.0147676	-0.111935	1.6149e-06	0.561	0	0.709	0	0	0	0	0	8.822	3.869	5.871	1.783	2.602	0.919	1.174	1.205	0.285	0	0.416	0	0	0	0	0	5.985	4.186	4.026	1.458	1.327	1.091	0.788	0.945	0.551	0.73
chr7	75642915	75643116	EM10E0853185-enhD	0	3.32742	0.0148456	0.366563	1.68439e-06	0	0	0	1.173	0.799	3.427	0.85	5.23	10.737	3.862	4.384	4.093	0	0.481	1.892	2.326	0	0	0	0.664	0.407	2.804	0.401	3.068	7.284	4.179	3.006	3.347	0	0.571	1.271	1.825	0	0.73
chr11	97547081	97547427	EM10E0518221-enhD	0	-2.26982	0.0148589	3.85832	1.74498e-06	51.989	56.623	56.906	38.227	24.59	19.841	26.764	24.695	6.849	11.337	8.983	8.164	19.306	12.508	19.543	22.44	26.415	42.942	33.404	21.623	12.517	16.232	12.639	14.488	4.646	12.266	6.159	6.676	9.844	14.846	13.125	17.606	0	2.19
chr9	69034426	69034594	EM10E0910967-enhD	0	3.18707	0.0148589	0.256891	1.77236e-06	0	0.25	0	0	0	3.659	1.921	0	4.454	4.554	5.708	2.194	3.929	3.164	2.855	1.157	0	0.19	0	0	0	2.993	0.907	0	3.021	4.927	3.914	1.794	2.003	3.755	1.917	0.908	0.551	2.19
chr11	79292283	79292436	EM10E0511791-enhD	0	2.99524	0.0149524	0.650314	1.83244e-06	0	0.525	0	0	1.427	2.902	2.584	6.327	7.17	3.162	5.067	1.784	6.245	1.456	2.442	2.355	0	0.398	0	0	0.726	2.374	1.22	3.712	4.864	3.421	3.474	1.459	3.184	1.728	1.64	1.848	2.202	2.19
chr13	97310308	97310461	EM10E0569115-enhD	0	2.95629	0.0149524	0.332955	1.87052e-06	0	0	0	0.708	2.644	1.178	5.993	0.978	1.73	2.736	6.914	5.125	1.173	0.737	2.035	1.217	0	0	0	0.4	1.346	0.964	2.83	0.574	1.174	2.96	4.741	4.191	0.598	0.875	1.367	0.955	2.202	2.19
chr11	87690153	87690315	EM10E0514641-enhD	0	3.10956	0.0170767	-0.0140897	2.18593e-06	0	0	0	0	0	1.265	0.837	3.001	5.049	3.354	2.049	3.357	5.881	0.663	0.01	1.649	0	0	0	0	0	1.035	0.395	1.761	3.425	3.629	1.405	2.745	2.999	0.787	0.007	1.294	0.551	0
chr14	54574814	54575015	EM10E0582150-enhD	0	2.9257	0.017339	0.484004	2.26996e-06	0	0.38	0	0	2.572	1.718	4.12	3.359	6.404	3.193	2.566	2.685	6.759	0.581	0.687	3.071	0	0.288	0	0	1.309	1.406	1.946	1.971	4.344	3.455	1.759	2.196	3.446	0.69	0.461	2.409	1.101	0.73
chr11	7212158	7212424	EM10E0494447-enhP	0	3.17088	0.0173428	0.762706	2.37137e-06	0.618	0.589	0	0	3.85	2.953	1.152	3.444	11.505	2.329	5.418	5.39	3.737	5.728	1.221	1.02	0.314	0.447	0	0	1.96	2.416	0.544	2.021	7.805	2.52	3.715	4.408	1.905	6.799	0.82	0.8	1.101	0.73
chr17	66131286	66131568	EM10E0646476-CTCF	0	2.78969	0.0173428	0.691727	2.335e-06	0.187	0	0	0.469	4.998	2.94	2.016	6.814	2.79	4.281	3.62	2.91	5.503	2.028	1.826	1.952	0.095	0	0	0.265	2.544	2.405	0.952	3.998	1.893	4.632	2.482	2.38	2.806	2.407	1.226	1.531	0.551	0
chr10	67836077	67836279	EM10E0477589-enhD	0	3.01252	0.0175262	0.161374	2.44743e-06	0	0	0.81	0	0	1.155	2.964	1.903	5.884	1.969	7.318	2.561	1.422	0.439	1.824	1.232	0	0	0.475	0	0	0.945	1.4	1.116	3.991	2.13	5.018	2.094	0.725	0.521	1.225	0.967	1.101	0.73
chr19	56925500	56925701	EM10E0683237-enhD	0	3.10837	0.0175602	1.46114	2.50327e-06	1.635	0.019	0.245	0.706	4.473	5.466	11.16	8.361	4.333	3.786	11.791	9.838	7.185	4.875	3.642	3.595	0.831	0.014	0.144	0.399	2.277	4.472	5.27	4.905	2.939	4.096	8.085	8.045	3.663	5.786	2.446	2.821	1.652	2.19
chr10	127152299	127152533	EM10E0491509-enhD	0	2.70386	0.0176517	-0.485178	2.57532e-06	0	0	0	0	1.509	2.279	1.19	0.488	1.923	1.546	2.642	3.69	0	0	0	0	0	0	0	0	0.768	1.864	0.562	0.286	1.304	1.673	1.812	3.018	0	0	0	0	1.652	1.46
chr18	54853037	54853368	EM10E0661090-enhD	0	2.77007	0.0176517	-0.0462577	2.65346e-06	0	0.104	0	0	0.466	1.066	1.032	4.331	2.791	1.16	3.169	4.116	1.36	0.329	1.164	1.04	0	0.079	0	0	0.237	0.872	0.487	2.541	1.893	1.255	2.173	3.366	0.693	0.39	0.782	0.816	0.551	1.46
chr9	67008812	67008989	EM10E0910516-enhD	0	3.13883	0.0176517	0.918205	2.67037e-06	0	1.339	0	0.245	2.086	1.844	3.727	1.96	4.295	10.086	8.132	3.291	6.989	1.138	7.131	3.568	0	1.015	0	0.139	1.062	1.509	1.76	1.15	2.914	10.913	5.576	2.691	3.564	1.351	4.789	2.799	0.551	1.46
chr5	22746689	22746906	EM10E0782584-prom	0	2.69941	0.0191812	2.39667	2.95755e-06	8.79	1.498	2.352	4.18	5.386	4.083	5.605	5.83	22.617	11.395	25.701	37.231	13.858	2.79	5.591	8.432	4.466	1.136	1.381	2.364	2.742	3.34	2.647	3.42	15.343	12.329	17.623	30.446	7.066	3.311	3.755	6.616	6.056	2.921
chr19	29499194	29499420	EM10E0675898-enhD	0	2.85658	0.0193196	0.269693	3.0351e-06	0.208	0	0	0.213	6.123	2.41	1.956	2.252	6.547	0.871	2.915	4.668	1.662	0.012	0.678	2.311	0.106	0	0	0.12	3.117	1.972	0.924	1.321	4.441	0.942	1.999	3.817	0.847	0.014	0.455	1.813	1.652	0.73
chr1	135626336	135626515	EM10E0452212-enhD	0	3.01566	0.0196734	0.641076	3.20515e-06	0	0	0	1.196	3.892	2.576	3.698	6.871	7.285	1.316	4.943	5.006	0.771	0.375	3.037	3.777	0	0	0	0.677	1.981	2.107	1.746	4.031	4.942	1.424	3.389	4.094	0.393	0.445	2.04	2.963	0.551	1.46
chr8	105225731	105225883	EM10E0887295-enhP	0	2.84074	0.0196734	-0.322982	3.16595e-06	0	0	0	0	0	0.637	0	0.451	6.363	3.182	1.778	1.206	2.035	0.989	1.196	0.852	0	0	0	0	0	0.521	0	0.265	4.316	3.443	1.219	0.986	1.038	1.174	0.803	0.668	1.652	0
chr6	134187178	134187381	EM10E0836786-enhD	0	3.22028	0.0197347	0.46633	3.27256e-06	0	0	0.398	0	2.167	9.123	1.924	3.05	2.868	2.226	6.238	7.444	0.054	2.539	3.614	0.578	0	0	0.234	0	1.103	7.464	0.909	1.789	1.946	2.408	4.277	6.087	0.028	3.014	2.427	0.453	1.101	1.46
chr15	100870851	100871019	EM10E0612550-prom	0	-2.61949	0.0209558	3.48209	3.59671e-06	54.619	35.872	80.948	62.663	9.231	12.22	15.468	8.619	2.692	5.354	16.431	12.413	27.861	6.648	11.009	16.711	27.751	27.205	47.517	35.445	4.699	9.997	7.305	5.057	1.826	5.793	11.266	10.151	14.206	7.891	7.394	13.111	0.551	1.46
chr2	101796939	101797140	EM10E0703726-enhP	0	2.84318	0.0209558	2.33612	3.59697e-06	6.029	0.533	2.441	2.13	6.629	8.194	11.579	6.346	17.033	12.778	15.543	22.696	9.384	3.353	13.455	6.989	3.063	0.404	1.433	1.205	3.374	6.704	5.468	3.723	11.555	13.826	10.657	18.56	4.785	3.98	9.036	5.483	0.551	0
chr10	120616251	120616424	EM10E0490123-enhD	0	3.00687	0.0212202	-0.0471858	3.80337e-06	0	0	0	0	0.687	0.757	3.002	2.041	8.692	2.548	0.929	3.367	0	0.427	1.79	1.743	0	0	0	0	0.35	0.619	1.418	1.197	5.896	2.757	0.637	2.753	0	0.507	1.202	1.368	1.101	1.46
chr11	48994077	48994410	EM10E0501132-enhP	0	2.93033	0.0212202	-0.325288	3.78517e-06	0	0	0	0	0	0.376	1.18	2.377	5.556	1.374	2.429	2.954	0	1.145	0.546	0.571	0	0	0	0	0	0.308	0.557	1.395	3.769	1.487	1.666	2.416	0	1.359	0.367	0.448	0.551	0.73
chr4	127168949	127169283	EM10E0768818-prom	0	-2.28254	0.0212202	3.444	3.82757e-06	49.376	30.837	41.218	40.53	14.064	6.391	25.793	17.297	4.747	4.615	11.072	8.085	24.324	9.598	15.277	14.587	25.087	23.386	24.195	22.926	7.159	5.229	12.181	10.148	3.22	4.993	7.592	6.612	12.402	11.392	10.26	11.445	2.753	2.19
chr11	6527312	6527513	EM10E0494243-enhP	0	3.07195	0.0216698	1.40562	3.97171e-06	0.92	0	1.068	1.376	5.255	3.493	3.712	6.232	13.107	4.71	12.81	5.036	7.227	5.163	3.483	1.954	0.467	0	0.627	0.778	2.675	2.858	1.753	3.656	8.891	5.096	8.784	4.118	3.685	6.128	2.339	1.533	2.202	2.921
chr10	99115871	99116083	EM10E0486781-enhD	0	2.79925	0.0224105	0.506365	4.27152e-06	0	0	0	0	3.771	4.412	0.673	4.076	1.975	2.301	5.073	1.691	4.051	3.324	3.453	2.96	0	0	0	0	1.92	3.61	0.318	2.391	1.34	2.49	3.478	1.383	2.066	3.945	2.319	2.322	1.101	1.46
chr5	103629937	103630089	EM10E0795701-enhP	0	2.91091	0.0224105	-0.62785	4.30305e-06	0	0	0.026	0	0	0	0	0.369	2.912	2.918	1.557	5.011	0	1.077	0	0.812	0	0	0.015	0	0	0	0	0.216	1.975	3.157	1.068	4.098	0	1.278	0	0.637	4.955	5.841
chr8	109986371	109986710	EM10E0889144-enhD	0	2.73924	0.0224105	0.209611	4.24453e-06	0	0	0.558	0	5.417	0.845	4.292	1.03	3.25	2.155	3.975	2.98	0.904	0.463	1.127	1.505	0	0	0.328	0	2.757	0.691	2.027	0.604	2.205	2.332	2.726	2.437	0.461	0.55	0.757	1.181	1.652	1.46
chr15	99256862	99257197	EM10E0611640-enhD	0	2.6764	0.0225448	0.516113	4.46001e-06	0	0	0	0.625	3.747	1.003	0.573	1.24	4.575	1.87	2.599	2.882	5.037	3.759	5.164	5.099	0	0	0	0.354	1.907	0.821	0.271	0.727	3.104	2.023	1.782	2.357	2.568	4.462	3.468	4.001	1.652	2.19
chr8	35250126	35250304	EM10E0875513-enhD	0	2.66226	0.0225448	-0.228586	4.4461e-06	0	0	0	0.23	3.229	0.938	0.999	3.863	1.473	3.372	3.105	2.803	0.217	0	0.284	0	0	0	0	0.13	1.644	0.767	0.472	2.266	0.999	3.648	2.129	2.292	0.111	0	0.191	0	2.753	3.651
chr16	38649163	38649316	EM10E0623319-enhD	0	3.24417	0.0234449	0.179106	4.75863e-06	0	1.012	0	0	0	0	0	2.621	7.422	9.313	2.366	5.338	4.765	1.158	1.639	1.601	0	0.767	0	0	0	0	0	1.538	5.035	10.077	1.622	4.365	2.43	1.374	1.101	1.256	1.652	2.19
chr4	143279091	143279341	EM10E0776414-enhD	0	2.56393	0.0234449	0.364431	4.7745e-06	0	0	0	0	5.163	1.207	4.472	4.72	2.781	1.02	2.677	2.159	2.695	1.138	2.545	2.291	0	0	0	0	2.628	0.987	2.112	2.769	1.887	1.104	1.836	1.766	1.374	1.351	1.709	1.797	1.101	0.73
chr10	120474982	120475329	EM10E0490082-enhP	0	3.10581	0.0235001	1.9503	5.19117e-06	3.027	0.904	1.34	2.087	7.485	0.355	3.35	3.616	25.667	6.675	18.638	20.025	15.2	3.002	11.276	9.992	1.538	0.686	0.787	1.181	3.81	0.29	1.582	2.121	17.412	7.222	12.78	16.376	7.75	3.563	7.573	7.839	0.551	0
chr11	80170343	80170520	EM10E0512195-enhD	0	3.13058	0.0235001	1.31713	4.93648e-06	0.531	0	0	0.924	6.24	6.196	6.304	11.854	10.48	4.503	1.876	8.077	13.308	1.107	5.001	5.489	0.27	0	0	0.523	3.176	5.069	2.977	6.954	7.109	4.872	1.286	6.605	6.785	1.314	3.359	4.307
chr3	97682212	97682364	EM10E0737963-enhD	0	2.76644	0.0235001	-0.0639292	5.0814e-06	0.154	0	0	0	0	0.275	0.385	2.856	1.915	3.146	2.754	3.269	2.307	0.389	3.023	2.344	0.078	0	0	0	0	0.225	0.182	1.676	1.299	3.404	1.888	2.673	1.176	0.462	2.03	1.839
chr6	146898792	146899005	EM10E0840030-enhD	0	3.26287	0.0235001	1.1293	4.88643e-06	0	1.4	0	1.739	0.965	5.265	2.998	2.37	7.805	12.936	8.416	5.679	6.742	2.779	3.587	2.138	0	1.062	0	0.984	0.491	4.307	1.416	1.39	5.295	13.997	5.771	4.644	3.438	3.298	2.409	1.677
chr8	124754758	124754959	EM10E0894505-enhD	0	2.99785	0.0235001	0.630933	5.0989e-06	0.029	0	0.755	0	3.802	1.539	1.106	6.47	5.279	4.068	3.761	3.182	0.824	3.199	5.543	2.326	0.015	0	0.443	0	1.935	1.259	0.522	3.796	3.581	4.402	2.579	2.602	0.42	3.797	3.723	1.825
chr9	37364380	37364572	EM10E0900922-enhD	0	2.8847	0.0235001	-0.463074	5.19594e-06	0	0	0	0	0	0	0	0	3.17	1.913	2.244	3.956	0.964	4.517	0	1.455	0	0	0	0	0	0	0	0	2.15	2.07	1.539	3.235	0.492	5.361	0	1.142
chr10	19188206	19188427	EM10E0468823-enhD	0	3.04062	0.0252909	1.27495	5.73312e-06	0	0	0.071	2.7	6.944	1.065	7.853	3.149	5.389	2.615	8.598	5.409	11.383	4.379	9.13	7.492	0	0	0.042	1.527	3.535	0.871	3.709	1.847	3.656	2.829	5.895	4.423	5.804	5.197	6.132	5.878
chr4	3776098	3776445	EM10E0749288-enhD	0	2.97951	0.0252909	0.535942	5.73905e-06	0	0.022	0.659	0	4.358	4.506	4.712	2.245	3.12	2.6	4.128	6.339	0	2.41	1.838	2.596	0	0.017	0.387	0	2.218	3.686	2.225	1.317	2.116	2.813	2.83	5.184	0	2.86	1.234	2.037
chr18	58065751	58065956	EM10E0661939-enhD	0	3.14312	0.0261874	0.130423	6.01867e-06	0	0	0	0.059	1.879	2.231	1.312	3.03	0.751	9.641	11.26	1.431	1.172	1.526	0.46	0.306	0	0	0	0.033	0.956	1.825	0.62	1.778	0.509	10.431	7.721	1.17	0.598	1.811	0.309	0.24
chr6	122295333	122295537	EM10E0834231-enhP	0	2.69273	0.0262295	-0.490033	6.10465e-06	0	0	0	0	1.448	0	0	0.54	5.496	1.305	1.861	1.857	1.868	0.092	0.346	0.496	0	0	0	0	0.737	0	0	0.317	3.728	1.412	1.276	1.519	0.952	0.109	0.232	0.389
chr15	36381233	36381583	EM10E0596839-enhD	0	3.13605	0.0267511	0.335105	6.45953e-06	0.059	0	0	0.77	2.156	1.957	2.84	2.19	2.784	3.671	3.694	9.909	0	1.772	5.505	0	0.03	0	0	0.436	1.097	1.601	1.341	1.285	1.889	3.972	2.533	8.103	0	2.103	3.697	0
chr17	6476024	6476207	EM10E0632216-K4m3	0	-2.74377	0.0267511	1.64873	6.36675e-06	10.07	9.528	10.638	19.338	2.474	0.415	1.342	1.124	2.669	0.962	0.82	0.568	17.218	10.651	12.065	14.08	5.116	7.226	6.245	10.938	1.259	0.34	0.634	0.659	1.811	1.041	0.562	0.464	8.779	12.642	8.103	11.047
chr2	105396722	105396916	EM10E0704976-K4m3	0	2.72167	0.0267511	-0.369411	6.43011e-06	0	0	0	0	1.688	0	0	0	2.381	1.315	3.15	2.971	2.491	0.097	1.102	2.149	0	0	0	0	0.859	0	0	0	1.615	1.423	2.16	2.43	1.27	0.115	0.74	1.686
chr3	116836802	116836958	EM10E0742116-enhD	0	2.8367	0.0278322	0.481411	6.80156e-06	0	0	0	0.987	8.109	1.606	3.733	0.613	4.395	4.069	2.898	3.107	2.124	0.921	2.298	1.868	0	0	0	0.558	4.128	1.314	1.763	0.36	2.981	4.403	1.987	2.541	1.083	1.093	1.543	1.466
chr7	145107996	145108263	EM10E0869869-enhD	0	3.2607	0.0283031	0.782893	6.99896e-06	0.956	0.559	1.077	0	1.082	0.256	0.815	3.711	21.085	6.24	3.208	10.946	1.831	1.327	2.912	3.715	0.486	0.424	0.632	0	0.551	0.209	0.385	2.177	14.303	6.752	2.2	8.951	0.934	1.575	1.956	2.915
chr1	58652061	58652291	EM10E0438424-enhP	0	2.90087	0.0284918	-0.131949	7.87453e-06	0.038	0	0	0	0	0	0	1.156	0.805	3.471	3.885	5.393	1.501	4.296	2.861	1.487	0.019	0	0	0	0	0	0	0.678	0.546	3.756	2.664	4.41	0.765	5.099	1.921	1.167
chr10	120421003	120421316	EM10E0490047-enhD	0	3.10419	0.0284918	0.110925	7.83047e-06	0	0.22	0.472	0	0	1.134	0	0	1.722	10.229	6.161	4.073	1.553	1.222	3.538	4.268	0	0.167	0.277	0	0	0.928	0	0	1.168	11.068	4.224	3.331	0.792	1.45	2.376	3.349
chr10	120422040	120422385	EM10E0490049-enhD	0	3.18941	0.0284918	1.02851	7.46138e-06	0.519	0	1.862	1.171	5.9	0.33	2.034	3.029	11.151	9.586	10.1	5.419	1.865	0.482	5.122	4.547	0.264	0	1.093	0.662	3.003	0.27	0.961	1.777	7.564	10.372	6.925	4.431	0.951	0.572	3.44	3.567
chr12	54035039	54035267	EM10E0536596-enhD	0	3.23289	0.0284918	1.10794	7.6042e-06	2.574	0	0.76	0.19	1.535	2.363	1.744	2.515	3.503	8.499	11.092	12.452	1.926	5.069	5.499	4.35	1.308	0	0.446	0.107	0.781	1.933	0.824	1.475	2.376	9.196	7.606	10.183	0.982	6.016	3.693	3.413
chr17	32068922	32069114	EM10E0639296-enhD	0	2.62763	0.0284918	0.411104	7.74314e-06	0.138	0.179	0	0	1.221	1.838	1.17	4.88	2.431	3.032	2.079	3.426	4.545	3.006	2.042	2.172	0.07	0.136	0	0	0.622	1.504	0.553	2.863	1.649	3.281	1.426	2.802	2.317	3.568	1.371	1.704
chr4	83259236	83259426	EM10E0759568-enhD	0	-2.69637	0.0284918	-0.183267	7.21167e-06	3.768	5.665	4.107	1.367	2.416	0	0.776	1.378	0	0	0	0	0.741	0.438	1.851	0	1.914	4.296	2.411	0.773	1.23	0	0.366	0.808	0	0	0	0	0.378	0.52	1.243	0
chr5	75154226	75154535	EM10E0791779-enhP	0	2.91098	0.0284918	2.4746	7.43114e-06	7.816	1.924	1.231	2.639	21.311	3.997	6.601	13.399	31.611	8.742	19.078	34.813	8.678	4.514	6.067	6.013	3.971	1.459	0.723	1.493	10.848	3.27	3.117	7.861	21.444	9.459	13.081	28.469	4.425	5.358	4.075	4.718
chr5	75155710	75156005	EM10E0791783-prom	0	2.44245	0.0284918	3.2578	7.31948e-06	6.854	4.809	5.971	9.403	31.573	5.107	26.007	23.014	46.152	19.367	33.477	38.75	19.873	3.659	9.846	7.842	3.482	3.647	3.505	5.319	16.072	4.178	12.282	13.502	31.308	20.955	22.954	31.689	10.133	4.343	6.613	6.153
chr5	147187271	147187491	EM10E0810949-K4m3	0	3.05416	0.0284918	0.576083	7.39451e-06	0.707	0.965	0	0	3.619	2.208	0.67	0.803	13.692	1.31	7.144	5.656	2.887	0.921	1.805	2.548	0.359	0.732	0	0	1.842	1.806	0.316	0.471	9.288	1.417	4.898	4.625	1.472	1.093	1.212	1.999
chr7	117470217	117470418	EM10E0862074-enhD	0	3.63574	0.0284918	1.51752	7.6792e-06	0	5.469	1.068	1.209	3.275	1.633	4.096	6.935	10.078	33.734	13.039	21.207	0.756	1.89	4.119	2.739	0	4.148	0.627	0.684	1.667	1.336	1.934	4.069	6.837	36.5	8.941	17.342	0.385	2.243	2.766	2.149
chr16	94997404	94997554	EM10E0630375-prom	0	-2.47065	0.0290723	2.56992	8.11956e-06	23.436	18.214	17.247	29.27	5.993	8.665	16.124	6.011	2.47	1.885	4.874	3.123	10.678	4.645	7.427	12.36	11.907	13.813	10.124	16.556	3.051	7.089	7.615	3.527	1.676	2.04	3.342	2.554	5.444	5.513	4.988	9.697
chr12	25249129	25249345	EM10E0532859-enhD	0	2.87536	0.0300742	0.600703	8.48686e-06	0.747	0	0.036	0.601	1.932	5.06	0.552	3.078	3.419	3.183	4.203	7.562	4.002	0.379	2.353	2.989	0.38	0	0.021	0.34	0.983	4.14	0.261	1.806	2.319	3.444	2.882	6.184	2.041	0.45	1.58	2.345
chr1	171544418	171544574	EM10E0459870-CTCF	0	-2.91672	0.030546	1.35505	8.74915e-06	13.243	4.081	6.543	10.456	5.783	0.766	2.129	1.585	1.095	0	0.623	0.614	9.665	4.759	6.883	20.306	6.729	3.095	3.841	5.914	2.944	0.627	1.005	0.93	0.743	0	0.427	0.502	4.928	5.648	4.623	15.932
chr17	15058164	15058507	EM10E0634025-enhD	0	3.42301	0.030546	1.46909	8.96949e-06	0	1.371	1.626	0	4.39	6.362	3.792	1.823	11.763	15.837	13.16	3.088	4.653	8.661	6.82	4.945	0	1.04	0.954	0	2.235	5.205	1.791	1.07	7.98	17.135	9.023	2.525	2.372	10.28	4.58	3.88
chr17	34996570	34996722	EM10E0640397-enhD	0	3.14691	0.030546	1.03006	8.85375e-06	0	0.553	0	0	3.253	9.575	14.019	5.754	12.457	2.325	5.043	2.104	10.265	4.177	1.794	1.212	0	0.419	0	0	1.656	7.833	6.621	3.376	8.45	2.516	3.458	1.721	5.234	4.958	1.205	0.951
chr2	170469608	170469950	EM10E0721040-enhD	0	2.64149	0.030546	0.16384	8.97548e-06	0	0.386	0.04	0	0.535	2.081	1.655	0.255	3.531	3.643	2.396	2.227	2.891	0.887	2.78	2.503	0	0.293	0.023	0	0.272	1.702	0.782	0.15	2.395	3.942	1.643	1.821	1.474	1.053	1.867	1.964
chr10	39618286	39618450	EM10E0472033-enhD	0	3.13568	0.0305794	0.444344	9.07425e-06	0	0.047	0	1.027	5.423	1.689	5.363	1.647	2.773	6.009	6.149	4.657	0	3.896	1.632	0.111	0	0.036	0	0.581	2.76	1.382	2.533	0.966	1.881	6.502	4.216	3.808	0	4.624	1.096	0.087
chr7	19821576	19821771	EM10E0843100-enhP	0	3.04564	0.0307008	0.820296	9.19957e-06	0	0	0.243	1.012	0.494	1.265	2.267	14.99	4.91	3.504	4.61	5.838	4.503	2.444	5.799	2.854	0	0	0.143	0.572	0.251	1.035	1.071	8.794	3.331	3.791	3.161	4.774	2.296	2.901	3.895	2.239
chr10	120475403	120475619	EM10E0490083-enhP	0	2.72123	0.0319406	2.21693	9.77767e-06	3.75	0.531	2.518	2.784	6.852	2.618	8.75	6.328	21.386	6.911	17.064	16.84	16.748	3.493	14.304	7.262	1.905	0.403	1.478	1.575	3.488	2.142	4.132	3.712	14.507	7.478	11.7	13.771	8.539	4.146	9.607	5.698
chr16	26597432	26597721	EM10E0619734-enhD	0	3.0271	0.0319406	0.840487	1.01125e-05	0.63	1.766	0	1.041	0.622	1.247	1.012	2.387	7.609	13.295	6.74	6.518	2.685	2.773	3.61	0.903	0.32	1.339	0	0.589	0.317	1.02	0.478	1.4	5.162	14.385	4.621	5.33	1.369	3.291	2.424	0.708
chr16	91193045	91193282	EM10E0628733-enhD	0	3.14645	0.0319406	0.236386	1.00134e-05	0	0	0.125	1.34	2.127	3.098	0	2.007	14.425	1.696	3.122	6.565	0.746	0	1.562	1.435	0	0	0.073	0.758	1.083	2.535	0	1.177	9.785	1.835	2.141	5.369	0.38	0	1.049	1.126
chr16	91301160	91301365	EM10E0628783-enhD	0	3.10987	0.0319406	-0.31771	9.66812e-06	0	0	0	0	0	0	1.278	0	12.205	0	2.8	6.696	1.401	0.439	1.1	2.044	0	0	0	0	0	0	0.604	0	8.279	0	1.92	5.476	0.714	0.521	0.739	1.604
chr16	91302073	91302236	EM10E0628785-CTCF	0	3.40981	0.0319406	0.521477	9.98974e-06	2.61	0	0	1.018	2.639	0.768	1.55	2.562	9.786	3.682	6.566	22.465	0	0.016	0.289	3.502	1.326	0	0	0.576	1.343	0.628	0.732	1.503	6.638	3.984	4.502	18.371	0	0.019	0.194	2.748
chr5	146823880	146824081	EM10E0810761-enhD	0	2.65553	0.0319406	0.164457	1.01286e-05	0.803	0	0	0	1.022	1.057	0.966	3.142	6.176	1.869	2.126	2.726	2.624	0.675	0.645	2.256	0.408	0	0	0	0.52	0.865	0.456	1.843	4.19	2.022	1.458	2.229	1.338	0.801	0.433	1.77
chr11	5568057	5568388	EM10E0493822-enhP	0	2.60915	0.0321132	-0.255043	1.02809e-05	0.098	0	0	0	0	1.473	2.318	1.318	3.053	1.75	1.798	2.781	0.717	0.158	0.503	1.168	0.05	0	0	0	0	1.205	1.095	0.773	2.071	1.893	1.233	2.274	0.366	0.188	0.338	0.916
chr11	118908497	118908650	EM10E0528047-enhP	0	-2.1308	0.0321132	4.14474	1.05058e-05	38.052	47.086	57.333	97.628	14.207	25.46	32.395	31.501	9.781	7.999	14.602	11.541	43.046	16.951	28.07	32.345	19.334	35.709	33.655	55.223	7.232	20.829	15.299	18.481	6.635	8.655	10.012	9.438	21.948	20.119	18.852	25.377
chr2	166488531	166488739	EM10E0719047-enhD	0	2.88227	0.0321132	1.10882	1.05571e-05	0	1.03	0.436	0.636	4.307	5.4	2.8	4.574	13.302	3.012	3.473	7.529	4.102	2.039	5.275	2.306	0	0.781	0.256	0.36	2.192	4.418	1.322	2.683	9.024	3.259	2.381	6.157	2.092	2.42	3.543	1.809
chr7	19691505	19691655	EM10E0842987-enhP	0	2.87471	0.0321132	1.41446	1.04585e-05	1.115	0.408	1.025	0	7.855	4.25	7.797	4.834	11.131	3.502	4.109	8.092	13.476	2.846	3.478	4.48	0.567	0.309	0.602	0	3.998	3.477	3.682	2.836	7.551	3.789	2.817	6.617	6.871	3.378	2.336	3.515
chr5	75153414	75153571	EM10E0791776-prom	0	3.07997	0.0321181	2.28706	1.06521e-05	1.607	0.706	3.075	2.406	14.724	3.638	10.146	13.867	26.557	4.176	26.097	21.65	5.154	6.515	8.779	7.168	0.816	0.535	1.805	1.361	7.495	2.976	4.792	8.135	18.015	4.518	17.894	17.705	2.628	7.733	5.896	5.624
chr6	125449734	125450062	EM10E0835273-enhD	0	2.71204	0.0321698	-0.371796	1.07629e-05	0	0	0.024	0	1.057	0.145	0.335	2.02	2.516	2.569	2.019	2.67	0.404	1.473	0.416	0	0	0	0.014	0	0.538	0.119	0.158	1.185	1.707	2.78	1.384	2.183	0.206	1.748	0.279	0
chr17	34997595	34997902	EM10E0640399-enhD	0	2.88169	0.0326264	0.352528	1.11055e-05	0	0	0.244	0.306	5.48	1.403	2.278	2.93	8.754	3.82	1.72	2.455	3.364	0.254	0	3.646	0	0	0.143	0.173	2.789	1.148	1.076	1.719	5.938	4.133	1.179	2.008	1.715	0.301	0	2.861
chr3	114031092	114031303	EM10E0741643-enhP	0	3.13375	0.0326264	0.565659	1.10819e-05	0	0	1.214	0	0	4.631	1.308	3.151	5.792	6.661	4.076	3.455	3.39	4.021	0.766	3.655	0	0	0.713	0	0	3.789	0.618	1.849	3.929	7.207	2.795	2.825	1.728	4.773	0.514	2.868
chr10	120417221	120417562	EM10E0490041-enhD	0	2.77815	0.0327881	-0.22605	1.13513e-05	0	0	0	0.367	0	0.195	0.123	0.457	4.007	4.955	5.376	0.478	0.899	1.622	1.367	1.893	0	0	0	0.208	0	0.16	0.058	0.268	2.718	5.361	3.686	0.391	0.458	1.925	0.918	1.485
chr6	38342032	38342260	EM10E0817840-enhD	0	2.69246	0.0327881	1.21798	1.13508e-05	1.236	0	0.7	0.359	5.295	3.37	3.324	8.428	4.59	5.787	6.878	2.992	6.94	2.95	5.3	4.013	0.628	0	0.411	0.203	2.695	2.757	1.57	4.944	3.114	6.261	4.716	2.447	3.539	3.501	3.559	3.148
chr3	52199136	52199322	EM10E0729287-enhP	0	2.70122	0.0330622	1.23916	1.15424e-05	0	0.473	0.689	1.552	2.9	3.183	5.747	3.742	6.053	5.097	5.431	5.332	6.429	4.215	7.917	2.993	0	0.359	0.404	0.878	1.476	2.604	2.714	2.195	4.106	5.515	3.724	4.36	3.278	5.003	5.317	2.348
chr19	18599039	18599381	EM10E0673591-enhD	0	2.7594	0.0330853	0.868699	1.17429e-05	1.587	0.872	0.582	0.95	1.69	2.025	1.655	4.228	4.643	10.829	10.075	8.551	1.268	0.938	1.063	0.906	0.806	0.661	0.342	0.537	0.86	1.657	0.782	2.48	3.15	11.717	6.908	6.993	0.647	1.113	0.714	0.711
chr8	125236058	125236276	EM10E0894719-enhD	0	2.63943	0.0330853	0.510861	1.17077e-05	0	0.544	0.027	0.519	2.946	2.211	2.951	2.887	5.937	0.954	5.055	4.054	2.584	0.72	1.096	2.925	0	0.413	0.016	0.294	1.5	1.809	1.394	1.694	4.027	1.032	3.466	3.315	1.318	0.855	0.736	2.295
chr1	72379855	72380126	EM10E0440926-enhD	0	2.75906	0.0331243	0.551249	1.18531e-05	0.596	0.007	0	0.87	5.071	2.759	3.901	1.265	6.268	1.749	3.936	5.02	3.342	0	2.627	1.441	0.303	0.005	0	0.492	2.581	2.257	1.842	0.742	4.252	1.892	2.699	4.105	1.704	0	1.764	1.131
chr1	90238003	90238240	EM10E0445464-enhD	0	2.87164	0.0337658	0.717018	1.30915e-05	0	0	0.067	0.782	6.448	0.769	4.856	1.937	7.969	2.743	1.237	5.586	2.96	3.319	6.22	2.22	0	0	0.039	0.442	3.282	0.629	2.293	1.136	5.406	2.968	0.848	4.568	1.509	3.939	4.177	1.742
chr10	120446263	120446611	EM10E0490067-enhP	0	2.80911	0.0337658	-0.537416	1.33597e-05	0	0	0	0	0	0	0	1.767	2.952	4.891	2.801	1.059	1.174	0.764	0.242	0	0	0	0	0	0	0	0	1.037	2.003	5.292	1.921	0.866	0.599	0.907	0.163	0
chr10	120745856	120746122	EM10E0490191-enhD	0	2.68996	0.0337658	-0.334347	1.30196e-05	0.177	0	0.393	0	0.012	0.699	0.176	0	4.531	3.413	2.483	2.197	0.28	0.636	2.391	0.495	0.09	0	0.231	0	0.006	0.572	0.083	0	3.074	3.693	1.703	1.797	0.143	0.755	1.606	0.388
chr11	35770494	35770656	EM10E0499440-enhP	0	3.08221	0.0337658	-0.404613	1.25309e-05	0	0	0	0	0	2.729	0	1.103	5.762	1.899	2.377	3.671	0	1.591	0	0.262	0	0	0	0	0	2.233	0	0.647	3.909	2.055	1.63	3.002	0	1.888	0	0.206
chr11	80780344	80780509	EM10E0512412-enhP	0	2.60809	0.0337658	-0.276499	1.27787e-05	0	0	0	0	0	1.161	1.035	0.932	4.301	1.016	1.723	2.444	1.004	0.602	0.439	2.343	0	0	0	0	0	0.95	0.489	0.547	2.918	1.099	1.181	1.999	0.512	0.715	0.295	1.838
chr14	62157007	62157342	EM10E0584150-enhD	0	2.42733	0.0337658	-0.0512309	1.29588e-05	0	0	0	0	1.955	0.725	1.082	1.718	2.334	1.618	1.239	2.48	1.245	1.182	1.165	2.417	0	0	0	0	0.995	0.593	0.511	1.008	1.583	1.751	0.85	2.028	0.635	1.403	0.782	1.896
chr17	42509509	42509666	EM10E0641435-enhD	0	2.71952	0.0337658	-0.714513	1.31559e-05	0.075	0	0.351	0	0	0	0	0	5.976	0.777	5.141	1.985	0	0	0	1.186	0.038	0	0.206	0	0	0	0	0	4.054	0.841	3.525	1.623	0	0	0	0.931
chr2	122148530	122148862	EM10E0708060-enhP	0	3.06855	0.0337658	1.6617	1.32343e-05	3.703	0	0.362	1.152	11.76	3.178	9.406	15.13	18.45	4.3	8.314	9.005	6.979	2.256	3.406	3.56	1.881	0	0.212	0.652	5.986	2.6	4.442	8.876	12.516	4.653	5.701	7.364	3.558	2.678	2.287	2.793
chr4	3659731	3659884	EM10E0749251-enhD	0	2.6944	0.0337658	0.646867	1.33283e-05	0	0	0	0	8.31	1.86	8.393	3.327	3.113	0.806	1.12	7.587	4.35	2.308	4.092	3.44	0	0	0	0	4.23	1.522	3.964	1.952	2.112	0.872	0.768	6.204	2.218	2.739	2.748	2.699
chr5	75156182	75156529	EM10E0791784-enhP	0	2.2324	0.0337658	3.24601	1.32777e-05	6.715	12.26	5.343	6.76	13.712	9.279	19.542	16.027	43.652	17.563	36.461	33.912	13.282	8.727	18.298	4.602	3.412	9.298	3.136	3.824	6.98	7.591	9.229	9.403	29.612	19.003	25	27.732	6.772	10.358	12.289	3.611
chr6	83625192	83625393	EM10E0825000-K4m3	0	2.70826	0.0337658	-0.166904	1.2466e-05	0	0.533	0.069	0	0.958	0	2.653	1.829	3.878	1.124	4.797	4.063	0.11	0.254	0.703	0.584	0	0.404	0.041	0	0.488	0	1.253	1.073	2.631	1.216	3.289	3.323	0.056	0.301	0.472	0.458
chr7	116329888	116330126	EM10E0861910-enhD	0	3.16445	0.0337658	0.341307	1.24803e-05	1.467	0	0	0	17.146	1.905	10.496	3.71	14.991	2.964	6.129	1.617	0	0	0	0	0.745	0	0	0	8.728	1.559	4.957	2.177	10.169	3.207	4.203	1.322	0	0	0	0
chr9	78513807	78514156	EM10E0913461-enhD	0	2.75911	0.0337658	0.625488	1.29146e-05	0.967	0.301	0	0	3.487	2.588	0.885	2.637	8.231	1.398	3.395	4.563	4.083	1.531	1.625	4.732	0.491	0.228	0	0	1.775	2.117	0.418	1.547	5.584	1.513	2.328	3.731	2.082	1.817	1.091	3.713
chr11	86585064	86585391	EM10E0514132-enhP	0	3.28857	0.0344197	1.76047	1.37186e-05	0.395	1.555	0	1.582	18.135	1.81	7.117	8.297	23.58	5.815	6.465	9.423	11.493	4.466	4.405	8.678	0.201	1.179	0	0.895	9.231	1.481	3.361	4.868	15.996	6.292	4.433	7.706	5.86	5.301	2.958	6.809
chr1	168475919	168476112	EM10E0458970-enhD	0	2.66141	0.0344625	-0.093139	1.38359e-05	0	0	0	0.287	1.381	0.57	0	2.045	2.356	2.305	3.56	2.29	0.901	2.511	0.419	1.573	0	0	0	0.162	0.703	0.466	0	1.2	1.598	2.494	2.441	1.873	0.459	2.98	0.281	1.234
chr10	120377819	120378116	EM10E0490012-enhD	0	2.53775	0.0345257	-0.636303	1.44986e-05	0	0	0.385	0	0	0	0	0	2.843	4.536	1.915	1.57	0.669	0.276	1.139	0.014	0	0	0.226	0	0	0	0	0	1.929	4.908	1.313	1.284	0.341	0.328	0.765	0.011
chr11	53821339	53821543	EM10E0502807-enhD	0	2.87076	0.0345257	1.02206	1.47534e-05	0	0	0	1.816	3.289	3.59	3.371	8.32	5.26	2.697	2.814	6.489	10.721	1	5.337	6.231	0	0	0	1.027	1.674	2.937	1.592	4.881	3.568	2.918	1.929	5.307	5.466	1.187	3.584	4.889
chr17	15528982	15529146	EM10E0634143-enhP	0	-2.83528	0.0345257	-0.444417	1.42324e-05	7.891	2.751	0.661	8.141	0	0.382	0	0.785	0	0	0	0	0	0.098	2.093	0.494	4.009	2.086	0.388	4.605	0	0.313	0	0.461	0	0	0	0	0	0.116	1.406	0.388
chr17	46026084	46026262	EM10E0642541-enhD	0	3.26243	0.0345257	2.16047	1.42979e-05	2.061	2.052	0.609	0.622	29.87	35.913	20.802	5.357	11.894	17.372	17.045	9.554	4.546	2.564	3.763	4.048	1.047	1.556	0.357	0.352	15.205	29.381	9.824	3.143	8.068	18.796	11.687	7.813	2.318	3.043	2.527	3.176
chr18	38597005	38597342	EM10E0658563-enhD	0	2.55151	0.0345257	1.3959	1.46283e-05	3.544	1.543	0.678	3.148	4.116	2.292	2.214	4.784	13.114	12.787	11.686	10.787	1.95	2.263	1.124	1.021	1.801	1.17	0.398	1.781	2.095	1.875	1.046	2.807	8.896	13.835	8.013	8.821	0.994	2.686	0.755	0.801
chr18	67389304	67389617	EM10E0664642-enhP	0	2.75763	0.0345257	0.139386	1.39668e-05	0	0.238	0	0	0	2.328	0.56	1.075	2.921	4.419	2.279	2.368	2.647	2.239	1.156	5.309	0	0.18	0	0	0	1.905	0.264	0.631	1.981	4.781	1.563	1.936	1.35	2.657	0.776	4.165
chr4	129811482	129811665	EM10E0769805-enhD	0	2.38319	0.0345257	0.290965	1.47373e-05	0	0	0	0	2.895	1.317	3.502	2.202	3.063	1.257	1.544	1.569	2.927	2.538	3.743	2.168	0	0	0	0	1.474	1.077	1.654	1.292	2.078	1.36	1.059	1.283	1.492	3.012	2.514	1.701
chr6	93258781	93259130	EM10E0828223-enhD	0	2.57812	0.0345257	-0.266118	1.47653e-05	0	0	0.299	0	0.488	0.522	1.106	0.339	3.316	1.517	1.488	4.505	0.744	1.565	0.256	0.835	0	0	0.176	0	0.248	0.427	0.522	0.199	2.249	1.641	1.02	3.684	0.379	1.857	0.172	0.655
chr7	44526474	44526763	EM10E0847803-enhP	0	2.88816	0.0345257	0.268551	1.42123e-05	1.178	0	0	0.033	0	2.462	2.347	0.697	8.758	1.64	2.536	4.905	2.322	1.881	2.463	0.889	0.599	0	0	0.019	0	2.014	1.108	0.409	5.941	1.774	1.739	4.011	1.184	2.233	1.654	0.697
chr1	136229653	136229925	EM10E0452563-enhD	0	2.81843	0.0345871	1.46318	1.5115e-05	0.367	0.169	2.441	1.84	3.671	1.095	2.141	5.583	9.181	4.255	9.869	10.632	6.416	5.626	6.509	8.052	0.186	0.128	1.433	1.041	1.869	0.896	1.011	3.275	6.228	4.604	6.767	8.695	3.271	6.677	4.371	6.317
chr10	77225393	77225742	EM10E0479931-enhD	0	2.5524	0.0345871	0.247789	1.49354e-05	0	0.635	0	0.276	1.38	1.549	1.495	2.387	5.287	2.367	3.259	2.288	1.931	0.408	0.882	2.61	0	0.482	0	0.156	0.702	1.267	0.706	1.4	3.587	2.561	2.235	1.871	0.985	0.484	0.592	2.048
chr17	34304771	34305107	EM10E0640060-enhP	0	2.79752	0.0345871	0.346884	1.51735e-05	0	0.097	0	0.165	1.892	2.389	0	2.918	4.081	2.566	4.342	1.497	5.622	2.893	0.977	4.452	0	0.074	0	0.093	0.963	1.954	0	1.712	2.768	2.776	2.977	1.224	2.867	3.434	0.656	3.493
chr6	38355461	38355615	EM10E0817866-enhP	0	2.55686	0.0345871	-0.0277791	1.52946e-05	0	0	0	0	2.856	0.234	1.094	5.018	3	2.439	2.064	1.19	1.919	0.654	1.071	0.933	0	0	0	0	1.454	0.191	0.517	2.944	2.035	2.639	1.415	0.973	0.978	0.776	0.719	0.732
chr9	58436400	58436563	EM10E0907059-enhD	0	2.77163	0.0345871	-0.0124632	1.52898e-05	0	0.457	0	0	0	1.63	0.933	3.275	3.616	1.777	3.272	4.448	2.558	1.153	0.289	0.435	0	0.347	0	0	0	1.334	0.441	1.921	2.453	1.923	2.244	3.637	1.304	1.368	0.194	0.341
chr14	87088568	87088769	EM10E0589289-enhD	0	2.58762	0.0346457	-0.761937	1.54213e-05	0	0	0	0	0	0	0.733	0	2.19	1.731	3.541	1.419	0	0.407	0.586	0	0	0	0	0	0	0	0.346	0	1.486	1.873	2.428	1.16	0	0.483	0.394	0
chrX	139334356	139334507	EM10E0929919-enhP	0	2.75252	0.0348232	-0.235768	1.56017e-05	0	0	0	0	1.361	3.732	1.534	0.66	0.685	1.56	5.088	5.004	0	0	0.802	0.831	0	0	0	0	0.693	3.053	0.724	0.387	0.465	1.688	3.489	4.092	0	0	0.539	0.652
chr10	120421424	120421581	EM10E0490048-enhD	0	2.94879	0.0353002	-0.32087	1.61614e-05	0	0	0	0	0	0	0.372	0	2.666	9.773	2.688	0.999	0	1.214	3.505	3.545	0	0	0	0	0	0	0.176	0	1.809	10.574	1.843	0.817	0	1.441	2.354	2.781
chr11	69046380	69046607	EM10E0507385-enhP	0	2.75886	0.0353002	1.57685	1.64859e-05	0.789	0.177	1.024	0.763	9.434	4.054	7.223	10.396	13.216	3.712	3.447	7.644	8.698	2.88	5.59	8.533	0.401	0.134	0.601	0.432	4.802	3.317	3.411	6.099	8.965	4.016	2.364	6.251	4.435	3.418	3.754	6.695
chr15	39755393	39755734	EM10E0597833-enhD	0	2.54147	0.0353002	0.15438	1.65342e-05	0	0.146	0	0.79	2.985	0.467	0.336	1.054	4.515	1.654	3.076	2.897	1.952	1.323	1.461	2.226	0	0.111	0	0.447	1.519	0.382	0.159	0.618	3.063	1.79	2.109	2.369	0.995	1.57	0.981	1.746
chr16	3839596	3839751	EM10E0614075-K4m3	0	2.79358	0.0353002	-0.298216	1.62326e-05	0	0	0	0	0	0.943	2.973	0	1.94	1.323	6.073	2.181	2.708	0.849	0.923	0	0	0	0	0	0	0.771	1.404	0	1.316	1.431	4.164	1.784	1.381	1.008	0.62	0
chr18	73622924	73623078	EM10E0665738-enhP	0	2.83455	0.0353002	0.952696	1.62388e-05	0	0	0.896	1.203	1.605	1.971	6.956	5.14	2.297	4.257	7.706	7.234	5.057	1.996	3.868	2.51	0	0	0.526	0.68	0.817	1.613	3.285	3.016	1.558	4.606	5.284	5.916	2.578	2.369	2.598	1.969
chr6	125455222	125455492	EM10E0835276-enhD	0	2.78583	0.0353002	-0.47505	1.6065e-05	0	0	0	0	0	0	0.45	1.731	5.346	2.664	1.367	1.954	0	1.233	0.935	0.262	0	0	0	0	0	0	0.213	1.016	3.627	2.882	0.937	1.598	0	1.463	0.628	0.206
chr9	99870972	99871178	EM10E0916463-enhD	0	2.60808	0.0353002	-0.454533	1.65034e-05	0	0	0	0	0.92	0.543	0.636	0	3.118	1.124	1.466	3.757	0	0.261	2.042	0.835	0	0	0	0	0.468	0.444	0.3	0	2.115	1.216	1.005	3.072	0	0.31	1.371	0.655
chr12	99392692	99392854	EM10E0545394-enhP	0	-2.15116	0.035596	4.3006	1.71906e-05	48.309	64.333	69.679	60.41	46.634	28.309	78.676	44.909	9.49	5.621	18.696	15.777	41.303	7.027	28.661	22.565	24.545	48.789	40.902	34.171	23.738	23.16	37.155	26.347	6.438	6.082	12.819	12.902	21.06	8.34	19.249	17.704
chr4	117156495	117156694	EM10E0765813-enhP	0	2.52142	0.035596	-0.546869	1.70008e-05	0	0	0.119	0	0	0	0	0	6.42	1.699	0.852	1.924	1.582	0.87	0.55	1.16	0	0	0.07	0	0	0	0	0	4.355	1.838	0.584	1.573	0.807	1.033	0.369	0.91
chr5	122824020	122824186	EM10E0802997-enhD	0	2.65745	0.035596	-0.0817887	1.68005e-05	0	0	0	0	0.967	2.458	0	1.164	4.783	2.497	1.096	1.865	3.227	0.509	1.075	2.109	0	0	0	0	0.492	2.011	0	0.683	3.245	2.702	0.752	1.525	1.645	0.604	0.722	1.655
chr6	53643647	53643802	EM10E0821197-enhD	0	2.84795	0.035596	0.164342	1.71786e-05	0	1.48	0	0	0	1.946	0.905	1.716	4.657	5.151	3.703	4.113	2.53	0.407	1.118	0.849	0	1.122	0	0	0	1.592	0.427	1.007	3.159	5.573	2.539	3.363	1.29	0.483	0.751	0.666
chr7	78990011	78990164	EM10E0853569-enhD	0	2.919	0.035596	0.551643	1.6906e-05	0.863	0	0.232	0	2.057	1.972	5.335	2.24	9.372	2.7	1.939	5.125	5.361	2.518	1.925	0	0.438	0	0.136	0	1.047	1.613	2.519	1.314	6.358	2.921	1.33	4.191	2.733	2.989	1.293	0
chr3	97157387	97157718	EM10E0737823-enhP	0	2.63162	0.0357957	0.0109232	1.74953e-05	0	0.104	0	0	0.592	1.863	1.385	0.245	1.476	2.873	3.132	2.418	0.642	2.279	3.3	2	0	0.079	0	0	0.301	1.524	0.654	0.144	1.001	3.109	2.148	1.977	0.327	2.705	2.216	1.569
chr3	153962065	153962331	EM10E0748743-CTCF	0	2.51708	0.0357957	-0.0982446	1.74795e-05	0	0	0	0	2.486	0.528	1.073	1.484	2.741	2.496	0.518	3.813	1.526	0.767	0.917	1.37	0	0	0	0	1.265	0.432	0.507	0.871	1.859	2.701	0.355	3.118	0.778	0.91	0.616	1.075
chr5	75150351	75150581	EM10E0791769-enhP	0	2.91348	0.0358474	1.23957	1.76249e-05	1.033	2.336	1.148	0	7.636	4.282	3.732	1.806	11.852	7.4	7.172	8.616	1.753	1.605	4.061	1.901	0.525	1.772	0.674	0	3.887	3.503	1.762	1.06	8.04	8.007	4.918	7.046	0.894	1.905	2.727	1.491
chr18	5603992	5604328	EM10E0652946-enhD	0	3.12134	0.0358922	1.5824	1.77513e-05	0.55	2.196	1.243	0.179	4.539	7.183	5.694	7.135	6.996	6.584	12.914	15.383	1.282	5.318	4.523	5.476	0.279	1.665	0.73	0.101	2.31	5.877	2.689	4.186	4.746	7.124	8.855	12.58	0.654	6.312	3.038	4.296
chr9	61351101	61351450	EM10E0908016-enhD	0	2.58189	0.0359668	0.280973	1.78928e-05	0	0	0.519	0	3.864	0.299	3.532	1.446	4.453	2.848	2.06	1.891	2.746	2.331	1.606	1.201	0	0	0.305	0	1.967	0.245	1.668	0.848	3.021	3.081	1.412	1.546	1.4	2.767	1.079	0.942
chr2	73484907	73485083	EM10E0699467-enhP	0	2.97619	0.0366132	-0.00132542	1.83209e-05	0	0	0.459	0	1.204	4.248	0	0.26	2.488	7.505	2.368	4.281	0.173	2.197	1.119	0.932	0	0	0.269	0	0.613	3.475	0	0.153	1.688	8.12	1.624	3.501	0.088	2.608	0.752	0.731
chr4	127169485	127169685	EM10E0768820-enhP	0	-1.97938	0.0368774	3.81919	1.85604e-05	42.021	37.608	62.144	54.465	26.616	9.203	32.7	23.028	10.502	8.566	13.192	9.022	17.673	9.37	19.429	23.55	21.35	28.521	36.479	30.808	13.548	7.529	15.443	13.51	7.124	9.268	9.045	7.378	9.011	11.121	13.048	18.477
chr8	95358728	95359066	EM10E0886500-enhD	0	2.80802	0.0372089	1.16722	1.88355e-05	1.867	0.809	1.387	0.947	4.911	3.25	4.201	1.266	14.663	5.2	9.504	12.521	1.691	0.667	5.507	0.377	0.949	0.614	0.814	0.536	2.5	2.659	1.984	0.743	9.947	5.626	6.517	10.239	0.862	0.792	3.698	0.296
chr6	84010976	84011144	EM10E0825099-enhP	0	2.8888	0.0372638	0.651277	1.90801e-05	0	1.024	0	0	2.676	9.498	2.492	3.908	5.256	4.909	2.313	4.922	0.74	0.727	3.426	2.626	0	0.777	0	0	1.362	7.77	1.177	2.293	3.565	5.311	1.586	4.025	0.377	0.863	2.301	2.06
chr6	121473085	121473434	EM10E0834194-enhP	0	-2.24356	0.0372638	2.62154	1.90331e-05	25.435	13.466	24.096	33.204	10.58	6.356	10.844	6.298	2.068	3.225	8.542	3.449	11.695	3.293	9.509	7.354	12.923	10.212	14.144	18.782	5.386	5.2	5.121	3.695	1.403	3.489	5.857	2.82	5.963	3.908	6.386	5.77
chr7	144931847	144932128	EM10E0869800-enhD	0	2.95849	0.0381066	2.43805	1.96225e-05	7.655	1.082	4.579	3.947	14.968	6.779	4.661	2.033	71.902	30.873	26.843	10.299	4.383	6.354	5.061	4.833	3.889	0.821	2.688	2.233	7.619	5.546	2.201	1.193	48.776	33.404	18.406	8.422	2.235	7.542	3.399	3.792
chr17	6841590	6841840	EM10E0632339-enhD	0	2.53315	0.038575	-0.596068	2.00882e-05	0	0	0	0	1.464	1.184	0.739	0	1.665	1.076	2.345	3.625	0	0.118	0.377	0	0	0	0	0	0.745	0.969	0.349	0	1.129	1.164	1.608	2.964	0	0.14	0.253	0
chr5	35392634	35392832	EM10E0785908-K4m3	0	2.756	0.038575	0.446561	2.00017e-05	0	0.406	0.259	0	8.61	2.137	6.982	4.071	2.831	3.115	5.771	2.767	0	0	2.864	1.993	0	0.308	0.152	0	4.383	1.748	3.297	2.388	1.92	3.37	3.957	2.263	0	0	1.923	1.564
chr9	21021378	21021726	EM10E0897678-enhD	0	2.50025	0.040493	0.350357	2.12048e-05	0.826	0.396	0.396	0.041	4.133	2.05	3.213	2.555	6.091	2.824	2.908	4.214	2.008	0.093	0.43	0.169	0.42	0.3	0.232	0.023	2.104	1.677	1.517	1.499	4.132	3.056	1.994	3.446	1.024	0.11	0.289	0.133
chr14	47327812	47328074	EM10E0580731-enhD	0	2.71927	0.0405692	0.857764	2.14807e-05	0	0.956	1.188	0	9.019	2.129	2.991	2.672	5.712	4.095	4.294	5.69	4.09	1.978	1.953	1.236	0	0.725	0.697	0	4.591	1.742	1.413	1.568	3.875	4.431	2.944	4.653	2.085	2.348	1.312	0.97
chr15	36347407	36347604	EM10E0596811-enhD	0	2.57232	0.0405692	-0.697852	2.14567e-05	0	0	0	0	0	0	0	0.316	4.653	1.667	0.466	3.866	0.392	0	0.888	0.709	0	0	0	0	0	0	0	0.185	3.156	1.804	0.32	3.161	0.2	0	0.596	0.556
chr1	36068548	36068709	EM10E0434180-enhP	0	-2.59413	0.0408621	2.92847	2.55131e-05	27.358	13.407	39.382	28.256	24.808	5.315	36.626	15.987	4.528	0.87	5.912	3.226	13.876	4.086	12.135	11.478	13.9	10.168	23.117	15.983	12.628	4.348	17.297	9.379	3.072	0.941	4.054	2.638	7.075	4.85	8.15	9.005
chr1	138559469	138559665	EM10E0453152-enhD	0	2.68321	0.0408621	-0.216147	2.57024e-05	0	0	0	0	0.098	0.997	0.692	2.13	1.718	2.249	2.532	2.972	0	2.041	0.79	2.045	0	0	0	0	0.05	0.816	0.327	1.25	1.165	2.433	1.736	2.43	0	2.422	0.531	1.604
chr1	176682235	176682387	EM10E0460791-enhD	0	2.88247	0.0408621	0.0233021	2.60475e-05	0	0	0	0	0	3.033	1.847	0	1.678	2.635	6.321	1.809	2.289	5.14	0.609	2.25	0	0	0	0	0	2.481	0.872	0	1.138	2.851	4.334	1.479	1.167	6.101	0.409	1.765
chr10	20595255	20595419	EM10E0469301-enhD	0	2.64964	0.0408621	-0.356156	2.21318e-05	0	0	0	0	0	2.73	1.141	0.013	3.271	1.792	1.518	2.769	0.859	0.557	0.903	0.518	0	0	0	0	0	2.233	0.539	0.008	2.219	1.939	1.041	2.264	0.438	0.661	0.606	0.406
chr10	21993395	21993552	EM10E0469831-enhP	0	2.71441	0.0408621	0.937959	2.61809e-05	1.346	0	0.627	0.781	5.706	0.786	1.058	4.367	7.126	4.67	4.522	5.85	5.47	0.906	3.795	4.151	0.684	0	0.368	0.442	2.905	0.643	0.5	2.562	4.834	5.053	3.101	4.784	2.789	1.075	2.549	3.257
chr10	39231073	39231300	EM10E0471818-enhD	0	2.44169	0.0408621	-0.189517	2.48006e-05	0	0	0	0	1.782	2.625	2.978	0.842	1.749	2.033	1.976	1.812	1.362	0.556	0	0.446	0	0	0	0	0.907	2.148	1.406	0.494	1.186	2.2	1.355	1.482	0.694	0.66	0	0.35
chr10	80948660	80948864	EM10E0481724-enhD	0	2.88201	0.0408621	0.997293	2.61671e-05	0	0	0	1.863	13.866	6.501	2.224	6.915	6.18	2.303	2.779	6.619	2.883	3.731	2.277	2.649	0	0	0	1.054	7.058	5.319	1.05	4.057	4.192	2.492	1.905	5.413	1.47	4.428	1.529	2.078
chr10	87488172	87488389	EM10E0483855-enhD	0	2.66998	0.0408621	-0.574508	2.49294e-05	0	0	0	0	0	0	0.722	0	4.268	0.658	3.76	1.736	0.624	2.128	0.69	0	0	0	0	0	0	0	0.341	0	2.895	0.712	2.578	1.42	0.318	2.526	0.463	0
chr10	120417586	120417933	EM10E0490042-enhD	0	2.90196	0.0408621	0.240895	2.38509e-05	0.77	0.072	0	0.513	0	1.017	0.748	0.593	5.47	11.831	3.517	1.855	0.605	2.143	3.565	1.872	0.391	0.055	0	0.29	0	0.832	0.353	0.348	3.711	12.801	2.412	1.517	0.308	2.544	2.394	1.469
chr10	120420740	120420998	EM10E0490046-enhD	0	2.5937	0.0408621	-0.25198	2.67258e-05	0.978	0	0	0	0	0.029	0	0	3.012	3.18	4.627	1.5	0.599	2.092	1.448	3.013	0.497	0	0	0	0	0.024	0	0	2.043	3.441	3.173	1.227	0.305	2.483	0.972	2.364
chr10	120433557	120433729	EM10E0490063-enhD	0	2.85037	0.0408621	0.0228096	2.3941e-05	0	0.289	0	0.098	1.381	0	0	0.205	6.98	4.706	3.604	0.841	0.995	4.784	1.702	4.06	0	0.219	0	0.055	0.703	0	0	0.12	4.735	5.092	2.471	0.688	0.507	5.678	1.143	3.185
chr10	122976411	122976612	EM10E0490950-enhD	0	2.55361	0.0408621	-0.311291	2.41818e-05	0	0	0	0.156	0.974	0.378	0.826	1.519	6.571	1.889	1.318	1.307	0	0.447	1.348	0.685	0	0	0	0.088	0.496	0.309	0.39	0.891	4.458	2.044	0.904	1.069	0	0.531	0.905	0.537
chr12	25267769	25268074	EM10E0532874-enhD	0	2.65699	0.0408621	0.412074	2.71905e-05	0	0.025	0	1.885	1.621	0.659	1.258	3.964	1.925	2.609	4.725	6.15	2.653	1.254	1.733	2.051	0	0.019	0	1.066	0.825	0.539	0.594	2.326	1.306	2.823	3.24	5.029	1.353	1.488	1.164	1.609
chr12	71376062	71376282	EM10E0538708-enhD	0	2.5875	0.0408621	-0.0215916	2.24423e-05	0	0	0	0	4.495	2.389	0.372	0.888	2.351	1.481	2.408	2.351	1.695	1.867	0.306	1.398	0	0	0	0	2.288	1.954	0.176	0.521	1.595	1.602	1.651	1.923	0.864	2.216	0.206	1.097
chr12	81642400	81642739	EM10E0542046-enhD	0	2.90403	0.0408621	0.696012	2.34985e-05	1.073	0	0	2.541	1.515	2.345	0.994	2.494	12.831	2.51	6.168	5.689	0.929	2.649	1.867	1.648	0.545	0	0	1.437	0.771	1.918	0.469	1.463	8.704	2.716	4.229	4.652	0.474	3.144	1.254	1.293
chr13	12566589	12566742	EM10E0552111-enhP	0	2.95635	0.0408621	0.956426	2.27689e-05	0	0	0.605	1.73	7.764	3.46	2.951	3.001	11.369	2.7	7.26	3.128	6.498	0.912	6.643	0.635	0	0	0.355	0.979	3.952	2.831	1.394	1.761	7.712	2.921	4.978	2.558	3.313	1.082	4.461	0.498
chr13	49146962	49147188	EM10E0560187-prom	0	-1.90163	0.0408621	3.94632	2.57919e-05	46.899	45.007	44.393	53.884	24.734	18.899	37.694	40.317	7.324	8.678	19.169	10.255	21.371	9.207	21.103	18.252	23.829	34.132	26.059	30.479	12.59	15.462	17.801	23.653	4.968	9.389	13.144	8.386	10.897	10.928	14.173	14.32
chr14	106107044	106107209	EM10E0590711-enhP	0	2.68957	0.0408621	0.783762	2.42798e-05	0	0	0.657	0.714	5.079	2.415	1.942	2.392	3.252	4.057	2.954	5.554	9.188	0.423	5.395	3.545	0	0	0.386	0.404	2.585	1.976	0.917	1.403	2.206	4.39	2.025	4.542	4.685	0.502	3.623	2.781
chr15	62266897	62267145	EM10E0600806-enhD	0	2.5401	0.0408621	0.0914326	2.59615e-05	0	0	0	0.456	1.554	1.561	2.169	0.067	2.852	3.292	2.813	1.412	1.314	2.566	1.608	1.469	0	0	0	0.258	0.791	1.277	1.024	0.039	1.935	3.562	1.929	1.155	0.67	3.046	1.08	1.153
chr16	10488861	10489086	EM10E0615422-enhP	0	2.66805	0.0408621	0.141252	2.65701e-05	0	0	0	0.545	4.652	1.341	0	1.976	2.641	3	2.41	3.421	1.092	1.157	0.845	3.122	0	0	0	0.308	2.368	1.097	0	1.159	1.792	3.246	1.652	2.798	0.557	1.373	0.568	2.449
chr16	38648829	38649067	EM10E0623318-enhD	0	2.92481	0.0408621	1.47731	2.68871e-05	0	1.141	1.25	4.063	3.48	4.552	6.084	1.362	10.766	9.673	9.35	10.414	9.77	2.696	2.956	2.483	0	0.865	0.734	2.298	1.771	3.724	2.873	0.799	7.303	10.466	6.411	8.516	4.982	3.2	1.985	1.948
chr17	9888955	9889272	EM10E0632902-enhD	0	2.88168	0.0408621	0.727636	2.50617e-05	0	0.458	0.019	2.034	1.276	1.724	1.018	2.949	2.656	8.535	6.017	5.936	2.23	3.934	4.704	1.181	0	0.347	0.011	1.151	0.65	1.41	0.481	1.73	1.802	9.235	4.126	4.854	1.137	4.669	3.159	0.927
chr17	27826930	27827088	EM10E0636895-enhD	0	2.40247	0.0408621	0.347541	2.22466e-05	0	0	0	0	5.08	1.825	3.479	1.788	2.771	1.404	1.923	1.353	5.942	1.342	1.757	3.907	0	0	0	0	2.586	1.493	1.643	1.049	1.88	1.519	1.319	1.106	3.03	1.593	1.18	3.065
chr17	35509845	35509996	EM10E0640721-enhP	0	2.56558	0.0408621	0.746678	2.68611e-05	0	0	0.6	0.239	3.232	4.059	4.601	2.38	4.397	1.157	2.105	5.921	2.579	4.738	4.068	3.512	0	0	0.352	0.135	1.645	3.321	2.173	1.396	2.983	1.252	1.443	4.842	1.315	5.624	2.732	2.755
chr18	14331191	14331409	EM10E0654450-enhD	0	2.74911	0.0408621	0.737243	2.36434e-05	0.808	0	0	1.17	0.619	4.482	1.513	2.03	4.459	2.524	6.635	4.335	2.825	1.293	5.203	6.23	0.411	0	0	0.662	0.315	3.667	0.715	1.191	3.025	2.731	4.549	3.545	1.44	1.535	3.494	4.888
chr18	55376416	55376758	EM10E0661329-enhD	0	2.37539	0.0408621	-0.447047	2.38304e-05	0	0	0	0	0.263	0	0	0.62	1.625	2.517	1.668	1.495	2.463	1.06	1.014	0.9	0	0	0	0	0.134	0	0	0.364	1.102	2.723	1.144	1.223	1.256	1.258	0.681	0.706
chr18	58211073	58211319	EM10E0661980-enhP	0	2.45523	0.0408621	1.41748	2.46855e-05	1.348	1.065	1.298	1.232	4.516	1.99	6.827	4.341	7.804	5.251	11.228	7.542	6.926	1.741	2.545	3.308	0.685	0.808	0.762	0.697	2.299	1.628	3.224	2.547	5.294	5.681	7.699	6.168	3.531	2.066	1.709	2.595
chr19	5345374	5345628	EM10E0669972-enhD	0	2.86632	0.0408621	1.10385	2.39606e-05	0	0.572	0.783	0.739	5.726	3.638	3.987	1.873	12.171	2.619	3.483	8.571	5.914	1.057	2.942	8.829	0	0.434	0.46	0.418	2.915	2.976	1.883	1.099	8.256	2.834	2.388	7.009	3.015	1.255	1.976	6.927
chr2	167224995	167225233	EM10E0719479-enhD	0	2.53647	0.0408621	0.596209	2.69745e-05	0	0.064	0.671	0	3.723	2.129	8.924	2.488	3.336	2.126	3.228	2.541	2.727	3.553	2.602	1.106	0	0.049	0.394	0	1.895	1.742	4.214	1.46	2.263	2.3	2.213	2.078	1.39	4.217	1.748	0.868
chr3	84955994	84956152	EM10E0733850-K4m3	0	-3.32893	0.0408621	1.1719	2.18949e-05	13.038	24.395	8.43	13.719	0	5.488	0.933	1.394	0.609	2.86	0.469	0	4.055	4.817	2.407	4.65	6.624	18.501	4.948	7.76	0	4.49	0.441	0.818	0.413	3.094	0.322	0	2.068	5.717	1.617	3.648
chr3	108200783	108200944	EM10E0741048-prom	0	-1.98237	0.0408621	3.65045	2.47046e-05	54.624	31.612	31.941	35.01	34.58	12.787	25.744	16.245	9.34	4.046	10.465	8.804	35.779	8.513	18.407	16.243	27.754	23.974	18.749	19.803	17.602	10.461	12.158	9.531	6.336	4.378	7.176	7.2	18.243	10.104	12.362	12.744
chr4	95082437	95082654	EM10E0761055-enhD	0	2.79275	0.0408621	1.0044	2.70751e-05	0	0.485	0.999	0.931	2.767	4.765	2.953	3.791	12.628	3.743	3.825	5.453	6.617	0.371	2.544	4.375	0	0.368	0.586	0.527	1.408	3.898	1.395	2.224	8.566	4.05	2.623	4.459	3.374	0.44	1.709	3.433
chr4	106293455	106293680	EM10E0763446-enhP	0	2.58868	0.0408621	-0.697523	2.5162e-05	0	0	0	0	0	0	0.603	1.671	2.021	4.83	1.248	1.819	0	0.054	0.299	0	0	0	0	0	0	0	0.285	0.98	1.371	5.226	0.856	1.488	0	0.064	0.201	0
chr5	25614735	25614987	EM10E0783415-enhD	0	2.69248	0.0408621	2.09302	2.48999e-05	5.915	1.866	1.884	0.649	3.886	9.367	11.027	11.566	15.61	7.425	14.318	20.713	7.55	3.361	4	3.928	3.005	1.415	1.106	0.367	1.978	7.663	5.208	6.785	10.589	8.034	9.817	16.938	3.85	3.989	2.686	3.082
chr5	92086721	92086933	EM10E0793517-enhD	0	2.65283	0.0408621	0.683151	2.72231e-05	0	0.253	0.697	0.454	3.211	4.663	1.622	7.163	4.959	2.648	3.799	4.938	0.716	1.45	3.469	1.489	0	0.192	0.409	0.257	1.634	3.815	0.766	4.202	3.364	2.865	2.605	4.038	0.365	1.721	2.33	1.168
chr5	113771626	113771785	EM10E0798957-enhP	0	-2.4652	0.0408621	3.51931	2.45684e-05	33.866	22.402	44.004	48.356	35.257	16.015	41.47	38.936	4.781	2.083	12.074	5.021	28.205	2.491	21.083	15.2	17.207	16.989	25.83	27.352	17.947	13.102	19.585	22.843	3.243	2.254	8.279	4.106	14.381	2.957	14.159	11.925
chr5	115732270	115732477	EM10E0800115-enhP	0	-2.32376	0.0408621	3.51858	2.71545e-05	59.057	29.972	52.989	31.007	26.988	8.195	33.978	9.645	6.113	3.683	19.401	4.221	27.228	7.977	17.569	15.694	30.006	22.73	31.105	17.539	13.738	6.704	16.046	5.658	4.147	3.985	13.303	3.452	13.883	9.468	11.799	12.313
chr5	125179171	125179520	EM10E0804233-prom	0	-2.02486	0.0408621	3.33999	2.55288e-05	41.612	25.091	38.255	22.058	30.064	12.206	26.112	20.685	7.762	4.011	6.862	6.402	19.061	4.008	15.29	11.095	21.142	19.029	22.456	12.477	15.304	9.986	12.332	12.135	5.265	4.34	4.705	5.235	9.719	4.757	10.269	8.705
chr5	146891197	146891436	EM10E0810793-K4m3	0	2.77672	0.0408621	-0.026753	2.27574e-05	0	0	1.22	0	0	0.349	0	2.138	5.255	3.555	4.138	2.139	1.999	0.213	1.577	2.515	0	0	0.716	0	0	0.286	0	1.254	3.565	3.846	2.837	1.749	1.019	0.253	1.059	1.973
chr6	113891248	113891597	EM10E0831565-prom	0	-2.41531	0.0408621	3.66879	2.37186e-05	33.044	89.067	62.187	48.466	14.324	14.973	32.318	10.786	9.796	8.118	17.782	3.396	10.595	9.004	21.709	20.351	16.789	67.547	36.504	27.415	7.291	12.25	15.262	6.328	6.645	8.784	12.193	2.777	5.402	10.687	14.58	15.967
chr6	141337787	141338031	EM10E0838473-CTCF	0	2.6675	0.0408621	-0.0655942	2.52628e-05	0.601	0	0	0	2.895	1.485	1.783	2.784	4.762	4.738	2.823	0.935	0	0	1.683	0	0.305	0	0	0	1.474	1.215	0.842	1.633	3.23	5.126	1.936	0.765	0	0	1.13	0
chr7	144928737	144928964	EM10E0869797-enhD	0	3.14297	0.0408621	2.00724	2.27808e-05	2.702	1.095	4.635	0	8.826	6.98	10.108	4.329	33.587	7.016	18.158	8.344	10.912	3.507	7.806	2.693	1.373	0.83	2.721	0	4.493	5.71	4.774	2.54	22.784	7.591	12.45	6.823	5.564	4.162	5.243	2.113
chr8	85469816	85469980	EM10E0883727-enhD	0	2.8633	0.0408621	0.854969	2.25617e-05	0	0	0	4.21	2.663	3.482	2.339	1.875	4.474	2.257	6.289	7.674	6.011	1.915	3.345	2.444	0	0	0	2.381	1.356	2.849	1.105	1.1	3.035	2.442	4.312	6.276	3.065	2.273	2.246	1.917
chr8	95373529	95373825	EM10E0886506-enhD	0	2.65426	0.0408621	1.63001	2.25931e-05	2.488	3.733	0.28	2.438	4.447	3.359	3.224	3.242	12.224	11.795	8.454	17.476	3.088	1.66	6.277	3.091	1.264	2.831	0.164	1.379	2.264	2.748	1.523	1.902	8.292	12.762	5.797	14.291	1.575	1.97	4.216	2.425
chr9	103111668	103112018	EM10E0917139-prom	0	-1.97848	0.0408621	4.09025	2.38638e-05	66.83	35.977	53.694	67.649	31.997	16.616	41.775	19.706	12.297	6.396	19.326	11.422	47.221	9.347	24.94	23.606	33.955	27.284	31.519	38.265	16.287	13.594	19.729	11.561	8.342	6.92	13.251	9.341	24.077	11.094	16.75	18.521
chrX	99241988	99242154	EM10E0928199-enhD	0	-2.63238	0.0408621	0.854824	2.64435e-05	5.745	8.016	0.95	5.275	5.242	3.555	7.369	8.197	0	0	0.84	0	2.429	1.973	4.694	1.012	2.919	6.079	0.558	2.984	2.668	2.908	3.48	4.809	0	0	0.576	0	1.238	2.342	3.152	0.794
chrX	169933929	169934086	EM10E0932061-K4m3	0	3.12188	0.0408621	0.979085	2.5277e-05	0	0	1.054	0	4.315	12.654	14.437	10.175	3.203	6.621	3.206	7.135	0	5.472	2.24	1.74	0	0	0.619	0	2.196	10.352	6.818	5.969	2.173	7.164	2.198	5.835	0	6.495	1.504	1.365
chr2	181765293	181765637	EM10E0723532-enhP	0	2.70057	0.04145	0.085665	2.77461e-05	0.785	0.317	0	1.539	0	0.419	0	0	6.371	4.501	4.128	6.045	0.658	0.788	1.6	2.83	0.399	0.24	0	0.871	0	0.343	0	0	4.322	4.87	2.83	4.943	0.336	0.935	1.075	2.22
chr5	140732296	140732497	EM10E0809087-CTCF	0	3.06641	0.04145	0.905762	2.7856e-05	0	0.647	0.304	0.084	5.559	5.116	1.268	4.744	11.934	4.772	1.01	9.423	3.517	1.135	2.319	7.2	0	0.491	0.178	0.048	2.83	4.185	0.599	2.783	8.096	5.163	0.693	7.706	1.793	1.347	1.557	5.649
chr16	38713728	38713921	EM10E0623358-enhP	0	2.57018	0.0417758	0.185539	2.81964e-05	0	0	0	1.271	1.713	0.865	0.618	0.872	3.515	2.93	2.489	3.166	2.046	1.266	0.654	4.531	0	0	0	0.719	0.872	0.708	0.292	0.512	2.384	3.17	1.707	2.589	1.043	1.503	0.439	3.555
chr10	127324127	127324281	EM10E0491660-enhP	0	2.95487	0.0421316	0.721373	2.89269e-05	0	0	0	0.359	6.943	4.46	0.608	4.924	6.343	1.206	2.053	6.348	9.055	1.717	9.299	1.025	0	0	0	0.203	3.534	3.649	0.287	2.889	4.303	1.305	1.408	5.191	4.617	2.038	6.245	0.804
chr19	18591131	18591377	EM10E0673586-enhD	0	2.68801	0.0421316	1.15686	2.891e-05	0.799	2.922	0.929	1.144	5.456	4.265	4.593	1.613	9.614	7.928	9.641	10.837	1.392	1.031	2.825	0.14	0.406	2.216	0.545	0.647	2.777	3.489	2.169	0.946	6.522	8.578	6.611	8.862	0.71	1.224	1.897	0.11
chr5	75152045	75152370	EM10E0791774-prom	0	2.6343	0.0421316	0.592751	2.86464e-05	1.002	0.306	0.521	0	1.808	1.938	0.957	4.142	5.9	2.985	3.206	5.972	2.592	2.974	0.699	1.781	0.509	0.232	0.306	0	0.92	1.586	0.452	2.43	4.002	3.23	2.198	4.884	1.322	3.53	0.469	1.397
chrX	31162784	31162973	EM10E0925190-CTCF	0	-2.65865	0.0421316	0.753391	2.86863e-05	5.124	4.38	6.891	6.479	3.822	1.275	1.411	1.924	0	0	0.43	1.692	3.302	4.333	0.677	3.459	2.603	3.322	4.045	3.665	1.946	1.043	0.666	1.129	0	0	0.295	1.384	1.684	5.143	0.455	2.714
chr9	96753457	96753740	EM10E0915794-enhP	0	2.57738	0.0426486	1.45237	2.94059e-05	1.659	0.196	0.404	2.321	2.575	3.5	4.116	5.528	9.377	4.917	5.192	8.326	8.645	2.917	5.899	6.744	0.843	0.149	0.237	1.313	1.311	2.863	1.944	3.243	6.361	5.32	3.56	6.809	4.408	3.462	3.962	5.291
chr18	61230127	61230369	EM10E0662692-enhD	0	2.82211	0.0428163	-0.304502	2.96461e-05	0	0	0	0	0	0.094	0	1.717	8.788	0.848	0.613	5.63	1.746	1.581	1.106	0.836	0	0	0	0	0	0.077	0	1.007	5.961	0.918	0.42	4.604	0.89	1.876	0.743	0.656
chr5	74796465	74796730	EM10E0791661-CTCF	0	2.40463	0.043162	0.0618239	3.01366e-05	0.233	0	0.513	0.399	1.587	0.422	0.371	1.286	4.122	1.81	3.119	3.059	1.844	1.641	0.768	0.672	0.118	0	0.301	0.226	0.808	0.345	0.175	0.754	2.796	1.958	2.139	2.502	0.94	1.948	0.516	0.527
chr9	32519941	32520204	EM10E0899967-enhD	0	2.79525	0.043162	0.332011	3.00176e-05	0	0	0.405	0	4.029	1.125	0.534	4.834	4.693	3.547	0.86	5.622	1.176	0.316	3.762	3.879	0	0	0.238	0	2.051	0.92	0.252	2.836	3.184	3.838	0.59	4.598	0.6	0.375	2.527	3.043
chr1	183662434	183662603	EM10E0463074-K4m3	0	2.55789	0.0435387	-0.183052	3.06504e-05	0.191	0	0	0	1.406	0.427	1.924	1.414	1.438	3.33	5.162	0.976	0.425	0.485	0.09	2.371	0.097	0	0	0	0.716	0.349	0.909	0.83	0.975	3.603	3.539	0.798	0.217	0.576	0.06	1.86
chr18	43208707	43208925	EM10E0659373-enhP	0	2.70743	0.0435387	0.00933765	3.09063e-05	0	0.114	0	1.986	0	1.41	0.826	0.172	6.423	3.802	3.192	2.943	1.191	0.326	1.343	1.309	0	0.086	0	1.123	0	1.154	0.39	0.101	4.357	4.114	2.189	2.407	0.607	0.387	0.902	1.027
chr18	46368322	46368630	EM10E0659801-enhP	0	2.57967	0.0435387	-0.367041	3.08098e-05	0	0	0	0	0	1.084	1.245	0.587	3.031	0.567	2.408	3.385	0.69	1.029	1.923	0	0	0	0	0	0	0.887	0.588	0.344	2.056	0.613	1.651	2.768	0.352	1.221	1.291	0
chr18	74648944	74649291	EM10E0666018-enhD	0	2.45536	0.0435387	-0.297189	3.07096e-05	0	0	0	0.049	2.396	0.837	0.802	0.736	4.937	0.891	3.023	0.734	0.279	0.344	1.44	0.566	0	0	0	0.028	1.22	0.685	0.379	0.432	3.349	0.964	2.073	0.6	0.142	0.408	0.967	0.444
chr5	9073639	9073803	EM10E0781477-K4m3	0	2.83458	0.0436793	0.67294	3.11331e-05	0.984	0	0.529	0	1.664	0.949	4.093	3.648	12.601	2.882	5.88	1.217	6.718	2.226	2.104	1.086	0.5	0	0.311	0	0.847	0.776	1.933	2.14	8.548	3.118	4.032	0.995	3.425	2.642	1.413	0.852
chr16	91221726	91221922	EM10E0628741-enhP	0	2.97524	0.0438384	0.112584	3.13741e-05	0	0	0.764	1.35	0	0	0	0.668	14.767	1.245	5.064	6.359	3.579	0	1.803	3.914	0	0	0.448	0.764	0	0	0	0.392	10.017	1.347	3.472	5.2	1.825	0	1.211	3.071
chr1	171046188	171046441	EM10E0459560-enhD	0	2.58574	0.0446146	-0.104087	3.26298e-05	0	0	0	0	1.942	0.48	1.59	6.355	2.967	1.863	3.902	0.765	2.347	0.44	0	0.744	0	0	0	0	0.989	0.393	0.751	3.728	2.013	2.016	2.676	0.626	1.197	0.522	0	0.584
chr16	91533361	91533626	EM10E0628949-enhD	0	2.5907	0.0446146	0.894758	3.26222e-05	0.565	0.57	0	0.272	4.325	3.988	4.475	3.41	3.486	3.034	3.839	5.426	1.376	2.264	3.093	7.921	0.287	0.432	0	0.154	2.202	3.263	2.113	2.001	2.365	3.283	2.632	4.437	0.702	2.687	2.077	6.215
chr18	58483062	58483410	EM10E0662010-CTCF	0	2.55912	0.0446146	-0.489296	3.2248e-05	0	0	0	0	2.454	0.06	0.471	0.597	5.178	3.437	1.03	0.86	0.952	0	0.721	0	0	0	0	0	1.249	0.049	0.222	0.35	3.513	3.719	0.706	0.703	0.485	0	0.484	0
chr19	58441296	58441539	EM10E0683814-enhD	0	2.79383	0.0446146	-0.152612	3.27662e-05	0	0	0.592	0	0	1.007	0	1	1.832	7.712	2.587	3.361	0.295	1.928	0.686	1.857	0	0	0.348	0	0	0.824	0	0.587	1.243	8.344	1.774	2.749	0.15	2.288	0.461	1.457
chr2	156720731	156721081	EM10E0715674-prom	0	-2.00887	0.0446146	4.31334	3.27415e-05	54.698	64.848	108.987	54.294	43.28	26.504	65.153	29.339	21.845	6.606	22.414	11.865	31.82	8.204	22.858	20.258	27.791	49.179	63.976	30.711	22.031	21.683	30.769	17.212	14.819	7.148	15.369	9.703	16.224	9.737	15.351	15.894
chr5	139325465	139325637	EM10E0808352-prom	0	-2.04299	0.0446146	3.60865	3.21945e-05	40.758	23.888	51.721	52.478	24.64	11.991	41.926	28.71	12.421	4.094	8.625	9.271	25.897	5.19	10.352	12.78	20.709	18.116	30.36	29.684	12.543	9.81	19.8	16.843	8.426	4.43	5.914	7.582	13.204	6.16	6.952	10.027
chr7	144628651	144628805	EM10E0869677-enhD	0	2.47771	0.0446146	-0.382677	3.28381e-05	0	0	0	0	0.125	0.012	0.683	1.12	1.656	2.583	1.227	2.79	0.377	0.706	2.907	0.92	0	0	0	0	0.064	0.01	0.323	0.657	1.123	2.795	0.841	2.282	0.192	0.838	1.952	0.722
chr11	107784262	107784604	EM10E0523323-CTCF	0	2.72376	0.0449122	1.79228	3.37105e-05	0.172	2.588	1.688	6.858	3.577	6.336	4.22	5.856	13.021	13.508	11.996	14.066	4.013	3.98	2.869	2.876	0.087	1.963	0.991	3.879	1.821	5.184	1.993	3.436	8.833	14.615	8.225	11.503	2.046	4.724	1.927	2.256
chr15	36630338	36630672	EM10E0596945-enhP	0	2.55509	0.0449122	-0.375933	3.36248e-05	0	0	0	0	0.971	0.693	1.205	0.112	3.955	1.025	1.687	2.287	0	1.567	0.544	1.061	0	0	0	0	0.494	0.567	0.569	0.066	2.683	1.109	1.157	1.87	0	1.86	0.365	0.832
chr6	34599812	34600030	EM10E0816986-enhP	0	2.51979	0.0449122	0.549121	3.33305e-05	0.108	0.035	0	0	4.698	1.541	2.006	9.739	1.887	1.615	1.531	4.671	6.346	1.712	2.625	3.602	0.055	0.027	0	0	2.391	1.261	0.947	5.714	1.28	1.747	1.05	3.82	3.236	2.032	1.763	2.826
chr8	61224348	61224528	EM10E0878592-prom	0	-2.18166	0.0449122	3.15372	3.34941e-05	27.535	25.429	29.522	28.735	16.749	10.794	25.483	14.265	3.903	5.906	6.426	4.073	22.751	2.759	19.4	11.942	13.99	19.285	17.33	16.254	8.526	8.831	12.035	8.369	2.648	6.39	4.406	3.331	11.6	3.275	13.029	9.369
chr9	120303706	120304055	EM10E0922120-prom	0	-2.27418	0.0449122	3.13266	3.32961e-05	21.794	20.522	45.577	45.619	15.731	7.057	20.616	8.715	3.24	3.59	11.183	5.135	29.617	5.027	10.912	13.414	11.073	15.563	26.754	25.804	8.008	5.773	9.736	5.113	2.198	3.884	7.668	4.199	15.101	5.967	7.328	10.524
chr11	49724313	49724518	EM10E0501293-enhD	0	2.46216	0.0454879	0.182923	3.43452e-05	0	0	0	0	2.193	3.249	0.753	0.649	1.338	4.016	2.18	1.152	3.26	2.796	2.717	2.449	0	0	0	0	1.116	2.658	0.356	0.381	0.908	4.345	1.495	0.942	1.662	3.319	1.825	1.921
chr12	75309840	75310176	EM10E0539742-enhP	0	2.55234	0.0454879	1.11965	3.45344e-05	0	0	0.61	1.504	5.303	2.236	3.808	6.3	3.229	4.261	3.653	4.497	10.553	4.067	3.586	5.988	0	0	0.358	0.851	2.699	1.829	1.798	3.696	2.19	4.61	2.505	3.678	5.381	4.827	2.408	4.698
chr4	154224768	154224943	EM10E0779618-enhD	0	2.56169	0.0454879	-0.114546	3.45396e-05	1.04	0	0	0	0.55	0.759	0.294	0.867	4.688	2.527	2.513	2.13	2.43	0.936	0	1.504	0.528	0	0	0	0.28	0.621	0.139	0.509	3.18	2.734	1.723	1.742	1.239	1.111	0	1.18
chr1	133816175	133816366	EM10E0451207-enhD	0	2.79931	0.045925	0.370492	3.57436e-05	0	0.21	0	1.423	5.127	1.103	1.629	1.153	3.3	4.107	6.389	3.327	0	2.193	1.066	2.48	0	0.159	0	0.805	2.61	0.902	0.769	0.676	2.239	4.444	4.381	2.721	0	2.603	0.716	1.946
chr11	96293064	96293245	EM10E0517380-enhP	0	2.60494	0.045925	-0.0531377	3.56534e-05	0	0	0	0	3.636	0	0.556	0.987	4.666	1.179	3.366	0.866	2.639	2.848	0.558	2.27	0	0	0	0	1.851	0	0.263	0.579	3.165	1.276	2.308	0.708	1.346	3.38	0.375	1.781
chr11	118908853	118909118	EM10E0528049-enhP	0	-2.12746	0.045925	3.50742	3.58068e-05	32.124	37.092	34.67	55.286	10.226	11.263	17.194	27.493	4.358	7.992	7.717	10.89	20.466	6.747	15.33	28.421	16.322	28.13	20.351	31.272	5.205	9.214	8.12	16.129	2.956	8.647	5.291	8.906	10.435	8.008	10.296	22.298
chr16	21402620	21402959	EM10E0618259-enhD	0	2.50749	0.045925	0.226999	3.50694e-05	0.398	0.141	0.407	0	0.777	1.069	0	1.924	3.314	2.306	2.865	4.019	2.427	1.588	1.43	4.759	0.202	0.107	0.239	0	0.396	0.875	0	1.129	2.248	2.495	1.964	3.287	1.237	1.885	0.96	3.734
chr19	47511935	47512136	EM10E0681381-enhP	0	2.53273	0.045925	0.625011	3.55942e-05	0	0	0	1.101	6.853	6.259	2.735	2.636	2.909	1.407	5.21	2.493	3.668	0.942	3.031	1.722	0	0	0	0.623	3.488	5.121	1.292	1.546	1.973	1.522	3.572	2.039	1.87	1.118	2.036	1.351
chr8	15010530	15010705	EM10E0872358-enhP	0	2.69538	0.045925	0.500313	3.55359e-05	0	0	0.113	0	2.642	4.597	4.371	8.88	3.671	3.612	0.656	4.05	0.852	2.117	0.952	4.603	0	0	0.066	0	1.345	3.761	2.064	5.21	2.49	3.908	0.45	3.312	0.434	2.513	0.639	3.611
chr9	65587405	65587574	EM10E0909892-enhP	0	2.69803	0.045925	0.721193	3.54884e-05	0.66	0	0	0.996	1.14	4.008	1.01	2.52	10.919	2.698	2.017	3.555	7.402	2.224	3.366	2.886	0.335	0	0	0.563	0.58	3.279	0.477	1.478	7.407	2.919	1.383	2.907	3.774	2.64	2.261	2.264
chr18	38599479	38599689	EM10E0658566-enhP	0	2.78044	0.0463999	1.70684	3.63605e-05	2.934	1.675	0.347	5.854	1.621	2.882	2.684	9.319	22.718	9.254	14.027	15.536	5.654	0.575	4.391	5.079	1.491	1.27	0.204	3.311	0.825	2.358	1.268	5.467	15.411	10.013	9.618	12.705	2.883	0.682	2.949	3.985
chr2	26965048	26965277	EM10E0688990-enhP	0	2.36069	0.0463999	0.132762	3.65929e-05	0.064	0.109	0	0	1.178	1.044	2.033	0.363	3.961	1.162	2.476	1.041	6.126	1.589	2.543	2.731	0.033	0.083	0	0	0.6	0.854	0.96	0.213	2.687	1.257	1.698	0.851	3.124	1.886	1.708	2.143
chr8	93810202	93810547	EM10E0885747-prom	0	-2.08774	0.0463999	3.99645	3.66992e-05	56.35	40.838	76.694	51.88	43.209	12.842	48.74	22.063	10.391	6.348	18.265	11.021	40.622	5.934	21.453	15.377	28.631	30.971	45.02	29.346	21.995	10.506	23.018	12.944	7.049	6.868	12.524	9.013	20.712	7.043	14.408	12.064
chr9	120011131	120011480	EM10E0922015-enhP	0	-2.10848	0.0463999	3.47139	3.6717e-05	61.068	21.552	39.751	43.772	20.34	8.59	30.877	12.816	12.988	2.45	10.763	7.703	26.586	7.62	13.935	11.617	31.028	16.345	23.334	24.759	10.354	7.028	14.582	7.519	8.811	2.651	7.38	6.299	13.556	9.044	9.359	9.114
chr11	59662256	59662606	EM10E0504506-prom	0	-2.01719	0.0465274	3.93497	3.70614e-05	63.728	42.871	61.221	42.588	17.75	15.873	31.15	22.549	9.012	5.861	21.198	11.091	46.195	7.08	27.777	18.321	32.379	32.513	35.937	24.09	9.035	12.986	14.711	13.229	6.113	6.342	14.535	9.07	23.554	8.403	18.655	14.374
chr14	105426702	105427000	EM10E0590529-enhP	0	2.70254	0.0465274	0.0181303	3.71898e-05	1.359	0	0.073	0.743	0	0	0	0.613	5.207	1.721	3.603	9.944	2.502	0.811	0.503	2.696	0.69	0	0.043	0.42	0	0	0	0.36	3.532	1.862	2.47	8.132	1.276	0.963	0.338	2.115
chr5	66082239	66082575	EM10E0789980-enhP	0	2.76936	0.0465274	0.820464	3.7224e-05	0.41	0.643	0.51	0	0.984	2.931	4.817	6.331	10.246	4.01	4.084	2.806	3.255	0.831	1.432	6.205	0.208	0.488	0.299	0	0.501	2.398	2.275	3.714	6.951	4.339	2.8	2.295	1.66	0.986	0.962	4.868
chr10	117583571	117583817	EM10E0489224-enhD	0	2.4176	0.0465739	-0.0593255	3.75322e-05	0.262	0	0	0	2.767	1.435	0.361	1.537	1.643	1.696	3.475	1.854	3.817	0.595	0.581	0.625	0.133	0	0	0	1.408	1.174	0.17	0.902	1.115	1.835	2.383	1.516	1.946	0.706	0.39	0.49
chr11	112621774	112621942	EM10E0524414-enhD	0	2.54081	0.0465739	-0.207023	3.74064e-05	0	0	0	0.057	0.803	0.904	5.11	1.323	2.205	2.087	4.636	0.764	1.052	0	1.763	0	0	0	0	0.032	0.409	0.74	2.413	0.776	1.496	2.258	3.179	0.625	0.536	0	1.184	0
chr15	86058503	86058852	EM10E0608253-prom	0	-2.05504	0.0467493	3.35773	3.80324e-05	38.711	28.016	48.016	36.492	28.132	7.856	29.362	12.173	8.886	2.983	13.85	7.084	14.796	4.727	12.86	10.619	19.669	21.247	28.186	20.642	14.32	6.427	13.866	7.142	6.028	3.228	9.497	5.793	7.544	5.61	8.637	8.331
chr5	75153737	75153906	EM10E0791777-prom	0	2.50731	0.0467493	2.18652	3.8057e-05	5.192	0.871	1.632	4.384	12.805	4.659	4.747	12.44	12.286	8.407	15.612	28.464	6.193	3.074	4.332	7.042	2.638	0.661	0.958	2.48	6.518	3.812	2.242	7.298	8.334	9.096	10.705	23.277	3.158	3.649	2.909	5.525
chr7	134185898	134186060	EM10E0866788-enhD	0	2.94964	0.0467493	0.026681	3.80816e-05	0	0	0	1.218	0	0	0	6.296	6.698	4.637	2.889	2.879	1.296	0.762	0.613	3.061	0	0	0	0.689	0	0	0	3.694	4.544	5.017	1.981	2.354	0.661	0.904	0.412	2.402
chr1	163254587	163254738	EM10E0457372-enhD	0	2.67569	0.0469046	-0.692748	3.85254e-05	0	0	0	0	0	0	0	0.798	1.896	3.791	3.076	1.268	0	0	0	2.386	0	0	0	0	0	0	0	0.468	1.286	4.102	2.109	1.037	0	0	0	1.872
chr2	125722674	125722912	EM10E0708668-enhP	0	2.41814	0.0469046	2.72146	3.86174e-05	1.147	5.832	5.646	4.842	11.521	6.872	13.582	11.548	25.484	7.344	18.373	35.238	17.474	4.58	11.25	8.215	0.583	4.423	3.314	2.739	5.865	5.622	6.414	6.775	17.287	7.946	12.598	28.817	8.91	5.436	7.555	6.445
chr7	80846021	80846184	EM10E0854573-enhD	0	2.65912	0.0469046	1.13157	3.85578e-05	0	0.845	0	0.886	3.467	4.33	11.279	8.068	3.587	4.592	6.674	2.849	9.064	1.952	4.605	2.198	0	0.641	0	0.501	1.765	3.542	5.327	4.733	2.433	4.968	4.576	2.33	4.622	2.317	3.093	1.724
chr5	35743267	35743562	EM10E0786050-enhD	0	2.33166	0.0469231	0.439049	3.87692e-05	0.468	0	0	0.481	2.917	2.264	1.11	1.887	4.07	1.588	2.826	1.905	2.893	1.647	3.463	3.04	0.238	0	0	0.272	1.485	1.852	0.524	1.107	2.761	1.718	1.938	1.558	1.475	1.955	2.326	2.385
chr1	40175183	40175427	EM10E0435776-enhD	0	2.81113	0.0471592	0.178752	3.93811e-05	0	0	0	0.907	0.724	0.824	4.812	6.181	6.36	2.551	2.367	3.305	0	1.452	0.317	1.535	0	0	0	0.513	0.369	0.674	2.273	3.626	4.314	2.76	1.623	2.703	0	1.723	0.213	1.204
chr15	9114566	9114899	EM10E0593827-enhD	0	2.46634	0.0471592	0.0769579	3.94111e-05	0	0.034	0	0.592	0.675	3.613	1.897	1.585	1.503	4.054	2.668	2.44	0.721	0.48	1.531	1.167	0	0.026	0	0.335	0.344	2.956	0.896	0.93	1.02	4.386	1.829	1.995	0.368	0.57	1.028	0.916
chr2	155775231	155775580	EM10E0715303-prom	0	-2.07615	0.0471592	3.32122	3.92237e-05	39.636	23.551	26.083	44.089	13.109	8.231	31.989	19.887	5.253	2.816	11.107	8.246	22.195	5.773	14.451	13.298	20.138	17.861	15.311	24.939	6.673	6.734	15.107	11.667	3.563	3.047	7.616	6.743	11.317	6.852	9.705	10.433
chr9	88348624	88348971	EM10E0914567-enhD	0	2.80823	0.0471592	0.675455	3.9513e-05	0	0	1.482	1.442	0.204	1.564	1.274	4.328	8.902	4.002	5.583	4.149	1.472	2.402	3.521	2.304	0	0	0.87	0.816	0.104	1.28	0.602	2.539	6.039	4.33	3.828	3.393	0.751	2.851	2.365	1.808
chr7	110628687	110628878	EM10E0860295-enhP	0	2.10889	0.0471694	3.30618	3.96588e-05	4.978	4.895	5.571	10.643	26.559	9.12	20.978	28.725	46.606	10.007	24.993	29.877	18.145	11.491	11.604	12.293	2.529	3.712	3.27	6.02	13.519	7.461	9.907	16.852	31.616	10.827	17.137	24.433	9.252	13.639	7.793	9.645
chr1	181881405	181881630	EM10E0462512-enhD	0	2.74962	0.0474013	1.37424	4.06812e-05	1.082	0.909	0	2.181	6.921	4.908	4.106	1.468	9.934	4.349	11.868	4.852	6.652	1.676	5.565	5.748	0.55	0.689	0	1.234	3.523	4.015	1.939	0.861	6.739	4.706	8.138	3.968	3.392	1.989	3.737	4.51
chr14	55706224	55706379	EM10E0582671-enhD	0	2.56405	0.0474013	0.0464169	4.03025e-05	0	0.074	0	0	2.569	1.261	1.283	1.233	1.288	0.912	2.803	5.571	0.891	4.46	0.695	1.227	0	0.056	0	0	1.308	1.032	0.606	0.723	0.874	0.987	1.922	4.556	0.454	5.294	0.467	0.963
chr17	86915665	86915821	EM10E0651405-K4m3	0	2.47619	0.0474013	0.379476	4.03019e-05	0	0	0	0.833	3.828	2.129	4.138	1.651	3.717	0.8	2.242	4.83	2	2.401	1.683	0.947	0	0	0	0.471	1.949	1.742	1.954	0.969	2.521	0.866	1.537	3.95	1.02	2.85	1.13	0.743
chr3	122346712	122346907	EM10E0743034-enhD	0	2.38756	0.0474013	0.037518	4.06486e-05	0	0.059	0	0	1.169	2.063	1.391	1.758	3.393	1.478	0.725	2.851	1.388	0.53	3.193	2.201	0	0.045	0	0	0.595	1.688	0.657	1.031	2.302	1.599	0.497	2.331	0.708	0.629	2.144	1.727
chr4	59445324	59445479	EM10E0757390-enhD	0	2.55311	0.0474013	-0.345978	4.02716e-05	0.114	0	0	0	0.124	0.881	0	0.911	5.495	3.514	1.208	0.854	1.247	1.135	0.706	0.744	0.058	0	0	0	0.063	0.721	0	0.534	3.728	3.802	0.828	0.698	0.636	1.347	0.474	0.584
chr5	139324897	139325187	EM10E0808350-enhP	0	-1.91299	0.0474013	3.68914	4.05889e-05	49.885	17.906	36.791	59.023	26.914	18.47	32.11	28.454	10.644	5.358	8.008	9.895	29.995	6.999	14.078	15.076	25.346	13.58	21.596	33.386	13.7	15.111	15.164	16.693	7.22	5.797	5.491	8.092	15.294	8.307	9.455	11.828
chr2	172867155	172867500	EM10E0721516-enhD	0	2.50159	0.0476233	0.331072	4.10103e-05	0	0	0.091	1.199	1.982	1.171	4.875	0.891	2.12	2.824	4.674	2.603	1.145	1.432	2.483	1.467	0	0	0.053	0.678	1.009	0.958	2.302	0.523	1.438	3.056	3.205	2.129	0.584	1.7	1.668	1.151
chr14	46885405	46885623	EM10E0580587-enhP	0	2.66272	0.047694	0.627009	4.12995e-05	1.656	0	0	1.059	1.119	2.002	0.622	1.915	8.763	3.84	4.804	2.448	1.925	2.95	2.547	3.157	0.841	0	0	0.599	0.57	1.638	0.294	1.123	5.944	4.155	3.294	2.002	0.982	3.501	1.711	2.477
chr7	141265645	141265829	EM10E0868359-enhP	0	2.99294	0.047694	0.789537	4.13487e-05	0	0.53	0	1.491	5.514	6.352	1.576	4.663	9.44	2.132	6.508	5.656	0	2.619	2.954	1.881	0	0.402	0	0.843	2.807	5.197	0.744	2.736	6.404	2.307	4.462	4.625	0	3.108	1.984	1.476
chr13	31562443	31562766	EM10E0555394-enhD	0	2.70872	0.0479226	0.0965909	4.21045e-05	0	0	0	0.536	3.32	0	0.42	2.798	8.715	1.008	1.52	3.783	0.752	1.351	2.714	1.742	0	0	0	0.303	1.69	0	0.198	1.642	5.912	1.091	1.042	3.094	0.383	1.604	1.823	1.367
chr2	101824079	101824271	EM10E0703744-enhD	0	2.6107	0.0479226	0.179246	4.20073e-05	0	0.08	0.534	0	1.187	2.866	2.51	0.747	6.892	3.054	1.205	2.525	1.395	0.098	1.245	3.901	0	0.061	0.313	0	0.604	2.345	1.185	0.438	4.675	3.304	0.826	2.065	0.711	0.116	0.836	3.061
chr4	40240021	40240230	EM10E0752879-enhP	0	2.85576	0.0479226	0.955693	4.1721e-05	0	0	1.763	1.094	7.328	1.162	2.552	3.509	13.998	1.943	6.515	4.249	5.034	2.042	4.606	1.201	0	0	1.035	0.619	3.73	0.951	1.205	2.059	9.496	2.102	4.467	3.475	2.567	2.424	3.093	0.942
chr9	56870859	56871187	EM10E0906248-enhD	0	2.25318	0.0479226	2.45522	4.18485e-05	2.782	4.424	7.479	3.176	4.493	8.59	7.474	10.596	25.922	8.321	16.718	31.089	7.392	3.851	4.9	7.22	1.413	3.355	4.39	1.796	2.287	7.028	3.53	6.216	17.585	9.003	11.463	25.424	3.769	4.571	3.291	5.665
chr5	88887081	88887322	EM10E0792963-prom	0	-2.2373	0.0481967	3.57649	4.24855e-05	38.391	34.582	35.343	31.704	13.948	19.297	31.64	25.998	1.717	5.515	13.198	9.608	26.664	9.659	21.032	20.14	19.506	26.226	20.746	17.933	7.1	15.787	14.942	15.252	1.165	5.967	9.05	7.857	13.595	11.464	14.125	15.801
chr2	125723810	125724020	EM10E0708671-enhP	0	2.09165	0.0482171	2.88705	4.26438e-05	6.973	5.809	6.061	4.789	16.726	3.867	17.476	6.114	31.849	11.484	24.128	30.238	13.242	7.441	11.58	6.834	3.543	4.405	3.558	2.709	8.514	3.164	8.253	3.587	21.605	12.425	16.544	24.728	6.752	8.832	7.777	5.362
chr4	127169305	127169463	EM10E0768819-prom	0	-2.0695	0.0482522	3.67634	4.29556e-05	51.873	32.733	42.998	62.092	18.492	5.584	23.317	25.021	11.1	6.141	15.704	6.29	34.746	5.99	21.121	18.345	26.356	24.824	25.24	35.122	9.413	4.568	11.012	14.679	7.53	6.644	10.768	5.144	17.716	7.11	14.185	14.393
chrX	169978802	169979144	EM10E0932083-prom	0	2.76603	0.0482522	1.07589	4.29473e-05	0	0.212	1.44	1.027	8.374	9.82	5.622	8.31	6.535	5.783	5.396	4.585	0.242	3.117	2.313	1.006	0	0.161	0.845	0.581	4.263	8.034	2.655	4.875	4.433	6.257	3.7	3.749	0.123	3.7	1.553	0.789
chr1	58857792	58858116	EM10E0438518-enhD	0	2.92533	0.0484632	0.153677	4.41389e-05	0	0	0.371	0.958	0.713	1.435	0	4.104	4.322	3.136	2.486	10.717	0	0.999	0.592	2.942	0	0	0.218	0.542	0.363	1.174	0	2.408	2.932	3.393	1.705	8.764	0	1.186	0.398	2.308
chr1	79762583	79762827	EM10E0442900-prom	0	2.64071	0.0484632	-0.168396	4.42914e-05	0	0	0	0	0	1.12	0.422	3.286	3.451	2.329	1.049	2.838	0.487	0.935	4.449	0.614	0	0	0	0	0	0.916	0.199	1.928	2.341	2.52	0.719	2.321	0.248	1.11	2.988	0.482
chr11	8596988	8597284	EM10E0494618-enhD	0	2.65228	0.0484632	1.26425	4.41781e-05	2.409	0.601	0.479	0	2.961	5.385	4.82	4.302	5.901	2.599	9.642	6.055	3.508	3.61	7.226	4.13	1.224	0.456	0.281	0	1.507	4.406	2.276	2.524	4.003	2.812	6.611	4.952	1.789	4.285	4.853	3.24
chr11	58210341	58210676	EM10E0504015-enhD	0	2.55516	0.0484632	0.356823	4.32854e-05	1.507	0.057	0	0.517	1.696	2.135	0.628	1.842	6.241	4.22	2.177	3.702	1.377	0.256	2.125	1.831	0.766	0.043	0	0.292	0.863	1.747	0.297	1.081	4.234	4.566	1.493	3.027	0.702	0.304	1.427	1.437
chr12	112688512	112688860	EM10E0549794-enhD	0	2.35904	0.0484632	1.0603	4.39198e-05	0	0.412	0.351	0.919	10.158	3.626	7.017	5.892	3.872	2.768	4.263	2.879	5.896	2.465	3.651	2.635	0	0.312	0.206	0.52	5.171	2.966	3.314	3.457	2.627	2.995	2.923	2.354	3.006	2.926	2.452	2.067
chr14	16301781	16302049	EM10E0575009-enhD	0	2.4064	0.0484632	0.0282893	4.44402e-05	0	0.314	0	0	1.39	0.191	1.824	0.519	2.083	1.505	3.42	2.021	4.462	2.334	0.885	1.752	0	0.238	0	0	0.708	0.156	0.861	0.304	1.413	1.628	2.345	1.653	2.275	2.77	0.594	1.375
chr16	8745881	8746068	EM10E0615095-enhD	0	2.42384	0.0484632	0.156931	4.44262e-05	0.738	0	0	0	3.794	0.355	1.976	1.044	4.799	1.186	1.917	2.559	2.067	1.5	2.133	1.017	0.375	0	0	0	1.931	0.29	0.933	0.612	3.255	1.283	1.314	2.093	1.054	1.78	1.433	0.798
chr3	121390201	121390550	EM10E0742540-enhD	0	2.38036	0.0484632	0.0753714	4.45533e-05	0	0	0	0.462	5.262	1.283	1.086	1.077	2.234	1.819	2.773	1.891	1.408	0.277	1.22	2.546	0	0	0	0.261	2.679	1.05	0.513	0.632	1.515	1.968	1.901	1.546	0.718	0.329	0.819	1.998
chr5	118560438	118560643	EM10E0801107-prom	0	-2.15594	0.0484632	3.76442	4.43055e-05	51.532	45.607	56.524	43.033	23.837	9.404	51.676	23.146	14.236	4.347	9.606	10.908	29.15	4.014	21.385	15.847	26.183	34.587	33.18	24.341	12.134	7.694	24.404	13.579	9.657	4.703	6.587	8.92	14.863	4.764	14.362	12.433
chr8	36987311	36987488	EM10E0876130-enhD	0	2.59193	0.0484632	0.146761	4.41238e-05	0	0	0	0	2.213	1.629	0	1.984	1.115	0.595	3.193	6.455	3.292	2.427	2.206	3.797	0	0	0	0	1.126	1.333	0	1.164	0.756	0.644	2.189	5.279	1.679	2.881	1.482	2.979
chr17	34386286	34386486	EM10E0640099-enhD	0	2.55754	0.0487081	-0.426774	4.49202e-05	0	0	0	0	0	0.304	0.678	0.883	3.681	1.261	1.81	1.986	0	1.671	2.331	0.354	0	0	0	0	0	0.249	0.32	0.518	2.497	1.364	1.241	1.624	0	1.983	1.565	0.278
chr15	100870472	100870805	EM10E0612549-prom	0	-1.98211	0.0487591	3.42586	4.51091e-05	39.875	38.847	46.229	36.563	18.917	12.61	20.173	9.994	10.982	3.122	13.895	9.529	24.745	4.293	13.498	10.078	20.26	29.461	27.137	20.682	9.629	10.316	9.527	5.863	7.45	3.378	9.527	7.793	12.617	5.095	9.065	7.907
chr4	106244378	106244728	EM10E0763426-enhD	0	2.74419	0.0491228	1.42816	4.55884e-05	0	1.06	2.044	4.152	1.825	4.879	4.792	4.024	10.118	7.893	10.4	10.142	2.193	3.041	4.198	2.55	0	0.804	1.2	2.349	0.929	3.992	2.263	2.361	6.864	8.54	7.131	8.294	1.118	3.609	2.819	2.001
chr7	144937502	144937846	EM10E0869804-enhD	0	2.25531	0.0495865	2.98233	4.61631e-05	11.9	4.63	5.596	7.231	15.279	7.954	18.202	10.858	76.652	18.305	35.326	16.512	12.467	1.089	8.977	7.643	6.046	3.511	3.285	4.09	7.777	6.507	8.596	6.37	51.998	19.806	24.222	13.503	6.357	1.293	6.029	5.996
chr4	20860783	20861109	EM10E0751387-enhD	0	2.49625	0.0497232	-0.327962	4.6435e-05	0.243	0	0	0	0.532	2.666	1.564	0.268	4.967	0.876	1.354	3.142	0.754	0.408	0.454	0.012	0.123	0	0	0	0.271	2.181	0.739	0.157	3.369	0.948	0.928	2.569	0.384	0.484	0.305	0.009
chr8	84650534	84650693	EM10E0883219-enhD	0	2.74467	0.0499375	1.42475	4.67804e-05	0.867	0.673	1.512	0	8.481	3.58	2.015	11.498	6.355	4.472	5.687	8.761	5.106	4.128	5.98	5.919	0.441	0.51	0.888	0	4.317	2.929	0.952	6.746	4.311	4.839	3.899	7.164	2.603	4.9	4.016	4.644
FFPE-CUTAC replicates using RNAPII-Ser5p, RNAPII-Ser2,5p, RNAPII-Ser5p + RNAPII-Ser2,5p and H3K27ac from YAP1, PDGFB, RELA and Normal FFPEs were pooled for each antibody/genotype combination (4x4=16) and downsampled to the same level for each antibody or combination. Voom/Limma tumor-versus-normal differences were rank ordered by FDR < 0.05.
*FDR = False Discovery Rate, which corrects for multiple comparisons.

## Sheet: 3. RELA-vs-Norm_averages_FDR05
Supplementary Data 5_3: Top hits for RELA-versus-Normal FDR < 0.05 comparisons (Related to Figure 4d).
CCRE	chr	start	end	Normal	RELA	FDR*	AveExpr	P value	Naive_P2S5.12m	Naive_P2S25.20m	Naive_P2S525.18m	Naive_K27ac.15m	RelA_P2S5.12m	RelA_P2S25.20m	RelA_P2S525.18m	RelA_K27ac.15m	PDGFB_P2S5.12m	PDGFB_P2S25.20m	PDGFB_P2S525.18m	PDGFB_K27ac.15m	YAP1_P2S5.12m	YAP1_P2S25.20m	YAP1_P2S525.18m	YAP1_K27ac.15m	Naive_P2S5.12m CPM	Naive_P2S25.20m CPM	Naive_P2S525.18m CPM	Naive_K27ac.15m CPM	RelA_P2S5.12m CPM	RelA_P2S25.20m CPM	RelA_P2S525.18m CPM	RelA_K27ac.15m CPM	PDGFB_P2S5.12m CPM	PDGFB_P2S25.20m CPM	PDGFB_P2S525.18m CPM	PDGFB_K27ac.15m CPM	YAP1_P2S5.12m CPM	YAP1_P2S25.20m CPM	YAP1_P2S525.18m CPM	YAP1_K27ac.15m CPM	YAP1_P2S525.18m CPM	YAP1_K27ac.15m CPM
chr6	4521144	4521444	EM10E0812743-enhD	0	5.12869	9.72285e-07	0.959985	2.82862e-12	0	0.427	0.026	0.16	23.598	29.201	30.579	16.682	0.465	0.199	0	0.523	7.079	8.068	4.05	2.962	0	0.324	0.015	0.091	12.012	23.89	14.441	9.787	0.315	0.215	0	0.428	3.609	9.576	2.72	2.324	2.753	5.841
chr17	6429829	6429998	EM10E0632213-prom	0	-4.90563	4.10308e-06	0.982774	2.38738e-11	16.252	12.524	12.813	20.171	0	0	0.235	0.025	0	1.263	0	0	18.856	6.299	7.309	20.804	8.257	9.498	7.521	11.41	0	0	0.111	0.015	0	1.367	0	0	9.614	7.476	4.909	16.322	4.955	4.381
chr11	94916148	94916354	EM10E0516528-enhD	0	4.49754	1.3827e-05	1.05943	1.60904e-10	0.812	0	0.612	0	35.972	9.607	15.794	19.151	3.118	1.299	1.046	2.215	1.93	1.277	3.121	3.056	0.413	0	0.359	0	18.311	7.86	7.459	11.235	2.115	1.405	0.717	1.811	0.984	1.516	2.096	2.398	4.404	5.841
chr17	6430005	6430293	EM10E0632214-prom	0	-5.088	1.3827e-05	2.63216	1.59429e-10	99.312	46.57	59.596	96.087	2.363	1.568	3.85	0.534	0.693	0	3.698	0.686	67.742	15.26	30.081	34.149	50.459	35.318	34.983	54.351	1.203	1.283	1.818	0.313	0.47	0	2.536	0.561	34.54	18.112	20.202	26.792	2.753	3.651
chr11	94881986	94882267	EM10E0516515-enhD	0	4.65032	3.44824e-05	1.85582	5.0159e-10	1.149	0.504	1.185	0.882	84.94	18.772	38.981	30.104	2.894	1.623	2.049	3.363	6.761	2.546	5.731	5.474	0.584	0.382	0.696	0.499	43.237	15.358	18.409	17.661	1.963	1.756	1.405	2.75	3.447	3.022	3.849	4.295	5.505	5.841
chr11	94937849	94938088	EM10E0516551-enhP	0	4.57087	3.62482e-05	2.41201	7.73198e-10	2.934	2.384	0.874	6.362	152.917	54.128	88.121	54.17	4.661	1.345	0.539	1.73	7.233	4.976	5.492	9.578	1.491	1.808	0.513	3.599	77.839	44.283	41.616	31.78	3.162	1.455	0.37	1.415	3.688	5.906	3.688	7.515	0.551	0
chr17	6467754	6467907	EM10E0632215-CTCF	0	-4.17467	3.62482e-05	0.779512	8.43641e-10	6.463	5.498	6.89	15.959	0	0	0	0	1.179	1.042	0	2.023	3.285	7.396	9.118	9.34	3.284	4.17	4.044	9.027	0	0	0	0	0.8	1.127	0	1.654	1.675	8.778	6.124	7.328	5.505	5.111
chr6	4520913	4521100	EM10E0812742-enhD	0	4.13393	3.62482e-05	0.313194	6.91234e-10	0	0	0.295	0	7.709	15.22	7.517	12.753	0	0	0.529	1.067	0.694	1.701	3.249	2.576	0	0	0.173	0	3.924	12.452	3.55	7.482	0	0	0.363	0.873	0.354	2.019	2.182	2.021	2.753	1.46
chr11	94952325	94952549	EM10E0516572-enhD	0	5.00619	4.8455e-05	2.48661	1.40968e-09	2.908	3.414	0.589	3.899	158.154	132.269	121.004	34.296	2.567	2.141	1.861	2.564	3.809	8.875	6.559	4.645	1.478	2.589	0.346	2.205	80.505	108.211	57.145	20.121	1.741	2.317	1.276	2.097	1.942	10.534	4.405	3.644	2.202	2.19
chr17	6489891	6490068	EM10E0632220-enhD	0	-4.60903	4.8455e-05	1.92892	1.29702e-09	33.24	11.817	30.245	31.764	1.052	0.911	0.7	0.047	0.204	1.785	1.267	3.061	26.663	15.358	20.746	17.862	16.889	8.962	17.754	17.967	0.536	0.745	0.331	0.028	0.138	1.931	0.869	2.503	13.595	18.228	13.933	14.014	1.652	1.46
chr17	6477237	6477426	EM10E0632219-K4m3	0	-4.18492	5.36592e-05	2.27064	2.02941e-09	37.666	30.975	40.084	30.714	2.056	0.612	3.354	1.099	2.559	0.814	0.822	0.474	41.232	13.701	31.948	16.31	19.138	23.491	23.529	17.373	1.047	0.501	1.584	0.645	1.736	0.881	0.564	0.388	21.023	16.262	21.456	12.796	14.314	20.444
chr6	4539205	4539423	EM10E0812749-enhD	0	4.48245	5.36592e-05	0.629107	1.92281e-09	0	0	0	0	18.866	17.477	13.09	4.041	0	1.144	0.648	2.242	4.168	9.083	2.571	0.659	0	0	0	0	9.603	14.298	6.182	2.371	0	1.238	0.444	1.833	2.125	10.781	1.727	0.517	18.718	15.333
chr6	83710380	83710684	EM10E0825016-K4m3	0	3.99729	5.36592e-05	1.04312	1.91184e-09	0.618	0	0.778	0	14.48	6.291	17.12	15.847	3.292	0.752	5.42	2.284	3.497	1.387	3.82	1.545	0.314	0	0.457	0	7.371	5.147	8.085	9.297	2.233	0.814	3.716	1.868	1.783	1.646	2.566	1.212	20.921	9.492
chr11	94937369	94937543	EM10E0516549-enhP	0	5.11292	6.93444e-05	1.5328	2.82436e-09	0.691	3.747	0	1.521	119.994	33.63	55.021	42.373	1.507	0.327	1.512	1.1	6.047	0.471	0.87	4.851	0.351	2.842	0	0.86	61.081	27.513	25.984	24.859	1.022	0.354	1.037	0.9	3.083	0.559	0.584	3.806	1.101	0.73
chr11	94942363	94942627	EM10E0516557-enhD	0	5.03181	0.000109973	2.97381	4.79907e-09	0.089	3.686	7.463	7.955	211.892	142.386	150.24	48.82	4.292	3.691	4.489	4.544	18.127	5.075	9.402	5.083	0.045	2.795	4.381	4.5	107.86	116.488	70.952	28.641	2.912	3.994	3.078	3.716	9.243	6.024	6.314	3.988	3.303	2.921
chr11	94873729	94874070	EM10E0516508-enhD	0	3.81182	0.000124516	2.42948	6.15822e-09	7.719	1.329	2.028	3.817	94.578	39.896	57.694	41.165	4.367	0.91	3.952	4.599	6.981	2.079	6.958	7.081	3.922	1.008	1.19	2.159	48.143	32.64	27.246	24.15	2.962	0.985	2.71	3.761	3.559	2.468	4.673	5.556	2.202	2.19
chr11	94933607	94933952	EM10E0516543-enhD	0	4.53582	0.000124516	1.5327	6.10753e-09	0.119	0	2.262	1.158	50.468	19.095	26.069	18.402	1.89	0.599	3.553	4.203	8.829	1.027	5.302	3.731	0.06	0	1.328	0.655	25.69	15.622	12.311	10.796	1.282	0.648	2.436	3.437	4.502	1.219	3.561	2.927	3.854	4.381
chr11	94882657	94883007	EM10E0516517-enhD	0	4.11184	0.000135155	2.2208	7.90408e-09	2.624	0.393	2.533	2.763	94.917	27.995	41.842	29.749	1.718	2.622	5.444	3.317	7.819	3.095	7.424	6.668	1.333	0.298	1.487	1.563	48.316	22.903	19.76	17.453	1.165	2.837	3.733	2.713	3.987	3.673	4.986	5.232	5.505	8.762
chr11	94937566	94937728	EM10E0516550-enhP	0	4.51693	0.000135155	1.30269	8.17726e-09	1.087	0.85	1.277	0.846	104.862	27.677	30.003	19.915	0	0.282	0.73	0.503	3.307	1.492	4.353	5.273	0.552	0.645	0.75	0.479	53.378	22.643	14.169	11.684	0	0.305	0.501	0.411	1.686	1.771	2.923	4.137	2.753	3.651
chr17	6476510	6476675	EM10E0632217-K4m3	0	-4.32215	0.000135155	1.95554	8.25721e-09	37.472	23.488	34.642	31.945	3.308	0.828	2.807	0	0.496	0	0	0.654	43.447	12.041	33.627	28.349	19.039	17.813	20.335	18.07	1.684	0.677	1.326	0	0.336	0	0	0.535	22.153	14.291	22.584	22.242	56.706	56.95
chr7	142658729	142658980	EM10E0869030-enhP	0	4.79143	0.000135155	2.05747	7.56296e-09	1.859	0	1.947	3.144	124.219	24.757	101.977	25.881	3.537	1.386	2.167	3.684	6.568	2.236	4.774	4.903	0.945	0	1.143	1.778	63.231	20.254	48.159	15.184	2.399	1.5	1.486	3.013	3.349	2.654	3.206	3.847	5.505	5.841
chr11	94881510	94881686	EM10E0516514-enhD	0	4.28931	0.00014326	1.2502	9.16918e-09	1.901	0.489	0.291	1.613	74.885	18.974	24.068	20.479	0.93	0.504	0.743	0.706	3.216	2.235	1.52	3.588	0.966	0.371	0.171	0.912	38.119	15.523	11.366	12.015	0.631	0.545	0.509	0.577	1.64	2.653	1.021	2.815	1.101	0
chr17	6476693	6476958	EM10E0632218-K4m3	0	-4.31022	0.000151842	2.54878	1.01601e-08	58.888	26.659	76.181	48.977	6.7	0.988	3.963	0.494	2.896	0.858	1.466	0.469	55.636	10.131	27.669	22.196	29.92	20.218	44.718	27.704	3.411	0.808	1.872	0.29	1.965	0.928	1.005	0.384	28.368	12.024	18.582	17.414	3.854	2.921
chr11	94872939	94873285	EM10E0516506-enhD	0	3.53254	0.000199922	2.38093	1.39589e-08	4.639	2.531	3.719	5.959	106.296	29.728	79.703	39.537	4.812	1.038	2.384	4.626	7.973	2.289	2.16	4.036	2.357	1.919	2.183	3.371	54.108	24.321	37.64	23.195	3.264	1.123	1.635	3.783	4.065	2.717	1.451	3.167	3.303	1.46
chr6	4530983	4531323	EM10E0812746-enhD	0	4.10077	0.000221302	1.79995	1.63954e-08	0.915	0.956	0.974	1.302	26.158	35.047	28.702	22.467	2.01	3.086	0.904	1.396	6.221	9.251	9.335	3.989	0.465	0.725	0.572	0.736	13.315	28.673	13.555	13.181	1.364	3.339	0.62	1.142	3.172	10.98	6.269	3.13	0	0.73
chr7	142523286	142523476	EM10E0868923-enhD	0	3.75884	0.000221302	0.472042	1.70838e-08	1.668	0	0	0	18.588	5.682	7.46	10.912	1.038	0	1.032	1.629	1.512	1.611	1.373	1.172	0.847	0	0	0	9.462	4.649	3.523	6.402	0.704	0	0.708	1.332	0.771	1.912	0.922	0.92	1.101	0.73
chr7	142661271	142661471	EM10E0869037-prom	0	3.83375	0.000221302	0.412185	1.73832e-08	0	0	0.039	2.069	17.98	7.656	12.654	8.029	0.938	0.679	0.327	0.957	2.375	0	0.698	1.923	0	0	0.023	1.17	9.152	6.263	5.976	4.71	0.636	0.735	0.224	0.783	1.211	0	0.469	1.509	7.157	8.762
chr7	142659658	142659931	EM10E0869033-prom	0	4.39846	0.000239074	2.02903	1.98292e-08	4.901	2.717	2.237	0.582	131.743	32.541	74.336	38.459	3.164	0.107	3.72	2.469	8.305	0.6	3.378	3.959	2.49	2.061	1.313	0.329	67.061	26.622	35.106	22.563	2.146	0.116	2.551	2.019	4.235	0.712	2.269	3.106	1.652	0.73
chr9	107699177	107699387	EM10E0918524-enhD	0	3.54043	0.000239074	2.54538	2.01703e-08	1.314	1.147	5.142	2.44	33.101	24.956	32.869	41.42	6.484	6.627	6.787	8.185	8.376	5.318	11.908	7.344	0.668	0.87	3.018	1.38	16.849	20.417	15.523	24.3	4.399	7.17	4.654	6.693	4.271	6.312	7.997	5.762	5.505	5.111
chr12	112794454	112794660	EM10E0549836-enhD	0	3.4021	0.000257954	0.711882	2.25136e-08	0.613	0	0	0	9.788	3.095	6.495	7.705	2.149	0.935	2.58	3.183	5.858	0.411	3.758	3.911	0.311	0	0	0	4.982	2.532	3.067	4.52	1.458	1.012	1.769	2.603	2.987	0.488	2.524	3.068	2.753	1.46
chr5	140612461	140612689	EM10E0809012-enhD	0	3.06806	0.00035944	3.75937	3.24167e-08	9.048	7.581	10.621	16.587	112.162	127.177	121.22	54.806	16.968	4.967	8.582	12.934	25.071	6.794	17.286	11.532	4.597	5.749	6.235	9.382	57.094	104.046	57.247	32.153	11.51	5.374	5.884	10.577	12.783	8.064	11.609	9.048	3.854	2.19
chr2	27858349	27858505	EM10E0689451-enhD	0	3.75259	0.000368009	0.885249	3.42602e-08	0	0.221	0.354	0.401	6.648	4.707	20.767	15.594	2.529	0.8	2.592	3.851	6.054	0.31	4.585	1.375	0	0.168	0.208	0.227	3.384	3.851	9.807	9.149	1.716	0.866	1.777	3.149	3.087	0.368	3.079	1.079	1.101	1.46
chr7	142656075	142656417	EM10E0869024-enhP	0	4.28797	0.000433195	1.28916	4.15891e-08	2.437	2.862	0.392	1.456	72.212	37.177	68.804	16.492	1.224	0.624	1.735	0.655	0.266	1.652	1.265	0.533	1.238	2.17	0.23	0.824	36.758	30.415	32.493	9.675	0.83	0.675	1.19	0.536	0.136	1.961	0.85	0.418	4.955	2.921
chr5	140612186	140612371	EM10E0809011-enhD	0	3.09939	0.000462318	3.62612	4.573e-08	8.216	6.501	6.358	11.951	119.038	91.066	94.573	35.53	15.775	9.965	14.119	11.856	25.107	4.709	11.371	15.328	4.174	4.93	3.732	6.76	60.594	74.503	44.663	20.845	10.701	10.782	9.681	9.695	12.802	5.589	7.637	12.026	7.708	6.571
chr2	167815176	167815432	EM10E0719926-enhD	0	3.83496	0.000493336	1.0584	5.02333e-08	0	0	2.047	0.742	24.231	6.144	10.827	21.618	1.701	0.975	1.98	1.177	3.926	1.437	3.004	4.396	0	0	1.202	0.42	12.334	5.027	5.113	12.683	1.154	1.055	1.358	0.963	2.002	1.706	2.017	3.449	5.505	8.762
chr10	76602738	76603059	EM10E0479671-enhD	0	3.33156	0.000590181	0.167341	6.18114e-08	0	0	0	0.45	7.322	7.519	4.897	4.453	0	0.687	2.212	0.876	1.376	1.643	0.336	1.728	0	0	0	0.255	3.727	6.151	2.313	2.612	0	0.743	1.517	0.716	0.702	1.95	0.226	1.356	2.202	0.73
chr11	94939332	94939614	EM10E0516554-enhD	0	3.90645	0.000592977	1.47601	6.38294e-08	1.561	1.512	2.417	4.146	97.083	45.195	39.2	21.025	2.508	3.342	0.413	1.899	0.656	0	0.949	0.962	0.793	1.147	1.419	2.345	49.418	36.975	18.512	12.335	1.701	3.616	0.283	1.553	0.334	0	0.637	0.755	2.753	1.46
chr11	94934152	94934407	EM10E0516544-enhP	0	3.67993	0.00065457	2.03075	8.12475e-08	3.74	1.357	0.564	4.576	58.006	22.784	39.92	28.75	3.68	2.62	1.475	5.974	6.086	2.59	5.134	1.881	1.9	1.029	0.331	2.588	29.527	18.64	18.853	16.867	2.496	2.835	1.011	4.885	3.103	3.074	3.448	1.476	1.101	0.73
chr15	48791170	48791366	EM10E0598469-enhP	0	-3.31556	0.00065457	0.247415	8.18853e-08	3.369	6.77	2.091	6.419	0	0	0	0	5.07	3.755	2.09	3.709	2.099	0.514	0	0.248	1.712	5.134	1.227	3.631	0	0	0	0	3.439	4.063	1.433	3.033	1.07	0.61	0	0.195	1.101	0.73
chr17	8147082	8147236	EM10E0632550-K4m3	0	3.88473	0.00065457	1.05908	7.56749e-08	0.743	0	0.499	0	13.197	5.039	11.786	19.223	1.109	2.412	4.427	7.882	3.802	0.026	4.349	4.876	0.378	0	0.293	0	6.718	4.122	5.566	11.278	0.752	2.61	3.035	6.446	1.939	0.031	2.921	3.826	0.551	0.73
chr4	3659731	3659884	EM10E0749251-enhD	0	3.29559	0.00065457	0.646867	7.8195e-08	0	0	0	0	8.31	1.86	8.393	3.327	3.113	0.806	1.12	7.587	4.35	2.308	4.092	3.44	0	0	0	0	4.23	1.522	3.964	1.952	2.112	0.872	0.768	6.204	2.218	2.739	2.748	2.699	1.652	0.73
chr7	142653809	142654037	EM10E0869020-enhP	0	4.37897	0.00065457	1.20602	7.50568e-08	3.308	1.14	2.247	1.34	90.8	58.363	92.29	15.462	0	0	1.572	0.884	3.064	0.224	0.93	0	1.681	0.865	1.319	0.758	46.22	47.748	43.585	9.071	0	0	1.078	0.723	1.562	0.266	0.625	0	0.551	1.46
chr9	108963629	108963968	EM10E0919166-enhD	0	3.79091	0.00065457	1.41396	7.66906e-08	1.792	1.41	1.128	0.454	35.706	26.195	26.019	12.36	0.71	0.953	3.36	1.544	2.167	2.34	3.118	3.415	0.91	1.069	0.662	0.257	18.175	21.431	12.288	7.251	0.482	1.031	2.304	1.263	1.105	2.777	2.094	2.679	6.606	6.571
chr9	108977984	108978328	EM10E0919167-enhD	0	4.13657	0.000673105	2.12636	8.61622e-08	0.486	4.363	0.779	3.476	57.689	51.931	40.444	22.508	4.987	1.922	3.44	3.617	11.712	1.335	8.957	2.312	0.247	3.309	0.457	1.966	29.365	42.486	19.1	13.205	3.383	2.08	2.359	2.958	5.972	1.585	6.016	1.814	6.056	6.571
chr5	66100441	66100606	EM10E0789992-enhD	0	3.5015	0.000724576	0.0746304	9.48588e-08	0	0	0	0	9.146	4.071	7.485	3.349	1.108	1.403	1.188	0.049	0	3.677	1.591	0.626	0	0	0	0	4.656	3.331	3.535	1.965	0.752	1.518	0.815	0.04	0	4.364	1.069	0.491	1.652	2.19
chr11	94937050	94937336	EM10E0516548-enhP	0	3.84405	0.000742212	1.67653	1.00378e-07	3.509	1.136	0.641	1.194	72.959	19.95	24.568	18.588	1.674	1.192	1.445	3.041	5.871	1.112	6.325	3.291	1.783	0.862	0.376	0.675	37.138	16.321	11.602	10.905	1.136	1.29	0.991	2.487	2.994	1.32	4.248	2.582	11.561	6.571
chr7	142656958	142657161	EM10E0869025-enhP	0	4.57667	0.000742212	1.77696	1.01486e-07	0.52	1.253	3.174	3.508	130.072	45.65	94.253	18.83	3.816	0.321	1.34	1.565	8.216	0	2.437	3.231	0.264	0.95	1.863	1.984	66.211	37.347	44.512	11.047	2.589	0.347	0.919	1.28	4.189	0	1.637	2.535	0.551	1.46
chr7	142660610	142660854	EM10E0869035-enhP	0	3.43828	0.000748207	2.36121	1.04483e-07	7.637	2.398	3.658	5.314	112.032	25.872	82.48	43.916	1.735	0.886	4.712	2.88	10.729	0.517	6.242	4.148	3.88	1.819	2.147	3.006	57.028	21.166	38.952	25.764	1.177	0.959	3.231	2.355	5.471	0.614	4.192	3.254	2.202	1.46
chr4	135158786	135158993	EM10E0772563-enhD	0	3.31559	0.000815951	1.64948	1.16317e-07	0.836	0.905	0.742	0.546	17.046	8.021	13.876	14.542	7.159	3.355	4.837	3.748	8.404	2.289	5.284	5.495	0.425	0.686	0.436	0.309	8.677	6.562	6.553	8.531	4.856	3.63	3.317	3.065	4.285	2.717	3.549	4.311	0.551	2.921
chr2	33641899	33642128	EM10E0692432-enhP	0	3.61461	0.000824864	1.6184	1.19987e-07	0.679	1.411	1.239	1.786	37.883	8.741	21.337	32.704	1.397	1.047	2.699	2.961	4.426	2.966	4.924	4.145	0.345	1.07	0.727	1.01	19.284	7.151	10.077	19.187	0.948	1.133	1.851	2.421	2.257	3.52	3.307	3.252	7.708	14.603
chr11	94866237	94866524	EM10E0516500-CTCF	0	3.16894	0.000853077	0.22227	1.37784e-07	1.084	0.06	0	0.075	9.196	2.77	8.305	6.522	0.503	0.937	0.548	1.448	1.107	0.805	0.903	0.903	0.551	0.046	0	0.042	4.681	2.266	3.922	3.826	0.341	1.014	0.376	1.184	0.564	0.955	0.606	0.708	0.551	0.73
chr11	94881105	94881450	EM10E0516513-enhD	0	3.60768	0.000853077	1.87514	1.38982e-07	2.773	0.526	9.789	2.301	71.677	24.073	56.998	28.922	2.427	2.423	2.36	1.676	1.865	1	5.132	1.297	1.409	0.399	5.746	1.302	36.486	19.695	26.918	16.968	1.646	2.622	1.618	1.371	0.951	1.187	3.447	1.018	1.101	2.19
chr11	94882294	94882550	EM10E0516516-enhD	0	4.03439	0.000853077	1.1719	1.35053e-07	0.596	1.539	1.154	1.222	54.494	19.204	24.286	21.756	0.489	0.211	2.014	0.477	0.367	3.141	4.733	1.597	0.303	1.167	0.677	0.691	27.739	15.711	11.469	12.764	0.332	0.228	1.381	0.39	0.187	3.728	3.179	1.253	1.652	1.46
chr11	117964472	117964703	EM10E0527550-enhD	0	3.9236	0.000853077	2.24659	1.36104e-07	1.092	0	1.689	3.78	57.111	16.921	24.474	20.657	9.124	4.884	4.595	6.154	13.042	6.462	11.168	3.969	0.555	0	0.991	2.138	29.071	13.843	11.558	12.119	6.189	5.284	3.151	5.033	6.65	7.67	7.5	3.114	3.303	1.46
chr4	143279091	143279341	EM10E0776414-enhD	0	2.91998	0.000853077	0.364431	1.33783e-07	0	0	0	0	5.163	1.207	4.472	4.72	2.781	1.02	2.677	2.159	2.695	1.138	2.545	2.291	0	0	0	0	2.628	0.987	2.112	2.769	1.887	1.104	1.836	1.766	1.374	1.351	1.709	1.797	0	0
chr7	142481784	142482134	EM10E0868887-enhD	0	2.96052	0.000853077	2.70647	1.29188e-07	4.05	4.949	6.62	3.464	61.223	24.547	46.28	43.834	6.351	4.621	5.813	7.978	11.101	3.015	9.674	2.706	2.058	3.753	3.886	1.959	31.164	20.082	21.856	25.716	4.308	5	3.986	6.524	5.66	3.579	6.497	2.123	1.652	0.73
chr9	108982800	108983055	EM10E0919169-enhD	0	3.90729	0.000864991	1.15112	1.43439e-07	0	0	3.508	0.538	16.217	23.588	19.015	8.326	0.934	1.25	2.611	2.508	4.657	0.995	3.333	3.111	0	0	2.059	0.304	8.255	19.298	8.98	4.885	0.634	1.352	1.79	2.051	2.375	1.181	2.238	2.441	2.202	2.921
chr7	142660936	142661248	EM10E0869036-enhP	0	3.04135	0.000934206	2.15384	1.57635e-07	5.333	2.874	3.625	5.336	73.033	16.086	54.196	43.193	2.591	1.022	3.351	1.488	5.417	1.807	6.737	1.985	2.71	2.18	2.128	3.018	37.176	13.16	25.594	25.34	1.758	1.106	2.298	1.217	2.762	2.145	4.525	1.557	2.753	4.381
chr7	142610720	142610922	EM10E0869014-enhD	0	3.28512	0.00097881	-0.405008	1.68009e-07	0	0	0	0	10.093	4.321	5.327	2.036	0.143	0.185	0	0.706	0	0.498	1.35	0	0	0	0	0	5.138	3.535	2.516	1.194	0.097	0.2	0	0.577	0	0.591	0.907	0	1.652	1.46
chr5	140610471	140610640	EM10E0809006-enhD	0	3.02041	0.00099525	3.36466	1.73726e-07	11.547	2.613	3.847	8.541	68.469	49.546	61.84	41.93	15.446	7.791	7.743	14.328	29.494	4.424	14.608	16.588	5.867	1.982	2.258	4.831	34.853	40.534	29.204	24.599	10.478	8.43	5.309	11.717	15.038	5.251	9.811	13.014	6.606	2.19
chr7	142664509	142664733	EM10E0869042-enhD	0	3.59669	0.00101956	0.285863	1.80935e-07	0	0	1.319	0	19.966	3.498	6.892	10.285	1.944	1.126	0	0.655	1.738	0	1.292	1.301	0	0	0.774	0	10.163	2.862	3.255	6.034	1.319	1.218	0	0.536	0.886	0	0.868	1.021	3.303	1.46
chr7	25787934	25788089	EM10E0844048-enhP	0	3.80623	0.001053	1.59391	1.89934e-07	2.537	0.95	0	0.621	21.688	10.858	13.235	36.013	5.572	1.234	4.25	1.406	4.739	3.213	6.167	5.863	1.289	0.72	0	0.351	11.04	8.883	6.25	21.128	3.78	1.335	2.914	1.15	2.416	3.814	4.142	4.6	7.157	2.921
chr11	117967748	117967969	EM10E0527556-enhP	0	3.67091	0.00106952	4.04748	1.99136e-07	13.172	1.929	9.076	14.195	281.697	62.194	133.358	73.049	35.217	6.171	10.716	21.969	70.636	11.091	28.586	13.253	6.693	1.463	5.328	8.029	143.392	50.882	62.979	42.856	23.89	6.677	7.348	17.966	36.016	13.164	19.198	10.398	3.303	3.651
chr7	104502026	104502343	EM10E0859366-prom	0	3.2503	0.00106952	0.347938	1.98687e-07	0.296	0.217	0.317	0.471	10.797	4.232	12.381	6.494	6.868	0.826	4.145	2.21	0	0	0	0.23	0.15	0.165	0.186	0.266	5.496	3.462	5.847	3.81	4.659	0.894	2.842	1.807	0	0	0	0.18	2.202	2.19
chr7	19823306	19823462	EM10E0843104-enhP	0	3.82116	0.00107693	1.3121	2.03648e-07	0	0	0	3.053	13.995	9.597	10.736	12.065	10.102	2.719	1.766	7.05	8.78	1.85	1.704	3.685	0	0	0	1.727	7.124	7.851	5.07	7.078	6.853	2.942	1.211	5.765	4.477	2.196	1.144	2.891	0.551	0
chr11	94936852	94937048	EM10E0516547-enhP	0	3.71984	0.00109137	2.20115	2.09555e-07	10.031	4.253	0.925	3.351	128.722	29.371	93.777	29.709	1.841	0	1.811	3.574	6.537	4.082	4.473	3.367	5.097	3.225	0.543	1.895	65.523	24.029	44.287	17.43	1.249	0	1.242	2.923	3.333	4.845	3.004	2.642	7.157	7.301
chr9	112232676	112232877	EM10E0920043-enhP	0	-3.30494	0.00111893	0.480346	2.18102e-07	9.11	3.539	3.284	2.621	0	0	0	0	13.346	2.351	2.39	3.85	1.855	2.077	0.586	0.634	4.629	2.684	1.928	1.483	0	0	0	0	9.053	2.544	1.639	3.148	0.946	2.465	0.394	0.497	1.101	2.19
chr2	33633497	33633652	EM10E0692411-enhD	0	3.84148	0.00115681	0.745838	2.28851e-07	0	0.666	0	1.909	9.653	11.409	15.8	20.868	0.093	1.663	2.905	0.552	0.392	1.464	2.931	1.972	0	0.505	0	1.08	4.914	9.334	7.462	12.243	0.063	1.799	1.992	0.451	0.2	1.738	1.968	1.547	14.865	10.222
chr11	94927779	94928034	EM10E0516533-enhD	0	3.37729	0.00116901	1.97297	2.51671e-07	1.761	0.427	1.051	3.868	22.752	19.354	23.326	20.53	6.189	2.011	7.563	2.492	11.468	3.232	4.791	4.723	0.895	0.324	0.617	2.188	11.581	15.834	11.016	12.044	4.198	2.176	5.186	2.038	5.847	3.836	3.218	3.706	1.101	2.19
chr18	30270918	30271141	EM10E0656047-enhP	0	2.92884	0.00116901	0.353957	2.48639e-07	0.039	0.026	0	0	5.356	5.029	2.538	3.028	12.709	6.613	7.207	7.352	0.136	0.012	0.045	0.554	0.02	0.02	0	0	2.726	4.114	1.199	1.776	8.621	7.155	4.942	6.012	0.069	0.014	0.03	0.435	1.101	0.73
chr5	140616271	140616475	EM10E0809016-enhD	0	3.28176	0.00116901	3.44068	2.45594e-07	15.765	2.971	6.307	6.922	93.535	111.911	104.707	31.762	22.254	8.901	10.354	4.662	14.146	8.225	7.779	14.347	8.01	2.253	3.702	3.915	47.612	91.556	49.449	18.634	15.096	9.631	7.099	3.812	7.213	9.762	5.224	11.256	2.753	1.46
chr6	4529788	4530136	EM10E0812745-enhD	0	3.64677	0.00116901	1.36315	2.4184e-07	0.565	1.077	0	1.666	10.066	24.443	14.68	15.497	1.065	1.306	1.543	1.598	5.705	6.812	6.644	3.653	0.287	0.817	0	0.942	5.124	19.997	6.933	9.092	0.722	1.413	1.058	1.307	2.909	8.085	4.462	2.866	0	1.46
chr7	78886517	78886867	EM10E0853532-enhP	0	-3.03724	0.00116901	0.0174495	2.39884e-07	7.537	2.535	4.898	2.22	0	0	0	0.303	1.354	1.679	0.505	1.042	1.46	0.552	0.726	0.601	3.829	1.922	2.875	1.256	0	0	0	0.178	0.919	1.817	0.346	0.852	0.744	0.655	0.488	0.472	2.753	4.381
chr9	107708262	107708441	EM10E0918538-enhD	0	3.16581	0.00116901	2.82128	2.39575e-07	4.164	2.82	2.279	6.37	60.231	22.769	35.465	50.59	4.597	7.782	11.701	6.576	14.671	6.944	14.554	3.709	2.116	2.139	1.338	3.603	30.659	18.628	16.749	29.68	3.118	8.42	8.023	5.378	7.48	8.242	9.774	2.91	1.101	1.46
chr2	33636054	33636392	EM10E0692417-enhD	0	3.00723	0.00117887	1.66616	2.67237e-07	3.308	1.058	2.565	1.972	25.609	15.151	20.076	30.012	2.342	1.997	4.175	2.687	4.003	0.858	1.817	2.665	1.681	0.802	1.506	1.115	13.036	12.395	9.481	17.607	1.589	2.161	2.863	2.197	2.041	1.018	1.22	2.091	0.551	2.19
chr6	83702879	83703166	EM10E0825014-K4m3	0	3.05048	0.00117887	0.311234	2.61665e-07	0.501	0	0.851	0	9.587	5.388	6.39	4.553	1.216	1.053	0.683	1.213	1.222	0.603	0.592	1.58	0.255	0	0.5	0	4.88	4.408	3.018	2.671	0.825	1.139	0.468	0.992	0.623	0.716	0.398	1.24	2.202	0.73
chr7	25780988	25781189	EM10E0844040-enhD	0	3.70055	0.00117887	0.760421	2.6751e-07	0.993	0	0	0	13.45	10.337	2.909	12.744	0	4.117	1.344	3.08	3.366	2.758	3.022	2.256	0.505	0	0	0	6.846	8.457	1.374	7.477	0	4.455	0.922	2.519	1.716	3.273	2.03	1.77	0	0.73
chr7	126625892	126626114	EM10E0864142-enhP	0	3.09273	0.00117887	0.597738	2.64366e-07	0.066	0	0.506	0.13	5.366	4.598	4.467	8.282	0.954	1.118	1.114	5.367	3.545	2.237	3.411	1.231	0.034	0	0.297	0.074	2.731	3.762	2.11	4.859	0.647	1.21	0.764	4.389	1.808	2.655	2.291	0.966	2.202	2.921
chr2	33639536	33639854	EM10E0692426-enhP	0	3.04294	0.00121346	2.6595	2.78891e-07	8.287	2.645	7.987	5.296	60.902	27.459	71.385	69.32	5.145	1.334	5.443	4.118	15.44	1.005	7.816	4.513	4.211	2.006	4.688	2.996	31.001	22.465	33.712	40.668	3.49	1.443	3.732	3.368	7.873	1.193	5.249	3.541	2.202	0.73
chr2	31953731	31954072	EM10E0691376-enhD	0	3.69376	0.00122216	1.95997	2.86337e-07	1.308	0.028	4.992	2.787	36.607	18.206	29.557	31.886	1.348	4.926	4.252	4.318	7.029	2.893	6.105	2.653	0.665	0.021	2.93	1.576	18.634	14.895	13.959	18.707	0.914	5.33	2.915	3.531	3.584	3.434	4.1	2.081	5.505	3.651
chr5	113800296	113800641	EM10E0798986-prom	0	3.43176	0.00122216	2.43402	2.88002e-07	4.015	2.727	5.46	1.862	97.074	14.657	58.944	39.297	3.822	1.426	5.349	5.543	14.12	3.004	6.273	3.227	2.04	2.068	3.205	1.053	49.414	11.991	27.837	23.055	2.593	1.543	3.668	4.533	7.2	3.565	4.213	2.532	2.202	1.46
chr11	94870353	94870688	EM10E0516503-enhD	0	3.285	0.00125355	1.29187	3.06339e-07	0.71	1.655	1.541	1.472	29.193	8.479	18.929	22.629	1.781	1.146	1.418	1.119	3.099	2.496	1.633	2.054	0.361	1.255	0.905	0.833	14.86	6.937	8.939	13.276	1.208	1.24	0.972	0.915	1.58	2.963	1.097	1.612	0	0
chr17	93202755	93202914	EM10E0652377-enhD	0	-3.22609	0.00125355	0.210717	3.06156e-07	3.913	1.936	3.532	8.428	0	0.024	0	0.026	0.348	0	2.943	2.549	1.633	3.656	1.842	1.668	1.988	1.468	2.073	4.767	0	0.02	0	0.015	0.236	0	2.018	2.084	0.833	4.339	1.237	1.309	2.753	2.19
chr2	33646393	33646678	EM10E0692443-enhD	0	3.34343	0.00125355	0.778232	3.0389e-07	0	0.845	0.228	1.975	10.635	6.604	12.549	17.115	1.452	0.783	0.713	0.915	3.149	1.14	2.439	1.236	0	0.641	0.134	1.117	5.414	5.403	5.926	10.041	0.985	0.847	0.489	0.748	1.606	1.353	1.638	0.97	4.404	10.222
chr2	167835394	167835599	EM10E0719944-enhP	0	3.63346	0.00128904	1.73368	3.18761e-07	1.002	0.606	0.73	1.502	33.36	6.757	14.924	32.459	6.103	2.691	3.437	2.245	8.918	2.285	4.531	7.03	0.509	0.46	0.429	0.85	16.981	5.528	7.048	19.043	4.14	2.912	2.357	1.836	4.547	2.712	3.043	5.516	1.101	3.651
chr5	140609590	140609787	EM10E0809003-enhD	0	2.90013	0.00143576	3.58209	3.59221e-07	13.734	7.735	10.342	5.972	130.806	48.351	101.007	50.976	16.695	4.693	13.411	16.117	19.863	2.971	13.061	16.449	6.978	5.866	6.071	3.378	66.584	39.557	47.701	29.906	11.325	5.078	9.196	13.18	10.128	3.526	8.772	12.905	6.056	5.111
chr7	35585780	35585936	EM10E0846704-enhP	0	3.35604	0.00148671	1.10677	3.76293e-07	0	0.809	0.328	1.187	10.352	9.074	14.724	8.882	6.662	1.173	2.694	2.037	3.576	0.731	5.771	2.167	0	0.614	0.193	0.671	5.269	7.424	6.954	5.211	4.519	1.269	1.847	1.666	1.823	0.868	3.876	1.7	2.753	2.19
chr1	45033434	45033684	EM10E0436664-enhD	0	3.26963	0.00152939	0.28178	3.95996e-07	0	0	0.449	0	9.876	2.338	3.237	11.9	3.474	0.116	1.067	0.945	0.574	1.793	2.396	1.336	0	0	0.264	0	5.027	1.913	1.529	6.981	2.357	0.126	0.732	0.773	0.293	2.128	1.609	1.048	5.505	4.381
chr6	122599403	122599603	EM10E0834359-enhP	0	3.45203	0.00152939	0.800089	3.93342e-07	0	0.105	0.69	0.469	13.003	4.677	7.122	12.008	4.319	0.866	2.94	4.256	0.759	0.121	1.784	7.742	0	0.08	0.405	0.265	6.619	3.826	3.363	7.045	2.93	0.937	2.016	3.48	0.387	0.144	1.198	6.074	15.966	15.333
chr11	94832633	94832904	EM10E0516496-CTCF	0	3.35176	0.00163221	0.573692	4.28557e-07	0	0.332	1.781	0	17.534	7.8	7.078	6.462	1.713	0.972	1.584	1.931	2.201	0	2.18	0.837	0	0.252	1.045	0	8.925	6.381	3.343	3.791	1.162	1.052	1.086	1.579	1.122	0	1.464	0.657	1.101	0
chr11	94874208	94874539	EM10E0516509-enhD	0	3.32662	0.00163221	2.13786	4.55569e-07	6.738	3.518	0.702	2.827	58.006	20.889	45.855	26.272	2.733	1.805	8.174	3.107	6.457	1.391	6.625	2.091	3.423	2.668	0.412	1.599	29.527	17.09	21.655	15.413	1.854	1.953	5.605	2.541	3.292	1.651	4.449	1.641	3.303	6.571
chr17	31748228	31748439	EM10E0639078-enhD	0	3.12116	0.00163221	1.03003	4.57371e-07	0	0.68	1.009	0	7.958	4.505	6.862	12.74	2.007	2.266	3.105	2.712	4.882	2.99	3.262	4.029	0	0.516	0.592	0	4.051	3.686	3.241	7.474	1.361	2.452	2.129	2.218	2.489	3.549	2.191	3.161	4.404	2.19
chr2	167690987	167691316	EM10E0719827-prom	0	3.07363	0.00163221	2.65001	4.33387e-07	9.883	1.389	4.024	5.704	96.955	18.628	52.355	40.671	6.523	2.62	3.543	6.221	9.753	2.799	7.35	7.986	5.021	1.053	2.362	3.226	49.353	15.24	24.725	23.861	4.425	2.835	2.429	5.087	4.973	3.322	4.936	6.266	2.753	1.46
chr5	140609835	140610017	EM10E0809004-enhD	0	3.10782	0.00163221	2.68051	4.60605e-07	9.239	2.353	1.472	2.67	54.087	28.722	26.565	30.465	6.16	5.331	9.374	14.256	10.667	2.943	7.961	9.331	4.694	1.784	0.864	1.51	27.532	23.498	12.546	17.873	4.179	5.768	6.428	11.658	5.439	3.493	5.347	7.321	0.551	2.921
chr5	140611615	140611829	EM10E0809009-enhD	0	2.73754	0.00163221	3.62835	4.50494e-07	15.467	7.174	12.549	8.038	123.911	83.788	93.136	36.132	13.423	8.608	15.713	8.679	25.382	4.378	11.418	10.574	7.859	5.441	7.366	4.547	63.075	68.548	43.984	21.198	9.106	9.314	10.774	7.097	12.942	5.196	7.668	8.296	0.551	0
chr6	34862431	34862693	EM10E0817086-enhP	0	3.08737	0.00163221	0.431811	4.52457e-07	0	0	0	0	6.09	3.1	2.866	5.027	2.397	0.767	2.508	2.542	0.485	2.977	3.828	4.017	0	0	0	0	3.1	2.536	1.353	2.949	1.626	0.83	1.72	2.079	0.247	3.533	2.571	3.152	9.91	8.762
chr9	107699389	107699730	EM10E0918525-enhD	0	3.08562	0.00163221	2.23583	4.5654e-07	3.623	3.364	2.132	1.136	23.558	20.694	24.152	34.89	3.521	2.122	3.9	4.718	12.342	5.291	12.318	3.805	1.841	2.551	1.251	0.643	11.992	16.93	11.406	20.469	2.389	2.296	2.674	3.858	6.293	6.28	8.273	2.985	6.606	2.921
chr7	104257046	104257242	EM10E0859333-K4m3	0	3.43877	0.00167813	0.0713685	4.78446e-07	0	0	0.201	0	12.237	3.262	9.022	2.989	0	2.093	6.551	3.709	0.183	0.342	0.112	0.103	0	0	0.118	0	6.229	2.669	4.261	1.754	0	2.265	4.492	3.033	0.093	0.406	0.075	0.081	5.505	5.841
chr3	96293624	96293780	EM10E0737424-enhP	0	3.0619	0.00168572	0.526595	4.85515e-07	0.075	0.245	0	1.187	6.401	3.393	7.782	9.641	1.712	0.942	0.894	1.371	4.514	1.231	0.831	1.765	0.038	0.186	0	0.671	3.258	2.776	3.675	5.656	1.161	1.019	0.613	1.121	2.302	1.461	0.558	1.385	4.955	2.921
chr5	140617773	140618123	EM10E0809018-enhD	0	3.14218	0.00178039	3.20031	5.17961e-07	8.963	3.07	10.054	4.255	85.175	85.373	80.871	23.036	14.999	7.683	15.208	4.411	13.784	7.521	8.174	5.268	4.554	2.328	5.902	2.407	43.357	69.845	38.192	13.515	10.175	8.313	10.428	3.607	7.028	8.927	5.49	4.133	0.551	1.46
chr4	154621719	154621879	EM10E0779822-enhD	0	3.32703	0.00183776	0.33459	5.39996e-07	0	0	0.48	0	5.619	2.917	6.886	10.387	0	0	3.543	3.666	1.657	2.408	2.924	0.633	0	0	0.282	0	2.86	2.386	3.252	6.094	0	0	2.429	2.998	0.845	2.858	1.964	0.497	0.551	0.73
chr4	48549774	48549974	EM10E0755388-CTCF	0	-3.22296	0.00186457	-0.225948	5.53301e-07	5.326	2.992	3.951	3.536	0	0	0	0	1.84	1.102	0.397	0	0	0.013	0.505	3.755	2.706	2.269	2.319	2	0	0	0	0	1.248	1.192	0.272	0	0	0.015	0.339	2.946	2.753	1.46
chrX	169933929	169934086	EM10E0932061-K4m3	0	3.78452	0.001884	0.979085	5.64547e-07	0	0	1.054	0	4.315	12.654	14.437	10.175	3.203	6.621	3.206	7.135	0	5.472	2.24	1.74	0	0	0.619	0	2.196	10.352	6.818	5.969	2.173	7.164	2.198	5.835	0	6.495	1.504	1.365	1.101	1.46
chr7	3422197	3422399	EM10E0840729-K4m3	0	-3.22178	0.00194141	0.398458	5.87399e-07	9.806	1.931	6.252	7.813	0	0	0	1.584	1.024	0.467	1.39	0.464	3.418	1.442	1.191	2.886	4.982	1.464	3.67	4.419	0	0	0	0.929	0.695	0.505	0.953	0.379	1.743	1.712	0.8	2.264	1.652	0.73
chr11	94936032	94936381	EM10E0516546-prom	0	3.27552	0.00198816	2.51524	6.1311e-07	8.391	0.909	4.206	10.312	131.343	28.315	68.778	32.298	2.13	2.021	3.34	3.081	12.921	1.608	7.763	5.231	4.263	0.689	2.469	5.833	66.858	23.165	32.481	18.948	1.445	2.187	2.29	2.52	6.588	1.909	5.214	4.104	1.652	1.46
chr9	107697217	107697556	EM10E0918520-enhD	0	2.76736	0.00198816	2.76152	6.11265e-07	6.189	6.7	2.069	4.549	26.121	43.439	39.012	36.75	8.275	5.683	4.314	8.525	11.274	5.845	6.478	7.308	3.145	5.081	1.215	2.573	13.296	35.538	18.424	21.56	5.613	6.149	2.958	6.971	5.748	6.937	4.351	5.734	1.101	1.46
chr7	142487409	142487654	EM10E0868893-enhD	0	3.65731	0.00211005	1.11932	6.56839e-07	0.779	1.756	0	0.265	17.259	9.015	22.359	10.786	3.388	0.639	3.972	2.61	2.716	0	6.539	3.288	0.396	1.332	0	0.15	8.785	7.375	10.559	6.328	2.298	0.691	2.724	2.134	1.385	0	4.392	2.58	0.551	2.921
chr11	116011996	116012171	EM10E0526100-enhP	0	3.10755	0.00211982	0.755363	6.66047e-07	0	0	0.507	0.866	9.577	4.337	6.255	6.672	5.898	2.028	3.704	0.547	2.477	1.204	3.529	1.399	0	0	0.298	0.49	4.875	3.548	2.954	3.914	4.001	2.194	2.54	0.447	1.263	1.429	2.37	1.098	9.359	9.492
chr1	74794004	74794294	EM10E0441807-enhD	0	2.88621	0.00217577	2.27475	6.89956e-07	6.547	5.663	1.461	2.779	59.497	18.392	25.278	35.252	3.136	2.251	4.031	3.497	7.542	3.384	6.314	3.65	3.326	4.295	0.858	1.572	30.286	15.047	11.938	20.681	2.127	2.436	2.764	2.86	3.846	4.016	4.24	2.864	3.303	4.381
chr8	120702135	120702288	EM10E0892280-enhD	0	3.52252	0.00221635	0.555516	7.09271e-07	0	0	0	0.079	15.508	2.468	4.51	6.151	1.997	0.127	0.554	6.509	8.663	0	4.543	7.488	0	0	0	0.045	7.894	2.019	2.13	3.609	1.355	0.137	0.38	5.323	4.417	0	3.051	5.875	1.652	1.46
chr11	117968222	117968507	EM10E0527558-enhP	0	2.94891	0.00230706	4.6706	7.45011e-07	28.644	7.205	16.495	26.167	344.15	62.642	234.201	95.117	46.556	9.766	30.512	25.411	62.651	16.599	26.607	28.131	14.554	5.464	9.683	14.801	175.183	51.248	110.603	55.803	31.582	10.567	20.921	20.78	31.944	19.701	17.869	22.071	2.202	2.921
chr8	15010530	15010705	EM10E0872358-enhP	0	3.1683	0.00234792	0.500313	7.65038e-07	0	0	0.113	0	2.642	4.597	4.371	8.88	3.671	3.612	0.656	4.05	0.852	2.117	0.952	4.603	0	0	0.066	0	1.345	3.761	2.064	5.21	2.49	3.908	0.45	3.312	0.434	2.513	0.639	3.611	2.202	1.46
chr7	142657560	142657776	EM10E0869027-prom	0	3.38127	0.00240872	1.5562	7.91854e-07	1.522	2.478	3.384	3.753	81.159	21.118	53.571	15.013	0.835	0.449	0.572	2.14	5.344	0.193	2.953	1.687	0.773	1.879	1.986	2.123	41.312	17.277	25.299	8.808	0.566	0.486	0.392	1.75	2.725	0.229	1.983	1.324	2.753	1.46
chr17	34996570	34996722	EM10E0640397-enhD	0	3.46467	0.00251833	1.03006	8.42543e-07	0	0.553	0	0	3.253	9.575	14.019	5.754	12.457	2.325	5.043	2.104	10.265	4.177	1.794	1.212	0	0.419	0	0	1.656	7.833	6.621	3.376	8.45	2.516	3.458	1.721	5.234	4.958	1.205	0.951	0	0
chr2	13576513	13576737	EM10E0686503-enhD	0	3.15284	0.00251833	0.296208	8.40436e-07	0	0	0	0	14.29	3.829	2.026	2.754	1.278	1.887	0	1.964	2.318	1.966	4.087	2.015	0	0	0	0	7.274	3.133	0.957	1.616	0.867	2.042	0	1.606	1.182	2.333	2.745	1.581	4.955	4.381
chr11	117965665	117966003	EM10E0527553-enhD	0	3.36232	0.0025592	3.02645	8.6366e-07	11.503	0.436	2.209	8.975	103.283	22.702	47.791	45.243	10.172	4.97	9.128	7.996	26.038	7.637	13.403	8.36	5.845	0.331	1.297	5.077	52.574	18.573	22.57	26.543	6.9	5.377	6.259	6.539	13.276	9.064	9.001	6.559	3.303	3.651
chr16	91354280	91354469	EM10E0628812-enhD	0	2.74151	0.00265577	0.256599	9.03978e-07	0	0	0	0	5.844	2.691	3.094	1.803	2.991	0.953	1.607	1.056	4.252	1.797	1.291	2.11	0	0	0	0	2.975	2.202	1.461	1.058	2.029	1.031	1.102	0.864	2.168	2.133	0.867	1.655	0.551	1.46
chr12	112688512	112688860	EM10E0549794-enhD	0	2.86436	0.00271697	1.0603	9.32713e-07	0	0.412	0.351	0.919	10.158	3.626	7.017	5.892	3.872	2.768	4.263	2.879	5.896	2.465	3.651	2.635	0	0.312	0.206	0.52	5.171	2.966	3.314	3.457	2.627	2.995	2.923	2.354	3.006	2.926	2.452	2.067	4.955	5.841
chr2	33640997	33641310	EM10E0692430-prom	0	3.12444	0.00284811	2.60368	1.0016e-06	5.156	1.136	4.853	7.156	76.943	18.75	50.764	41.456	9.016	1.111	9.107	5.218	12.131	2.003	8.162	5.891	2.62	0.862	2.849	4.048	39.166	15.34	23.974	24.321	6.116	1.202	6.244	4.267	6.185	2.377	5.482	4.622	7.157	5.841
chr7	142516302	142516590	EM10E0868914-enhD	0	3.23389	0.00284811	0.438326	1.00176e-06	0.53	0	0.848	2.197	13.333	8.446	16.13	8.021	0.476	0	0	0.516	2.138	1.063	0.397	1.715	0.269	0	0.498	1.243	6.787	6.91	7.618	4.706	0.323	0	0	0.422	1.09	1.262	0.267	1.346	2.753	2.19
chr9	107698676	107699005	EM10E0918523-enhD	0	2.69509	0.00284811	2.72549	1.00259e-06	6.172	1.366	5.869	6.201	35.376	28.069	33.778	38.404	4.856	2.823	8.653	9.521	11.029	3.431	11.432	10.293	3.136	1.036	3.445	3.508	18.007	22.964	15.952	22.531	3.294	3.054	5.933	7.786	5.623	4.072	7.678	8.076	1.652	3.651
chr4	135167921	135168247	EM10E0772570-enhD	0	3.25278	0.00299492	0.766886	1.06298e-06	2.205	0	0	0	8.815	4.627	10.727	5.474	1.911	0.714	3.077	4.367	3.049	0.231	2.54	5.358	1.12	0	0	0	4.487	3.785	5.066	3.211	1.296	0.773	2.11	3.571	1.555	0.274	1.706	4.204	1.652	0.73
chr2	167789732	167789916	EM10E0719913-enhD	0	3.6752	0.00300484	2.12611	1.09273e-06	2.137	1.018	0.268	3.308	31.897	8.837	29.531	45.229	7.924	3.473	11.182	5.39	10.971	0.875	8.552	5.115	1.086	0.772	0.157	1.871	16.237	7.23	13.946	26.535	5.375	3.758	7.667	4.408	5.594	1.039	5.744	4.013	13.213	15.333
chr5	113799410	113799683	EM10E0798984-enhP	0	3.37653	0.00300484	1.54026	1.08268e-06	2.784	0.805	0.318	2.723	37.481	9.703	15.388	28.308	4.415	2.559	1.65	1.507	5.786	2.119	1.948	2.083	1.415	0.61	0.187	1.54	19.079	7.938	7.267	16.608	2.995	2.769	1.131	1.232	2.95	2.515	1.308	1.634	10.46	8.762
chr7	142663895	142664208	EM10E0869040-enhD	0	3.53531	0.00300484	1.37519	1.08507e-06	2.222	0.269	3.185	2.106	47.75	9.639	42.208	23.177	0.484	1.625	3.25	2.245	3.017	0	2.301	1.558	1.129	0.204	1.87	1.191	24.306	7.886	19.933	13.597	0.328	1.758	2.228	1.836	1.538	0	1.545	1.222	1.652	0.73
chr5	75149501	75149663	EM10E0791767-enhD	0	3.44124	0.00309478	0.735769	1.14345e-06	0	0	0.632	0	2.101	5.118	9.067	19.684	12.534	2.789	9.746	3.847	0.102	0.655	0.717	2.299	0	0	0.371	0	1.069	4.187	4.282	11.548	8.503	3.018	6.683	3.146	0.052	0.777	0.482	1.804	1.101	2.19
chr5	113807838	113808042	EM10E0798992-enhD	0	3.1458	0.00309478	2.15021	1.14265e-06	4.013	0.253	2.241	5.319	43.753	17.923	20.811	28.809	3.113	3.601	3.74	6.749	6.389	2.218	5.42	7.918	2.039	0.192	1.315	3.009	22.272	14.663	9.828	16.902	2.112	3.896	2.564	5.519	3.258	2.633	3.64	6.212	1.101	2.19
chr5	140611839	140612176	EM10E0809010-enhD	0	2.59594	0.00310782	3.16605	1.1573e-06	8.568	7.092	8.852	4.604	91.595	47.306	53.354	23.493	7.717	5.026	12.525	11.18	12.595	4.904	8.299	10.895	4.353	5.378	5.196	2.604	46.625	38.702	25.197	13.783	5.235	5.438	8.588	9.143	6.422	5.821	5.574	8.548	1.101	2.921
chr2	33631963	33632263	EM10E0692409-enhD	0	3.21857	0.00324446	1.88728	1.21763e-06	1.898	1.262	1.222	5.573	30.726	17.216	19.328	41.341	3.023	4.736	3.667	4.216	6.453	0.197	4.69	2.935	0.964	0.957	0.717	3.152	15.64	14.085	9.128	24.254	2.051	5.124	2.514	3.448	3.29	0.234	3.15	2.303	0	1.46
chr2	33640333	33640658	EM10E0692428-prom	0	3.09821	0.00326304	2.48591	1.25308e-06	5.156	3.2	9.937	1.096	53.06	14.105	58.21	49.75	6.825	2.683	3.912	4.224	10.502	2.045	6.203	6.116	2.62	2.427	5.833	0.62	27.009	11.54	27.49	29.187	4.63	2.903	2.682	3.454	5.355	2.427	4.166	4.798	2.753	2.19
chr6	110646686	110646937	EM10E0830908-enhP	0	-3.38912	0.00326304	0.578046	1.2451e-06	9.739	2.3	10.739	4.869	0	0	0	1.043	1.629	5.555	1.766	1.598	0.638	3.926	0.53	2.46	4.948	1.744	6.304	2.754	0	0	0	0.612	1.105	6.01	1.211	1.307	0.325	4.66	0.356	1.93	1.652	1.46
chr7	142660153	142660493	EM10E0869034-enhP	0	3.62399	0.00326304	1.33798	1.25212e-06	0.147	3.093	1.739	1.146	48.472	8.455	20.756	25.601	1.21	1.146	3.075	1.515	0.967	1.457	2.109	4.036	0.075	2.346	1.021	0.648	24.674	6.917	9.802	15.019	0.821	1.24	2.108	1.239	0.493	1.729	1.416	3.167	1.652	1.46
chr11	48901175	48901355	EM10E0501123-enhP	0	2.77044	0.00337784	-0.0624801	1.32195e-06	0	0	0	0	6.207	2.351	2.482	2.655	0	0.655	0.402	1.233	3.084	0.552	2.805	1.541	0	0	0	0	3.16	1.923	1.172	1.558	0	0.709	0.276	1.008	1.572	0.655	1.884	1.209	3.854	3.651
chr15	102255890	102256232	EM10E0613224-enhP	0	2.67423	0.00337784	3.20276	1.31382e-06	5.38	1.23	10.555	7.787	55.023	22.381	37.336	46.135	12.782	8.641	13.793	10.647	23.44	7.281	15.111	11.215	2.734	0.933	6.196	4.405	28.008	18.31	17.632	27.066	8.671	9.349	9.458	8.707	11.952	8.642	10.149	8.799	0.551	1.46
chr5	139403896	139404172	EM10E0808427-enhP	0	3.13545	0.00337784	2.45293	1.32664e-06	3.126	0.693	3.355	9.039	36.702	21.965	42.73	39.095	6.058	4.188	6.047	5.364	9.525	0.783	8.609	10.201	1.588	0.526	1.969	5.113	18.682	17.97	20.18	22.936	4.11	4.531	4.146	4.387	4.857	0.929	5.782	8.003	2.202	4.381
chr8	120686586	120686736	EM10E0892266-enhP	0	3.18093	0.00341702	0.935968	1.35197e-06	0	0	0.46	2.646	13.271	3.618	8.389	11.08	1.572	0.924	1.342	2.58	5.781	1.307	3.68	4.251	0	0	0.27	1.497	6.755	2.96	3.962	6.5	1.066	1	0.92	2.11	2.948	1.551	2.471	3.335	1.652	2.19
chr2	33642617	33642953	EM10E0692434-enhP	0	3.35347	0.00344356	0.911366	1.37249e-06	0.751	0.74	1.402	1.11	29.966	7.482	18.044	14.332	0.408	1.217	1.035	1.57	0.353	2.337	0.987	1.735	0.382	0.561	0.823	0.628	15.254	6.121	8.521	8.408	0.277	1.317	0.71	1.284	0.18	2.774	0.663	1.361	0.551	1.46
chr1	45312961	45313208	EM10E0436683-enhP	0	3.09318	0.00346266	-0.0816446	1.39018e-06	0	0	0.814	0	6.915	4.632	2.32	11.203	0	0	0.858	0.124	1.14	0.255	0.565	3.122	0	0	0.478	0	3.52	3.79	1.096	6.573	0	0	0.588	0.101	0.581	0.303	0.379	2.449	11.561	6.571
chr2	27886549	27886812	EM10E0689466-enhP	0	3.21158	0.00351129	2.50351	1.41992e-06	3.425	2.544	2.203	4.016	43.961	11.413	59.463	43.61	2.406	0.717	8.985	7.589	14.826	4.476	11.14	11.49	1.74	1.929	1.293	2.272	22.378	9.337	28.082	25.585	1.632	0.776	6.161	6.206	7.559	5.313	7.482	9.015	1.652	1.46
chr9	108987751	108988012	EM10E0919172-enhP	0	3.67555	0.00359598	2.38392	1.46462e-06	6.825	0.593	1.261	1.023	37.052	40.602	35.632	14.112	12.804	1.8	6.563	6.734	21.954	2.963	10.297	6.32	3.468	0.45	0.74	0.579	18.861	33.217	16.827	8.279	8.686	1.948	4.5	5.507	11.194	3.517	6.915	4.958	0.551	3.651
chr11	94957769	94958063	EM10E0516574-enhP	0	3.04754	0.00360296	2.64999	1.47795e-06	5.949	2.79	1.803	5.564	58.939	28.416	48.094	22.336	15.417	1.674	9.827	4.974	15.179	2.772	5.816	7.862	3.023	2.116	1.058	3.147	30.002	23.248	22.713	13.104	10.458	1.811	6.738	4.068	7.739	3.29	3.906	6.168	0.551	0
chr16	96528556	96528706	EM10E0630917-enhD	0	-3.10901	0.0038595	-0.33698	1.60564e-06	4.108	2.065	3.244	5.293	0	0	0	0	0	0.813	0.247	1.589	0.884	1.665	0	0	2.087	1.566	1.904	2.994	0	0	0	0	0	0.88	0.169	1.299	0.451	1.976	0	0	0.551	2.921
chrX	95999717	95999871	EM10E0927984-CTCF	0	2.96324	0.0038595	0.574659	1.59811e-06	0	0	0.87	0	6.609	5.089	3.919	4.708	2.25	0	1.147	4.338	3.73	1.9	5.169	2.563	0	0	0.511	0	3.364	4.163	1.851	2.762	1.526	0	0.786	3.547	1.902	2.255	3.471	2.011	5.505	5.841
chr11	94928811	94929161	EM10E0516536-enhD	0	2.62489	0.00390362	2.82441	1.64469e-06	10.614	5.441	7.138	2.935	82.523	17.614	53.999	38.723	4.427	3.493	7.528	4.626	11.89	4.944	9.943	6.026	5.393	4.126	4.19	1.66	42.007	14.41	25.501	22.718	3.003	3.779	5.162	3.783	6.062	5.868	6.678	4.728	1.652	2.19
chr7	142657897	142658196	EM10E0869028-enhP	0	3.6021	0.00390362	1.34777	1.64671e-06	1.531	1.605	0.797	3.58	65.609	12.597	28.921	24.742	1.859	0	0	3.338	1.025	1.468	3.884	3.195	0.778	1.217	0.468	2.025	33.397	10.306	13.658	14.516	1.261	0	0	2.73	0.523	1.742	2.608	2.507	4.404	4.381
chr11	80170343	80170520	EM10E0512195-enhD	0	3.271	0.00393071	1.31713	1.66957e-06	0.531	0	0	0.924	6.24	6.196	6.304	11.854	10.48	4.503	1.876	8.077	13.308	1.107	5.001	5.489	0.27	0	0	0.523	3.176	5.069	2.977	6.954	7.109	4.872	1.286	6.605	6.785	1.314	3.359	4.307	12.662	7.301
chr11	94930106	94930445	EM10E0516539-enhD	0	2.78115	0.00409922	1.72832	1.75307e-06	2.329	1.263	2.249	1.249	22.03	12.224	14.642	15.713	2.888	1.476	4.506	4.241	6.272	1.612	4.92	4.741	1.183	0.958	1.32	0.706	11.214	10.001	6.915	9.218	1.959	1.597	3.09	3.468	3.198	1.913	3.304	3.72	3.854	3.651
chr17	6476024	6476207	EM10E0632216-K4m3	0	-2.96837	0.00410672	1.64873	1.78018e-06	10.07	9.528	10.638	19.338	2.474	0.415	1.342	1.124	2.669	0.962	0.82	0.568	17.218	10.651	12.065	14.08	5.116	7.226	6.245	10.938	1.259	0.34	0.634	0.659	1.811	1.041	0.562	0.464	8.779	12.642	8.103	11.047	7.708	8.762
chr4	141329979	141330308	EM10E0775694-enhD	0	2.83477	0.00410672	0.874313	1.77116e-06	0.125	0.593	0.168	0.614	8.207	4.925	5.112	6.807	1.448	1.441	3.221	3.974	5.305	1.971	4.292	1.47	0.064	0.45	0.099	0.347	4.178	4.029	2.414	3.993	0.982	1.559	2.209	3.25	2.705	2.339	2.883	1.153	0.551	2.19
chr11	117967177	117967441	EM10E0527555-enhP	0	2.92375	0.00410719	3.71792	1.79233e-06	22.208	2.506	6.396	11.801	181.087	35.843	71.775	55.8	19.821	5.549	13.098	16.686	36.6	11.405	15.637	12.597	11.284	1.901	3.754	6.675	92.179	29.324	33.896	32.736	13.446	6.004	8.981	13.645	18.662	13.537	10.502	9.883	0	0.73
chr11	63143543	63143873	EM10E0506018-enhD	0	3.05183	0.00416353	2.2591	1.82903e-06	1.939	1.002	2.561	2.522	31.037	17.681	34.689	10.192	3.521	2.717	9.076	2.882	10.234	9.734	9.832	10.789	0.985	0.76	1.503	1.427	15.799	14.465	16.382	5.979	2.389	2.94	6.223	2.357	5.218	11.553	6.603	8.465	1.652	0.73
chr2	174858972	174859225	EM10E0722299-enhD	0	-2.69441	0.00426397	0.32325	1.88556e-06	2.331	3.053	2.741	3.204	0	0	0.185	0	2.539	0.811	4.928	2.157	1.539	1.189	2.035	3.088	1.184	2.315	1.609	1.812	0	0	0.087	0	1.722	0.877	3.379	1.764	0.785	1.411	1.367	2.423	5.505	7.301
chr1	81077125	81077391	EM10E0443120-prom	0	-3.11706	0.00429749	1.14514	1.97539e-06	5.935	10.774	10.955	9.514	0	1.798	0.783	0.555	3.536	1.511	2.609	2.802	4.983	1.226	3.834	3.325	3.015	8.171	6.431	5.382	0	1.471	0.37	0.326	2.399	1.635	1.789	2.291	2.541	1.455	2.575	2.609	7.157	8.762
chr11	69858442	69858608	EM10E0507939-enhP	0	3.22317	0.00429749	1.38105	1.94846e-06	3.253	0	0.095	1.348	13.616	9.007	9.06	14.029	2.232	1.912	1.351	3.349	4.774	4.739	8.435	4.694	1.653	0	0.056	0.762	6.931	7.369	4.279	8.23	1.514	2.069	0.926	2.739	2.434	5.625	5.665	3.683	0.551	0.73
chr4	86685326	86685513	EM10E0760166-enhD	0	3.50565	0.00429749	1.08583	1.95653e-06	1.13	0	2.307	0	12.551	8.564	11.658	15.92	1.377	1.557	0.982	7.101	6.734	3.115	1.674	0.812	0.574	0	1.354	0	6.389	7.006	5.506	9.34	0.934	1.685	0.673	5.807	3.434	3.697	1.124	0.637	1.101	0.73
chr4	131240636	131240808	EM10E0770397-K4m3	0	-2.85782	0.00429749	0.423555	1.91289e-06	3.395	3.346	5.693	2.518	0	0	0	0.471	6.336	0.983	3.512	1.468	3.901	1.459	0.9	1.224	1.725	2.538	3.342	1.424	0	0	0	0.276	4.298	1.064	2.408	1.2	1.989	1.732	0.604	0.96	8.809	6.571
chr6	34599812	34600030	EM10E0816986-enhP	0	2.83138	0.00429749	0.549121	1.96393e-06	0.108	0.035	0	0	4.698	1.541	2.006	9.739	1.887	1.615	1.531	4.671	6.346	1.712	2.625	3.602	0.055	0.027	0	0	2.391	1.261	0.947	5.714	1.28	1.747	1.05	3.82	3.236	2.032	1.763	2.826	1.652	2.19
chr9	107908235	107908460	EM10E0918626-enhP	0	3.14963	0.00429749	1.23097	1.94875e-06	0.209	0.178	2.014	0.545	8.333	9.091	7.454	14.967	3.219	1.244	4.089	1.34	6.37	3.496	2.408	7.116	0.106	0.135	1.182	0.308	4.242	7.437	3.52	8.781	2.184	1.346	2.804	1.096	3.248	4.149	1.617	5.583	1.101	2.921
chr2	33635572	33635770	EM10E0692416-enhD	0	3.14446	0.00431754	0.65498	2.00973e-06	0	1.043	0	0.936	7.135	9.88	4.182	14.311	1.616	0.875	0.58	1.368	2.678	0.929	4.012	1.513	0	0.791	0	0.529	3.632	8.083	1.975	8.396	1.096	0.947	0.398	1.119	1.365	1.103	2.694	1.187	0	1.46
chr2	33639888	33640151	EM10E0692427-enhP	0	3.11904	0.00431754	1.73844	1.99776e-06	4.742	0.88	2.944	1.829	34.536	12.503	24.778	39.329	2.507	0.833	3.908	1.642	5.964	1.771	6.546	0.67	2.409	0.667	1.728	1.035	17.58	10.229	11.702	23.073	1.701	0.901	2.68	1.343	3.041	2.102	4.396	0.526	4.955	8.031
chr5	134946578	134946747	EM10E0806427-enhP	0	3.43504	0.00441285	1.57361	2.06693e-06	0	0.735	3.136	0	12.767	12.81	14.546	8.617	8.556	1.706	4.817	6.206	13.84	2.534	5.746	3.222	0	0.557	1.841	0	6.499	10.48	6.869	5.055	5.804	1.846	3.303	5.075	7.057	3.008	3.859	2.528	2.202	2.19
chr11	94934565	94934914	EM10E0516545-enhP	0	2.95016	0.00444272	1.54809	2.09385e-06	3.96	0.553	3.241	1.572	28.27	8.905	33.517	18.905	3.467	0.89	2.829	2.194	2.231	1.135	2.758	2.656	2.012	0.419	1.902	0.889	14.39	7.285	15.829	11.091	2.352	0.963	1.94	1.794	1.138	1.347	1.852	2.084	0	2.19
chr11	53771373	53771718	EM10E0502754-enhP	0	3.0271	0.00446207	1.25842	2.11595e-06	1.089	0.853	0.297	0	14.927	8.47	6.346	5.498	5.767	1.579	4.116	3.619	7.916	3.004	3.122	4.113	0.553	0.647	0.174	0	7.598	6.929	2.997	3.226	3.912	1.708	2.822	2.96	4.036	3.565	2.097	3.227	1.101	1.46
chr8	22889499	22889655	EM10E0873035-enhD	0	-3.16006	0.00452285	-0.313867	2.15793e-06	4.289	4.706	3.17	3.053	0	0	0	0	0	1.475	0	1.958	0	1.239	0.982	0	2.179	3.569	1.861	1.727	0	0	0	0	0	1.596	0	1.601	0	1.471	0.66	0	0	0.73
chr7	142657374	142657552	EM10E0869026-prom	0	4.17392	0.00456378	1.30186	2.19074e-06	2.737	0	3.188	0.27	83.117	22.844	44.823	6.571	3.149	1.23	1.816	1.659	1.101	1.629	3.006	0.387	1.391	0	1.871	0.153	42.309	18.689	21.168	3.855	2.136	1.331	1.245	1.357	0.561	1.933	2.019	0.304	9.91	3.651
chr13	119754385	119754535	EM10E0573895-enhP	0	-3.10421	0.00458707	-0.0352149	2.21529e-06	3.208	5.188	0.749	9.671	0	0	0	0	2.422	1.127	0	1.751	1.27	0.591	0.471	1.579	1.63	3.934	0.44	5.47	0	0	0	0	1.643	1.219	0	1.432	0.648	0.701	0.316	1.239	4.955	3.651
chr17	27826930	27827088	EM10E0636895-enhD	0	2.62795	0.00458707	0.347541	2.22861e-06	0	0	0	0	5.08	1.825	3.479	1.788	2.771	1.404	1.923	1.353	5.942	1.342	1.757	3.907	0	0	0	0	2.586	1.493	1.643	1.049	1.88	1.519	1.319	1.106	3.03	1.593	1.18	3.065	2.202	2.921
chr12	73039884	73040055	EM10E0539226-enhD	0	3.51909	0.00476691	1.50802	2.35759e-06	1.218	1.342	0.046	1.294	13.331	5.082	22.515	39.313	1.928	2.245	2.592	3.609	5.491	1.327	5.875	6.806	0.619	1.018	0.027	0.732	6.786	4.158	10.633	23.064	1.308	2.429	1.777	2.951	2.8	1.575	3.946	5.34	2.202	3.651
chr13	73846948	73847114	EM10E0565915-enhP	0	2.77237	0.00476691	2.50526	2.34833e-06	3.659	2.845	5.46	3.391	53.247	9.487	41.652	39.058	4.261	2.947	6.319	6.11	11.661	4.941	9.144	3.914	1.859	2.158	3.205	1.918	27.104	7.761	19.67	22.914	2.891	3.189	4.333	4.997	5.946	5.864	6.141	3.071	1.101	0.73
chr6	137470840	137471065	EM10E0837887-enhD	0	-2.96729	0.00476691	0.279908	2.33467e-06	6.051	3.085	3.529	1.465	0	0	0	0	1.882	3.456	3.948	3.458	0.442	3.705	0.823	0.639	3.074	2.34	2.072	0.829	0	0	0	0	1.277	3.739	2.707	2.828	0.225	4.397	0.553	0.501	6.056	4.381
chr5	119586740	119586935	EM10E0801379-enhD	0	2.71212	0.00477142	-0.162389	2.3737e-06	0	0	0	0	5.878	2.073	2.615	2.461	1.826	0	1.214	0.418	0.736	1.57	0.665	1.152	0	0	0	0	2.992	1.696	1.235	1.444	1.239	0	0.832	0.342	0.375	1.863	0.447	0.904	0.551	2.19
chr7	25761407	25761752	EM10E0844031-enhD	0	3.01309	0.00480807	1.4126	2.40592e-06	2.245	0.371	2.045	0.934	26.681	11.456	17.899	7.738	3.396	1.334	3.286	2.149	4.771	1.249	2.922	2.881	1.141	0.281	1.2	0.528	13.581	9.372	8.453	4.54	2.304	1.443	2.253	1.757	2.433	1.482	1.962	2.26	6.056	7.301
chr7	142659140	142659320	EM10E0869031-enhP	0	4.00441	0.00484672	2.52938	2.43936e-06	7.695	0	4.926	10.438	205.983	25.331	144.021	35.57	1.444	1.224	7.741	7.026	3.759	3.505	8.714	3.059	3.91	0	2.892	5.904	104.852	20.724	68.015	20.868	0.98	1.324	5.308	5.746	1.917	4.16	5.852	2.4	1.101	2.19
chr16	45653629	45653787	EM10E0624489-enhP	0	-2.90881	0.00505892	0.315968	2.56944e-06	3.436	5.228	1.297	5.771	0	0.228	0	0	3.274	1.184	1.252	2.887	1.416	2.302	0.618	2.78	1.746	3.965	0.761	3.264	0	0.187	0	0	2.221	1.281	0.858	2.361	0.722	2.732	0.415	2.181	0.551	2.921
chr17	83918776	83919018	EM10E0650172-enhD	0	3.14172	0.00505892	0.789277	2.57559e-06	0.267	0.095	0	1.73	5.785	7.55	5.664	11.795	1.74	0.956	2.861	3.467	0.639	2.363	1.801	4.634	0.136	0.072	0	0.979	2.945	6.177	2.675	6.92	1.18	1.034	1.962	2.835	0.326	2.805	1.21	3.636	6.606	4.381
chr7	142482472	142482682	EM10E0868889-enhD	0	3.05611	0.00508398	2.00272	2.60314e-06	2.375	0.164	1.998	4.731	32.489	14.023	17.721	19.469	6.988	2.62	2.994	6.789	4.405	4.161	6.788	4.8	1.207	0.124	1.173	2.676	16.538	11.472	8.369	11.422	4.74	2.835	2.053	5.552	2.246	4.939	4.559	3.766	2.202	1.46
chr9	107707664	107708010	EM10E0918536-enhD	0	2.56428	0.00512104	2.83019	2.63701e-06	11.076	2.63	4.744	8.997	48.67	26.8	50.283	45.277	7.517	1.903	10.229	1.719	14.103	4.454	10.326	10.425	5.628	1.995	2.785	5.089	24.775	21.926	23.747	26.563	5.099	2.059	7.014	1.406	7.191	5.286	6.935	8.179	0	0.73
chr1	45359698	45360046	EM10E0436701-enhD	0	2.78553	0.0051444	-0.104962	2.67014e-06	0	0.423	0	0	2.934	4.831	3.542	5.558	0	0.589	1.873	0.661	0.619	0.694	1.161	0.436	0	0.321	0	0	1.493	3.952	1.673	3.261	0	0.637	1.284	0.541	0.316	0.824	0.78	0.342	0.551	1.46
chr6	122653461	122653712	EM10E0834393-enhD	0	2.89905	0.0051444	0.0656288	2.67898e-06	0	0	0.722	0	3.684	2.336	6.095	7.656	0	0.685	2.125	0.584	1.738	0	1.817	2.008	0	0	0.424	0	1.875	1.911	2.878	4.492	0	0.741	1.457	0.478	0.886	0	1.22	1.575	4.404	2.921
chr7	90042413	90042761	EM10E0856117-enhP	0	2.99528	0.00518634	1.26343	2.71591e-06	0	0.742	0	2.102	6.394	7.552	7.252	10.471	2.281	2.557	4.867	1.914	6.348	4.637	5.784	6.264	0	0.563	0	1.189	3.255	6.178	3.425	6.143	1.547	2.767	3.337	1.565	3.237	5.504	3.885	4.915	4.955	4.381
chr11	94866614	94866868	EM10E0516501-CTCF	0	3.33711	0.00528475	1.29266	2.78282e-06	2.68	1.227	0	2.766	38.654	13.603	14.108	15.147	3.457	1.222	5.208	1.531	2.359	0.555	3.087	0.398	1.362	0.931	0	1.565	19.676	11.129	6.663	8.886	2.345	1.322	3.571	1.252	1.203	0.659	2.073	0.312	7.157	4.381
chr7	142486787	142487130	EM10E0868892-enhD	0	2.87492	0.00536207	1.8445	2.83913e-06	0.753	2.235	4.515	4.973	28.203	18.692	29.562	20.338	1.585	1.265	5.401	3.01	4.162	3.35	1.619	3.7	0.383	1.695	2.65	2.813	14.356	15.292	13.961	11.932	1.075	1.369	3.703	2.461	2.122	3.976	1.087	2.903	3.303	2.19
chr11	5260245	5260531	EM10E0493675-enhP	0	3.03637	0.00536216	0.783468	2.88137e-06	0.667	0.615	0.889	0	8.846	6.342	6.845	12.341	3.55	2.171	1.55	1.097	0.483	1.549	3.319	1.564	0.339	0.466	0.522	0	4.503	5.188	3.233	7.24	2.408	2.349	1.063	0.897	0.246	1.839	2.229	1.227	9.91	8.031
chr17	45881379	45881718	EM10E0642468-K4m3	0	2.54833	0.00536216	0.157781	2.88598e-06	0	0	0.139	0	4.395	3.134	1.628	3.089	1.455	1.198	1.459	1.91	1.914	0.578	2.085	2.096	0	0	0.082	0	2.237	2.564	0.769	1.812	0.987	1.296	1	1.562	0.976	0.686	1.4	1.644	8.258	3.651
chr18	60648105	60648373	EM10E0662242-prom	0	2.81297	0.00536216	2.34467	2.85967e-06	3.263	0.763	6.646	2.424	25.122	12.142	25.607	39.355	2.603	3.217	5.766	5.76	11.448	5.425	10.706	7.938	1.658	0.579	3.901	1.371	12.788	9.934	12.093	23.089	1.766	3.481	3.954	4.71	5.837	6.439	7.19	6.228	3.303	2.19
chr9	32539284	32539624	EM10E0899982-enhD	0	2.79225	0.00548271	1.24079	2.96681e-06	1.148	0.315	0.301	0.517	6.884	5.051	6.164	11.353	3.29	2.014	3.704	6.817	5.117	2.902	4.455	4.471	0.583	0.239	0.177	0.292	3.504	4.132	2.911	6.661	2.232	2.179	2.54	5.575	2.609	3.444	2.992	3.508	1.652	2.19
chr6	95614530	95614774	EM10E0828778-CTCF	0	2.65488	0.0054882	-0.17359	2.98575e-06	0	0	0	0	4.553	2.403	2.694	2.333	5.679	0.579	3.843	3.155	0	0	0.186	0	0	0	0	0	2.318	1.966	1.272	1.369	3.852	0.626	2.635	2.58	0	0	0.125	0	0.551	0.73
chr1	71654038	71654188	EM10E0440675-enhP	0	3.30509	0.00550772	0.572106	3.02262e-06	0	0	1.011	0.128	17.573	4.427	4.101	6.869	0.914	0	0.506	9.137	4.069	0.465	3.186	3.185	0	0	0.593	0.072	8.945	3.622	1.937	4.03	0.62	0	0.347	7.472	2.075	0.552	2.14	2.499	1.101	1.46
chr10	59002441	59002717	EM10E0475183-enhD	0	-3.1976	0.00550772	-0.251379	3.02841e-06	2.435	4.828	3.091	5.918	0	0	0	0	0	1.24	1.056	0.782	0	2.855	0	0.469	1.237	3.661	1.814	3.347	0	0	0	0	0	1.342	0.724	0.639	0	3.389	0	0.368	5.505	18.253
chr5	113797208	113797509	EM10E0798981-enhD	0	3.7344	0.00551693	2.13035	3.04953e-06	4.767	2.128	1.087	0.44	43.392	13.805	34.363	37.242	6.338	0.824	4.835	6.489	16.734	1.044	3.517	14.787	2.422	1.614	0.638	0.249	22.088	11.294	16.228	21.849	4.299	0.892	3.315	5.307	8.532	1.239	2.362	11.601	4.404	0
chr5	113796752	113797097	EM10E0798980-enhD	0	2.99332	0.00558824	1.85342	3.1512e-06	7.91	2.61	0.611	2.05	35.308	16.692	20.923	30.066	3.466	1.294	2.662	3.477	8.236	0.716	2.566	4.512	4.019	1.979	0.359	1.16	17.973	13.656	9.881	17.639	2.351	1.4	1.825	2.843	4.199	0.85	1.723	3.54	2.202	0.73
chr7	19747297	19747535	EM10E0843036-enhD	0	2.76004	0.00558824	0.416118	3.14112e-06	0	0	0	1.264	6.084	3.492	2.762	6.25	1.385	1.374	2.664	2.447	2.715	0.338	1.336	2.007	0	0	0	0.715	3.097	2.857	1.304	3.667	0.94	1.487	1.827	2.001	1.384	0.401	0.897	1.575	2.202	0.73
chr9	58312356	58312587	EM10E0907033-enhP	0	2.46412	0.00558824	2.83932	3.14416e-06	7.393	3.319	4.504	5.592	41.127	17.118	37.06	41.243	7.27	2.97	13.914	7.855	17.37	3.469	11.372	7.965	3.756	2.517	2.644	3.163	20.935	14.005	17.502	24.196	4.932	3.213	9.54	6.424	8.857	4.117	7.637	6.249	0.551	0.73
chr9	107707079	107707357	EM10E0918535-enhP	0	2.5935	0.00558824	2.2452	3.15397e-06	6.893	1.052	2.431	7.113	27.718	15.159	32.301	34.89	4.569	3.774	4.771	3.355	4.132	3.791	4.758	5.067	3.502	0.798	1.427	4.023	14.109	12.402	15.254	20.469	3.099	4.083	3.271	2.744	2.107	4.5	3.195	3.975	1.652	0.73
chr1	74794887	74795089	EM10E0441809-enhD	0	2.43619	0.00561319	2.93849	3.26397e-06	7.147	9.541	7.716	8.325	55.408	37.545	56.068	50.877	7.408	0.782	5.447	3.599	12.208	2.718	12.438	15.822	3.631	7.236	4.529	4.709	28.204	30.716	26.479	29.848	5.025	0.846	3.735	2.943	6.225	3.226	8.353	12.414	12.662	6.571
chr11	117968052	117968213	EM10E0527557-enhP	0	3.08203	0.00561319	4.47985	3.24334e-06	27.267	7.054	18.382	18.454	370.524	74.766	179.409	102.943	43.096	5.372	25.865	12.131	79.036	5.978	33.166	33.29	13.854	5.35	10.79	10.438	188.608	61.167	84.727	60.394	29.235	5.812	17.735	9.92	40.299	7.095	22.274	26.118	1.101	1.46
chr17	47596351	47596519	EM10E0643361-enhP	0	2.9859	0.00561319	2.69548	3.25477e-06	0.349	3.278	6.333	4.64	26.106	22.995	25.855	31.805	16.068	4.901	9.45	6.958	16.158	8.062	8.535	9.169	0.177	2.486	3.717	2.625	13.289	18.813	12.21	18.659	10.9	5.303	6.48	5.69	8.239	9.569	5.732	7.194	7.708	8.762
chr2	33644494	33644726	EM10E0692439-enhD	0	3.60901	0.00561319	1.66317	3.2353e-06	2.884	4.821	0.493	0	26.945	7.41	23.925	45.748	2.043	2.39	3.738	3.187	6.213	2.557	2.147	3.368	1.465	3.656	0.289	0	13.716	6.062	11.299	26.839	1.386	2.586	2.563	2.606	3.168	3.035	1.442	2.642	3.854	6.571
chr7	142659363	142659633	EM10E0869032-prom	0	3.00924	0.00561319	2.35911	3.26171e-06	5.065	4.327	7.37	5.31	153.506	16.775	86.666	28.076	6.006	0.447	3.506	1.38	8.049	1.188	4.575	3.801	2.573	3.282	4.326	3.004	78.139	13.724	40.929	16.471	4.074	0.484	2.404	1.129	4.104	1.41	3.073	2.982	8.258	9.492
chr8	94524603	94524870	EM10E0886060-enhP	0	2.95069	0.00561319	0.448405	3.26604e-06	0	0	0	1.667	9.512	5.593	5.633	2.669	3.866	3.182	0.999	1.731	1.148	0.875	0.845	0.917	0	0	0	0.943	4.842	4.576	2.66	1.566	2.623	3.443	0.685	1.416	0.585	1.039	0.568	0.719	0	2.921
chr11	117880600	117880805	EM10E0527488-enhD	0	2.90614	0.00569448	1.40184	3.3299e-06	0.83	0.578	1.105	0.775	14.237	6.433	8.421	12.84	4.213	3.185	2.567	4.838	7.22	1.041	6.05	3.189	0.422	0.438	0.649	0.438	7.247	5.263	3.977	7.533	2.858	3.446	1.76	3.956	3.681	1.236	4.063	2.502	6.056	7.301
chr2	170147755	170148020	EM10E0720848-enhD	0	2.92701	0.00597773	0.0227338	3.51292e-06	0	0	0	0.926	4.774	4.246	7.15	3.441	1.226	2.997	0.38	1.468	0.094	0.471	0	1.138	0	0	0	0.524	2.43	3.474	3.377	2.019	0.832	3.243	0.261	1.2	0.048	0.559	0	0.893	0.551	1.46
chr17	66131286	66131568	EM10E0646476-CTCF	0	2.66697	0.00606488	0.691727	3.59713e-06	0.187	0	0	0.469	4.998	2.94	2.016	6.814	2.79	4.281	3.62	2.91	5.503	2.028	1.826	1.952	0.095	0	0	0.265	2.544	2.405	0.952	3.998	1.893	4.632	2.482	2.38	2.806	2.407	1.226	1.531	3.303	3.651
chr9	107701629	107701978	EM10E0918529-enhD	0	2.36245	0.00606488	2.63498	3.59943e-06	5.23	3.364	7.576	4.281	27.498	20.573	38.323	33.983	9.885	4.158	3.896	3.723	15.065	3.969	8.762	5.991	2.657	2.551	4.447	2.422	13.997	16.831	18.098	19.937	6.706	4.499	2.671	3.045	7.681	4.711	5.885	4.7	1.652	1.46
chr11	117966618	117966838	EM10E0527554-enhD	0	3.41569	0.00608919	3.36666	3.69569e-06	15.219	1.408	0.967	10.312	140.744	37.776	52.735	33.135	28.619	6.697	9.143	5.452	44.623	9.983	18.871	16.202	7.733	1.068	0.568	5.833	71.643	30.905	24.904	19.439	19.414	7.246	6.269	4.458	22.752	11.849	12.674	12.712	4.955	5.111
chr12	111442901	111443129	EM10E0549143-enhP	0	3.43613	0.00608919	1.50862	3.65104e-06	0.45	0.721	0	2.596	24.742	6.1	13.778	13.011	6.901	0.65	5.213	3.35	15.975	1.778	5.189	3.631	0.229	0.547	0	1.468	12.594	4.991	6.507	7.633	4.681	0.703	3.574	2.74	8.145	2.11	3.485	2.849	0.551	0
chr2	167543686	167543855	EM10E0719694-enhD	0	3.03864	0.00608919	2.5901	3.70243e-06	0.608	2.376	5.596	6.876	47.723	17.683	30.546	29.711	14.008	3.346	3.135	8.243	11.046	6.347	10.715	7.821	0.309	1.802	3.285	3.889	24.292	14.467	14.426	17.431	9.503	3.62	2.15	6.741	5.632	7.533	7.196	6.136	1.101	2.19
chr5	113797539	113797801	EM10E0798982-enhD	0	2.96195	0.00608919	1.24235	3.6823e-06	0.907	0.905	2.685	1.561	18.982	9.893	20.275	14.241	2.663	0.122	0.735	1.788	2.624	1.768	1.901	6.034	0.461	0.686	1.576	0.883	9.662	8.094	9.575	8.355	1.806	0.132	0.504	1.462	1.338	2.098	1.277	4.734	0.551	0.73
chr9	45250025	45250265	EM10E0903249-enhD	0	2.97368	0.00608919	0.815006	3.65458e-06	0.196	0	0.131	2.265	15.478	3.154	7.046	5.237	0.872	1.623	2.171	2.138	4.234	2.092	2.496	3.255	0.1	0	0.077	1.281	7.879	2.58	3.328	3.072	0.592	1.756	1.489	1.748	2.159	2.483	1.676	2.554	2.202	2.921
chr5	113799712	113800016	EM10E0798985-enhP	0	3.43071	0.00639394	1.9569	3.90633e-06	4.373	2.503	0.123	1.361	43.27	10.604	19.466	30.218	7.756	2.043	4.136	4.877	9.792	0.636	6.327	6.006	2.222	1.898	0.072	0.77	22.026	8.675	9.193	17.728	5.261	2.21	2.836	3.988	4.993	0.755	4.249	4.712	0	0.73
chr9	32706044	32706214	EM10E0900118-enhD	0	3.22326	0.00654514	1.79686	4.01775e-06	0	2.024	2.712	1.712	18.584	17.289	16.511	14.579	5.533	3.237	7.158	4.936	9.08	0.6	4.88	5.108	0	1.535	1.592	0.968	9.46	14.144	7.797	8.553	3.753	3.502	4.908	4.037	4.63	0.712	3.277	4.008	1.652	2.19
chr12	112161507	112161697	EM10E0549525-K4m3	0	3.33758	0.00660429	1.82006	4.07327e-06	1.066	0.503	7.664	1.57	32.546	16.907	19.673	31.227	7.344	0.781	3.346	2.637	9.273	3.236	4.42	0.916	0.542	0.381	4.499	0.888	16.567	13.832	9.291	18.32	4.982	0.845	2.294	2.156	4.728	3.841	2.968	0.719	1.101	0.73
chr11	53774958	53775300	EM10E0502760-enhP	0	2.48273	0.00668338	2.7959	4.22206e-06	7.43	2.096	3.837	3.707	36.059	21.193	32.015	19.353	12.001	7.299	16.153	7.616	19.928	4.07	9.743	5.735	3.775	1.59	2.252	2.097	18.355	17.338	15.119	11.354	8.141	7.897	11.076	6.228	10.161	4.831	6.543	4.5	1.652	1.46
chr11	94915729	94916050	EM10E0516527-enhD	0	2.55207	0.00668338	2.88942	4.22253e-06	9.279	3.389	5.893	8.057	86.548	14.393	71.498	35.116	6.813	3.122	3.565	7.315	15.838	4.985	9.908	7.352	4.715	2.57	3.459	4.557	44.056	11.775	33.765	20.602	4.622	3.378	2.444	5.982	8.075	5.917	6.654	5.768	6.056	6.571
chr13	92898872	92899036	EM10E0567833-enhP	0	2.87957	0.00668338	0.0538157	4.15142e-06	0	0	0	0.103	2.663	3.749	7.602	2.305	0	1.141	0	0.695	1.381	1.653	2.801	5.714	0	0	0	0.058	1.356	3.067	3.59	1.352	0	1.235	0	0.568	0.704	1.962	1.881	4.483	2.202	1.46
chr16	92695336	92695487	EM10E0629513-enhP	0	2.82405	0.00668338	2.16403	4.25816e-06	2.779	2.304	3.275	1.402	24.431	13.332	18.619	31.368	5.688	1.946	2.07	7.378	11.028	2.311	10.164	8.807	1.412	1.747	1.922	0.793	12.436	10.907	8.793	18.403	3.859	2.106	1.419	6.034	5.623	2.743	6.826	6.91	2.202	3.651
chr18	61056913	61057063	EM10E0662595-enhD	0	2.46699	0.00668338	2.90549	4.24967e-06	5.869	4.882	6.358	6.72	38.293	25.59	45.721	44.069	8.966	6.45	3.509	9.097	23.804	3.437	5.082	10.147	2.982	3.702	3.732	3.801	19.492	20.936	21.592	25.854	6.082	6.979	2.406	7.439	12.137	4.079	3.413	7.961	2.753	3.651
chr2	31950685	31950878	EM10E0691372-enhP	0	2.43669	0.00668338	2.29128	4.18797e-06	6.888	3.695	1.878	4.575	26.035	17.696	25.73	33.573	6.158	2.93	6.964	2.511	5.966	2.017	6.793	5.202	3.5	2.802	1.102	2.588	13.253	14.477	12.151	19.696	4.177	3.17	4.775	2.053	3.042	2.394	4.562	4.081	8.809	5.111
chr4	32120960	32121153	EM10E0751918-enhD	0	-2.70531	0.00668338	-0.525321	4.2047e-06	3.345	0.882	3.185	4.188	0	0.059	0	0	0.411	0.589	0.641	0.686	0	0.104	0	0.671	1.7	0.669	1.87	2.369	0	0.048	0	0	0.279	0.637	0.44	0.561	0	0.123	0	0.526	1.652	1.46
chr1	170944268	170944480	EM10E0459494-enhD	0	3.03369	0.00673256	-0.118493	4.32633e-06	0	0	0	0	0.909	7.59	6.874	4.733	3.972	0.503	4.482	0.634	0	0.38	0.405	0	0	0	0	0	0.463	6.21	3.246	2.777	2.694	0.544	3.073	0.518	0	0.451	0.272	0	1.101	4.381
chr6	4503153	4503490	EM10E0812729-enhD	0	2.98632	0.00673256	0.087329	4.32866e-06	0.679	0	0	0	11.156	1.346	2.256	10.751	0	0.477	1.09	0.641	2.975	0.725	2.657	0.661	0.345	0	0	0	5.679	1.101	1.065	6.307	0	0.516	0.747	0.524	1.517	0.861	1.784	0.519	1.101	0.73
chr11	97343234	97343454	EM10E0518067-K4m3	0	2.96054	0.00679191	1.61078	4.40634e-06	2.748	0.521	0.555	0.514	19.833	4.476	13.726	11.029	4.67	3.66	5.411	4.379	8.31	1.946	5.561	5.704	1.396	0.395	0.326	0.291	10.096	3.662	6.482	6.47	3.168	3.96	3.71	3.581	4.237	2.31	3.735	4.475	1.652	2.19
chr5	71096470	71096693	EM10E0790695-enhP	0	-2.70905	0.00679191	0.725769	4.39111e-06	8.224	2.083	3.048	4.887	0	0.179	0.577	0.373	2.762	0.87	3.39	2.95	6.278	2.33	3.592	1.997	4.178	1.58	1.789	2.764	0	0.146	0.272	0.219	1.874	0.941	2.324	2.412	3.201	2.765	2.412	1.567	3.303	3.651
chr4	86657211	86657453	EM10E0760143-enhD	0	2.85772	0.00682568	0.830627	4.44811e-06	0	1.051	0.081	0	5.904	7.817	4.562	3.906	3.569	2.457	3.029	4.41	1.415	3.007	3.449	2.994	0	0.797	0.048	0	3.005	6.395	2.154	2.292	2.421	2.658	2.077	3.606	0.721	3.569	2.316	2.349	4.955	5.111
chr11	98050510	98050715	EM10E0518627-enhD	0	2.93707	0.00684379	2.69108	4.51607e-06	8.03	0.588	6.853	5.586	79.468	19.307	35.896	37.637	9.354	4.178	3.187	9.17	11.383	2.816	12.33	5.727	4.08	0.446	4.023	3.16	40.452	15.795	16.952	22.081	6.345	4.521	2.185	7.499	5.804	3.342	8.281	4.493	3.303	5.841
chr3	99249488	99249833	EM10E0738417-enhD	0	2.74682	0.00684379	0.0468282	4.50057e-06	0.493	0	0	0	4.141	1.314	4.183	7.148	1.018	0.249	1.546	1.499	0.696	1.588	2.356	0.199	0.25	0	0	0	2.108	1.075	1.975	4.194	0.691	0.269	1.06	1.226	0.355	1.885	1.582	0.156	11.561	6.571
chr5	35392634	35392832	EM10E0785908-K4m3	0	2.91673	0.00684379	0.446561	4.51964e-06	0	0.406	0.259	0	8.61	2.137	6.982	4.071	2.831	3.115	5.771	2.767	0	0	2.864	1.993	0	0.308	0.152	0	4.383	1.748	3.297	2.388	1.92	3.37	3.957	2.263	0	0	1.923	1.564	3.854	3.651
chr10	80948660	80948864	EM10E0481724-enhD	0	3.1101	0.00691754	0.997293	4.58847e-06	0	0	0	1.863	13.866	6.501	2.224	6.915	6.18	2.303	2.779	6.619	2.883	3.731	2.277	2.649	0	0	0	1.054	7.058	5.319	1.05	4.057	4.192	2.492	1.905	5.413	1.47	4.428	1.529	2.078	13.764	15.333
chr16	35869040	35869367	EM10E0622558-enhP	0	2.85539	0.00705479	0.0455045	4.70003e-06	0.646	0.053	0.139	0.088	8.65	2.199	3.469	7.566	1.023	1.984	0.897	0.996	1.25	0.813	0	0	0.328	0.04	0.082	0.05	4.403	1.799	1.638	4.439	0.694	2.147	0.615	0.814	0.637	0.965	0	0	0.551	0.73
chr12	112147059	112147236	EM10E0549517-enhP	0	2.81069	0.00710212	1.80052	4.75223e-06	3.084	0.735	2.883	2.963	32.089	9.702	16.928	29.73	4.73	1.175	3.572	3.36	4.649	2.488	5.885	1.475	1.567	0.557	1.692	1.676	16.334	7.937	7.994	17.442	3.209	1.271	2.449	2.748	2.37	2.953	3.952	1.157	2.202	0.73
chr11	94929740	94929930	EM10E0516538-enhD	0	3.19389	0.00714255	0.819612	4.80006e-06	1.205	0.493	2.955	1.849	41.874	9.227	15.746	18.435	0.405	1.692	0.911	3.205	1.526	0	0	0	0.612	0.374	1.735	1.046	21.315	7.549	7.436	10.815	0.275	1.831	0.625	2.621	0.778	0	0	0	0.551	1.46
chr6	4457012	4457203	EM10E0812714-enhD	0	3.20621	0.0071696	1.01704	4.83909e-06	0.86	0.801	0.836	0.718	24.879	5.235	10.544	16.489	0	1.059	2.987	1.13	2.805	1.413	2.432	5.828	0.437	0.607	0.491	0.406	12.664	4.283	4.979	9.674	0	1.146	2.048	0.924	1.43	1.677	1.633	4.572	7.708	6.571
chr5	140611156	140611506	EM10E0809008-enhD	0	2.27952	0.00725917	3.81848	4.92067e-06	25.32	8.735	9.88	18.744	133.711	62.566	86.391	47.858	15.968	6.154	14.557	12.551	28.23	5.953	16.415	10.618	12.865	6.624	5.8	10.602	68.063	51.186	40.799	28.077	10.832	6.659	9.981	10.264	14.394	7.066	11.024	8.331	3.303	6.571
chr2	167843103	167843309	EM10E0719954-enhD	0	2.95504	0.00731496	0.979003	4.97977e-06	0.897	0	0.124	1.016	12.624	3.73	3.588	11.254	3.539	1.823	3.309	2.62	8.566	1.525	3.227	1.493	0.456	0	0.073	0.575	6.426	3.052	1.694	6.602	2.401	1.972	2.269	2.143	4.368	1.81	2.167	1.171	2.202	8.762
chr3	129535863	129536075	EM10E0744250-enhD	0	-2.85763	0.0073336	0.186515	5.01379e-06	4.817	1.533	5.799	4.902	0.621	0	0	0.196	0	0.726	1.499	1.969	5.666	0.621	0.754	1.671	2.447	1.163	3.404	2.773	0.316	0	0	0.115	0	0.786	1.028	1.61	2.889	0.737	0.506	1.311	1.101	5.841
chr11	51469455	51469785	EM10E0501842-enhD	0	2.87681	0.00741851	0.761901	5.09342e-06	0.169	0.678	0.896	0.233	5.886	3.697	8.52	13.868	0.539	0.395	3.018	1.524	2.937	1.473	3.758	4.005	0.086	0.514	0.526	0.132	2.996	3.025	4.024	8.136	0.366	0.427	2.069	1.246	1.498	1.748	2.524	3.142	0	0.73
chr11	63135302	63135452	EM10E0506012-enhD	0	3.01541	0.00743534	1.7254	5.1915e-06	0.978	0.586	4.939	2.149	31.358	14.787	19.508	13.005	1.492	2.735	5.498	6.286	3.664	1.486	5.509	2.159	0.497	0.444	2.899	1.216	15.962	12.097	9.213	7.63	1.012	2.959	3.77	5.141	1.868	1.764	3.7	1.694	4.955	2.19
chr2	31950418	31950574	EM10E0691371-prom	0	2.73574	0.00743534	2.54831	5.18519e-06	6.245	3.554	3.486	6.724	75.76	10.071	66.303	37.54	8.174	1.528	7.347	6.697	6.656	3.055	4.207	4.554	3.173	2.695	2.046	3.803	38.564	8.239	31.312	22.024	5.545	1.653	5.038	5.477	3.394	3.626	2.825	3.573	2.202	2.921
chr2	91085545	91085764	EM10E0702115-enhD	0	3.14588	0.00743534	1.56882	5.13568e-06	0.442	2.436	0	1.142	13.59	6.645	13.062	14.276	3.087	3.449	7.145	8.174	4.01	3.482	7.73	2.421	0.225	1.847	0	0.646	6.918	5.436	6.169	8.375	2.094	3.732	4.899	6.684	2.045	4.133	5.191	1.899	0.551	4.381
chr7	6727505	6727714	EM10E0841421-enhD	0	-2.78567	0.00743534	2.23398	5.16869e-06	31.647	13.347	23.503	9.519	1.966	3.995	1.903	2.097	5.065	4.689	4.631	2.748	17.93	5.504	9.751	6.847	16.079	10.122	13.796	5.384	1.001	3.268	0.899	1.23	3.436	5.073	3.175	2.247	9.142	6.533	6.549	5.372	1.101	0.73
chr4	134238032	134238211	EM10E0771943-enhP	0	3.09571	0.0074913	0.930744	5.26152e-06	0.459	0.406	0.352	0.175	12.61	4.452	11.878	4.062	0	0.805	5.367	0.978	11.786	2.302	10.238	3.596	0.233	0.308	0.207	0.099	6.419	3.642	5.609	2.383	0	0.871	3.68	0.8	6.009	2.732	6.876	2.821	2.753	3.651
chr9	107716962	107717268	EM10E0918553-enhD	0	2.29794	0.0074913	2.59566	5.27417e-06	4.258	2.181	6.735	3.318	20.051	20.208	25.302	24.868	10.622	4.675	8.051	7.534	12.463	4.4	6.896	8.493	2.163	1.654	3.953	1.877	10.207	16.532	11.949	14.589	7.206	5.058	5.52	6.161	6.355	5.222	4.631	6.663	1.101	1.46
chr14	69775526	69775695	EM10E0586353-enhD	0	2.97344	0.00749906	0.564279	5.30145e-06	0	1.097	0.606	0	12.501	5.367	7.059	4.511	5.723	2.838	3.26	2.278	0	0.445	0.468	1.629	0	0.832	0.356	0	6.363	4.391	3.334	2.646	3.882	3.071	2.235	1.863	0	0.528	0.314	1.278	3.854	3.651
chr19	47511935	47512136	EM10E0681381-enhP	0	2.71967	0.00759359	0.625011	5.41246e-06	0	0	0	1.101	6.853	6.259	2.735	2.636	2.909	1.407	5.21	2.493	3.668	0.942	3.031	1.722	0	0	0	0.623	3.488	5.121	1.292	1.546	1.973	1.522	3.572	2.039	1.87	1.118	2.036	1.351	2.202	0.73
chr9	107704540	107704736	EM10E0918533-enhP	0	2.47201	0.00759359	2.50376	5.39858e-06	3.024	3.034	4.866	6.407	46.669	13.292	36.649	23.117	3.376	2.609	8.028	5.611	15.005	3.37	8.2	6.351	1.536	2.301	2.856	3.624	23.756	10.874	17.308	13.562	2.29	2.823	5.505	4.589	7.651	4	5.507	4.983	6.056	5.841
chr10	81140958	81141148	EM10E0481854-enhD	0	2.14787	0.0076466	4.08307	5.47248e-06	18.502	13.233	13.585	15.346	93.498	47.546	93.316	69.386	25.616	6.347	11.489	20.805	41.422	16.851	23.578	16.842	9.401	10.036	7.974	8.68	47.593	38.898	44.069	40.707	17.377	6.867	7.878	17.014	21.12	20	15.835	13.214	2.753	4.381
chr7	142651255	142651576	EM10E0869019-enhD	0	4.01146	0.00789895	1.80701	5.67607e-06	1.828	0.762	2.94	3.725	96.26	61.451	101.563	6.083	1.087	0.712	3.395	3.014	2.615	0.949	5.961	1.475	0.929	0.578	1.726	2.107	48.999	50.274	47.964	3.569	0.737	0.77	2.328	2.465	1.333	1.126	4.003	1.157	1.652	1.46
chr1	77514766	77514967	EM10E0442501-enhP	0	-2.70003	0.00790599	2.39021	5.74309e-06	23.534	16.408	17.272	16.182	1.837	1.964	5.144	2.232	5.925	3.627	14.946	7.711	18.547	5.283	8.096	4.431	11.957	12.444	10.139	9.153	0.935	1.607	2.429	1.309	4.019	3.924	10.248	6.306	9.457	6.27	5.437	3.476	0.551	2.19
chr18	61046564	61046869	EM10E0662580-enhP	0	2.87173	0.00790599	2.61935	5.72363e-06	7.62	0.777	4.419	7.525	50.181	18.278	39.388	47.086	9.127	0.886	5.559	4.647	19.738	2.729	10.903	8.8	3.872	0.589	2.594	4.256	25.544	14.954	18.601	27.624	6.191	0.959	3.812	3.8	10.064	3.239	7.322	6.904	5.505	4.381
chr4	154925497	154925651	EM10E0779954-enhD	0	2.80715	0.00790599	1.14202	5.75013e-06	0.324	0.534	0.345	0.953	5.129	6.789	10.298	7.406	1.531	3.591	5.08	3.134	5.379	4.324	2.699	2.418	0.165	0.405	0.203	0.539	2.611	5.554	4.863	4.345	1.039	3.885	3.483	2.563	2.743	5.132	1.813	1.897	2.753	2.19
chr10	67696582	67696759	EM10E0477554-enhD	0	2.77416	0.00796081	0.334027	5.81316e-06	0.779	0	0.223	0.041	2.993	2.841	7.321	6.901	2.202	0	4.041	1.519	2.574	0.804	0.723	1.544	0.396	0	0.131	0.023	1.524	2.324	3.457	4.049	1.494	0	2.771	1.242	1.312	0.954	0.486	1.211	0.551	2.19
chr11	117964225	117964467	EM10E0527549-enhD	0	3.65766	0.00800163	2.02413	5.86625e-06	0.849	1.027	0	3.678	52.353	8.139	20.288	14.456	11.433	4.559	2.78	5.925	8.741	9.835	10.89	2.927	0.431	0.779	0	2.08	26.649	6.659	9.581	8.481	7.756	4.933	1.906	4.845	4.457	11.673	7.314	2.296	1.101	2.19
chr2	33641599	33641896	EM10E0692431-enhP	0	3.26688	0.00806398	1.85313	5.93542e-06	0	2.775	6.249	2.957	37.761	8.593	30.731	34.127	2.665	1.867	3.413	3.477	6.016	2.147	4.595	2.453	0	2.105	3.668	1.673	19.222	7.03	14.513	20.021	1.808	2.02	2.34	2.843	3.067	2.548	3.086	1.925	4.404	5.111
chr9	21025266	21025525	EM10E0897682-enhD	0	2.92851	0.00815019	1.25275	6.02258e-06	0.17	1.041	0.502	0.734	18.012	7.157	8.345	4.548	5.081	3.404	3.205	1.958	4.329	2.317	7.115	2.86	0.086	0.789	0.295	0.415	9.169	5.855	3.941	2.668	3.447	3.683	2.198	1.601	2.207	2.75	4.778	2.244	0.551	2.19
chr11	63133166	63133318	EM10E0506010-prom	0	2.81876	0.00818561	3.57111	6.07257e-06	14.807	3.107	7.168	11.079	113.958	24.192	93.931	62.009	8.041	2.435	15.964	18.383	41.44	8.646	29.373	10.706	7.523	2.356	4.208	6.267	58.008	19.792	44.36	36.379	5.455	2.635	10.946	15.033	21.129	10.262	19.727	8.4	1.101	0
chr5	111432062	111432320	EM10E0797936-enhD	0	-2.76798	0.00821249	1.40811	6.1164e-06	15.275	11.309	16.931	18.257	3.858	0.537	1.197	4.09	1.501	1.794	5.12	2.494	1.841	0.338	3.164	2.126	7.761	8.577	9.939	10.327	1.964	0.439	0.565	2.4	1.018	1.941	3.511	2.04	0.939	0.401	2.125	1.668	4.955	5.841
chr11	94928047	94928241	EM10E0516534-enhD	0	2.96026	0.00823515	1.39407	6.15724e-06	2.072	0.769	0.833	4.415	32.686	11.854	13.202	18.879	1.327	1.893	0.501	0.304	6.733	1.19	3.565	6.072	1.053	0.583	0.489	2.497	16.638	9.698	6.235	11.076	0.9	2.048	0.344	0.249	3.433	1.412	2.394	4.764	7.708	10.222
chr11	94880847	94881076	EM10E0516512-enhD	0	3.04207	0.00832328	1.4146	6.25794e-06	2.255	0.242	3.906	2.857	41.556	15.776	15.904	17.191	0.819	0.611	3.941	4.402	2.834	0.997	2.69	0.601	1.146	0.184	2.293	1.616	21.153	12.907	7.511	10.086	0.556	0.661	2.702	3.6	1.445	1.183	1.807	0.472	3.303	2.19
chr18	36725824	36725986	EM10E0657895-enhP	0	2.45249	0.00832328	2.78855	6.27156e-06	4.746	1.877	5.047	6.089	36.784	21.656	24.849	27.007	9.683	4.646	16.799	5.632	20.796	6.165	5.838	10.108	2.411	1.423	2.963	3.444	18.724	17.717	11.735	15.844	6.569	5.027	11.519	4.606	10.603	7.317	3.921	7.93	12.112	9.492
chr2	167541949	167542165	EM10E0719691-enhD	0	2.21085	0.00836529	2.51853	6.35189e-06	6.073	2.717	5.418	8.743	32.582	16.409	47.604	26.709	2.785	2.965	5.445	2.829	11.008	4.636	8.446	6.41	3.086	2.061	3.18	4.945	16.585	13.424	22.481	15.67	1.889	3.208	3.734	2.313	5.613	5.502	5.672	5.029	1.101	0.73
chrX	169879942	169880276	EM10E0932038-enhP	0	2.62449	0.00836529	2.313	6.33539e-06	4.894	0.887	2.56	2.334	14.775	13.646	25.498	23.269	5.222	3.378	9.412	6.927	7.152	5.285	13.528	7.618	2.487	0.673	1.503	1.32	7.521	11.164	12.042	13.651	3.542	3.655	6.454	5.665	3.647	6.273	9.085	5.977	3.303	2.921
chr4	129811482	129811665	EM10E0769805-enhD	0	2.42081	0.0086919	0.290965	6.62518e-06	0	0	0	0	2.895	1.317	3.502	2.202	3.063	1.257	1.544	1.569	2.927	2.538	3.743	2.168	0	0	0	0	1.474	1.077	1.654	1.292	2.078	1.36	1.059	1.283	1.492	3.012	2.514	1.701	1.101	1.46
chr17	46026084	46026262	EM10E0642541-enhD	0	3.40783	0.00887324	2.16047	6.78921e-06	2.061	2.052	0.609	0.622	29.87	35.913	20.802	5.357	11.894	17.372	17.045	9.554	4.546	2.564	3.763	4.048	1.047	1.556	0.357	0.352	15.205	29.381	9.824	3.143	8.068	18.796	11.687	7.813	2.318	3.043	2.527	3.176	2.753	3.651
chr7	116329888	116330126	EM10E0861910-enhD	0	3.21419	0.00889212	0.341307	6.82952e-06	1.467	0	0	0	17.146	1.905	10.496	3.71	14.991	2.964	6.129	1.617	0	0	0	0	0.745	0	0	0	8.728	1.559	4.957	2.177	10.169	3.207	4.203	1.322	0	0	0	0	1.101	0.73
chr9	61349802	61350002	EM10E0908013-enhD	0	2.70866	0.00899346	0.783361	6.93352e-06	1.247	0	0	0	8.284	3.045	3.052	3.822	6.207	1.816	1.925	1.426	4.695	2.228	5.032	4.655	0.634	0	0	0	4.217	2.491	1.441	2.242	4.211	1.965	1.32	1.166	2.394	2.644	3.379	3.652	5.505	2.19
chr15	38376116	38376364	EM10E0597547-enhD	0	2.53003	0.00906483	0.0143365	7.02316e-06	0	0	0	0	3.275	2.165	1.622	4.012	0.33	1.107	1.189	1.798	2.75	0.574	3.434	0.914	0	0	0	0	1.667	1.771	0.766	2.354	0.224	1.198	0.815	1.47	1.402	0.681	2.306	0.717	1.652	2.921
chr6	122598793	122598994	EM10E0834357-enhP	0	3.01565	0.00906483	0.509066	7.04129e-06	0	0.951	0	0	15.686	3.861	3.398	4.372	2.023	1.696	0.782	2.918	0.632	1.062	2.135	4.813	0	0.721	0	0	7.985	3.159	1.605	2.565	1.372	1.835	0.536	2.386	0.322	1.26	1.434	3.776	4.404	2.921
chr3	83840819	83841148	EM10E0733308-enhP	0	2.86423	0.00913974	0.48494	7.12606e-06	0.562	0.587	0.443	0	8.393	2.145	7.302	11.069	4.073	0.539	1.847	1.77	1.209	0	1.033	2.418	0.286	0.445	0.26	0	4.272	1.755	3.448	6.494	2.763	0.583	1.266	1.447	0.616	0	0.694	1.897	0	2.19
chr2	33639163	33639377	EM10E0692425-enhP	0	3.46211	0.00921931	1.59713	7.22337e-06	0	1.662	1.528	3.822	9.617	9.461	33.687	51.247	2.091	1.03	2.723	3.407	3.729	2.622	3.499	5.212	0	1.26	0.897	2.162	4.895	7.74	15.909	30.065	1.418	1.114	1.867	2.786	1.901	3.112	2.35	4.089	0	0.73
chr6	4488367	4488712	EM10E0812725-enhD	0	3.01442	0.00921931	0.167895	7.24175e-06	0	0.499	0	0.342	9.427	5.335	4.38	4.456	0	0	0	2.71	3.754	0	2.912	3.373	0	0.378	0	0.193	4.799	4.365	2.068	2.614	0	0	0	2.216	1.914	0	1.956	2.646	3.854	3.651
chr13	37958547	37958894	EM10E0556998-enhD	0	2.78658	0.00933404	0.792205	7.38618e-06	1.015	0.65	0.295	0	13.278	4.899	4.51	5.568	2.649	2.301	2.138	1.526	5.141	1.462	0.989	2.275	0.516	0.493	0.173	0	6.759	4.008	2.13	3.267	1.797	2.49	1.466	1.248	2.621	1.735	0.664	1.785	4.955	6.571
chr2	167866543	167866755	EM10E0719977-enhD	0	3.37294	0.00933404	0.91164	7.37911e-06	0	0	2.082	0.363	12.191	2.658	9.003	20.784	2.395	0.719	1.866	3.324	7.516	1.501	0.421	5.461	0	0	1.222	0.205	6.206	2.175	4.252	12.193	1.625	0.778	1.279	2.718	3.832	1.782	0.283	4.285	1.101	0.73
chr14	69775695	69775917	EM10E0586354-enhD	0	2.59321	0.00933518	0.170636	7.43762e-06	0	0.06	0	0	3.543	6.077	1.233	2.686	3.034	0.543	2.029	1.22	1.48	1.022	1.562	2.845	0	0.046	0	0	1.803	4.972	0.582	1.576	2.058	0.588	1.391	0.998	0.755	1.213	1.049	2.232	0.551	0.73
chr6	125309495	125309806	EM10E0835163-enhD	0	2.87944	0.00933518	1.28206	7.4414e-06	1.359	0.547	0.735	0.882	19.904	7.425	7.468	9.392	2.553	0.98	5.508	2.285	7.618	0.919	4.334	3.833	0.69	0.415	0.431	0.499	10.132	6.075	3.527	5.51	1.732	1.06	3.777	1.869	3.884	1.091	2.911	3.007	3.303	0.73
chr2	167778274	167778579	EM10E0719906-enhP	0	2.85383	0.00944253	2.53715	7.57275e-06	3.521	3.504	7.352	1.846	51.939	9.35	35.5	52.385	11.911	2.668	3.613	8.033	11.779	3.812	6.842	4.977	1.789	2.657	4.316	1.044	26.439	7.649	16.765	30.733	8.08	2.887	2.477	6.569	6.006	4.524	4.595	3.905	0.551	0.73
chr8	127449497	127449686	EM10E0895704-enhD	0	-2.94374	0.00944253	0.484098	7.58191e-06	3.028	3.257	4.983	8.885	0	0	0.396	0.681	0	3.454	1.972	2.274	2.528	2.855	1.336	1.928	1.538	2.47	2.925	5.026	0	0	0.187	0.4	0	3.737	1.352	1.86	1.289	3.389	0.897	1.513	0.551	2.921
chr18	62044496	62044662	EM10E0663194-enhD	0	2.62836	0.00952126	-0.0735776	7.70888e-06	0	0	0	0	3.172	2.732	4.495	1.602	2.087	0.167	2.011	1.828	1.697	0.404	0	2.426	0	0	0	0	1.615	2.235	2.123	0.94	1.416	0.181	1.379	1.495	0.865	0.48	0	1.903	2.202	4.381
chr5	75835166	75835368	EM10E0791952-enhP	0	2.84951	0.00952126	-0.0655737	7.72823e-06	0	0	0	0.071	7.168	4.537	1.494	3.096	0	0.508	1.373	2.702	3.773	1.163	0.675	0	0	0	0	0.04	3.649	3.712	0.706	1.816	0	0.55	0.941	2.21	1.924	1.38	0.453	0	1.101	2.19
chr9	108988048	108988380	EM10E0919173-enhD	0	2.5003	0.00952126	2.74044	7.68548e-06	6.894	3.432	5.626	8.217	56.022	32.228	58.307	19.479	9.297	0.843	7.798	2.699	15.978	4.872	10.533	6.596	3.503	2.603	3.302	4.648	28.517	26.366	27.536	11.428	6.307	0.912	5.347	2.207	8.147	5.783	7.074	5.175	2.753	3.651
chr7	90334522	90334677	EM10E0856221-enhD	0	-2.71129	0.00953399	0.167252	7.7663e-06	3.749	2.664	2.39	3.151	0	0	0.181	0.08	0.264	3.058	0.627	2.444	1.853	0.745	1.281	4.505	1.905	2.02	1.403	1.782	0	0	0.085	0.047	0.179	3.309	0.43	1.999	0.945	0.884	0.86	3.534	2.753	1.46
chr8	127128705	127128903	EM10E0895609-enhD	0	-2.8935	0.00955259	0.34881	7.80924e-06	2.46	9.878	6.886	1.895	0	0	0.496	0.315	0.705	2.331	3.113	2.15	1.381	0.664	0.561	2.453	1.25	7.491	4.042	1.072	0	0	0.234	0.185	0.478	2.522	2.135	1.758	0.704	0.788	0.377	1.925	1.101	1.46
chr14	76121977	76122221	EM10E0587940-enhD	0	-2.75039	0.0096005	-0.0322746	7.87634e-06	4.558	4.145	3.036	3.293	0	0.521	0.096	0	0.641	1.244	0	0.568	1.471	0.82	0.352	2.696	2.316	3.143	1.782	1.863	0	0.426	0.045	0	0.435	1.346	0	0.464	0.75	0.973	0.236	2.115	4.404	4.381
chr2	167586986	167587331	EM10E0719728-enhD	0	2.88171	0.00969306	1.55484	7.98047e-06	0.527	0.599	2.387	1.199	21.116	5.12	11.526	13.795	3.647	0.892	3.435	4.758	8.645	2.891	5.434	5.761	0.268	0.454	1.401	0.678	10.749	4.189	5.443	8.093	2.474	0.965	2.355	3.891	4.408	3.431	3.649	4.52	5.505	3.651
chr3	98054400	98054695	EM10E0738168-enhD	0	2.67515	0.00992961	0.450989	8.20713e-06	0.418	0.629	0.207	0	4.092	6.136	3.742	7.268	0.53	1.01	0.892	1.643	1.563	0.887	2.944	4.062	0.212	0.477	0.122	0	2.083	5.02	1.767	4.264	0.36	1.093	0.612	1.344	0.797	1.053	1.977	3.187	0.551	0.73
chr5	148740609	148740761	EM10E0811532-enhP	0	2.61051	0.00992961	0.406013	8.23301e-06	0	0	0	0.348	4.056	1.173	3.232	5.863	1.773	1.514	5.031	0.683	4.56	1.519	4.03	1.252	0	0	0	0.197	2.065	0.96	1.526	3.44	1.203	1.638	3.45	0.559	2.325	1.803	2.707	0.982	2.202	2.19
chr5	140607846	140608074	EM10E0808999-enhP	0	2.93389	0.00996526	2.88475	8.29156e-06	6.294	0.998	5.816	9.982	92.279	21.088	48.72	34.469	17.643	2.517	12.161	7.637	16.629	1.572	8.51	9.162	3.198	0.757	3.414	5.646	46.973	17.252	23.008	20.222	11.968	2.723	8.338	6.245	8.479	1.866	5.715	7.188	2.202	1.46
chr11	86584122	86584326	EM10E0514129-prom	0	2.6939	0.0100165	2.97069	8.36336e-06	3.15	5.427	3.371	3.75	52.945	18.277	22.817	32.149	31.571	8.214	10.882	9.784	12.548	3.52	9.173	22.761	1.6	4.116	1.979	2.121	26.951	14.953	10.775	18.861	21.417	8.887	7.462	8.001	6.398	4.178	6.161	17.858	0.551	0
chr6	38353786	38353987	EM10E0817860-enhP	0	2.46631	0.0100352	2.9963	8.43732e-06	2.248	1.95	6.136	5.613	25.701	16.218	27.592	27.296	23.568	6.972	17.819	16.505	26.035	5.537	15.975	9.597	1.142	1.479	3.602	3.175	13.083	13.268	13.031	16.014	15.988	7.544	12.218	13.497	13.275	6.572	10.729	7.53	1.101	2.19
chr7	142525548	142525787	EM10E0868926-enhD	0	3.01347	0.0100352	1.27149	8.42405e-06	0	1.264	3.314	1.52	17.021	8.542	11.578	18.862	2.507	0.539	2.017	2.965	3.616	0.736	4.302	3.599	0	0.959	1.945	0.86	8.664	6.988	5.468	11.066	1.701	0.583	1.383	2.425	1.844	0.874	2.889	2.824	1.652	2.19
chr12	79808514	79808715	EM10E0541235-enhD	0	2.77593	0.0100372	0.848795	8.46817e-06	0	0.514	1.059	0.215	4.489	5.258	6.528	9.137	0.838	1.09	4.428	1.824	8.614	1.276	3.642	3.021	0	0.39	0.622	0.122	2.285	4.302	3.083	5.36	0.568	1.179	3.036	1.492	4.392	1.514	2.446	2.37	2.753	1.46
chr5	140563473	140563803	EM10E0808964-CTCF	0	2.38969	0.0102097	2.31801	8.64347e-06	4.428	1.912	2.932	6.597	29.587	19.181	20.038	24.929	3.879	2.747	8.713	4.406	6.201	6.338	7.731	2.975	2.25	1.45	1.721	3.732	15.061	15.692	9.463	14.625	2.631	2.972	5.974	3.603	3.162	7.523	5.192	2.334	6.056	5.111
chr7	80846021	80846184	EM10E0854573-enhD	0	2.85242	0.0102742	1.13157	8.72792e-06	0	0.845	0	0.886	3.467	4.33	11.279	8.068	3.587	4.592	6.674	2.849	9.064	1.952	4.605	2.198	0	0.641	0	0.501	1.765	3.542	5.327	4.733	2.433	4.968	4.576	2.33	4.622	2.317	3.093	1.724	1.101	1.46
chr10	95218013	95218251	EM10E0485770-enhD	0	2.80412	0.0102859	0.294653	8.9765e-06	0	0.273	0	1.698	9.133	2.073	5.523	7.76	0.879	0.413	0	0.351	1.706	1.63	3.132	2.33	0	0.207	0	0.96	4.649	1.696	2.608	4.553	0.596	0.447	0	0.287	0.87	1.935	2.103	1.828	3.303	4.381
chr11	85838007	85838161	EM10E0513840-enhD	0	2.38974	0.0102859	3.05909	8.86457e-06	4.116	3.265	9.852	11.123	43.261	28.19	61.104	27.101	13.248	6.606	9.713	4.972	17.501	3.835	17.79	7.544	2.091	2.476	5.783	6.292	22.021	23.063	28.857	15.899	8.987	7.148	6.66	4.066	8.923	4.552	11.948	5.919	1.101	2.19
chr12	117563933	117564193	EM10E0550671-enhD	0	-2.75939	0.0102859	-0.23175	9.16669e-06	1.964	5.008	4.683	1.157	0	0	0	0	0	1.37	0.686	1.097	0.319	0.707	1.392	1.137	0.998	3.798	2.749	0.654	0	0	0	0	0	1.482	0.47	0.897	0.163	0.839	0.935	0.892	6.056	3.651
chr15	36969926	36970109	EM10E0597153-enhD	0	-2.76048	0.0102859	0.248602	9.10662e-06	4.169	1.379	1.69	10.832	0	0	0	0.67	0.907	0.485	0.618	0.857	5.085	2.575	1.425	3.174	2.118	1.046	0.992	6.127	0	0	0	0.393	0.615	0.525	0.424	0.701	2.593	3.056	0.957	2.49	2.753	2.19
chr17	80142326	80142479	EM10E0649228-CTCF	0	2.67235	0.0102859	0.230639	9.18678e-06	0	0.562	0	0	4.764	3.361	3.486	4.114	1.352	1.739	2.285	3.634	0.722	1.255	2.123	0	0	0.426	0	0	2.425	2.75	1.646	2.414	0.917	1.882	1.567	2.972	0.368	1.49	1.426	0	1.101	2.921
chr2	26513185	26513420	EM10E0688805-enhD	0	2.98765	0.0102859	0.972057	9.01594e-06	0.062	0.122	2.901	0.584	14.373	6.823	7.475	7.152	3.819	3.173	1.954	0.936	2.573	2.114	3.853	0.982	0.032	0.093	1.703	0.33	7.316	5.582	3.53	4.196	2.591	3.433	1.34	0.765	1.312	2.509	2.588	0.77	0	0.73
chr2	27973930	27974170	EM10E0689499-enhD	0	2.61372	0.0102859	0.307671	8.85169e-06	0.098	0.852	0	0	3.064	4.562	6.403	3.549	0.912	1.374	1.17	1.018	1.922	2.014	1.571	1.316	0.05	0.646	0	0	1.56	3.732	3.024	2.082	0.619	1.487	0.802	0.832	0.98	2.39	1.055	1.032	6.056	3.651
chr2	33583391	33583626	EM10E0692379-enhD	0	2.84179	0.0102859	1.59299	8.92152e-06	1.673	2.14	0.579	3.962	20.439	12.499	21.151	15.797	2.396	2.271	2.871	5.338	0.776	2.108	3.151	4.272	0.85	1.623	0.34	2.241	10.404	10.226	9.989	9.268	1.625	2.457	1.969	4.365	0.396	2.502	2.116	3.352	6.606	9.492
chr2	33645589	33645786	EM10E0692441-enhD	0	3.21534	0.0102859	0.631903	8.96068e-06	0.715	0	0.16	2.748	7.09	9.776	9.178	14.426	1.539	0.971	1.336	0.548	4.892	0	0.077	3.832	0.363	0	0.094	1.554	3.609	7.998	4.334	8.463	1.044	1.051	0.916	0.448	2.494	0	0.052	3.006	8.258	10.222
chr2	167696149	167696474	EM10E0719838-enhD	0	2.42738	0.0102859	2.16924	9.10723e-06	4.822	3.606	4.141	2.058	33.381	13.971	27.565	19.362	4.582	1.13	2.576	4.775	13.315	2.263	6.524	5.169	2.45	2.735	2.431	1.164	16.992	11.43	13.018	11.359	3.108	1.223	1.766	3.905	6.789	2.686	4.382	4.055	2.202	2.921
chr2	167831658	167831952	EM10E0719938-enhP	0	2.87088	0.0102859	1.75953	8.77256e-06	2.575	2.549	0.71	2.774	35.525	8.28	18.06	22.696	4.288	3.135	1.255	2.944	6.049	0.863	5.758	4.682	1.308	1.933	0.417	1.569	18.083	6.774	8.529	13.315	2.909	3.392	0.861	2.408	3.084	1.024	3.867	3.673	0	1.46
chr2	168049785	168050005	EM10E0720092-enhD	0	3.02032	0.0102859	0.748939	8.99849e-06	0	0.226	0.636	1.553	14.711	4.882	7.028	7.148	3.97	1.304	0.112	2.407	3.477	0.36	1.92	3.91	0	0.171	0.373	0.878	7.488	3.994	3.319	4.194	2.693	1.411	0.077	1.968	1.773	0.427	1.289	3.068	3.303	2.19
chr5	66090092	66090428	EM10E0789986-enhD	0	2.81036	0.0102859	1.12219	8.94867e-06	2.079	0.387	0.076	0.215	7.128	8.409	4.643	8.285	3.093	1.53	3.868	4.128	8.909	2.924	2.76	2.428	1.056	0.293	0.045	0.122	3.628	6.88	2.193	4.861	2.098	1.655	2.652	3.376	4.543	3.47	1.854	1.905	0.551	1.46
chr5	107499985	107500220	EM10E0796892-K4m3	0	-2.91891	0.0102859	0.225175	9.1691e-06	4.645	3.092	7.269	4.228	0	0	1.901	0	0.85	1.445	0.481	4.411	2.503	0	1.275	0.413	2.36	2.345	4.267	2.392	0	0	0.898	0	0.577	1.563	0.33	3.607	1.276	0	0.856	0.324	1.652	0.73
chr6	4506213	4506555	EM10E0812734-enhP	0	2.81834	0.0102859	0.495592	9.06609e-06	1.81	0	0	1.252	8.919	4.294	5	10.539	0.767	0.551	0.485	0.685	4.715	0.447	1.767	2.107	0.92	0	0	0.708	4.54	3.513	2.361	6.183	0.52	0.596	0.333	0.56	2.404	0.531	1.187	1.653	1.101	0
chr12	112153612	112153933	EM10E0549521-enhD	0	2.58343	0.0103081	2.17803	9.26655e-06	7.862	2.728	0.896	7.172	27.776	21.102	34.197	24.632	3.14	2.638	8.308	2.633	6.185	1.418	3.56	5.82	3.995	2.069	0.526	4.057	14.139	17.264	16.15	14.451	2.13	2.854	5.697	2.153	3.154	1.683	2.391	4.566	1.652	2.921
chr5	64970271	64970499	EM10E0789536-prom	0	3.00924	0.0103081	2.56659	9.25165e-06	3.436	0.57	0.89	7.228	27.079	11.684	38.984	20.674	12.863	3.021	10.589	15.712	19.984	4.369	11.802	8.505	1.746	0.432	0.522	4.088	13.784	9.559	18.41	12.129	8.726	3.269	7.261	12.849	10.189	5.186	7.926	6.673	0.551	2.19
chr11	63142846	63143192	EM10E0506017-enhD	0	2.53081	0.0103819	2.22232	9.46724e-06	5.86	1.591	1.811	2.239	20.702	14.543	27.028	14.284	7.148	2.748	2.179	5.568	13.536	5.017	7.622	8.904	2.977	1.207	1.063	1.266	10.538	11.898	12.764	8.38	4.849	2.973	1.494	4.553	6.902	5.955	5.119	6.986	0	0
chr19	56925500	56925701	EM10E0683237-enhD	0	2.84473	0.0103819	1.46114	9.50789e-06	1.635	0.019	0.245	0.706	4.473	5.466	11.16	8.361	4.333	3.786	11.791	9.838	7.185	4.875	3.642	3.595	0.831	0.014	0.144	0.399	2.277	4.472	5.27	4.905	2.939	4.096	8.085	8.045	3.663	5.786	2.446	2.821	0.551	1.46
chr2	33642370	33642587	EM10E0692433-enhP	0	2.51531	0.0103819	2.47742	9.56413e-06	8.614	5.225	7.409	4.18	81.377	18.362	38.104	44.268	8.47	1.086	2.572	5.856	2.036	2.889	5.584	5.401	4.377	3.963	4.349	2.364	41.423	15.022	17.995	25.971	5.746	1.175	1.764	4.789	1.038	3.429	3.75	4.237	5.505	8.031
chr2	48564284	48564470	EM10E0694831-enhD	0	-2.92366	0.0103819	-0.339243	9.38469e-06	6.342	0.576	7.288	2.91	0	0.153	0	0	0.22	0	1.253	0.843	0.668	0	0	2.536	3.222	0.437	4.278	1.646	0	0.125	0	0	0.149	0	0.859	0.689	0.341	0	0	1.99	0.551	1.46
chr2	166029326	166029499	EM10E0718742-enhD	0	-2.82916	0.0103819	0.604519	9.6349e-06	5.343	6.388	6.959	4.005	0	1.031	0	0.805	2.893	2.868	5.288	1.707	1.309	0	1.362	2.036	2.715	4.845	4.085	2.265	0	0.843	0	0.472	1.963	3.103	3.626	1.396	0.667	0	0.915	1.597	5.505	4.381
chr2	172554388	172554589	EM10E0721411-enhD	0	2.77526	0.0103819	0.0471125	9.5679e-06	0	0	0.5	0.467	9.424	2.511	2.944	5.953	0	1.083	0.949	0.395	4.067	0	1.181	0.876	0	0	0.294	0.264	4.797	2.054	1.39	3.492	0	1.172	0.651	0.323	2.074	0	0.793	0.687	1.101	0.73
chr6	51591995	51592261	EM10E0820367-enhD	0	-2.514	0.0103819	0.321227	9.61559e-06	3.563	2.976	3.904	3.03	0.99	0.064	0	0.156	1.99	1.49	1.965	2.948	1.308	1.201	0.822	1.256	1.81	2.257	2.292	1.714	0.504	0.052	0	0.092	1.35	1.612	1.347	2.411	0.667	1.425	0.552	0.985	4.955	5.111
chr7	142658304	142658507	EM10E0869029-enhP	0	3.29621	0.0103819	2.12659	9.61716e-06	3.932	5.331	2.32	5.819	155.741	24.162	88.158	15.299	1.327	0	3.349	3.12	11.141	2.195	6.01	0.897	1.998	4.043	1.362	3.291	79.277	19.767	41.633	8.976	0.9	0	2.296	2.551	5.681	2.605	4.036	0.704	1.101	1.46
chr9	48761242	48761429	EM10E0904312-enhD	0	-3.13136	0.0103819	0.806811	9.42992e-06	3.672	8.875	8.461	4.709	0	0.091	0	1.922	3.512	3.076	5.364	1.971	0.901	4.494	4.086	0.411	1.866	6.731	4.967	2.664	0	0.074	0	1.128	2.382	3.328	3.678	1.612	0.459	5.334	2.744	0.322	0	2.19
chr9	107703740	107704062	EM10E0918532-enhP	0	2.03853	0.0103819	2.94195	9.505e-06	7.655	8.461	6.107	10.25	32.565	33.718	53.043	31.529	6.314	3.732	8.49	6.47	15.265	3.99	8.524	6.066	3.889	6.417	3.585	5.798	16.577	27.585	25.05	18.497	4.283	4.038	5.821	5.291	7.783	4.736	5.725	4.759	1.101	0.73
chr2	167224995	167225233	EM10E0719479-enhD	0	2.61189	0.010527	0.596209	9.80022e-06	0	0.064	0.671	0	3.723	2.129	8.924	2.488	3.336	2.126	3.228	2.541	2.727	3.553	2.602	1.106	0	0.049	0.394	0	1.895	1.742	4.214	1.46	2.263	2.3	2.213	2.078	1.39	4.217	1.748	0.868	1.652	2.921
chr2	33643518	33643839	EM10E0692436-enhD	0	2.90345	0.0106261	1.64643	9.93937e-06	3.474	1.179	0.43	3.567	24.745	7.466	16.534	31.11	1.896	3.04	3.642	4.79	5.583	2.045	2.532	1.343	1.765	0.894	0.252	2.018	12.596	6.108	7.808	18.251	1.286	3.289	2.497	3.917	2.847	2.427	1.7	1.054	0	1.46
chr5	139409395	139409740	EM10E0808436-enhD	0	2.17111	0.0106261	2.81254	9.95429e-06	3.538	6.966	7.539	6.882	51.287	18.952	30.082	29.476	6.451	3.298	8.144	8.359	12.367	4.331	7.907	9.909	1.798	5.283	4.425	3.893	26.107	15.505	14.206	17.293	4.376	3.568	5.584	6.836	6.306	5.14	5.31	7.774	7.157	8.031
chr15	100870851	100871019	EM10E0612550-prom	0	-2.39645	0.0107692	3.48209	1.01197e-05	54.619	35.872	80.948	62.663	9.231	12.22	15.468	8.619	2.692	5.354	16.431	12.413	27.861	6.648	11.009	16.711	27.751	27.205	47.517	35.445	4.699	9.997	7.305	5.057	1.826	5.793	11.266	10.151	14.206	7.891	7.394	13.111	0	0.73
chr18	61050119	61050426	EM10E0662585-K4m3	0	2.41374	0.0107998	1.83756	1.01799e-05	2.093	4.017	1.778	3.119	18.166	12.843	17.608	20.903	1.873	2.09	2.485	1.592	4.623	3.664	9.79	4.16	1.063	3.046	1.044	1.764	9.247	10.507	8.316	12.263	1.271	2.261	1.704	1.302	2.357	4.349	6.575	3.264	5.505	4.381
chr1	118917639	118917837	EM10E0448012-enhD	0	2.67274	0.0109704	0.201864	1.03725e-05	0	0.396	0	0.158	4.394	1.965	4.442	5.582	2.333	0.791	0	3.137	2.761	0.346	1.929	1.533	0	0.3	0	0.089	2.237	1.608	2.098	3.275	1.583	0.856	0	2.565	1.408	0.411	1.296	1.203	4.404	3.651
chr6	128764183	128764532	EM10E0836247-enhD	0	-2.41324	0.0109883	2.06101	1.04214e-05	21.676	9.549	12.641	14.91	3.201	0.903	3.673	2.697	2.833	1.807	4.408	3.746	14.907	5.835	7.31	10.921	11.013	7.242	7.42	8.434	1.629	0.739	1.735	1.582	1.922	1.955	3.022	3.063	7.601	6.926	4.909	8.568	0.551	2.19
chr17	70835458	70835648	EM10E0647259-enhP	0	2.76083	0.0110532	0.198709	1.05152e-05	0.788	0	0	0	9.226	1.358	2.425	6.856	0.81	1.043	0.567	1.865	0.625	0.954	2.055	3.004	0.4	0	0	0	4.696	1.111	1.145	4.022	0.549	1.129	0.389	1.525	0.319	1.132	1.38	2.357	0.551	0.73
chr11	117889419	117889726	EM10E0527498-enhD	0	2.80322	0.011155	2.2326	1.0645e-05	2.81	0.66	3.241	2.218	34.125	7.936	13.813	29.795	10.58	2.361	7.484	6.249	9.418	4.403	6.518	9.646	1.428	0.501	1.902	1.255	17.371	6.493	6.523	17.48	7.177	2.555	5.132	5.11	4.802	5.226	4.377	7.568	3.303	2.921
chr5	35524884	35525067	EM10E0785933-enhP	0	3.06237	0.011155	0.270143	1.06769e-05	0	0	0	1.236	12.878	0.881	6.928	7.515	0	1.06	1.612	1.013	0.604	2.406	1.471	2.245	0	0	0	0.699	6.555	0.721	3.272	4.409	0	1.147	1.105	0.828	0.308	2.856	0.988	1.761	1.652	0.73
chr9	107722924	107723188	EM10E0918558-enhD	0	2.58077	0.0112282	2.46412	1.07797e-05	4.646	1.76	7.628	1.403	29.2	16.071	25.942	22.805	5.04	3.213	10.998	7.136	13.87	2.476	11.417	7.092	2.361	1.335	4.478	0.794	14.864	13.148	12.251	13.379	3.419	3.476	7.541	5.836	7.072	2.939	7.668	5.564	2.202	0.73
chr11	63162822	63163132	EM10E0506020-enhD	0	2.6012	0.0112308	0.673792	1.08568e-05	0.587	0	0	0.838	4.143	8.385	3.214	3.753	4.315	1.404	2.712	1.938	3.465	1.598	1.52	2.677	0.298	0	0	0.474	2.109	6.86	1.518	2.202	2.927	1.519	1.86	1.585	1.767	1.897	1.021	2.1	6.056	8.031
chr12	111445823	111446096	EM10E0549151-enhD	0	2.42914	0.0112308	2.6212	1.08802e-05	3.945	2.192	6.712	5.948	33.659	14.144	49.429	24.868	5.658	1.823	10.228	5.916	17.388	4.957	10.405	5.39	2.004	1.662	3.94	3.364	17.133	11.571	23.343	14.589	3.838	1.972	7.013	4.838	8.866	5.883	6.988	4.229	6.606	6.571
chr9	107709120	107709363	EM10E0918541-enhP	0	2.37065	0.0112308	3.05184	1.08741e-05	6.593	4.855	6.86	14.484	47.566	22.183	57.071	63.332	3.584	4.575	11.323	3.168	19.933	3.16	14.433	14.826	3.35	3.682	4.027	8.193	24.213	18.148	26.952	37.155	2.431	4.95	7.764	2.591	10.163	3.751	9.693	11.632	13.764	10.222
chr7	25780766	25780976	EM10E0844039-enhD	0	3.22884	0.0112354	1.29098	1.09174e-05	2.725	0	0	0.745	21.083	9.794	3.186	10.16	3.311	3.333	3.414	5.547	2.775	1.899	8.567	3.451	1.385	0	0	0.421	10.732	8.013	1.505	5.961	2.246	3.606	2.341	4.536	1.415	2.254	5.754	2.708	1.652	0
chr19	41342714	41343057	EM10E0678535-enhD	0	2.9499	0.0114877	1.01979	1.12293e-05	0.667	0	1.844	0.779	11.214	2.965	11.934	13.894	5.043	1.039	2.806	3.574	2.625	2.098	0.81	2.213	0.339	0	1.082	0.441	5.708	2.426	5.636	8.151	3.421	1.124	1.924	2.923	1.338	2.49	0.544	1.736	0.551	1.46
chr5	103798435	103798602	EM10E0795837-enhD	0	-2.818	0.0114877	-0.337102	1.12225e-05	3.145	6.354	3.964	0.778	0	0.011	0	0	0	0.108	0.148	0.683	1.091	2.789	0.343	0.812	1.598	4.819	2.327	0.44	0	0.009	0	0	0	0.117	0.101	0.559	0.556	3.31	0.23	0.637	1.101	1.46
chr13	58809870	58810082	EM10E0563265-enhP	0	-2.75793	0.0115425	2.57849	1.13165e-05	40.376	18.172	24.592	10.917	3.408	2.3	4.855	1.813	19.803	5.793	7.256	9.597	12.869	10.448	5.509	4.697	20.514	13.781	14.436	6.175	1.735	1.882	2.293	1.064	13.434	6.268	4.975	7.848	6.562	12.401	3.7	3.685	3.303	4.381
chr17	56305610	56305766	EM10E0645068-enhP	0	3.00465	0.0115769	0.617596	1.13839e-05	0	0	0	0.509	2.861	1.557	5.938	13.836	8.143	1.226	1.075	6.736	0.956	2.693	3.884	1.246	0	0	0	0.288	1.456	1.274	2.804	8.117	5.524	1.327	0.737	5.508	0.487	3.196	2.608	0.978	1.101	2.19
chrX	169879722	169879904	EM10E0932037-prom	0	3.32314	0.0116354	1.98762	1.14752e-05	4.466	0.011	2.598	0.833	21.751	7.704	23.802	31.675	3.966	5.278	3.959	11.212	14.566	2.441	7.222	2.302	2.269	0.008	1.525	0.471	11.072	6.303	11.241	18.583	2.69	5.711	2.715	9.169	7.427	2.897	4.85	1.806	6.606	8.031
chr6	83711563	83711786	EM10E0825018-K4m3	0	3.26688	0.0117836	1.43022	1.169e-05	2.592	3.172	0	1.014	25.901	7.802	19.08	21.613	0.885	2.418	5.662	2.384	6.625	3.1	1.049	1.216	1.317	2.406	0	0.574	13.184	6.383	9.011	12.68	0.6	2.616	3.882	1.95	3.378	3.679	0.705	0.954	1.101	5.841
chr8	122055448	122055615	EM10E0892977-enhD	0	2.78393	0.0117836	0.378203	1.16715e-05	0	0	0	0.879	7.575	4.499	4.188	2.127	0.749	1.187	3.088	0.122	8.896	0.731	1.552	3.079	0	0	0	0.497	3.856	3.681	1.978	1.248	0.508	1.284	2.117	0.1	4.536	0.868	1.042	2.416	0	0
chr17	31767560	31767730	EM10E0639088-enhD	0	3.09422	0.0118034	0.581701	1.1744e-05	0	0	0.209	0.085	1.983	6.976	6.563	5.878	0	4.647	2.483	5.091	0.991	1.192	7.118	4.072	0	0	0.123	0.048	1.009	5.707	3.099	3.448	0	5.028	1.703	4.163	0.505	1.415	4.78	3.195	1.101	0.73
chr2	167596936	167597104	EM10E0719742-enhD	0	2.64683	0.0118618	2.53633	1.18366e-05	9.764	0.706	1.607	3.709	31.037	11.328	25.911	25.548	11.084	2.987	7.18	6.231	15.122	5.913	10.458	12.65	4.961	0.535	0.943	2.098	15.799	9.268	12.237	14.988	7.519	3.232	4.923	5.096	7.71	7.018	7.024	9.925	1.101	0.73
chr10	88371937	88372088	EM10E0484044-CTCF	0	2.66177	0.0118644	-0.782529	1.18737e-05	0	0	0	0	5.443	1.621	1.735	4.155	0	0.872	0	0	0	0	0	0	0	0	0	0	2.771	1.326	0.819	2.438	0	0.943	0	0	0	0	0	0	2.202	0.73
chr11	54961600	54961890	EM10E0503260-enhP	0	2.67131	0.0119542	1.17573	1.20248e-05	0.354	0.33	1.033	1.228	12.71	8.761	4.718	5.974	3.011	0.86	2.734	2.142	6.151	2.754	6.064	4.781	0.18	0.25	0.606	0.695	6.47	7.168	2.228	3.505	2.043	0.931	1.875	1.752	3.136	3.269	4.073	3.751	0.551	0.73
chr7	19817458	19817787	EM10E0843093-enhP	0	2.3432	0.0119542	2.84895	1.20332e-05	8.009	1.709	3.641	3.108	31.453	11.702	25.573	25.125	16.139	6.753	12.539	10.523	19.397	5.659	10.409	15.54	4.069	1.296	2.137	1.758	16.011	9.574	12.077	14.74	10.948	7.307	8.598	8.605	9.89	6.717	6.991	12.192	1.101	2.921
chr19	42045948	42046155	EM10E0678871-enhP	0	2.71779	0.0119817	1.24722	1.20956e-05	0.354	0	1.961	1.151	7.336	4.739	10.904	7.838	3.254	2.009	4.454	3.857	3.615	2.309	7.162	3.804	0.18	0	1.151	0.651	3.734	3.877	5.149	4.598	2.207	2.174	3.054	3.154	1.843	2.741	4.81	2.985	0.551	1.46
chr7	142506441	142506637	EM10E0868907-prom	0	3.10154	0.0124005	1.1228	1.25545e-05	0.823	0.488	2.754	1.362	18.035	12.875	13.987	15.326	0	0.382	6.406	0.603	2.536	2.349	1.211	5.401	0.418	0.37	1.617	0.77	9.18	10.533	6.605	8.991	0	0.413	4.392	0.493	1.293	2.788	0.813	4.237	3.854	3.651
chr17	31843061	31843265	EM10E0639158-enhD	0	2.89652	0.0124966	1.89576	1.26882e-05	3.481	3.093	2.415	0.59	23.136	27.541	16.408	15.153	5.283	4.321	2.588	0.659	4.819	4.968	3.737	6.618	1.769	2.346	1.418	0.334	11.777	22.532	7.749	8.89	3.584	4.675	1.775	0.539	2.457	5.897	2.51	5.192	0.551	0.73
chr2	33630138	33630351	EM10E0692405-enhD	0	2.93952	0.0126015	1.44891	1.28314e-05	0.937	0.323	1.166	4.1	14.26	9.068	10.883	25.963	3.084	0.085	3.615	1.998	4.239	3.479	4.977	5.226	0.476	0.245	0.684	2.319	7.259	7.419	5.14	15.232	2.092	0.092	2.479	1.634	2.161	4.129	3.343	4.1	1.652	2.921
chr11	57412905	57413068	EM10E0503647-enhD	0	-2.91635	0.012702	0.058367	1.29706e-05	4.591	2.604	1.523	9.564	0	0	0.631	0	1.284	0.944	0.141	1.874	0	1.491	3.221	0.993	2.333	1.975	0.894	5.41	0	0	0.298	0	0.871	1.021	0.097	1.533	0	1.77	2.163	0.779	6.056	6.571
chr11	53758812	53759013	EM10E0502732-enhD	0	2.76668	0.01271	1.06768	1.30706e-05	0	1.046	0	0.957	7.156	5.409	4.329	8.279	6.368	0.952	3.172	6.525	4.067	2.464	4.052	3.686	0	0.793	0	0.541	3.643	4.425	2.044	4.857	4.32	1.03	2.175	5.336	2.074	2.925	2.721	2.892	2.202	5.111
chr12	109542013	109542352	EM10E0548444-enhP	0	-2.56647	0.01271	2.45087	1.30207e-05	35.637	17.529	23.801	19.998	8.079	5.351	5.237	0.748	8.885	4.085	6.392	3.256	7.722	4.304	10.623	5.266	18.107	13.294	13.971	11.312	4.112	4.378	2.473	0.439	6.027	4.42	4.383	2.663	3.937	5.108	7.134	4.132	2.753	5.841
chr3	54360923	54361266	EM10E0729779-prom	0	3.09692	0.01271	0.859457	1.30897e-05	2.601	0.713	0	0	19.255	4.824	5.721	9.872	4.58	0.598	3.151	2.428	3.534	0	2.512	2.579	1.322	0.541	0	0	9.801	3.947	2.702	5.792	3.107	0.647	2.161	1.986	1.802	0	1.687	2.023	5.505	7.301
chr7	80845769	80845930	EM10E0854572-enhD	0	2.79316	0.0127584	1.74676	1.32138e-05	1.731	1.615	1.163	0	15.236	6.223	11.041	9.368	8.054	4.201	6.933	3.555	11.56	3.927	7.839	4.74	0.879	1.225	0.683	0	7.756	5.091	5.214	5.496	5.464	4.545	4.754	2.907	5.894	4.661	5.265	3.719	2.202	2.19
chr9	31439375	31439558	EM10E0899677-enhP	0	-2.73639	0.0127584	-0.0833475	1.31924e-05	2.518	1.348	9.539	1.236	0	0	0	0	2.366	0	0.56	1.046	1.268	1.342	0.864	2.732	1.279	1.022	5.599	0.699	0	0	0	0	1.605	0	0.384	0.855	0.647	1.593	0.58	2.143	7.157	4.381
chr3	79886132	79886334	EM10E0732829-enhP	0	2.62384	0.0132658	2.33891	1.37779e-05	2.731	2.338	1.424	5.335	35.985	11.093	14.324	31.11	4.645	1.887	10.483	5.293	11.415	3.655	11.513	9.529	1.388	1.773	0.836	3.018	18.317	9.075	6.765	18.251	3.151	2.042	7.188	4.328	5.82	4.338	7.732	7.476	2.202	1.46
chr11	54068159	54068380	EM10E0502909-enhP	0	2.56318	0.0132686	2.55521	1.39302e-05	1.939	1.895	1.462	5.367	30.131	10.423	15.04	20.558	16.155	8.492	6.904	14.016	16.594	4.543	11.788	7.84	0.985	1.437	0.858	3.036	15.338	8.527	7.103	12.061	10.959	9.188	4.734	11.462	8.461	5.392	7.917	6.151	1.101	1.46
chr7	144251395	144251576	EM10E0869568-enhD	0	-3.17134	0.0132686	0.62325	1.39352e-05	3.988	14.736	5.476	3.921	1.011	0	0.465	0	0.532	4.572	2.371	2.34	0.214	3.063	3.691	1.23	2.026	11.175	3.214	2.218	0.515	0	0.22	0	0.361	4.947	1.626	1.914	0.109	3.635	2.479	0.965	4.404	2.921
chr8	119426550	119426746	EM10E0891313-enhD	0	2.69232	0.0132686	0.450665	1.39298e-05	0.359	0.098	0	0	5.438	3.65	2.924	3.254	2.541	5.092	2.982	0	4.142	0.952	2.438	2.706	0.182	0.074	0	0	2.768	2.986	1.381	1.909	1.724	5.509	2.045	0	2.112	1.13	1.637	2.123	7.708	6.571
chr9	108982569	108982789	EM10E0919168-enhD	0	3.25115	0.0132686	1.46612	1.38941e-05	0.88	1.399	4.559	0	11.091	27.409	24.922	8.244	4.024	1.481	2.938	2.296	7.406	1.19	2.065	3.726	0.447	1.061	2.676	0	5.646	22.424	11.77	4.837	2.73	1.602	2.015	1.878	3.776	1.412	1.387	2.923	1.101	0.73
chr12	109540753	109541059	EM10E0548440-prom	0	-2.38229	0.0132999	2.18869	1.40068e-05	25.326	12.827	16.484	13.53	2.476	3.076	2.026	5.329	5.771	2.731	6.972	4.479	9.503	2.619	11.104	4.624	12.868	9.728	9.676	7.653	1.26	2.517	0.957	3.126	3.915	2.955	4.781	3.663	4.845	3.108	7.457	3.628	7.157	10.952
chr10	99115871	99116083	EM10E0486781-enhD	0	2.55231	0.0133729	0.506365	1.41226e-05	0	0	0	0	3.771	4.412	0.673	4.076	1.975	2.301	5.073	1.691	4.051	3.324	3.453	2.96	0	0	0	0	1.92	3.61	0.318	2.391	1.34	2.49	3.478	1.383	2.066	3.945	2.319	2.322	2.753	2.921
chr11	98052358	98052524	EM10E0518630-enhP	0	2.76989	0.0134189	3.27729	1.42102e-05	7.955	2.81	11.858	15.912	101.272	22.3	88.715	80.519	17.798	3.624	11.171	15.323	17.584	0.881	7.613	11.205	4.042	2.131	6.961	9.001	51.551	18.244	41.896	47.238	12.074	3.921	7.66	12.531	8.966	1.046	5.113	8.791	1.101	2.19
chr10	117860448	117860742	EM10E0489402-enhD	0	2.48928	0.0134723	0.670486	1.44627e-05	0	0.54	0.63	0.286	8.049	2.433	5.084	4.24	2.349	0.622	2.583	1.302	4.894	2.146	2.782	2.933	0	0.41	0.37	0.162	4.097	1.99	2.401	2.488	1.593	0.673	1.771	1.065	2.495	2.547	1.868	2.301	2.202	2.19
chr4	89136479	89136655	EM10E0760652-enhP	0	2.6441	0.0134723	-0.0666212	1.44443e-05	0	0	0	0	1.934	7.514	2.857	1.818	0.93	2.189	0.492	0.37	2.463	1.556	0.258	1.196	0	0	0	0	0.984	6.147	1.349	1.067	0.631	2.368	0.337	0.303	1.256	1.847	0.173	0.938	4.955	5.111
chr8	45627894	45628069	EM10E0876881-prom	0	-2.36073	0.0134723	3.07873	1.44524e-05	15.963	25.052	30.321	25.418	4.165	2.548	13.54	2.469	13.17	7.255	16.964	9.252	26.731	10.248	20.887	14.955	8.111	18.999	17.799	14.378	2.12	2.085	6.394	1.449	8.934	7.85	11.632	7.566	13.63	12.163	14.028	11.733	0.551	1.46
chrX	134718107	134718289	EM10E0929652-prom	0	-3.29726	0.0134723	1.46251	1.4401e-05	13.495	5.809	9.126	9.002	2.54	0.063	1.054	0	7.826	2.955	7.152	2.551	18.648	0.413	8.516	4.526	6.857	4.405	5.357	5.092	1.293	0.052	0.498	0	5.309	3.197	4.904	2.086	9.508	0.49	5.719	3.551	0.551	0.73
chrX	169978802	169979144	EM10E0932083-prom	0	2.93232	0.0134723	1.07589	1.43843e-05	0	0.212	1.44	1.027	8.374	9.82	5.622	8.31	6.535	5.783	5.396	4.585	0.242	3.117	2.313	1.006	0	0.161	0.845	0.581	4.263	8.034	2.655	4.875	4.433	6.257	3.7	3.749	0.123	3.7	1.553	0.789	0.551	1.46
chr7	142506734	142506935	EM10E0868908-enhP	0	2.97161	0.013678	1.12603	1.47233e-05	2.949	0.067	1.863	0.766	17.89	8.751	14.779	10.697	0.682	1.676	3.638	5.208	0.783	1.99	2.143	1.067	1.498	0.051	1.094	0.433	9.107	7.159	6.979	6.276	0.463	1.813	2.494	4.259	0.399	2.362	1.439	0.837	0.551	0
chr19	5835561	5835821	EM10E0670335-enhD	0	2.86191	0.0137645	3.91064	1.48565e-05	21.895	3.221	5.1	6.847	134.873	60.645	70.468	22.3	54.854	11.472	27.163	11.632	46.244	25.278	22.369	12.059	11.125	2.443	2.994	3.873	68.655	49.615	33.279	13.083	37.211	12.413	18.625	9.512	23.579	30.002	15.023	9.461	7.157	4.381
chr5	49523074	49523305	EM10E0787959-enhP	0	2.51442	0.0140322	0.0367216	1.52085e-05	0	0	0.307	0	4.378	1.446	3.716	3.04	0.708	2.856	0.91	1.904	0.741	0.947	0.393	1.963	0	0	0.18	0	2.229	1.183	1.755	1.783	0.48	3.09	0.624	1.557	0.378	1.124	0.264	1.54	1.101	1.46
chrX	7188500	7188850	EM10E0923636-prom	0	-2.82647	0.0140322	0.938344	1.52271e-05	9.843	4.097	6.029	7.609	0.789	0.098	1.878	0.315	7.699	1.097	4.001	1.018	1.578	1.929	3.164	2.244	5.001	3.107	3.539	4.304	0.402	0.08	0.887	0.185	5.223	1.187	2.743	0.832	0.805	2.29	2.125	1.761	1.101	2.921
chr2	33645190	33645421	EM10E0692440-enhD	0	3.14757	0.0140482	1.24095	1.52853e-05	0.584	2.144	0	1.906	10.41	8.329	13.498	21.152	1.354	2.67	1.269	6.894	2.893	0.413	3.031	5.284	0.297	1.626	0	1.078	5.299	6.814	6.375	12.409	0.919	2.889	0.87	5.638	1.475	0.49	2.036	4.146	6.056	5.841
chr11	79715310	79715638	EM10E0511991-enhD	0	2.748	0.0142424	1.25517	1.55695e-05	2.961	0.297	1.628	0.308	13.596	7.966	10.255	9.361	4.372	1.927	3.634	0.801	4.159	1.277	4.007	3.524	1.504	0.225	0.956	0.174	6.921	6.517	4.843	5.492	2.966	2.085	2.492	0.655	2.121	1.516	2.691	2.765	0	0.73
chr5	140608682	140609032	EM10E0809002-enhP	0	2.30221	0.0142424	3.56411	1.55795e-05	21.413	3.682	12.407	13.664	106.09	35.471	79.969	43.234	16.491	3.453	12.09	12.714	23.646	7.295	12.237	12.006	10.88	2.792	7.283	7.729	54.003	29.019	37.766	25.364	11.187	3.736	8.29	10.397	12.057	8.658	8.218	9.42	4.955	3.651
chr14	31160331	31160501	EM10E0578627-enhD	0	2.94319	0.0142517	1.79732	1.57554e-05	0.829	3.7	0.8	0.835	18.206	8.996	20.969	10.607	6.199	1.989	8.789	1.486	11.322	2.25	8.701	5.703	0.421	2.806	0.47	0.472	9.267	7.36	9.903	6.223	4.205	2.152	6.026	1.215	5.773	2.671	5.844	4.474	8.258	6.571
chr15	80051194	80051434	EM10E0605440-enhD	0	2.78488	0.0142517	0.9273	1.57276e-05	0.403	0.358	2.52	0	6.97	5.732	6.15	11.582	1.834	0.999	3.525	0.959	6.041	3.082	2.258	2.1	0.205	0.272	1.479	0	3.548	4.689	2.904	6.795	1.244	1.081	2.417	0.784	3.08	3.658	1.516	1.648	14.314	10.952
chr3	99254114	99254317	EM10E0738427-enhP	0	2.86398	0.0142517	0.974224	1.56911e-05	1.691	0.188	3.009	0	9.585	8.244	8.192	12.096	0.723	1.113	3.958	1.926	3.265	0.906	2.951	2.054	0.859	0.143	1.766	0	4.879	6.745	3.869	7.096	0.49	1.204	2.714	1.575	1.665	1.075	1.982	1.612	0	0
chr9	116242220	116242398	EM10E0920986-enhD	0	2.88585	0.0142517	0.121591	1.56945e-05	0	0	0	0	5.952	2.558	2.168	4.272	3.866	2.453	0	2.643	0	2.006	1.078	2.661	0	0	0	0	3.03	2.093	1.024	2.506	2.623	2.654	0	2.161	0	2.381	0.724	2.088	0.551	0.73
chr12	73039699	73039880	EM10E0539225-enhD	0	2.61818	0.0143412	2.21113	1.58962e-05	2.302	1.331	3.353	3.004	19.175	8.449	18.506	38.679	9.065	5.345	6.157	3.679	11.214	2.967	9.66	3.455	1.17	1.009	1.968	1.699	9.761	6.912	8.74	22.692	6.149	5.783	4.222	3.009	5.718	3.522	6.488	2.711	1.101	0.73
chr2	170324078	170324413	EM10E0720990-enhD	0	2.81953	0.0143476	1.1248	1.60285e-05	1.717	0.337	0.659	0.697	9.594	4.378	7.792	19.348	5.128	0.745	3.068	1.86	4.229	1.451	1.813	4.64	0.872	0.256	0.387	0.394	4.884	3.582	3.68	11.351	3.479	0.806	2.104	1.521	2.156	1.722	1.218	3.64	0.551	2.19
chr3	81931707	81931973	EM10E0733051-enhP	0	-2.76024	0.0143476	-0.251451	1.6001e-05	4.953	0.97	1.2	6.132	0	0	0	0	0.687	1.313	0.684	0	2.512	1.252	0	1.172	2.517	0.736	0.704	3.469	0	0	0	0	0.466	1.421	0.469	0	1.281	1.486	0	0.92	9.359	14.603
chr9	107700220	107700554	EM10E0918527-enhD	0	1.89409	0.0143476	3.15324	1.59749e-05	13.504	6.188	8.389	12.994	39.778	29.649	51.879	44.696	7.801	3.473	6.821	7.512	15.188	6.993	12.944	7.551	6.861	4.693	4.924	7.35	20.248	24.256	24.5	26.222	5.292	3.758	4.677	6.143	7.744	8.3	8.693	5.924	2.202	0.73
chr11	34065035	34065343	EM10E0499056-enhD	0	2.44912	0.0143831	0.463446	1.61099e-05	0.715	0.304	0	0	3.002	2.711	5.157	4.29	1.156	1.197	1.588	2.129	3.882	0.597	3.617	3.378	0.363	0.231	0	0	1.528	2.218	2.435	2.517	0.784	1.295	1.089	1.741	1.979	0.709	2.429	2.65	1.652	3.651
chr7	25789111	25789308	EM10E0844053-enhP	0	3.16291	0.0144589	1.96859	1.6237e-05	3.366	0.029	1.42	2.845	21.758	5.74	20.303	40.231	5.337	1.309	4.16	8.415	12.041	3.775	8.517	4.274	1.71	0.022	0.834	1.609	11.075	4.696	9.588	23.603	3.62	1.416	2.852	6.882	6.139	4.481	5.72	3.353	8.258	6.571
chr5	116589850	116590036	EM10E0800382-enhP	0	-3.12457	0.0145296	0.996827	1.63586e-05	16.565	6.682	4.555	4.76	0	0.194	4.074	0	4.54	3.003	3.067	2.737	2.093	2.519	0.832	5.441	8.416	5.068	2.674	2.692	0	0.159	1.924	0	3.08	3.249	2.103	2.238	1.067	2.99	0.559	4.269	0.551	0.73
chr11	85841242	85841514	EM10E0513848-enhD	0	2.73079	0.0145487	1.60969	1.64224e-05	1.618	0	3.941	0.867	9.325	10.289	13.845	10.448	5.652	3.868	7.22	3.774	6.721	2.122	3.211	3.884	0.822	0	2.313	0.49	4.747	8.418	6.538	6.13	3.834	4.185	4.951	3.086	3.427	2.519	2.157	3.047	1.652	0.73
chr11	117931054	117931263	EM10E0527515-enhD	0	2.69013	0.0145736	2.8691	1.64929e-05	9	2.15	3.63	11.741	95.107	14.344	51.426	42.225	6.608	2.46	8.213	7.64	23.585	4.689	11.353	3.341	4.573	1.631	2.131	6.641	48.412	11.735	24.286	24.772	4.483	2.662	5.631	6.248	12.026	5.565	7.625	2.621	6.606	6.571
chr11	4267762	4267968	EM10E0493213-enhP	0	3.38301	0.0146591	1.53563	1.6675e-05	0.399	0	0	2.873	23.067	7.774	2.578	16.347	10.569	2.086	6.061	6.476	3.807	3.082	6.151	11.977	0.203	0	0	1.625	11.742	6.36	1.217	9.59	7.17	2.257	4.156	5.296	1.941	3.658	4.131	9.397	6.056	7.301
chr9	107511603	107511806	EM10E0918340-enhD	0	2.6801	0.0146591	1.99022	1.66706e-05	1.778	2.326	1.339	7.419	35.112	7.58	29.106	23.773	3.224	4.896	6.159	3.09	8.176	2.07	3.018	2.223	0.903	1.764	0.786	4.197	17.873	6.201	13.746	13.947	2.187	5.297	4.223	2.527	4.169	2.457	2.027	1.744	3.854	4.381
chr10	127635105	127635452	EM10E0491876-enhP	0	2.43628	0.0147254	0.659441	1.67932e-05	0.524	0.441	0.466	0.423	6.977	3.795	5.811	4.436	3.917	1.789	1.445	1.42	1.616	1.006	2.881	1.715	0.266	0.334	0.274	0.239	3.552	3.105	2.744	2.602	2.657	1.936	0.991	1.161	0.824	1.194	1.935	1.346	4.404	4.381
chr6	66975271	66975508	EM10E0822862-enhD	0	-2.44145	0.0147766	-0.263647	1.68946e-05	2.427	0.944	2.112	3.147	0	0	0	0	1.106	1.912	0.559	0.378	0.722	0.68	1.207	0.743	1.233	0.716	1.24	1.78	0	0	0	0	0.75	2.069	0.383	0.309	0.368	0.807	0.811	0.583	0.551	2.19
chr10	28108327	28108531	EM10E0470917-CTCF	0	-2.71956	0.0148996	0.868988	1.70786e-05	3.769	12.371	3.95	5.094	0.047	0.307	0.837	0.917	3.279	2.582	4.389	5.94	1.651	0.711	2.219	2.163	1.915	9.382	2.319	2.881	0.024	0.251	0.395	0.538	2.224	2.794	3.009	4.858	0.842	0.844	1.49	1.697	1.101	0.73
chr17	42909493	42909703	EM10E0641481-enhD	0	2.68852	0.015216	0.264294	1.74855e-05	0	0	0.938	0	5.902	3.099	3.653	4.006	0	1.333	2.321	1.726	0.894	2.544	1.362	2.246	0	0	0.551	0	3.004	2.535	1.725	2.35	0	1.442	1.591	1.411	0.456	3.019	0.915	1.762	2.202	2.921
chr2	73038359	73038708	EM10E0699298-enhD	0	2.61448	0.0152369	2.35417	1.75539e-05	2.312	2.104	1.773	3.233	24.986	7.997	21.346	23.364	9.775	2.752	8.01	7.609	14.939	2.258	13.709	11.008	1.175	1.596	1.041	1.829	12.719	6.542	10.081	13.707	6.631	2.978	5.492	6.222	7.617	2.68	9.207	8.637	2.753	2.921
chr17	73906209	73906555	EM10E0648118-enhD	0	2.43413	0.0153653	0.263837	1.77465e-05	0.153	0	0	0	3.517	1.821	3.252	2.113	3.046	1.266	1.516	1.566	2.251	3.818	3.239	0.614	0.078	0	0	0	1.79	1.49	1.536	1.24	2.066	1.37	1.039	1.281	1.148	4.532	2.175	0.482	0.551	0.73
chr9	107702591	107702935	EM10E0918530-enhD	0	2.15287	0.0154371	2.81354	1.78743e-05	5.664	7.109	8.248	4.532	35.635	20.309	42.028	31.367	5.315	5.31	8.497	7.513	15.437	1.877	8.644	9.85	2.878	5.391	4.842	2.564	18.139	16.615	19.848	18.402	3.605	5.745	5.826	6.144	7.871	2.228	5.805	7.728	1.101	0.73
chr2	167853417	167853761	EM10E0719964-enhD	0	2.84065	0.0154535	1.82615	1.79383e-05	4.077	1.478	1.34	2.888	27.72	7.788	25.002	33.142	3.021	2.055	4.549	3.807	5.9	0.074	5.005	6.696	2.071	1.121	0.787	1.634	14.11	6.371	11.807	19.444	2.049	2.223	3.119	3.113	3.008	0.088	3.361	5.253	1.101	5.111
chr11	69046380	69046607	EM10E0507385-enhP	0	2.71178	0.0155484	1.57685	1.81841e-05	0.789	0.177	1.024	0.763	9.434	4.054	7.223	10.396	13.216	3.712	3.447	7.644	8.698	2.88	5.59	8.533	0.401	0.134	0.601	0.432	4.802	3.317	3.411	6.099	8.965	4.016	2.364	6.251	4.435	3.418	3.754	6.695	4.404	3.651
chr14	61684521	61684686	EM10E0584052-enhP	0	2.65569	0.0155484	1.82027	1.81322e-05	1.761	0.324	1.302	2.654	13.855	5.29	13.184	19.201	6.168	4.326	7.471	4.789	7.95	4.58	6.334	2.699	0.895	0.246	0.764	1.501	7.053	4.328	6.226	11.265	4.184	4.681	5.123	3.916	4.054	5.436	4.254	2.118	0.551	0.73
chr6	4505777	4505941	EM10E0812733-enhP	0	3.52055	0.0155484	1.75137	1.81711e-05	1.288	0	0.817	8.112	56.715	5.496	36.883	18.051	1.79	1.665	3.974	1.602	13.05	1.858	9.553	3.394	0.654	0	0.48	4.589	28.87	4.496	17.418	10.59	1.214	1.802	2.725	1.31	6.654	2.205	6.416	2.663	1.652	2.19
chr7	80844784	80844936	EM10E0854571-enhD	0	2.93768	0.0155537	1.23137	1.8275e-05	0	2.742	0	0	4.689	11.422	6.186	6.765	5.271	2.891	2.661	4.877	6.431	2.738	7.85	5.3	0	2.079	0	0	2.387	9.345	2.921	3.969	3.576	3.128	1.825	3.988	3.279	3.25	5.272	4.158	9.359	6.571
chr7	125602115	125602333	EM10E0863723-enhP	0	2.6597	0.0155537	0.664757	1.82809e-05	0.417	0.228	0.777	0	4.448	4.543	4.785	6.957	2.991	2.073	1.572	2.373	2.863	0	2.918	5.877	0.212	0.173	0.456	0	2.264	3.717	2.26	4.081	2.029	2.243	1.078	1.941	1.46	0	1.96	4.611	0.551	3.651
chr16	25042313	25042514	EM10E0619480-enhD	0	2.90357	0.0156696	0.841516	1.85539e-05	2.978	0	0	0.634	14.264	3.361	4.655	10.687	0.91	1.931	2.249	1.834	6.361	0.935	2.227	2.548	1.513	0	0	0.359	7.261	2.75	2.198	6.27	0.617	2.089	1.542	1.5	3.243	1.11	1.496	1.999	6.606	5.841
chr5	35648309	35648598	EM10E0786000-enhD	0	2.91207	0.0156696	0.545206	1.84848e-05	1.726	0.853	0	0.2	7.121	5.942	7.309	11.925	0	1.746	2.884	0.972	2.303	0	1.811	1.898	0.877	0.647	0	0.113	3.625	4.861	3.452	6.996	0	1.889	1.977	0.795	1.174	0	1.216	1.489	1.101	1.46
chrX	169978617	169978798	EM10E0932082-enhP	0	2.39914	0.0156696	2.07664	1.85477e-05	2.059	3	1.829	5.317	18.962	16.008	15.96	22.76	5.463	3.484	4.527	11.544	3.799	4.287	3.05	2.807	1.046	2.275	1.074	3.008	9.652	13.096	7.537	13.353	3.706	3.77	3.104	9.44	1.937	5.088	2.048	2.202	3.854	3.651
chr9	56104306	56104656	EM10E0905972-enhD	0	2.53255	0.0158913	0.740122	1.88626e-05	0	0.175	0.529	0.213	5.816	4.944	1.764	4.998	1.98	2.146	2.175	3.195	3.464	1.45	7.525	3.944	0	0.133	0.311	0.12	2.961	4.045	0.833	2.932	1.343	2.322	1.491	2.613	1.766	1.721	5.054	3.094	2.202	2.19
chr18	61042863	61043152	EM10E0662574-enhD	0	3.02442	0.0160224	1.12479	1.91114e-05	0	1.733	0	0.683	5.077	9.146	5.455	15.369	2.006	2.748	3.526	5.37	3.019	2.857	1.584	7.991	0	1.314	0	0.386	2.584	7.482	2.576	9.017	1.361	2.973	2.418	4.391	1.539	3.391	1.064	6.27	1.101	0
chr2	167541696	167541848	EM10E0719690-enhD	0	2.10586	0.0160224	2.80402	1.90954e-05	6.004	5.082	7.713	6.552	57.327	24.442	19.897	31.763	3.134	4.806	8.493	6.766	12.953	6.694	7.994	7.497	3.051	3.854	4.528	3.706	29.181	19.996	9.397	18.635	2.126	5.2	5.823	5.533	6.604	7.945	5.369	5.882	0.551	1.46
chr16	35870701	35870856	EM10E0622561-enhP	0	3.40258	0.0160943	1.99546	1.9244e-05	6.588	1.863	0.292	0.295	34.841	13.368	21.685	15.427	6.255	7.583	7.178	6.832	14.003	0.121	8.338	4.218	3.347	1.413	0.171	0.167	17.735	10.937	10.241	9.051	4.243	8.205	4.922	5.587	7.14	0.144	5.6	3.309	0	1.46
chr5	115535748	115536014	EM10E0800024-enhD	0	2.08433	0.0160944	2.82832	1.9291e-05	5.935	2.925	6.281	2.93	25.058	17.277	26.899	17.158	9.253	7.113	10.689	7.182	23.182	6.762	14.684	11.026	3.015	2.218	3.687	1.657	12.755	14.135	12.703	10.066	6.277	7.696	7.329	5.873	11.82	8.026	9.862	8.651	12.662	10.222
chrX	105070358	105070517	EM10E0928971-enhP	0	-2.83532	0.0162319	-0.482587	1.9503e-05	3.359	3.126	4.3	1.483	0	0	0	0	0	1.578	0	1.076	0	0	2.371	0	1.707	2.371	2.524	0.839	0	0	0	0	0	1.707	0	0.88	0	0	1.592	0	1.101	0.73
chr2	164443599	164443827	EM10E0717858-enhP	0	2.6652	0.0163507	0.6136	1.96933e-05	1.223	0	0	0.675	6.999	1.723	4.781	9.266	6.205	1.885	2.502	2.117	1.865	0.624	2.576	0.542	0.621	0	0	0.382	3.563	1.41	2.258	5.436	4.209	2.04	1.716	1.731	0.951	0.741	1.73	0.425	0.551	0
chr16	78427457	78427690	EM10E0627373-enhD	0	-2.53875	0.0163518	-0.12914	1.97422e-05	4.861	1.165	1.066	6.525	0	0	0.522	0	1.177	0.577	0.955	0.76	0.996	0.138	0.917	1.694	2.47	0.884	0.626	3.691	0	0	0.247	0	0.798	0.624	0.655	0.622	0.508	0.164	0.616	1.329	8.809	10.222
chr11	116108203	116108382	EM10E0526191-enhP	0	2.71441	0.0164596	3.34249	1.99202e-05	8.213	1.015	10.017	6.666	67.388	12.233	56.333	54.408	16.814	5.738	17.069	29.616	25.702	6.697	12.128	17.255	4.173	0.77	5.88	3.771	34.303	10.008	26.604	31.92	11.406	6.208	11.704	24.219	13.105	7.949	8.145	13.538	1.652	2.921
chr11	117242313	117242502	EM10E0527010-enhD	0	3.17278	0.0164896	0.696283	2.00045e-05	0	0	0	1.502	0.951	14.196	9.022	10.794	0.993	2.229	2.616	3.437	1.359	1.385	3.499	2.399	0	0	0	0.85	0.484	11.614	4.261	6.333	0.674	2.412	1.794	2.811	0.693	1.644	2.35	1.882	7.157	10.952
chr12	74284827	74285055	EM10E0539682-enhP	0	-2.72135	0.0165624	2.06789	2.01411e-05	18.006	13.124	9.592	16.017	1.07	3.57	2.144	1.403	13.317	1.392	8.683	5.038	11.385	3.933	6.643	6.463	9.149	9.953	5.631	9.06	0.545	2.921	1.013	0.823	9.034	1.506	5.954	4.12	5.805	4.668	4.461	5.071	1.652	2.19
chr5	35670120	35670409	EM10E0786006-enhD	0	2.29431	0.0166078	2.28348	2.03014e-05	4.803	3.09	1.977	3.355	30.185	14.306	14.439	19.984	10.206	3.074	8.079	6.272	9.813	3.135	3.267	5.981	2.44	2.343	1.161	1.898	15.365	11.704	6.819	11.724	6.923	3.326	5.54	5.129	5.003	3.721	2.194	4.693	12.112	7.301
chr5	115546984	115547313	EM10E0800035-enhD	0	2.0213	0.0166078	2.81589	2.02575e-05	7.082	6.125	3.575	6.018	29.862	19.326	30.543	24.677	8.585	5.346	10.29	7.032	17.4	3.252	9.207	10.176	3.598	4.645	2.099	3.404	15.201	15.811	14.424	14.477	5.824	5.784	7.056	5.751	8.872	3.86	6.183	7.984	5.505	5.841
chr9	47942983	47943213	EM10E0904082-enhD	0	-2.64987	0.0166078	0.654684	2.03412e-05	2.845	5.27	5.645	6.726	1.047	0.709	0	0.154	1.987	0.687	1.904	3.976	3.506	2.247	2.107	1.038	1.446	3.997	3.314	3.805	0.533	0.58	0	0.09	1.348	0.743	1.306	3.251	1.788	2.667	1.415	0.814	9.91	5.841
chr12	112169230	112169573	EM10E0549528-enhD	0	2.62631	0.016614	1.47022	2.04454e-05	4.012	2.954	1.787	2.378	28.559	18.875	14.737	22.198	1.915	1.039	1.287	3.42	5.668	2.297	0.083	0.69	2.038	2.24	1.049	1.345	14.537	15.442	6.96	13.023	1.299	1.124	0.882	2.797	2.89	2.726	0.056	0.541	3.303	3.651
chr5	137608252	137608481	EM10E0807747-enhD	0	2.64932	0.016614	2.12692	2.04106e-05	4.203	0.192	5.128	1.891	31.027	10.39	15.475	17.481	7.27	4.552	4.913	5.425	12.083	3.541	4.659	5.851	2.135	0.146	3.01	1.07	15.794	8.5	7.308	10.256	4.932	4.925	3.369	4.436	6.161	4.203	3.129	4.591	0.551	0.73
chr1	135626336	135626515	EM10E0452212-enhD	0	2.66285	0.0166944	0.641076	2.08279e-05	0	0	0	1.196	3.892	2.576	3.698	6.871	7.285	1.316	4.943	5.006	0.771	0.375	3.037	3.777	0	0	0	0.677	1.981	2.107	1.746	4.031	4.942	1.424	3.389	4.094	0.393	0.445	2.04	2.963	6.056	5.111
chr18	37217912	37218113	EM10E0657987-enhD	0	-3.05875	0.0166944	1.13284	2.07727e-05	8.336	6.868	8.832	9.623	0	2.964	0	0.827	5.231	2.641	3.646	2.381	8.133	1.963	3.918	0.534	4.235	5.209	5.184	5.443	0	2.425	0	0.485	3.549	2.858	2.5	1.947	4.147	2.33	2.631	0.419	0	0.73
chr2	33632561	33632796	EM10E0692410-enhD	0	2.87088	0.0166944	0.391717	2.08358e-05	0.887	1.367	0	0	8.525	5.515	4.479	10.591	0.839	0.973	0	1.699	1.786	2.536	0.645	0.689	0.451	1.037	0	0	4.339	4.512	2.115	6.213	0.569	1.053	0	1.389	0.911	3.01	0.433	0.541	0.551	1.46
chr6	127995784	127996134	EM10E0835948-CTCF	0	-2.15921	0.0166944	4.29772	2.07588e-05	64.247	88.048	97.086	75.381	12.182	14.811	37.726	18.43	3.506	12.154	9.355	4.824	107.35	33.636	65.392	66.702	32.643	66.774	56.99	42.639	6.201	12.117	17.816	10.812	2.378	13.15	6.414	3.945	54.736	39.923	43.917	52.333	3.303	1.46
chr9	64020358	64020702	EM10E0909195-enhP	0	2.26596	0.0166944	3.20578	2.06835e-05	11.379	5.375	3.591	12.679	49.327	16.101	52.295	61.218	10.148	2.631	9.611	9.165	24.781	7.247	18.526	11.062	5.782	4.076	2.108	7.172	25.109	13.172	24.697	35.915	6.884	2.847	6.59	7.495	12.635	8.601	12.442	8.679	2.202	2.19
chrX	169880319	169880655	EM10E0932039-enhP	0	2.69411	0.0166944	0.98458	2.06206e-05	1.79	0.524	1.067	0	7.119	7.319	7.839	8.365	1.948	1.518	3.259	4.588	1.34	2.601	1.513	2.747	0.909	0.397	0.626	0	3.624	5.988	3.702	4.908	1.321	1.642	2.235	3.752	0.683	3.087	1.016	2.155	0	0
chr5	115542212	115542394	EM10E0800029-enhP	0	2.30804	0.0167176	2.22737	2.09133e-05	5.079	2.994	1.494	4.772	22.792	18.557	15.808	22.749	6.028	3.557	3.018	2.697	13.398	2.552	9.894	5.594	2.581	2.271	0.877	2.699	11.602	15.182	7.465	13.346	4.089	3.849	2.069	2.206	6.831	3.029	6.645	4.389	1.652	1.46
chr11	117914503	117914842	EM10E0527509-enhD	0	2.58292	0.016751	2.34096	2.10039e-05	5.782	1.072	4.475	4.556	38.983	10.954	28.669	34.477	3.676	1.811	5.757	8.933	9.914	1.299	11.045	6.389	2.938	0.813	2.627	2.577	19.844	8.962	13.539	20.227	2.494	1.959	3.947	7.305	5.055	1.542	7.418	5.013	3.303	4.381
chr11	108154116	108154427	EM10E0523432-enhD	0	-2.46109	0.016805	0.194769	2.11204e-05	3.095	1.328	2.04	4.216	0	0.293	0	0.02	0.905	1.315	4.27	2.122	1.829	1.316	2.035	1.113	1.573	1.007	1.197	2.385	0	0.24	0	0.012	0.614	1.423	2.928	1.735	0.933	1.562	1.367	0.873	2.202	1.46
chr3	99253558	99253762	EM10E0738425-prom	0	3.0689	0.0169122	1.63428	2.13044e-05	3.654	0	2.135	3.196	32.248	6.911	25.065	22.76	1.309	2.446	3.35	3.145	5.509	0.309	7.705	3.909	1.857	0	1.253	1.808	16.415	5.654	11.837	13.353	0.888	2.647	2.297	2.572	2.809	0.367	5.175	3.067	1.101	0.73
chr7	142484868	142485070	EM10E0868891-enhD	0	2.43917	0.0169208	1.92111	2.13645e-05	3.777	1.098	5.121	2.572	13.224	12.136	26.378	29.897	3.907	2.34	1.172	3.761	6.617	2.113	4.84	5.742	1.919	0.833	3.006	1.455	6.731	9.929	12.457	17.54	2.65	2.532	0.804	3.076	3.374	2.508	3.251	4.505	2.202	1.46
chr7	141671146	141671306	EM10E0868627-enhD	0	-2.66364	0.0169743	-0.355749	2.14814e-05	2.824	3.585	1.589	2.391	0	0	0	0	0	0	0.85	1.846	0	1.158	0.999	1.48	1.435	2.719	0.933	1.352	0	0	0	0	0	0	0.583	1.51	0	1.374	0.671	1.161	0.551	0.73
chr11	116106678	116107014	EM10E0526187-enhD	0	2.38547	0.01708	2.28011	2.18139e-05	2.332	2.031	3.87	1.912	24.386	6.551	17.376	22.054	7.44	3.56	6.15	6.631	13.183	4.559	11.915	6.554	1.185	1.54	2.272	1.082	12.413	5.359	8.206	12.939	5.047	3.852	4.217	5.423	6.722	5.411	8.002	5.142	0	0.73
chr17	27048595	27048816	EM10E0636426-enhD	0	2.98237	0.01708	1.92353	2.17764e-05	2.682	0	5.189	0.577	17.753	8.079	17.972	17.061	7.991	2.471	2.749	9.897	11.271	3.547	7.402	5.477	1.363	0	3.046	0.326	9.037	6.61	8.487	10.009	5.421	2.674	1.885	8.093	5.747	4.21	4.971	4.297	0	2.921
chr17	45874203	45874404	EM10E0642465-enhD	0	2.76468	0.01708	1.36034	2.18043e-05	1.81	0.742	0	0.395	5.846	3.918	8.193	14.48	8.51	3.338	3.014	6.728	6.334	1.71	5.811	4.189	0.92	0.563	0	0.223	2.976	3.205	3.869	8.495	5.773	3.612	2.067	5.502	3.23	2.03	3.903	3.287	3.303	1.46
chr9	102943241	102943510	EM10E0917072-enhD	0	2.42895	0.01708	0.262644	2.17259e-05	0.273	0	0.132	0	3.223	4.035	2.365	2.556	0.456	1.304	3.066	2.801	1.119	1.387	2.784	2.084	0.139	0	0.077	0	1.641	3.301	1.117	1.5	0.309	1.411	2.102	2.291	0.571	1.646	1.87	1.635	3.854	5.841
chr11	94876754	94876992	EM10E0516511-enhD	0	2.77983	0.0172449	1.26507	2.25551e-05	1.899	2.876	0.323	3.144	26.926	9.631	10.919	21.455	1.314	3.145	2.055	1.549	4.281	0.677	0.41	1.633	0.965	2.181	0.19	1.778	13.706	7.879	5.157	12.587	0.891	3.403	1.409	1.267	2.183	0.804	0.275	1.281	3.303	0.73
chr15	78573104	78573301	EM10E0604538-enhP	0	2.50055	0.0172449	0.80944	2.22364e-05	0.626	0.941	0	0.33	6.226	3.949	5.521	5.188	2.284	1.857	2.429	5.903	1.976	1.799	3.007	1.911	0.318	0.714	0	0.187	3.169	3.231	2.607	3.044	1.549	2.009	1.666	4.827	1.008	2.135	2.019	1.499	6.606	5.841
chr2	75633792	75634141	EM10E0700122-enhP	0	2.38316	0.0172449	0.736741	2.2527e-05	0.076	0.488	0.04	0.6	6.872	2.691	4.45	2.53	2.944	1.462	2.292	2.463	4.17	1.881	4.499	4.425	0.039	0.37	0.023	0.339	3.498	2.202	2.102	1.484	1.997	1.582	1.572	2.014	2.126	2.233	3.022	3.472	2.753	4.381
chr2	167878600	167878774	EM10E0719984-enhD	0	2.86011	0.0172449	1.06394	2.25466e-05	2.378	0.736	0	0.332	9.558	4.493	8.066	12.13	1.452	1.29	3.339	2.856	2.841	0.663	5.194	8.085	1.208	0.558	0	0.188	4.865	3.676	3.809	7.116	0.985	1.396	2.289	2.336	1.449	0.787	3.488	6.343	1.101	0.73
chr4	10932826	10933110	EM10E0750312-enhD	0	2.49384	0.0172449	0.0674341	2.20995e-05	0	0	0	0	1.967	4.61	2.71	1.836	1.965	1.801	0.448	2.388	0.768	0.378	3.271	2.331	0	0	0	0	1.001	3.772	1.28	1.077	1.333	1.949	0.307	1.953	0.392	0.449	2.197	1.829	0.551	1.46
chr5	117159501	117159675	EM10E0800499-enhD	0	2.84281	0.0172449	1.00485	2.25764e-05	0	0	2.242	0	2.934	6.608	10.378	4.501	1.659	4.525	5.43	2.247	4.46	4.544	4.468	3.071	0	0	1.316	0	1.493	5.406	4.901	2.641	1.125	4.896	3.723	1.838	2.274	5.393	3.001	2.409	3.854	3.651
chr7	56550263	56550424	EM10E0850033-enhD	0	-2.78334	0.0172449	-0.167189	2.25679e-05	8.657	0.392	1.811	4.572	0	0	0	0.026	0	0.413	2.709	0.493	3.19	0	1.495	1.898	4.398	0.297	1.063	2.586	0	0	0	0.015	0	0.447	1.857	0.403	1.627	0	1.004	1.489	1.101	2.19
chr7	142498540	142498889	EM10E0868900-prom	0	2.62506	0.0172449	0.767869	2.23149e-05	1.328	0.455	0.44	3.695	10.966	6.622	15.884	9.429	1.406	1.283	0.364	0.852	0.973	0.962	1.529	1.125	0.675	0.345	0.258	2.09	5.582	5.418	7.501	5.532	0.954	1.388	0.25	0.697	0.496	1.142	1.027	0.883	0	0.73
chr7	142524633	142524932	EM10E0868925-enhD	0	2.77601	0.0172449	0.53617	2.24908e-05	0	0.358	0.237	2.84	12.95	2.995	6.665	8.018	1.03	0.973	3.036	0.974	3.454	0.386	0.67	0.853	0	0.272	0.139	1.606	6.592	2.45	3.148	4.704	0.699	1.053	2.082	0.797	1.761	0.458	0.45	0.669	3.854	5.841
chr9	31243966	31244261	EM10E0899588-K4m3	0	2.47266	0.0172449	0.203615	2.23174e-05	1.413	0	0	0	5.496	2.579	3.362	3.289	2.43	0.235	1.419	1.07	1.629	0.769	1.261	1.976	0.718	0	0	0	2.798	2.11	1.588	1.93	1.648	0.254	0.973	0.875	0.831	0.913	0.847	1.55	3.854	3.651
chrX	169906104	169906452	EM10E0932053-enhD	0	2.76779	0.0172449	0.765114	2.21658e-05	0	0.313	1.478	0.214	8.986	4.144	3.71	9.241	0.864	2.055	1.314	2.54	1.286	3.707	4.26	3.007	0	0.237	0.868	0.121	4.574	3.39	1.752	5.421	0.586	2.223	0.901	2.077	0.656	4.4	2.861	2.359	0	0
chr6	83763227	83763377	EM10E0825041-enhP	0	2.90016	0.0173273	1.37629	2.27346e-05	1.722	0	1.471	2.021	15.197	6.236	12.584	15.636	2.951	1.257	4.498	3.652	7.346	2.246	5.509	0.594	0.875	0	0.863	1.143	7.736	5.102	5.943	9.173	2.002	1.36	3.084	2.986	3.746	2.666	3.7	0.466	0	2.921
chr1	161072235	161072430	EM10E0456833-enhP	0	2.58885	0.0173366	0.881235	2.28493e-05	0	0.226	0.091	0	2.931	0.895	4.27	7.916	8.772	4.968	4.066	5.556	3.087	3.559	8.069	2.014	0	0.171	0.053	0	1.492	0.732	2.017	4.644	5.951	5.375	2.788	4.544	1.574	4.224	5.419	1.58	11.011	5.111
chr1	184730216	184730466	EM10E0463326-enhD	0	2.67137	0.0173366	0.172134	2.30495e-05	0	0.459	0	1.059	8.746	3.195	3.387	5.95	0.616	0.643	0.035	0	1.06	1.047	2.901	3.384	0	0.348	0	0.599	4.452	2.614	1.6	3.491	0.418	0.696	0.024	0	0.54	1.243	1.948	2.655	6.056	7.301
chr17	31850391	31850740	EM10E0639164-enhD	0	2.5153	0.0173366	2.2889	2.29197e-05	3.716	8.831	5.324	0.875	26.67	25.743	27.794	18.25	3.874	1.7	6.513	3.344	9.748	4.7	7.768	3.509	1.888	6.697	3.125	0.495	13.576	21.061	13.126	10.707	2.628	1.839	4.466	2.735	4.97	5.578	5.217	2.753	0	0.73
chr2	167712992	167713237	EM10E0719851-enhD	0	2.76245	0.0173366	1.12798	2.3038e-05	0.012	1.498	2.268	0.57	12.672	6.312	8.993	9.861	4.596	1.68	2.494	2.984	6.177	0.827	2.686	1.099	0.006	1.136	1.331	0.322	6.45	5.164	4.247	5.785	3.118	1.818	1.71	2.44	3.15	0.982	1.804	0.862	1.652	1.46
chr2	167834958	167835121	EM10E0719943-enhP	0	2.93839	0.0173366	0.710585	2.29187e-05	0	0.375	0	0.664	11.365	0.617	6.544	10.77	5.018	1.31	0.639	2.711	3.202	3.492	1.92	3.402	0	0.284	0	0.376	5.785	0.505	3.09	6.318	3.404	1.417	0.438	2.217	1.633	4.145	1.289	2.669	0.551	1.46
chr8	79080156	79080369	EM10E0881904-enhD	0	-2.72674	0.0173366	1.62964	2.29546e-05	11.008	8.958	5.744	14.389	1.538	0.962	0.461	1.96	3.931	6.605	7.006	11.158	4.602	0.914	4.827	4.333	5.593	6.794	3.372	8.139	0.783	0.787	0.218	1.15	2.667	7.146	4.804	9.125	2.346	1.085	3.242	3.4	5.505	4.381
chr10	69352530	69352700	EM10E0478129-enhP	0	2.108	0.0173462	3.04591	2.31326e-05	3.297	6.681	5.413	4.415	26.686	14.912	33.614	22.827	14.888	8.227	24.766	9.656	14.473	7.407	16.245	12.894	1.675	5.067	3.177	2.497	13.584	12.2	15.874	13.392	10.099	8.901	16.981	7.896	7.379	8.791	10.91	10.116	2.202	0.73
chr6	83712125	83712412	EM10E0825020-prom	0	2.44479	0.0173462	1.8183	2.31632e-05	4.908	2.172	2.382	2.833	20.36	7.682	29.022	31.545	2.909	0.478	5.138	0.986	6.456	2.736	4.967	3.336	2.494	1.647	1.398	1.602	10.364	6.285	13.706	18.507	1.973	0.517	3.523	0.806	3.292	3.247	3.336	2.617	4.404	6.571
chr17	27057776	27057945	EM10E0636437-enhP	0	3.08991	0.0174277	1.5974	2.33523e-05	0	1.301	2.682	2.69	24.432	7.837	15.003	18.328	2.918	1.115	2.832	4.832	5.163	2.01	14.17	1.749	0	0.987	1.574	1.522	12.437	6.412	7.085	10.753	1.979	1.206	1.942	3.951	2.633	2.386	9.517	1.372	0.551	0.73
chr5	115545722	115546071	EM10E0800034-enhP	0	2.07206	0.0174277	3.07249	2.33735e-05	9.61	4.783	11.421	3.584	25.428	28.641	39.657	34.977	8.844	8.559	8.046	8.345	22.108	7.158	8.824	10.729	4.883	3.627	6.704	2.027	12.944	23.432	18.728	20.52	5.999	9.261	5.517	6.824	11.272	8.496	5.926	8.418	0.551	1.46
chr10	95313268	95313421	EM10E0485845-enhP	0	3.06844	0.0174419	-0.00679737	2.35866e-05	0	0	0	0.157	1.175	7.689	5.657	6.925	0	4.086	0	1.105	0	0.421	2.464	3.201	0	0	0	0.089	0.598	6.29	2.672	4.063	0	4.421	0	0.904	0	0.5	1.655	2.511	5.505	2.921
chr17	27063748	27064089	EM10E0636441-enhD	0	2.62281	0.0174419	1.81925	2.34996e-05	1.196	1.02	3.392	2.893	20.074	8.308	16.202	20.787	8.643	0.833	3.574	3.303	6.535	2.071	8.636	3.864	0.608	0.774	1.991	1.636	10.218	6.797	7.652	12.195	5.863	0.901	2.451	2.701	3.332	2.458	5.8	3.032	3.303	2.19
chr2	93452592	93452840	EM10E0703191-prom	0	2.70165	0.0174419	0.848935	2.36958e-05	0	0	0.62	1.862	4.92	5.486	3.622	10.689	5.695	2.576	3.924	2.792	3.853	0.227	1.703	2.808	0	0	0.364	1.053	2.504	4.488	1.711	6.271	3.863	2.787	2.691	2.283	1.965	0.269	1.144	2.203	0.551	0.73
chr5	41705972	41706301	EM10E0787129-K4m3	0	-2.77851	0.0174419	-0.0775801	2.36969e-05	4.023	0.878	3.234	3.722	0	0	0	0	4	3.257	1.686	0	0.865	1.534	0	0.886	2.044	0.666	1.898	2.105	0	0	0	0	2.713	3.524	1.156	0	0.441	1.821	0	0.695	0	0
chr5	140565489	140565728	EM10E0808966-enhP	0	2.31456	0.0174419	2.41047	2.35723e-05	6.569	1.776	6.34	3.966	51.304	13.885	32.404	16.498	8.436	5.614	3.377	5.096	5.534	2.505	6.95	5.911	3.338	1.347	3.722	2.243	26.115	11.36	15.303	9.679	5.723	6.074	2.316	4.167	2.822	2.973	4.668	4.638	2.202	1.46
chr8	121272429	121272627	EM10E0892571-K4m3	0	2.60746	0.0174419	0.637717	2.36605e-05	1.734	0	0	0	6.729	1.735	4.383	4.879	3.378	2.618	2.078	2.921	5.049	1.044	3.765	0.818	0.881	0	0	0	3.425	1.419	2.07	2.862	2.292	2.833	1.425	2.389	2.574	1.239	2.529	0.642	0.551	2.19
chr14	96518598	96518823	EM10E0589467-enhP	0	-2.79257	0.0177265	0.790855	2.41665e-05	3.547	3.951	8.652	5.571	0	0	0.281	2.465	0.77	1.01	2.551	3.648	3.952	1.128	5.093	5.335	1.802	2.996	5.079	3.151	0	0	0.133	1.446	0.522	1.093	1.749	2.983	2.015	1.339	3.42	4.186	7.708	5.841
chr4	124985532	124985739	EM10E0768126-enhP	0	2.15968	0.0177265	1.94339	2.42237e-05	2.934	2.069	1.761	5.555	16.224	11.705	20.215	15.044	3.417	2.25	3.498	2.105	7.297	4.073	4.829	6.493	1.491	1.569	1.034	3.142	8.259	9.576	9.547	8.826	2.318	2.434	2.398	1.721	3.721	4.834	3.243	5.094	9.91	5.111
chr5	139368748	139368929	EM10E0808388-enhP	0	2.53832	0.0177265	2.69879	2.42382e-05	4.458	0.38	6.292	9.663	41.987	16.479	22.731	31.816	8.095	2.964	5.044	5.333	17.988	12.549	9.251	13.43	2.265	0.288	3.693	5.466	21.373	13.482	10.735	18.666	5.491	3.207	3.459	4.361	9.172	14.894	6.213	10.537	2.202	2.921
chr7	142506065	142506371	EM10E0868906-enhP	0	2.74542	0.0177562	1.23348	2.43305e-05	0.604	1.1	1.61	2.492	13.997	7.416	15.563	15.357	0	1.368	0.906	3.141	7.86	1.72	4.301	2.745	0.307	0.834	0.945	1.41	7.125	6.067	7.35	9.01	0	1.48	0.621	2.569	4.008	2.041	2.889	2.154	0.551	1.46
chr19	32906893	32907102	EM10E0676674-enhD	0	2.74694	0.0178227	0.750994	2.44735e-05	0.828	0	0	1.45	8.372	3.214	6.435	5.715	1.243	1.074	0.414	4.044	6.99	1.381	1.675	6.159	0.421	0	0	0.82	4.262	2.629	3.039	3.353	0.843	1.162	0.284	3.307	3.564	1.639	1.125	4.832	13.213	6.571
chr16	17797661	17797895	EM10E0617145-enhP	0	2.39687	0.0178391	2.3957	2.4548e-05	1.417	4.363	6.921	1.902	25.754	9.471	19.952	26.998	4.154	5.005	4.106	3.577	14.232	6.402	13.319	10.293	0.72	3.309	4.063	1.076	13.11	7.748	9.422	15.839	2.818	5.415	2.815	2.925	7.257	7.599	8.945	8.076	11.561	4.381
chr2	167539060	167539269	EM10E0719684-enhP	0	2.47694	0.0179269	2.67859	2.47209e-05	7.722	4.19	4.421	2.072	55.626	10.894	29.725	30.048	12.801	4.934	8.839	3.274	7.188	5.96	14.735	6.905	3.923	3.178	2.595	1.172	28.315	8.913	14.038	17.628	8.684	5.339	6.061	2.677	3.665	7.074	9.896	5.417	6.056	5.841
chr11	72103612	72103954	EM10E0508759-enhD	0	-2.44702	0.0179814	0.25918	2.48484e-05	2.926	2.784	3.687	3.032	0	0.427	0	0.34	0.457	1.204	1.611	1.167	3.94	2.477	1.274	1.598	1.487	2.111	2.164	1.715	0	0.349	0	0.199	0.31	1.303	1.105	0.954	2.009	2.94	0.856	1.254	1.652	1.46
chr1	52847613	52847956	EM10E0437407-enhD	0	2.7581	0.0181342	0.197427	2.53762e-05	0	0	0	0	6.58	3.557	2.032	2.011	1.789	3.156	1.936	0.356	1.449	3.334	0.064	4.992	0	0	0	0	3.349	2.91	0.96	1.18	1.214	3.415	1.327	0.291	0.739	3.957	0.043	3.917	1.652	2.19
chr17	28513926	28514257	EM10E0637370-enhD	0	2.25507	0.0181342	2.33933	2.52142e-05	2.979	2.767	3.31	5.044	30.186	9.361	17.97	28.569	6.949	2.416	6.835	8.922	6.816	3.322	9.141	5.552	1.514	2.098	1.943	2.853	15.366	7.658	8.486	16.761	4.714	2.614	4.687	7.296	3.475	3.943	6.139	4.356	0	1.46
chr2	33634049	33634280	EM10E0692412-enhD	0	3.17744	0.0181342	0.647008	2.51666e-05	2.16	1.018	0	1.552	18.263	9.191	8.101	23.203	0.594	0.732	0.956	0.987	0	2.354	1.61	0	1.097	0.772	0	0.878	9.296	7.519	3.826	13.613	0.403	0.792	0.656	0.807	0	2.794	1.081	0	0	2.19
chr2	33638861	33639074	EM10E0692424-enhP	0	2.44577	0.0181342	1.34241	2.5324e-05	2.232	1.373	2.054	1.773	14.486	7.928	14.781	17.283	2.191	0.996	3.781	0.88	4.058	3.29	1.122	1.72	1.134	1.041	1.206	1.003	7.374	6.486	6.98	10.14	1.486	1.078	2.593	0.72	2.069	3.905	0.754	1.349	3.854	3.651
chr4	140945011	140945231	EM10E0775412-enhD	0	2.72885	0.0181342	1.56581	2.52358e-05	2.614	0	0.493	2.089	14.331	5.321	11.94	8.593	3.554	2.092	7.088	5.378	9.439	4.039	5.729	2.99	1.328	0	0.289	1.182	7.295	4.353	5.639	5.041	2.411	2.264	4.86	4.398	4.813	4.794	3.848	2.346	1.652	0
chr7	142442671	142443009	EM10E0868850-enhP	0	2.72435	0.0181342	0.744886	2.53248e-05	0	0.928	0.904	0.32	3.23	5.097	10.311	10.688	1.153	0.681	1.254	1.844	4.175	3.427	3.769	1.03	0	0.704	0.531	0.181	1.644	4.17	4.869	6.27	0.782	0.737	0.86	1.508	2.129	4.068	2.531	0.808	0	0.73
chr2	91082880	91083229	EM10E0702111-enhD	0	2.23367	0.018193	3.10479	2.55114e-05	8.198	1.293	9.423	7.803	44.167	15.685	36.708	33.435	6.949	6.644	8.643	8.934	26.523	7.777	16.076	22.769	4.165	0.981	5.531	4.414	22.482	12.832	17.336	19.615	4.714	7.189	5.926	7.306	13.524	9.231	10.797	17.864	2.202	0.73
chr11	117267876	117268109	EM10E0527050-enhP	0	2.2557	0.0182054	2.5774	2.55817e-05	4.874	1.452	3.002	6.928	17.307	17.973	24.133	25.125	7.372	6.674	9.406	7.972	21.475	3.428	7.468	6.75	2.476	1.101	1.762	3.919	8.81	14.704	11.397	14.74	5.001	7.221	6.449	6.519	10.95	4.069	5.016	5.296	2.753	1.46
chr9	107692912	107693260	EM10E0918514-K4m3	0	2.13425	0.0182129	2.57662	2.56452e-05	5.565	3.901	5.226	3.159	14.005	25.07	27.565	25.747	10.177	4.063	8.739	4.875	8.689	4.077	11.446	6.648	2.827	2.958	3.068	1.787	7.129	20.51	13.018	15.105	6.904	4.396	5.992	3.987	4.43	4.839	7.687	5.216	0.551	0.73
chr15	51978518	51978868	EM10E0598714-enhD	0	-2.44013	0.0183097	-0.205887	2.58347e-05	1.652	2.906	3.344	1.773	0	0.168	0	0	1.285	0.907	0.949	0.582	0.394	0.15	1.091	2.203	0.839	2.204	1.963	1.003	0	0.137	0	0	0.872	0.981	0.651	0.476	0.201	0.178	0.733	1.728	0.551	1.46
chr1	66321836	66322170	EM10E0440277-enhP	0	-2.13411	0.0184954	2.83748	2.62582e-05	20.567	17.654	19.397	18	2.653	4.738	5.007	5.33	16.877	8.105	10.268	18.366	13.27	4.264	16.295	9.09	10.45	13.388	11.386	10.182	1.35	3.876	2.365	3.127	11.449	8.769	7.041	15.019	6.766	5.061	10.944	7.132	2.202	1.46
chr12	72236401	72236567	EM10E0539004-enhP	0	-2.29865	0.0184954	2.87703	2.62561e-05	32.314	17.818	10.659	26.506	4.526	3.943	3.494	4.268	18.87	6.12	18.831	22.317	20.112	4.326	10.695	7.157	16.418	13.513	6.257	14.993	2.304	3.226	1.65	2.504	12.801	6.622	12.912	18.25	10.255	5.135	7.183	5.615	2.202	2.19
chr2	75612987	75613153	EM10E0700110-enhD	0	2.62097	0.0184954	0.99711	2.62276e-05	0	1.543	0.427	0.029	7.582	5.304	4.523	5.106	3.739	1.912	5.256	4.858	1.98	2.62	3.903	4.109	0	1.17	0.251	0.016	3.859	4.339	2.136	2.996	2.536	2.069	3.604	3.973	1.01	3.11	2.621	3.224	4.955	2.19
chr9	113812005	113812350	EM10E0920244-enhP	0	-2.51184	0.0185202	2.54751	2.63473e-05	14.664	26.673	16.134	21.484	1.731	7.892	3.566	2.366	11.709	10.683	8.774	5.584	6.387	3.677	14.112	8.53	7.451	20.228	9.471	12.152	0.881	6.457	1.684	1.388	7.943	11.559	6.016	4.566	3.257	4.364	9.478	6.692	1.652	0
chr11	49092784	49093132	EM10E0501154-enhD	0	2.5821	0.0185806	0.312153	2.65495e-05	0	0	0.249	0.263	3.598	1.608	3.596	6.143	4.293	2.163	0.589	6.49	0.492	0.93	1.63	1.169	0	0	0.146	0.149	1.831	1.316	1.698	3.604	2.912	2.34	0.404	5.307	0.251	1.104	1.095	0.917	5.505	5.111
chr15	80054012	80054353	EM10E0605446-enhD	0	2.13948	0.0185806	2.37694	2.65548e-05	3.786	3.342	3.97	3.041	22.635	18.073	21.518	12.922	5.778	2.008	7.971	4.832	16.18	4.708	8.903	7.04	1.924	2.535	2.33	1.72	11.522	14.786	10.162	7.581	3.92	2.173	5.466	3.951	8.25	5.588	5.979	5.523	3.854	2.921
chr17	46026342	46026628	EM10E0642542-enhD	0	2.83425	0.0185806	2.28479	2.66167e-05	6.628	2.627	0.758	1.321	27.785	32.993	19.571	8.884	11.028	8.762	6.558	5.134	6.083	6.956	4.254	5.28	3.368	1.992	0.445	0.747	14.143	26.992	9.243	5.212	7.481	9.48	4.497	4.198	3.102	8.256	2.857	4.143	0	2.921
chr7	142483119	142483469	EM10E0868890-enhD	0	2.76171	0.0185806	1.71355	2.66494e-05	0.637	1.715	3.203	7.87	19.851	12.897	27.427	27.933	1.258	1.172	3.32	4.341	5.886	0.18	3.851	4.829	0.324	1.301	1.88	4.452	10.105	10.551	12.953	16.388	0.853	1.268	2.276	3.55	3.001	0.214	2.586	3.789	0.551	0.73
chr12	117153700	117154001	EM10E0550527-enhD	0	-1.96556	0.0186776	3.05153	2.68429e-05	24.831	22.175	34.052	30.395	7.2	8.56	7.048	6.329	8.393	7.137	17.209	13.62	9.147	4.116	12.462	11.405	12.616	16.817	19.989	17.193	3.665	7.003	3.328	3.713	5.694	7.722	11.8	11.138	4.664	4.885	8.369	8.948	1.652	1.46
chr2	33629698	33630009	EM10E0692404-enhD	0	2.63684	0.0188391	0.740204	2.71846e-05	2.246	1.445	0.291	0.039	6.814	6.833	7.717	10.527	1.184	0.869	2.01	2.213	2.708	0.509	0.969	1.796	1.141	1.096	0.171	0.022	3.469	5.59	3.644	6.176	0.803	0.94	1.378	1.81	1.381	0.604	0.651	1.409	0.551	0.73
chr3	37399642	37399840	EM10E0727528-enhD	0	2.71923	0.0188391	0.493152	2.71456e-05	0.785	0	1.294	0	5.643	4.983	6.356	5.54	0	0.406	2.176	2.397	4.881	0.244	2.694	2.893	0.399	0	0.76	0	2.872	4.077	3.002	3.25	0	0.439	1.492	1.96	2.489	0.29	1.809	2.27	2.753	2.19
chr17	34995892	34996154	EM10E0640396-enhD	0	2.97685	0.0189856	1.02932	2.74512e-05	0.728	0.182	1.767	0.67	26.163	6.829	10.276	4.591	3.012	4.036	1.557	3.273	4.216	0	1.657	2.627	0.37	0.138	1.037	0.379	13.318	5.587	4.853	2.693	2.043	4.367	1.068	2.677	2.15	0	1.113	2.061	6.606	3.651
chr2	22986074	22986302	EM10E0687842-enhD	0	-2.76666	0.0191423	0.109445	2.79951e-05	4.054	2.549	3.465	3.587	0	0.416	0	0	0.369	3.526	0.697	1.51	0.545	4.84	0.509	0.923	2.06	1.933	2.034	2.029	0	0.34	0	0	0.25	3.815	0.478	1.235	0.278	5.745	0.342	0.724	7.157	13.142
chr4	84675733	84675954	EM10E0759912-enhP	0	2.78357	0.0191423	1.23493	2.79453e-05	0.08	0.874	1.177	2.504	16.242	3.52	13.241	11.948	2.025	0.978	1.686	3.806	6.41	1.324	4.782	3.737	0.041	0.663	0.691	1.416	8.268	2.88	6.253	7.01	1.374	1.058	1.156	3.112	3.268	1.571	3.212	2.932	1.101	0.73
chr7	25539764	25539922	EM10E0843908-prom	0	2.50022	0.0191423	0.422538	2.78041e-05	0	0	0.249	0	4.857	1.909	2.354	3.064	2.421	3.263	0.626	2.41	5.296	4.189	2.631	0.986	0	0	0.146	0	2.472	1.562	1.112	1.798	1.642	3.531	0.429	1.971	2.7	4.972	1.767	0.774	0	1.46
chr8	121080454	121080689	EM10E0892437-enhD	0	3.09697	0.0191423	0.943391	2.79873e-05	0	0.277	5.4	0	10.247	7.428	10.063	9.353	5.917	2.218	0.729	3.241	1.316	1.165	4.719	0.904	0	0.21	3.17	0	5.216	6.077	4.752	5.487	4.014	2.4	0.5	2.65	0.671	1.383	3.169	0.709	0.551	1.46
chr9	29962115	29962295	EM10E0899346-enhP	0	-2.81846	0.0191423	1.87984	2.8012e-05	10.743	13.362	11.34	13.125	0.945	1.223	0.65	4.305	3.809	6.83	5.956	6.698	3.713	1.954	12.294	8.209	5.458	10.133	6.657	7.424	0.481	1.001	0.307	2.526	2.584	7.39	4.084	5.477	1.893	2.319	8.257	6.441	1.101	2.921
chr9	64020865	64021033	EM10E0909196-enhP	0	2.508	0.0191423	2.83963	2.78337e-05	7.668	4.495	4.926	6.716	50.817	11.554	59.242	58.848	2.893	1.823	10.05	5.685	26.793	3.851	18.441	5.554	3.896	3.409	2.892	3.799	25.867	9.453	27.977	34.525	1.963	1.972	6.891	4.649	13.661	4.571	12.385	4.358	1.101	0.73
chr7	114563133	114563356	EM10E0861560-enhP	0	2.68712	0.0191873	0.781963	2.81336e-05	0	1.132	0	0.917	12.915	4.68	3.755	4.77	4.909	0.914	2.74	1.434	3.715	0.867	4.317	2.015	0	0.858	0	0.519	6.574	3.829	1.773	2.798	3.33	0.989	1.879	1.173	1.894	1.029	2.899	1.581	0.551	0.73
chr2	33631559	33631885	EM10E0692408-enhD	0	2.6882	0.0192111	1.75486	2.82244e-05	1.35	3.05	3.826	1.941	20.416	7.456	19.437	42.626	1.513	2.037	3.792	2.555	6.074	0.539	6.633	4.017	0.686	2.313	2.246	1.098	10.392	6.1	9.179	25.008	1.026	2.204	2.6	2.089	3.097	0.64	4.455	3.152	0.551	0.73
chr2	128294330	128294528	EM10E0709451-enhD	0	2.66542	0.0193021	0.651859	2.84143e-05	0.845	0.425	0	0.741	8.075	3.958	5.351	6.704	2.369	1.036	3.149	3.569	0.139	2.631	2.048	1.216	0.429	0.322	0	0.419	4.11	3.238	2.527	3.933	1.607	1.121	2.159	2.919	0.071	3.123	1.375	0.954	1.652	2.19
chr1	71643294	71643552	EM10E0440663-K4m3	0	2.86028	0.0193092	1.82624	2.84809e-05	2.025	0.511	2.001	1.893	31.186	13.253	20.426	5.814	5.343	2.713	6.236	2.258	9.654	1.857	10.802	3.389	1.029	0.388	1.175	1.071	15.875	10.842	9.646	3.411	3.624	2.935	4.276	1.847	4.922	2.204	7.255	2.659	0.551	1.46
chr1	45314007	45314279	EM10E0436684-enhD	0	2.50369	0.0194967	-0.146354	2.88141e-05	0	0.358	0.608	0.442	6.173	5.511	2.855	4.804	1.972	0	0.591	2.007	0.254	0	0	0	0	0.272	0.357	0.25	3.142	4.509	1.348	2.818	1.338	0	0.405	1.641	0.13	0	0	0	1.101	0.73
chr8	45628099	45628263	EM10E0876882-enhP	0	-2.11162	0.0195342	2.96091	2.89265e-05	18.537	26.184	17.252	34.795	4.366	4.894	9.798	3.978	9.506	8.359	16.185	7.811	14.75	4.838	14.664	15.612	9.418	19.857	10.127	19.682	2.222	4.004	4.627	2.334	6.449	9.044	11.098	6.388	7.521	5.742	9.848	12.249	3.854	2.19
chr10	38968695	38969045	EM10E0471751-enhD	0	2.63877	0.0196512	0.451159	2.91569e-05	0	0	0	0.708	6.642	1.003	2.172	8.642	4.722	0.297	1.665	2.554	4.087	1.971	1.361	2.845	0	0	0	0.4	3.381	0.821	1.026	5.07	3.203	0.321	1.142	2.089	2.084	2.339	0.914	2.232	1.652	1.46
chr11	98047662	98048000	EM10E0518625-CTCF	0	2.17256	0.0196514	2.58014	2.92144e-05	4.758	1.442	5.066	8.199	26.588	12.019	29.743	28.119	7.88	4.211	4.588	9.044	11.912	4.031	8.195	9.647	2.417	1.094	2.974	4.638	13.534	9.833	14.046	16.497	5.346	4.556	3.146	7.396	6.074	4.784	5.504	7.569	2.753	2.19
chr12	73779846	73780131	EM10E0539547-enhD	0	2.50254	0.0197243	0.878004	2.94338e-05	1.297	0.168	0.028	0.439	5.554	5.592	2.807	6.065	3.934	1.517	1.977	2.916	4.38	1.168	4.003	6.115	0.659	0.127	0.016	0.248	2.827	4.575	1.326	3.558	2.669	1.641	1.356	2.385	2.233	1.386	2.688	4.798	1.652	2.19
chr2	168016358	168016689	EM10E0720075-enhD	0	2.50957	0.0197243	0.728574	2.94375e-05	0	0	0.244	2.006	3.23	4.729	5.943	4.393	2.442	1.633	2.988	1.932	3.062	3.524	2.618	1.945	0	0	0.143	1.135	1.644	3.869	2.807	2.577	1.657	1.767	2.049	1.58	1.561	4.183	1.758	1.526	3.303	2.19
chr13	72610300	72610639	EM10E0565569-enhD	0	2.42431	0.0198772	0.393862	2.97485e-05	1.316	0.293	0	0.199	4.252	3.28	5.382	4.621	1.37	1.644	2.303	2.385	0.66	1.077	0.645	1.702	0.669	0.222	0	0.113	2.164	2.683	2.542	2.711	0.929	1.779	1.579	1.95	0.337	1.278	0.433	1.335	3.854	5.111
chr2	153131179	153131329	EM10E0714369-CTCF	0	2.74704	0.0198772	0.915621	2.97813e-05	1.741	1.262	1.878	0	13.314	7.438	13.021	7.964	1.54	0	1.224	0.706	4.658	3.454	2.637	1.16	0.885	0.957	1.102	0	6.777	6.085	6.149	4.672	1.045	0	0.839	0.577	2.375	4.1	1.771	0.91	0	1.46
chr18	4825821	4826130	EM10E0652686-enhD	0	2.52672	0.0198996	-9.63222e-05	2.99087e-05	0	0.192	0	0	2.743	1.891	5.935	2.165	1.713	0.292	2.269	1.549	0	0.756	2.315	2.05	0	0.146	0	0	1.396	1.547	2.803	1.27	1.162	0.316	1.556	1.267	0	0.897	1.555	1.608	5.505	4.381
chr19	5832413	5832616	EM10E0670327-enhD	0	3.37385	0.0198996	1.28546	2.99307e-05	3.527	0	0.097	0.119	17.05	10.254	6.36	7.071	16.45	8.624	4.498	2.97	2.217	7.915	0.149	2.263	1.792	0	0.057	0.067	8.679	8.389	3.004	4.148	11.159	9.331	3.084	2.429	1.13	9.394	0.1	1.775	1.652	1.46
chr2	167817024	167817361	EM10E0719927-enhD	0	2.55068	0.0199998	1.80202	3.01395e-05	1.506	2.298	4.619	2.477	31.745	5.518	26.25	23.123	2.677	1.596	2.164	3.856	4.999	1.123	5.808	4.907	0.765	1.743	2.711	1.401	16.159	4.514	12.397	13.566	1.816	1.727	1.484	3.153	2.549	1.333	3.901	3.85	1.652	0.73
chr4	145240785	145241025	EM10E0776713-enhD	0	2.72857	0.0200136	0.984108	3.02186e-05	1.724	0.677	0	0.732	9.926	3.874	7.963	9.92	6.927	1.502	0.898	4.065	2.221	1.874	2.209	2.134	0.876	0.513	0	0.414	5.053	3.169	3.761	5.82	4.699	1.625	0.616	3.324	1.132	2.224	1.484	1.674	0	1.46
chr11	63131040	63131250	EM10E0506004-enhP	0	2.38322	0.0200384	2.97059	3.10722e-05	13.484	2.449	3.744	5.086	50.086	18.206	34.028	30.845	13.083	5.94	4.962	9.65	28.509	3.075	14.609	13.282	6.851	1.857	2.198	2.877	25.495	14.895	16.07	18.096	8.875	6.427	3.402	7.891	14.536	3.65	9.811	10.421	1.652	1.46
chr11	98944058	98944208	EM10E0519226-enhD	0	2.48773	0.0200384	2.07202	3.09783e-05	2.093	1.185	3.047	1.62	10.617	8.728	17.902	22.187	6.191	8.649	6.24	3.747	5.762	7.016	6.956	5.195	1.063	0.899	1.789	0.916	5.404	7.141	8.454	13.017	4.2	9.358	4.279	3.064	2.938	8.327	4.672	4.076	1.101	2.19
chr11	119390791	119391031	EM10E0528354-enhP	0	2.0919	0.0200384	3.08853	3.07324e-05	11.518	5.298	7.167	4.32	40.294	14.413	47.278	37.662	15.768	5.92	13.65	13.153	14.337	3.099	11.163	10.306	5.852	4.018	4.207	2.444	20.511	11.792	22.327	22.095	10.696	6.405	9.359	10.756	7.31	3.678	7.497	8.086	9.359	7.301
chr15	99033852	99034122	EM10E0611519-enhD	0	2.52104	0.0200384	0.9811	3.07715e-05	0.565	0.439	0.649	2.548	12.367	4.905	10.5	5.855	4.063	1.099	2.132	3.809	2.301	0.895	1.92	1.559	0.287	0.333	0.381	1.441	6.295	4.013	4.959	3.435	2.756	1.189	1.462	3.115	1.173	1.062	1.289	1.223	3.854	2.19
chr16	32190166	32190514	EM10E0621129-enhD	0	2.62788	0.0200384	0.920783	3.03714e-05	1.138	0	1.908	0.277	9.171	4.193	5.982	8.584	2.385	1.306	2.02	2.557	5.483	0.447	4.783	2.356	0.578	0	1.12	0.157	4.668	3.43	2.825	5.036	1.618	1.413	1.385	2.091	2.796	0.531	3.212	1.848	3.854	5.841
chr2	18058701	18058874	EM10E0686976-enhP	0	-2.90389	0.0200384	0.358507	3.07314e-05	7.294	1.901	4.089	8.135	0	0	0	2.186	4.13	1.498	1.817	1.589	0	1.071	0.399	2.995	3.706	1.442	2.4	4.602	0	0	0	1.282	2.802	1.621	1.246	1.299	0	1.271	0.268	2.35	2.753	3.651
chr2	33617727	33617994	EM10E0692399-enhD	0	2.52186	0.0200384	1.73785	3.04925e-05	3.341	1.045	0.708	3.244	11.833	10.368	22.173	12.885	4.559	4.755	1.984	5.545	5.14	1.443	5.484	3.737	1.698	0.793	0.416	1.835	6.023	8.482	10.471	7.559	3.093	5.145	1.36	4.535	2.621	1.713	3.683	2.932	1.101	1.46
chr2	140670832	140671016	EM10E0711938-enhP	0	-2.76531	0.0200384	0.409082	3.08754e-05	9.298	2.722	2.056	3.373	0	0	0	1.061	5.086	1.951	4.358	1.782	0	0.613	2.844	2.299	4.724	2.064	1.207	1.908	0	0	0	0.622	3.45	2.111	2.988	1.457	0	0.728	1.91	1.804	0	1.46
chr4	135153512	135153716	EM10E0772553-enhP	0	2.19766	0.0200384	2.33545	3.05899e-05	3.769	2.877	4.404	2.736	22.569	9.636	26.268	20.153	5.767	1.481	7.081	6.609	12.359	4.29	10.444	6.36	1.915	2.182	2.585	1.548	11.488	7.883	12.405	11.823	3.912	1.602	4.855	5.405	6.302	5.092	7.014	4.99	4.404	5.841
chr5	31611280	31611451	EM10E0784634-enhD	0	2.89414	0.0200384	0.538521	3.04097e-05	0.343	0.179	0	0	17.18	2.63	0.834	7.666	3.349	2.545	3.295	1.655	1.534	1.947	0.492	4.462	0.174	0.136	0	0	8.745	2.152	0.394	4.497	2.272	2.754	2.259	1.353	0.782	2.311	0.33	3.501	5.505	8.762
chr6	83762920	83763097	EM10E0825040-prom	0	3.23136	0.0200384	2.10964	3.09959e-05	0	6.125	2.482	0.557	38.383	8.747	18.911	13.11	10.018	2.208	11.684	6.018	10.032	7.114	9.413	3.694	0	4.645	1.457	0.315	19.538	7.156	8.931	7.691	6.796	2.389	8.011	4.921	5.115	8.444	6.322	2.898	2.753	5.111
chr7	41500118	41500270	EM10E0847372-enhP	0	-2.61911	0.0200384	-0.445956	3.10212e-05	5.618	2.667	2.022	0.95	0	0	0	0	2.248	0	0.244	0	0.382	0	1.129	1.758	2.854	2.023	1.187	0.537	0	0	0	0	1.525	0	0.167	0	0.195	0	0.758	1.379	6.056	5.841
chr7	142496178	142496519	EM10E0868897-enhD	0	2.74312	0.0200384	0.818861	3.07065e-05	1.222	0.583	1.41	0.395	19.151	6.516	11.983	4.344	0.508	1.589	1.113	1.726	2.802	1.823	2.191	0.594	0.621	0.442	0.828	0.223	9.748	5.331	5.659	2.549	0.345	1.719	0.763	1.411	1.429	2.164	1.471	0.466	1.652	1.46
chr9	58312656	58312850	EM10E0907034-enhP	0	2.2378	0.0200384	3.08296	3.08775e-05	7.397	6.978	4.367	6.175	37.072	11.297	53.557	49.773	12.091	4.208	11.161	10.036	23.885	4.131	16.308	10.913	3.758	5.292	2.563	3.493	18.871	9.242	25.293	29.201	8.202	4.553	7.653	8.207	12.178	4.903	10.952	8.562	1.652	0.73
chr2	84883646	84883976	EM10E0701629-K4m3	0	-1.9818	0.0200691	2.52962	3.12365e-05	22.64	11.813	14.563	21.702	4.534	3.502	5.592	3.758	5.621	4.713	7.021	4.425	19.908	5.345	11.398	8.937	11.503	8.959	8.549	12.276	2.308	2.865	2.641	2.205	3.813	5.099	4.814	3.619	10.151	6.344	7.655	7.012	8.809	7.301
chr2	167543108	167543286	EM10E0719692-enhD	0	3.00045	0.0200691	1.91285	3.11936e-05	2.226	0	0.941	4.176	25.343	10.66	13.443	12.511	8.799	0.888	6.479	4.737	15.529	5.664	9.851	3.138	1.131	0	0.552	2.362	12.9	8.721	6.349	7.34	5.969	0.961	4.442	3.874	7.918	6.723	6.616	2.462	6.056	5.111
chr18	61633553	61633840	EM10E0662930-enhD	0	2.28616	0.0201443	2.37043	3.14122e-05	1.391	4.13	4.353	3.395	19.387	18.71	13.162	21.469	9.573	6.08	8.498	6.734	4.744	7.044	5.94	5.966	0.707	3.132	2.555	1.92	9.869	15.307	6.216	12.595	6.494	6.578	5.827	5.507	2.419	8.361	3.989	4.681	1.101	1.46
chr12	73040064	73040300	EM10E0539227-enhD	0	3.013	0.0201614	2.02836	3.16963e-05	5.757	2.844	5.235	0	28.216	12.229	22.905	35.167	6.779	0.693	5.74	3.832	4.154	5.779	5.719	3.388	2.925	2.157	3.073	0	14.363	10.005	10.817	20.632	4.599	0.75	3.936	3.134	2.118	6.859	3.841	2.658	0	0.73
chr17	31843613	31843874	EM10E0639159-enhD	0	2.33624	0.0201614	1.86208	3.17908e-05	5.565	1.67	3.133	2.36	23.459	12.177	21.222	17.941	3.023	3.871	1.13	0.765	4.306	5.298	7.157	3.761	2.827	1.266	1.839	1.335	11.941	9.962	10.022	10.526	2.051	4.188	0.775	0.626	2.196	6.288	4.807	2.951	0.551	1.46
chr19	5840736	5841080	EM10E0670346-enhD	0	2.51053	0.0201614	4.0472	3.17231e-05	15.406	4.863	11.312	9.238	138.395	50.133	64.31	30.062	80.38	14.803	30.69	12.326	48.599	18.524	21.031	11.309	7.828	3.688	6.64	5.225	70.447	41.015	30.371	17.637	54.527	16.017	21.043	10.08	24.78	21.986	14.124	8.873	0.551	0.73
chr4	3776098	3776445	EM10E0749288-enhD	0	2.65179	0.0201614	0.535942	3.1524e-05	0	0.022	0.659	0	4.358	4.506	4.712	2.245	3.12	2.6	4.128	6.339	0	2.41	1.838	2.596	0	0.017	0.387	0	2.218	3.686	2.225	1.317	2.116	2.813	2.83	5.184	0	2.86	1.234	2.037	0	1.46
chr5	35388423	35388738	EM10E0785898-prom	0	2.43817	0.0201614	1.71037	3.17762e-05	5.077	1.93	1.608	2.222	26.022	8.409	19.277	18.631	5.797	2.842	2.629	3.562	6.128	0.366	4.221	1.272	2.58	1.464	0.944	1.257	13.246	6.88	9.104	10.93	3.932	3.075	1.803	2.913	3.125	0.434	2.835	0.998	1.652	1.46
chr5	76718681	76718887	EM10E0792174-enhD	0	-2.82701	0.0201614	-0.349823	3.17339e-05	0.783	9.625	1.53	4.998	0	0	0	0	0.607	0.855	2.289	0.475	0	0	0	1.808	0.398	7.299	0.898	2.827	0	0	0	0	0.412	0.925	1.57	0.388	0	0	0	1.419	0	0
chr3	84071794	84072057	EM10E0733428-enhD	0	2.57441	0.0202063	-0.382554	3.19204e-05	0	0	0	0	4.163	3.744	1.992	1.793	0	0.416	0.658	0	0.577	3.532	0.397	0.516	0	0	0	0	2.119	3.063	0.941	1.052	0	0.45	0.451	0	0.294	4.192	0.267	0.405	2.753	2.921
chr1	74790708	74791002	EM10E0441799-enhP	0	2.90104	0.0202567	0.853512	3.20623e-05	0.449	0	0.516	2.308	11.969	4.653	4.05	16.174	0.843	2.254	1.298	2.085	3.212	3.119	3.583	0.571	0.228	0	0.303	1.306	6.093	3.807	1.913	9.489	0.572	2.439	0.89	1.705	1.638	3.702	2.406	0.448	1.101	1.46
chr2	172551428	172551734	EM10E0721405-enhP	0	2.594	0.0202567	1.80622	3.21179e-05	2.282	1.393	1.668	2.854	22.412	7.819	18.453	18.147	2.508	2.759	8.074	8.572	10.116	0.904	2.887	2.103	1.159	1.056	0.979	1.614	11.408	6.397	8.715	10.646	1.701	2.985	5.536	7.01	5.158	1.073	1.939	1.65	0.551	1.46
chr10	127597490	127597765	EM10E0491835-enhP	0	1.86425	0.0202743	3.86868	3.22048e-05	10.831	11.743	10.145	21.818	42.614	41.281	66.225	63.275	16.342	15.191	19.401	17.715	20.726	16.909	12.147	19.122	5.503	8.906	5.955	12.341	21.692	33.773	31.275	37.122	11.086	16.436	13.303	14.487	10.568	20.069	8.158	15.003	2.202	5.111
chr1	87620653	87620833	EM10E0444510-enhP	0	2.30908	0.0203074	2.39983	3.23163e-05	3.847	0.945	3.24	2.873	15.786	10.141	14.294	25.795	5.36	6.453	4.445	8.169	15.388	7.465	9.976	14.607	1.955	0.717	1.902	1.625	8.036	8.297	6.75	15.133	3.636	6.982	3.048	6.68	7.846	8.86	6.7	11.46	2.753	2.19
chr11	63135121	63135293	EM10E0506011-enhD	0	2.67786	0.0203968	2.42258	3.29826e-05	14.689	2.746	1.272	2.042	51.688	19.735	21.949	21.294	8.644	1.338	10.062	6.95	8.573	2.435	7.534	6.908	7.463	2.083	0.747	1.155	26.311	16.146	10.366	12.493	5.864	1.448	6.899	5.684	4.371	2.89	5.06	5.42	4.404	2.19
chr12	61522976	61523300	EM10E0537583-enhP	0	-1.90955	0.0203968	3.26208	3.26581e-05	32.351	20.76	32.535	43.578	8.027	9.001	10.699	7.098	11.777	4.894	10.471	13.125	23.566	5.631	14.85	16.411	16.437	15.744	19.098	24.65	4.086	7.364	5.053	4.164	7.989	5.295	7.18	10.733	12.016	6.683	9.973	12.876	7.708	5.111
chr17	5489183	5489392	EM10E0631863-enhD	0	-2.71715	0.0203968	0.937279	3.27626e-05	1.699	6.166	5.11	6.826	0	0.399	0	0.964	2.866	5.836	4.453	1.618	7.307	2.974	5.145	1.985	0.863	4.676	3	3.861	0	0.326	0	0.566	1.944	6.314	3.053	1.323	3.726	3.53	3.455	1.557	1.101	1.46
chr18	30267675	30267995	EM10E0656045-enhD	0	2.47116	0.0203968	0.511069	3.29927e-05	0	0.645	0.32	0	3.642	4.044	5.139	3.097	9.451	3.417	7.003	11.144	0.846	0	0	0.955	0	0.489	0.188	0	1.854	3.308	2.427	1.817	6.411	3.697	4.802	9.113	0.431	0	0	0.749	2.202	0.73
chr2	30897469	30897622	EM10E0690856-enhD	0	2.79905	0.0203968	1.13179	3.25874e-05	0	0.362	0.695	4.355	9.821	7.242	8.546	10.061	3.192	1.676	4.028	0.705	2.419	3.983	3.179	3.122	0	0.275	0.408	2.463	4.999	5.925	4.036	5.903	2.165	1.813	2.762	0.577	1.233	4.727	2.135	2.449	0.551	1.46
chr2	31954840	31955167	EM10E0691378-enhD	0	2.26114	0.0203968	2.29634	3.29576e-05	2.351	3.321	3.519	6.945	26.206	12.145	27.475	23.068	7.659	2.683	7.777	9.629	8.04	1.026	7.416	3.138	1.195	2.519	2.066	3.928	13.34	9.936	12.975	13.533	5.196	2.903	5.332	7.874	4.099	1.218	4.981	2.462	1.101	2.19
chr2	167747242	167747473	EM10E0719876-enhD	0	2.60462	0.0203968	1.77118	3.28402e-05	3.15	0.637	1.467	3.051	14.802	8.797	15.31	24.336	2.406	1.668	0.879	4.805	10.484	2.156	12.152	5.862	1.6	0.483	0.861	1.726	7.535	7.197	7.23	14.277	1.632	1.805	0.603	3.929	5.346	2.559	8.161	4.599	1.652	1.46
chr7	24379989	24380188	EM10E0843278-enhD	0	2.81678	0.0203968	0.9063	3.28578e-05	2.698	0	0	0	9.503	3.747	4.984	4.28	0.169	2.375	3.115	3.111	7.674	5.019	3.281	5.777	1.371	0	0	0	4.837	3.065	2.354	2.511	0.115	2.57	2.136	2.544	3.913	5.957	2.204	4.532	0	0
chr9	21917218	21917390	EM10E0898171-enhP	0	-2.70779	0.0203968	0.380636	3.27094e-05	12.608	1.99	3.471	3.651	1.008	0.507	0	0	0.937	1.33	0.585	0.651	4.817	1.21	0.812	3.895	6.406	1.509	2.037	2.065	0.513	0.415	0	0	0.636	1.439	0.401	0.532	2.456	1.436	0.545	3.056	3.303	3.651
chr19	6009185	6009472	EM10E0670474-enhD	0	2.62787	0.020502	0.860086	3.32822e-05	1.932	0.133	0.391	0	8.256	4.82	6.968	3.084	5.7	2.96	2.449	1.448	2.367	2.792	1.372	3.35	0.982	0.101	0.23	0	4.203	3.943	3.291	1.809	3.867	3.203	1.679	1.184	1.207	3.314	0.921	2.628	0.551	2.921
chr6	65144976	65145141	EM10E0822659-prom	0	2.64808	0.020502	0.104211	3.328e-05	0	0	0	0	1.343	1.725	6.365	4.067	0.962	0.739	1.092	2.703	5.824	1.375	0	3.226	0	0	0	0	0.684	1.411	3.006	2.386	0.653	0.8	0.749	2.21	2.97	1.632	0	2.531	0.551	0
chr4	136895971	136896144	EM10E0773549-enhD	0	3.07407	0.0205259	2.50633	3.33808e-05	6.395	1.105	2.141	3.018	88.433	7.71	36.33	26.394	12.419	2.636	5.645	2.625	27.902	2.522	9.951	11.232	3.249	0.838	1.257	1.707	45.015	6.308	17.157	15.485	8.425	2.852	3.871	2.147	14.227	2.993	6.683	8.812	3.303	2.921
chr10	80089233	80089518	EM10E0481015-CTCF	0	2.06544	0.0205362	2.64599	3.35614e-05	6.415	1.784	3.484	10.349	29.178	14.653	31.007	20.978	7.361	3.803	7.585	8.103	10.552	6.425	8.786	7.748	3.259	1.353	2.045	5.854	14.853	11.988	14.643	12.307	4.993	4.115	5.201	6.626	5.38	7.626	5.901	6.079	6.606	7.301
chr2	167538821	167539044	EM10E0719683-enhP	0	2.20301	0.0205362	2.54136	3.36612e-05	10.948	2.752	2.28	6.527	35.548	13.571	28.834	30.426	3.301	3.369	3.984	4.694	16.197	3.196	14.082	8.205	5.563	2.087	1.338	3.692	18.095	11.103	13.617	17.85	2.239	3.645	2.732	3.839	8.259	3.793	9.457	6.437	0.551	0.73
chr4	150821031	150821200	EM10E0778551-enhD	0	2.44523	0.0205362	0.680671	3.36961e-05	1.129	0	0.07	0.199	4.788	4.783	4.028	2.336	1.922	0.599	3.814	3.82	5.703	2.574	3.077	1.988	0.574	0	0.041	0.113	2.437	3.913	1.902	1.37	1.304	0.648	2.615	3.124	2.908	3.055	2.067	1.56	1.101	1.46
chr5	65574936	65575209	EM10E0789751-enhD	0	-3.2775	0.0205362	0.549604	3.36264e-05	7.911	4.839	5.391	6.468	1.976	0	0	0	1.815	10.332	0.932	0	0	3.791	2.743	2.714	4.019	3.67	3.165	3.659	1.006	0	0	0	1.231	11.179	0.639	0	0	4.5	1.842	2.129	1.101	1.46
chr9	20738684	20738936	EM10E0897535-CTCF	0	-2.34077	0.0205362	-0.444788	3.36378e-05	1.886	2.306	1.736	3.074	0	0	0	0.297	0.706	0.358	1.163	0.331	1.425	0	0	0.514	0.958	1.749	1.019	1.739	0	0	0	0.174	0.479	0.387	0.797	0.271	0.727	0	0	0.403	2.202	2.19
chr5	140616720	140617068	EM10E0809017-enhD	0	2.4984	0.0206043	3.49065	3.38678e-05	22.961	12.301	5.82	7.037	94.023	97.543	111.407	18.088	11.497	7.671	13.54	6.385	21.893	7.248	8.144	8.056	11.666	9.329	3.416	3.98	47.861	79.802	52.613	10.612	7.799	8.3	9.284	5.221	11.163	8.603	5.47	6.321	0	1.46
chr2	32506819	32507023	EM10E0691761-enhD	0	2.91622	0.0206072	0.661289	3.39925e-05	4.387	0	0	0	12.575	7.162	2.924	6.192	4.765	2.487	1.394	3.524	0.934	0.823	1.592	0.685	2.229	0	0	0	6.401	5.859	1.381	3.633	3.232	2.691	0.956	2.882	0.476	0.977	1.069	0.537	3.303	2.19
chr7	142476818	142477090	EM10E0868883-prom	0	2.54901	0.0206072	2.24218	3.39479e-05	3.949	4.949	0.587	10.879	38.363	13.777	25.747	31.36	3.733	1.432	5.363	3.901	12.345	1.9	6.15	4.904	2.006	3.753	0.345	6.154	19.528	11.271	12.159	18.398	2.532	1.549	3.677	3.19	6.294	2.255	4.13	3.848	3.303	4.381
chr12	74108628	74108829	EM10E0539662-enhD	0	-2.76978	0.0206214	0.615249	3.42383e-05	2.102	7.229	3.039	4.249	0	0.019	0.372	0.31	6.224	6.489	1.45	0.892	0.907	1.963	4.521	2.95	1.068	5.482	1.784	2.403	0	0.016	0.176	0.182	4.222	7.021	0.994	0.729	0.462	2.33	3.036	2.314	7.708	7.301
chr13	112153039	112153343	EM10E0572610-enhD	0	2.58777	0.0206214	0.85985	3.42482e-05	0	0.34	0.83	1.076	3.528	5.798	8.433	6.697	2.54	1.769	5.42	4.502	3.624	2.093	1.766	0.506	0	0.258	0.487	0.609	1.796	4.743	3.983	3.929	1.723	1.914	3.716	3.682	1.848	2.484	1.186	0.397	6.056	5.111
chr5	115545071	115545305	EM10E0800033-enhP	0	1.85103	0.0206214	3.18562	3.42438e-05	7.938	6.724	11.207	10.425	43.715	22.842	43.153	38.069	7.218	4.383	14.627	8.582	18.492	7.722	10.838	8.667	4.033	5.099	6.579	5.897	22.252	18.687	20.379	22.334	4.896	4.742	10.029	7.018	9.429	9.165	7.279	6.8	1.652	2.19
chr9	104408547	104408823	EM10E0917544-enhD	0	-2.42912	0.0206214	-0.204028	3.4256e-05	2.647	2.321	2.47	2.815	0	0	0	0.527	1.168	0.226	2.099	0.531	0.86	0.603	0	1.467	1.345	1.76	1.45	1.592	0	0	0	0.309	0.792	0.245	1.439	0.434	0.438	0.716	0	1.151	0.551	1.46
chr9	51175855	51176048	EM10E0904987-enhD	0	-2.43457	0.0206344	0.429681	3.43375e-05	4.288	2.278	1.582	5.647	0	0	0.691	0.463	1.047	1.149	1.647	1.804	4.607	0.995	2.04	4.572	2.179	1.728	0.929	3.194	0	0	0.326	0.272	0.71	1.243	1.129	1.475	2.349	1.181	1.37	3.587	0.551	0.73
chr5	114897559	114897741	EM10E0799587-enhP	0	2.38977	0.0207366	2.04168	3.4568e-05	5.756	2.406	1.321	2.882	14.589	15.273	19.586	23.662	10.443	2.163	6.007	9.153	3.642	0.856	4.947	4.36	2.925	1.825	0.775	1.63	7.426	12.495	9.25	13.882	7.084	2.34	4.119	7.485	1.857	1.016	3.322	3.421	7.157	8.031
chr1	125911871	125912028	EM10E0448895-enhP	0	-2.3488	0.0208305	2.38858	3.48903e-05	27.924	13.03	13.039	19.552	2.209	1.873	4.946	5.28	8.811	2.746	11.417	6.252	16.498	3.223	4.566	9.514	14.188	9.882	7.654	11.06	1.124	1.532	2.336	3.098	5.977	2.971	7.828	5.113	8.412	3.825	3.067	7.464	2.753	1.46
chr11	75416728	75416899	EM10E0509799-enhD	0	2.72831	0.0208305	1.39367	3.537e-05	0.875	2.191	0	0.788	10.646	5.493	9.329	9.44	4.235	3.907	3.491	2.644	8.607	1.185	10.176	3.492	0.445	1.662	0	0.446	5.419	4.494	4.406	5.538	2.873	4.227	2.394	2.162	4.389	1.406	6.834	2.74	0	0.73
chr15	74966568	74966765	EM10E0602885-enhD	0	2.87876	0.0208305	0.546216	3.52159e-05	0	0.281	1.34	0	7.464	2.475	4.619	12.032	0.953	3.426	2.671	3.339	0.953	3.182	0	1.675	0	0.213	0.787	0	3.799	2.025	2.181	7.059	0.646	3.707	1.831	2.731	0.486	3.777	0	1.314	0.551	0.73
chr17	27166932	27167276	EM10E0636508-enhP	0	2.46193	0.0208305	1.87061	3.53911e-05	1.408	1.362	4.239	4.588	22.549	13.629	14.646	21.028	4.959	0.322	4.328	5.5	4.696	2.252	5.176	5.001	0.715	1.033	2.488	2.595	11.478	11.15	6.917	12.337	3.364	0.348	2.968	4.498	2.394	2.673	3.476	3.924	4.955	3.651
chr17	47567430	47567598	EM10E0643337-enhD	0	2.67884	0.0208305	0.909121	3.52792e-05	1.52	0.501	0	0.773	8.715	9.837	4.957	5.194	5.757	1.452	3.269	1.915	4.734	1.167	2.945	0.47	0.772	0.38	0	0.437	4.436	8.048	2.341	3.047	3.905	1.571	2.241	1.566	2.414	1.385	1.978	0.369	1.101	4.381
chr18	69250577	69250814	EM10E0665195-enhD	0	2.5332	0.0208305	0.30415	3.49639e-05	0	0	0.532	0	6.272	2.354	4.244	1.63	1.898	2.146	0.537	2.114	0.757	2.113	1.917	3.877	0	0	0.312	0	3.193	1.926	2.004	0.956	1.288	2.322	0.368	1.729	0.386	2.508	1.287	3.042	6.056	8.762
chr19	26718318	26718519	EM10E0675210-CTCF	0	-3.00343	0.0208305	-0.143561	3.50426e-05	3.767	3.643	2.323	6.511	0	0.283	0	0	0	2.172	0.545	0.426	0	5.089	0	1.198	1.914	2.763	1.364	3.683	0	0.232	0	0	0	2.35	0.374	0.348	0	6.04	0	0.94	7.157	5.111
chr2	27848490	27848831	EM10E0689449-enhD	0	2.48397	0.0208305	0.149374	3.51441e-05	0.155	0	0.526	0	5.612	5.069	1.605	2.9	1.651	2.796	1.072	2.502	0.162	0.488	1.342	1.14	0.079	0	0.309	0	2.857	4.147	0.758	1.701	1.12	3.025	0.735	2.046	0.083	0.579	0.901	0.894	3.854	5.841
chr2	27886975	27887142	EM10E0689467-prom	0	2.8064	0.0208305	1.87743	3.53155e-05	1.88	1.5	1.77	5.517	27.243	5.658	36.234	32.306	3.083	0.93	2.094	3.293	12.534	0.9	8.535	4.618	0.955	1.138	1.039	3.121	13.868	4.629	17.112	18.953	2.091	1.006	1.436	2.693	6.391	1.068	5.732	3.623	0.551	0
chr3	105020404	105020605	EM10E0740145-enhD	0	2.45565	0.0208305	0.448883	3.49875e-05	0.832	0	0	0.551	5.83	2.945	2.199	5.881	1.544	2.986	0.729	1.55	2.088	0.975	3.098	1.813	0.423	0	0	0.312	2.968	2.409	1.038	3.45	1.047	3.231	0.5	1.268	1.065	1.157	2.081	1.422	0	1.46
chr4	117189580	117189908	EM10E0765820-prom	0	-2.71344	0.0208305	-0.0531496	3.52555e-05	6.549	0.303	4.067	5.141	0.176	0	0	0.222	2.443	0.778	0.339	0.981	0.514	0.544	4.166	0.197	3.327	0.23	2.387	2.908	0.09	0	0	0.13	1.657	0.842	0.232	0.802	0.262	0.646	2.798	0.155	7.708	5.841
chr1	74015827	74016166	EM10E0441381-enhD	0	2.32145	0.0209288	1.76132	3.56651e-05	1.246	2.047	4.196	2.115	16.356	7.304	14.759	20.603	1.796	1.231	1.881	2.974	5.67	5.156	7.655	6.759	0.633	1.552	2.463	1.196	8.326	5.976	6.97	12.087	1.218	1.332	1.29	2.432	2.891	6.12	5.141	5.303	0	0
chr9	107907484	107907690	EM10E0918625-enhP	0	2.4059	0.0209288	2.4806	3.56799e-05	4.744	4.139	7.671	1.156	29.083	14.415	23.833	28.862	2.056	5.605	7.921	3.707	12.936	9.019	6.944	7.88	2.41	3.139	4.503	0.654	14.804	11.793	11.255	16.933	1.395	6.065	5.431	3.031	6.596	10.705	4.664	6.182	0	2.19
chr15	103364352	103364623	EM10E0613960-enhD	0	2.60412	0.0209953	1.37505	3.58543e-05	1.224	0.388	0.225	1.749	11.208	3.697	6.111	12.626	2.672	3.989	4.855	1.834	9.548	4.022	4.471	4.563	0.622	0.294	0.132	0.989	5.705	3.025	2.886	7.407	1.813	4.316	3.329	1.5	4.868	4.774	3.003	3.58	1.652	2.19
chr14	47374052	47374287	EM10E0580756-enhP	0	2.53862	0.0209973	2.57904	3.59189e-05	2.048	4.035	3.781	3.245	44.963	13.54	25.74	14.807	4.699	2.524	11.265	8.016	18.813	3.359	24.763	9.181	1.041	3.06	2.219	1.836	22.888	11.077	12.156	8.687	3.188	2.731	7.724	6.555	9.592	3.987	16.631	7.203	4.404	2.921
chr16	94724072	94724285	EM10E0630316-enhD	0	-2.02332	0.0210028	2.84055	3.61924e-05	23.82	18.985	29.018	15.778	3.527	4.516	8.95	5.316	11.295	9.78	15.753	6.339	13.224	4.998	10.074	8.619	12.103	14.398	17.034	8.925	1.795	3.695	4.227	3.119	7.662	10.582	10.801	5.184	6.743	5.932	6.766	6.762	0.551	1.46
chr2	164777324	164777502	EM10E0717998-K4m3	0	2.66013	0.0210028	0.977371	3.61378e-05	0	1.815	0	0.933	9.975	5.149	5.335	5.847	2.933	1.526	1.806	0.675	9.014	1.795	4.566	6.447	0	1.376	0	0.528	5.078	4.212	2.519	3.43	1.99	1.651	1.238	0.552	4.596	2.13	3.067	5.058	6.056	7.301
chr3	54413656	54413824	EM10E0729793-enhD	0	2.43732	0.0210028	-0.233384	3.62367e-05	0	0	0	0	5.81	2.406	1.002	2.201	1.318	0.668	1.282	0.703	2.761	0.104	0	1.361	0	0	0	0	2.957	1.968	0.473	1.291	0.894	0.723	0.879	0.575	1.408	0.123	0	1.068	1.652	0.73
chr5	140610745	140611014	EM10E0809007-enhD	0	2.28509	0.0210028	3.79568	3.61901e-05	19.123	4.57	15.133	27.885	103.1	59.681	100.597	53.496	14.551	4.838	13.958	18.935	31.7	3.254	19.075	11.806	9.716	3.466	8.883	15.773	52.481	48.826	47.508	31.385	9.871	5.235	9.571	15.484	16.163	3.862	12.811	9.263	0	2.19
chr6	82741144	82741477	EM10E0824517-enhD	0	2.42719	0.0210028	0.557419	3.6069e-05	0	0	0.32	0.376	7.116	3.225	3.905	1.073	2.074	2.023	1.628	2.581	2.43	3.487	3.906	2.729	0	0	0.188	0.213	3.622	2.638	1.844	0.63	1.407	2.189	1.116	2.111	1.239	4.139	2.623	2.141	1.652	0.73
chr9	6668436	6668729	EM10E0896176-enhD	0	-2.5098	0.0210028	-0.393397	3.62949e-05	1.102	4.444	1.769	2.627	0	0	0	0	1.757	0.028	0	0.542	0.575	1.269	0.551	1.009	0.56	3.37	1.038	1.486	0	0	0	0	1.192	0.03	0	0.443	0.293	1.506	0.37	0.792	4.404	2.921
chr5	139391330	139391548	EM10E0808421-enhP	0	2.12142	0.0211257	3.19614	3.65687e-05	8.803	5.981	6.932	10.572	79.044	14.213	45.644	42.597	11.224	3.096	15.06	10.295	18.33	7.044	9.402	10.622	4.473	4.536	4.069	5.98	40.236	11.628	21.556	24.991	7.614	3.35	10.326	8.419	9.346	8.361	6.314	8.334	2.202	0.73
chr11	116110611	116110948	EM10E0526198-enhP	0	2.60084	0.0212589	1.3274	3.6861e-05	1.202	0.312	0.351	2.056	9.365	6.165	6.233	11.392	9.259	2.76	6.11	1.922	3.401	2.362	4.31	2.45	0.611	0.237	0.206	1.163	4.767	5.044	2.944	6.683	6.281	2.986	4.189	1.572	1.734	2.803	2.895	1.922	4.404	2.921
chr8	122596103	122596353	EM10E0893315-enhP	0	2.41905	0.021274	0.820972	3.69493e-05	0.082	0.375	0.095	0.693	5.086	3.81	4.575	2.967	3.262	2.301	2.903	1.597	2.231	4.075	7.014	3.797	0.042	0.284	0.056	0.392	2.589	3.117	2.161	1.741	2.213	2.49	1.991	1.306	1.138	4.837	4.711	2.979	1.652	2.921
chr5	140583076	140583230	EM10E0808983-enhD	0	2.44885	0.0212781	1.54982	3.70183e-05	2.153	0.993	0.614	4.077	22.245	7.306	11.543	10.94	4.89	1.809	2.649	1.785	6.527	2.284	4.174	3.22	1.094	0.753	0.36	2.306	11.323	5.977	5.451	6.418	3.317	1.957	1.816	1.46	3.328	2.711	2.803	2.526	1.101	2.921
chr2	75772677	75773018	EM10E0700213-enhD	0	2.48638	0.0213357	0.828749	3.71804e-05	0	0.886	0.335	1.305	5.169	3.561	6.448	8.834	3.577	0.85	1.683	3.213	3.223	1.732	2.221	2.719	0	0.672	0.197	0.738	2.631	2.913	3.045	5.183	2.427	0.92	1.154	2.627	1.643	2.056	1.492	2.133	0	0
chr17	35509845	35509996	EM10E0640721-enhP	0	2.44289	0.0215281	0.746678	3.75783e-05	0	0	0.6	0.239	3.232	4.059	4.601	2.38	4.397	1.157	2.105	5.921	2.579	4.738	4.068	3.512	0	0	0.352	0.135	1.645	3.321	2.173	1.396	2.983	1.252	1.443	4.842	1.315	5.624	2.732	2.755	0	0.73
chr2	167844571	167844909	EM10E0719956-enhD	0	2.80972	0.021583	1.49608	3.7737e-05	1.797	0.486	1.586	1.445	24.137	3.806	15.245	16.644	1.844	1.772	3.14	4.7	9.363	1.128	2.465	6.066	0.913	0.369	0.931	0.817	12.286	3.114	7.2	9.765	1.251	1.917	2.153	3.844	4.774	1.339	1.655	4.759	0.551	1.46
chr13	73879890	73880166	EM10E0565920-K4m3	0	2.74603	0.0216535	0.776767	3.79858e-05	3.317	0.575	0	0	5.933	6.476	4.026	13.526	1.124	1.552	2.412	2	3.322	0.837	1.884	2.794	1.685	0.436	0	0	3.02	5.298	1.901	7.935	0.762	1.679	1.654	1.636	1.694	0.993	1.265	2.192	3.854	5.841
chr7	142482230	142482466	EM10E0868888-enhD	0	2.36141	0.0216535	1.94026	3.79863e-05	4.339	3.719	1.686	2.141	31.671	7.188	21.141	18.53	3.191	0.611	4.153	3.107	10.262	3.231	6.76	4.245	2.205	2.82	0.99	1.211	16.122	5.881	9.984	10.871	2.165	0.661	2.848	2.541	5.232	3.835	4.54	3.331	3.854	2.921
chr17	31790274	31790526	EM10E0639103-enhD	0	2.88711	0.0217133	1.49699	3.81543e-05	0.862	0	2.885	2.11	27.864	5.67	11.38	10.659	0.764	1.832	4.857	3.685	5.643	2.818	4.868	7.799	0.438	0	1.694	1.194	14.184	4.639	5.374	6.253	0.518	1.982	3.33	3.013	2.877	3.345	3.269	6.119	2.202	2.19
chr11	4105560	4105827	EM10E0493092-enhD	0	-2.75893	0.0217666	0.934544	3.85646e-05	8.562	7.182	4.361	5.658	0.746	0.732	0	0.996	1.153	5.632	3.525	1.266	1.603	1.775	2.685	5.731	4.35	5.447	2.56	3.2	0.38	0.599	0	0.584	0.782	6.094	2.417	1.035	0.817	2.107	1.803	4.496	2.753	1.46
chr16	93153639	93153854	EM10E0629706-enhD	0	2.34367	0.0217666	-0.106403	3.83456e-05	0	0	0	0	1.523	1.959	2.165	3.894	1.186	0	2.924	0.729	1.516	0.356	2.019	2.325	0	0	0	0	0.775	1.603	1.022	2.285	0.805	0	2.005	0.596	0.773	0.423	1.356	1.824	11.011	12.412
chr18	61110128	61110477	EM10E0662628-enhD	0	2.54182	0.0217666	2.13326	3.83863e-05	4.7	5.517	1.993	0.503	17.663	11.999	21.286	20.828	7.018	3.682	5.263	2.258	8.712	7.331	6.823	3.961	2.388	4.184	1.17	0.285	8.991	9.817	10.052	12.219	4.761	3.984	3.609	1.847	4.442	8.701	4.582	3.108	2.202	2.19
chr7	142472201	142472550	EM10E0868878-enhP	0	2.03537	0.0217666	2.28237	3.84811e-05	4.128	4.58	3.128	7.445	17.176	14.059	28.042	33.554	3.833	2.041	3.395	3.991	8.348	3.496	4.335	8.601	2.097	3.473	1.836	4.211	8.743	11.502	13.243	19.685	2.6	2.208	2.328	3.264	4.256	4.149	2.911	6.748	4.955	2.921
chr8	120751749	120752081	EM10E0892317-enhD	0	2.26197	0.0217666	1.79982	3.85058e-05	1.777	3.334	1.911	1.094	16.479	8.847	12.111	10.318	4.544	2.547	3.596	4.049	8.393	3.061	7.031	4.353	0.903	2.528	1.122	0.619	8.388	7.238	5.72	6.053	3.082	2.756	2.466	3.311	4.279	3.633	4.722	3.415	1.652	2.19
chr13	75090263	75090452	EM10E0566093-enhP	0	-2.75616	0.0217668	0.986761	3.86916e-05	8.136	3.996	7.777	6.593	0	0.643	0.693	1.484	1.197	0.169	3.233	4.914	8.606	2.337	6.055	1.938	4.134	3.03	4.565	3.729	0	0.526	0.327	0.871	0.812	0.183	2.217	4.019	4.388	2.774	4.067	1.521	1.101	0.73
chr6	72507966	72508132	EM10E0823869-enhD	0	2.71092	0.0217668	0.925896	3.86424e-05	0.548	0.127	0	1.203	5.203	4.698	3.339	10.775	7.493	2.622	1.266	1.043	7.037	1.051	3.386	6.206	0.278	0.096	0	0.68	2.648	3.844	1.577	6.321	5.083	2.837	0.868	0.853	3.588	1.247	2.274	4.869	0	0
chr13	53263080	53263234	EM10E0561501-enhD	0	2.49955	0.0218776	0.458013	3.90027e-05	1.067	0	0.397	0.391	2.46	8.021	7.336	3.737	2.89	1.143	3.119	3.584	1.524	0.035	0.951	0.723	0.542	0	0.233	0.221	1.252	6.562	3.464	2.192	1.96	1.237	2.139	2.931	0.777	0.042	0.639	0.567	0.551	2.921
chr2	35209045	35209217	EM10E0693043-enhD	0	2.46151	0.0218776	-0.198001	3.90158e-05	0.307	0	0	0	4.144	1.533	2.339	3.925	0.727	1.459	0.986	0	1.75	1.436	0.734	0	0.156	0	0	0	2.109	1.254	1.105	2.303	0.493	1.579	0.676	0	0.892	1.704	0.493	0	1.101	0.73
chr5	105650054	105650320	EM10E0796308-enhD	0	2.53511	0.0219	0.382369	3.91195e-05	0	0	0.719	0.597	5.19	3.189	6.243	2.882	3.609	0.203	4.74	0.398	2.398	0.787	1.101	2.26	0	0	0.422	0.338	2.642	2.609	2.948	1.691	2.448	0.22	3.25	0.325	1.223	0.934	0.739	1.773	1.101	3.651
chr15	99424501	99424751	EM10E0373930-enhD	0	2.78107	0.021947	1.49556	3.92673e-05	1.303	0	0.851	3.551	14.037	7.628	11.817	9.382	6.121	0.909	3.857	4.521	5.678	3.184	9.875	1.911	0.662	0	0.5	2.009	7.145	6.241	5.581	5.504	4.152	0.984	2.645	3.697	2.895	3.779	6.632	1.499	0.551	0
chr2	31963582	31963907	EM10E0691390-enhP	0	2.04472	0.0220825	2.45516	3.9574e-05	7.196	2.688	3.589	5.182	20.953	17.526	23.837	23.887	9.453	6.107	3.494	7.225	4.92	5.159	6.012	6.01	3.656	2.039	2.107	2.931	10.666	14.338	11.257	14.014	6.413	6.608	2.396	5.908	2.509	6.123	4.038	4.715	0	0.73
chr10	40908661	40908829	EM10E0472499-enhD	0	-2.63305	0.02209	0.300597	3.96517e-05	1.555	4.29	3.624	1.532	0	0.011	0	0	0.673	4.884	5.067	1.637	1.282	3.548	1.302	2.313	0.79	3.253	2.127	0.867	0	0.009	0	0	0.457	5.284	3.474	1.339	0.654	4.211	0.874	1.815	1.652	2.19
chr8	88291024	88291248	EM10E0884454-enhP	0	2.7329	0.0221103	0.799957	3.97526e-05	0.55	0.256	0.66	0.043	6.464	1.118	8.563	11.138	2.75	1.9	4.321	4.573	2.145	0.096	5.221	3.099	0.279	0.194	0.387	0.024	3.29	0.915	4.044	6.534	1.865	2.056	2.963	3.74	1.094	0.114	3.506	2.431	0	0.73
chr17	31753932	31754144	EM10E0639082-enhD	0	2.34698	0.0221384	1.49541	4.00896e-05	3.89	1.858	0.446	2.769	14.66	9.049	13.427	13.925	1.952	1.863	3.007	1.191	4.403	1.558	4.207	4.917	1.976	1.409	0.262	1.566	7.462	7.403	6.341	8.169	1.324	2.016	2.062	0.974	2.245	1.849	2.825	3.858	2.753	5.111
chr2	31962369	31962565	EM10E0691387-prom	0	2.14198	0.0221384	2.76088	3.99817e-05	11.139	2.536	2.805	6.088	28.47	10.455	39.68	31.586	14.067	6.951	9.218	12.49	9.764	4.144	7.564	5.68	5.66	1.923	1.647	3.444	14.492	8.553	18.739	18.531	9.543	7.521	6.321	10.214	4.978	4.919	5.08	4.456	0.551	1.46
chr2	92023709	92023868	EM10E0702533-enhP	0	2.17349	0.0221384	2.36095	4.01251e-05	4.485	3.872	1.289	3.419	18.557	13.043	13.755	21.872	6.491	8.151	9.03	7.993	10.299	4.053	8.15	4.137	2.279	2.936	0.757	1.934	9.446	10.671	6.496	12.832	4.403	8.819	6.192	6.536	5.251	4.811	5.474	3.246	0	0
chr7	73574828	73574986	EM10E0852667-enhD	0	2.40237	0.0221384	2.36666	3.98776e-05	2.266	3.642	2.108	1.34	22.922	13.81	9.46	15.318	10.05	2.763	11.256	10.054	11.326	7.816	11.162	8.596	1.151	2.762	1.237	0.758	11.668	11.298	4.468	8.987	6.818	2.99	7.718	8.222	5.775	9.277	7.496	6.744	6.056	8.031
chr8	119438889	119439216	EM10E0891335-enhP	0	2.19502	0.0221384	1.97916	4.00391e-05	2.531	1.772	2.458	4.002	21.414	7.398	15.823	18.449	5.886	2.047	3.467	3.531	4.915	4.528	6.407	6.827	1.286	1.344	1.443	2.264	10.9	6.052	7.473	10.824	3.993	2.215	2.377	2.888	2.506	5.374	4.303	5.356	1.101	0.73
chr1	71652625	71652971	EM10E0440672-prom	0	2.26707	0.0222475	2.23906	4.05153e-05	5.716	1.956	5.632	5.535	50.035	9.86	35.16	21.789	7.482	3.073	4.037	4.456	3.871	0.811	7.266	4.183	2.904	1.483	3.306	3.131	25.469	8.067	16.605	12.783	5.076	3.325	2.768	3.644	1.974	0.963	4.88	3.282	1.101	1.46
chr1	184724597	184724939	EM10E0463314-enhD	0	2.56817	0.0222475	0.494289	4.05857e-05	1.038	0.369	0	0.127	6.496	5.326	4.268	3.256	1.189	0.612	0.3	2.037	5.62	2.218	5.231	0.616	0.527	0.28	0	0.072	3.307	4.357	2.016	1.91	0.807	0.662	0.206	1.666	2.866	2.633	3.513	0.483	0.551	0.73
chr10	80022163	80022512	EM10E0480947-enhD	0	2.10783	0.0222475	2.43462	4.07111e-05	3.641	2.032	2.563	6.48	15.446	14.516	23.478	18.316	12.016	6.537	5.996	4.581	10.516	4.135	7.633	8.902	1.85	1.541	1.504	3.665	7.862	11.876	11.088	10.746	8.151	7.073	4.111	3.746	5.362	4.908	5.126	6.984	1.101	0.73
chr12	85704610	85704930	EM10E0543665-enhD	0	2.56965	0.0222475	1.23205	4.06917e-05	2.256	0.364	1.268	0	8.93	3.338	8.048	10.115	4.067	1.819	4.895	3.36	5.98	2.018	5.312	2.568	1.146	0.276	0.744	0	4.546	2.731	3.801	5.934	2.759	1.968	3.356	2.748	3.049	2.395	3.568	2.015	0.551	0
chr18	61077179	61077419	EM10E0662605-CTCF	0	2.40455	0.0222475	2.07735	4.05861e-05	3.68	2.454	1.823	3.779	15.719	26.295	19.911	14.378	3.348	6.076	6.601	1.366	10.827	4.016	4.032	3.652	1.87	1.861	1.07	2.138	8.001	21.512	9.403	8.435	2.271	6.574	4.526	1.117	5.52	4.767	2.708	2.865	1.101	2.19
chr2	13575257	13575417	EM10E0686500-enhP	0	3.17959	0.0222475	2.55135	4.05068e-05	3.778	0	4.199	1.489	41.016	6.119	25.496	25.799	12.45	6.41	10.85	16.496	32.81	4.581	17.407	4.605	1.92	0	2.465	0.842	20.878	5.006	12.041	15.136	8.446	6.936	7.44	13.49	16.729	5.437	11.691	3.613	2.753	0.73
chr18	61052552	61052757	EM10E0662587-enhD	0	2.48655	0.0222972	2.1685	4.0867e-05	4.538	2.49	0.702	10.679	21.77	21.233	22.82	24.98	5.844	2.617	4.178	6.467	5.833	2.554	1.806	8.086	2.306	1.888	0.412	6.041	11.082	17.371	10.777	14.655	3.964	2.832	2.865	5.289	2.974	3.031	1.213	6.344	1.652	2.19
chr1	74801019	74801246	EM10E0441815-enhD	0	2.68112	0.0223051	1.41392	4.11134e-05	0.724	0.421	1.64	3.031	12.164	11.627	9.14	12.693	3.466	3.889	2.622	5.401	4.039	4.317	2.335	0.508	0.368	0.319	0.963	1.714	6.192	9.512	4.316	7.447	2.351	4.208	1.798	4.417	2.059	5.124	1.568	0.399	3.303	6.571
chr19	38124485	38124643	EM10E0677811-enhP	0	2.33454	0.0223051	2.28399	4.1141e-05	4.234	3.497	3.754	3.685	47.896	8.13	22.339	28.44	7.811	1.632	4.415	2.307	8.215	2.897	12.653	5.342	2.151	2.652	2.204	2.084	24.381	6.651	10.55	16.685	5.299	1.766	3.027	1.887	4.189	3.438	8.498	4.191	0	0.73
chr2	14873811	14874151	EM10E0686656-enhP	0	-2.43769	0.0223051	1.83387	4.1098e-05	9.442	10.634	15.415	10.309	1.605	4.967	1.603	0.837	3.411	4.052	6.218	5.127	6.043	2.965	7.726	4.042	4.797	8.065	9.049	5.831	0.817	4.064	0.757	0.491	2.314	4.384	4.264	4.193	3.081	3.519	5.189	3.171	6.606	5.841
chr4	145233387	145233545	EM10E0776704-enhD	0	2.89595	0.0223051	0.503228	4.09737e-05	0.724	0	1.272	0	7.945	3.555	6.321	8.323	1.584	1.658	1.744	0	0.07	1.844	3.813	3.715	0.368	0	0.747	0	4.044	2.908	2.985	4.883	1.075	1.794	1.196	0	0.036	2.189	2.561	2.915	6.056	5.841
chr2	125665317	125665494	EM10E0708642-enhD	0	2.69216	0.0224481	0.402163	4.14878e-05	0	0	0	0	4.68	1.244	3.079	3.744	0	5.677	3.462	3.682	1.935	3.443	3.081	2.459	0	0	0	0	2.382	1.018	1.454	2.197	0	6.142	2.374	3.011	0.987	4.086	2.069	1.929	1.652	1.46
chr7	142481259	142481600	EM10E0868886-enhD	0	2.43673	0.0224481	2.07564	4.15353e-05	2.642	1.29	4.045	5.658	36.099	9.47	17.121	28.572	0.889	2.528	6.199	3.327	6.341	2.83	8.488	7.396	1.342	0.978	2.374	3.2	18.376	7.748	8.086	16.762	0.603	2.735	4.251	2.721	3.233	3.359	5.701	5.803	3.854	2.19
chr19	6013317	6013532	EM10E0670475-enhP	0	2.42744	0.0226064	1.81965	4.1894e-05	1.419	1.948	1.778	2.104	18.159	4.783	22.009	12.6	6.166	2.243	4.427	4.717	9.055	2.254	6.489	3.785	0.721	1.477	1.044	1.19	9.243	3.913	10.394	7.392	4.183	2.427	3.035	3.857	4.617	2.675	4.358	2.97	2.202	1.46
chr8	88274208	88274416	EM10E0884439-enhP	0	2.49688	0.0226158	0.346105	4.19773e-05	0	0.147	0	0	3.735	0.803	2.969	5.044	1.284	3.492	6.309	7.383	1.009	1.233	0.898	1.499	0	0.111	0	0	1.901	0.657	1.402	2.959	0.871	3.778	4.326	6.038	0.514	1.463	0.603	1.176	1.101	0.73
chr11	88950892	88951213	EM10E0515454-enhD	0	2.05198	0.0226301	2.26278	4.22568e-05	7.185	3.198	2.633	4.279	20.494	20.003	17.78	21.434	3.815	2.802	6.85	5.456	7.416	5.934	4.372	3.096	3.651	2.425	1.546	2.42	10.432	16.365	8.397	12.575	2.588	3.032	4.697	4.462	3.781	7.043	2.936	2.429	9.91	5.841
chr11	103961066	103961296	EM10E0521811-enhD	0	-2.48008	0.0226301	0.606855	4.22671e-05	3.062	3.292	3.504	4.634	0	0	0.834	0.677	3.18	1.03	1.559	2.072	2.221	4.85	4.119	1.478	1.556	2.497	2.057	2.621	0	0	0.394	0.397	2.157	1.114	1.069	1.694	1.132	5.756	2.766	1.16	8.809	8.031
chr11	117827698	117827922	EM10E0527442-enhP	0	2.67311	0.0226301	1.09729	4.22383e-05	0	0.461	0	1.686	9.933	3.549	3.3	6.817	2.771	1.429	4.943	7.574	10.319	1.948	6.303	2.729	0	0.35	0	0.954	5.056	2.903	1.558	3.999	1.88	1.546	3.389	6.194	5.261	2.312	4.233	2.141	12.112	13.142
chr5	139408525	139408875	EM10E0808435-enhD	0	2.08377	0.0226301	2.30379	4.22518e-05	4.452	3.769	3.006	4.688	30.566	10.094	22.976	20.228	3.822	4.21	4.778	5.999	12.379	2.094	5.284	7.252	2.262	2.858	1.765	2.652	15.559	8.258	10.851	11.867	2.593	4.555	3.276	4.906	6.312	2.485	3.549	5.69	4.955	8.031
chr4	48692128	48692291	EM10E0755450-enhD	0	-2.67962	0.0227771	-0.302206	4.2608e-05	6.445	3.437	0.919	3.129	0	0.279	0	0	0	0.663	1.712	1.537	0.932	0.873	0	0.012	3.275	2.607	0.539	1.77	0	0.228	0	0	0	0.717	1.174	1.257	0.475	1.036	0	0.009	4.955	8.762
chr12	111437527	111437876	EM10E0549138-enhD	0	2.64012	0.0227955	1.31663	4.27086e-05	1.934	0.055	0.915	2.454	13.56	4.192	10.227	15.096	2.447	1.279	2.586	4.301	2.975	1.865	3.737	6.223	0.983	0.042	0.537	1.388	6.902	3.43	4.83	8.856	1.66	1.384	1.773	3.517	1.517	2.214	2.51	4.882	12.662	3.651
chr2	134642423	134642696	EM10E0711184-enhP	0	-2.50735	0.0228345	0.369407	4.28812e-05	4.031	2.486	3.096	4.362	0	0	0	1.887	2.186	2.549	1.43	2.768	0.971	0.762	1.56	1.727	2.048	1.885	1.817	2.467	0	0	0	1.107	1.483	2.758	0.981	2.264	0.495	0.904	1.048	1.355	0.551	0
chr2	167563567	167563738	EM10E0719711-enhD	0	2.70267	0.0228345	0.87041	4.29145e-05	0.069	0	0	3.616	6.985	3.418	4.487	7.544	1.998	1.24	2.365	1.251	8.882	4.82	2.086	3.646	0.035	0	0	2.045	3.556	2.796	2.119	4.426	1.355	1.342	1.622	1.023	4.529	5.721	1.401	2.861	2.202	2.19
chr10	38965881	38966229	EM10E0471748-enhP	0	2.46856	0.0230108	2.84274	4.34148e-05	5.414	1.928	1.2	7.777	26.553	6.995	32.908	38.898	13.993	9.252	16.732	21.923	14.839	4.86	10.668	8.893	2.751	1.462	0.704	4.399	13.516	5.723	15.541	22.82	9.492	10.011	11.473	17.928	7.566	5.768	7.165	6.977	0	0.73
chr12	75176427	75176616	EM10E0539721-enhP	0	-2.74481	0.0230108	1.83427	4.34468e-05	15.34	11.229	7.86	12.449	1.682	0.542	1.621	2.176	15.492	6.974	10.288	4.817	1.856	1.349	12.43	3.02	7.794	8.516	4.614	7.042	0.856	0.443	0.766	1.277	10.509	7.546	7.054	3.939	0.946	1.601	8.348	2.369	2.202	2.921
chr19	29499194	29499420	EM10E0675898-enhD	0	2.41025	0.0230108	0.269693	4.34073e-05	0.208	0	0	0.213	6.123	2.41	1.956	2.252	6.547	0.871	2.915	4.668	1.662	0.012	0.678	2.311	0.106	0	0	0.12	3.117	1.972	0.924	1.321	4.441	0.942	1.999	3.817	0.847	0.014	0.455	1.813	2.202	0.73
chr17	8232186	8232357	EM10E0632577-enhD	0	2.88084	0.0232661	1.36494	4.39966e-05	0.858	0.85	0.173	2.589	11.772	7.778	9.917	13.582	4.967	4.166	3.098	0.167	4.15	2.975	3.376	8.392	0.436	0.645	0.102	1.464	5.992	6.363	4.683	7.968	3.369	4.508	2.124	0.137	2.116	3.531	2.267	6.584	2.202	4.381
chr19	17346821	17346974	EM10E0673469-enhD	0	2.59517	0.023286	-0.0956286	4.41019e-05	0	0	0	0	3.4	3.919	0.948	4.494	3.161	0	0	2.596	0.632	1.263	1.265	1.799	0	0	0	0	1.731	3.206	0.448	2.637	2.144	0	0	2.123	0.322	1.499	0.85	1.411	4.404	1.46
chr7	142664774	142665119	EM10E0869043-enhP	0	2.84473	0.0233615	0.913299	4.43128e-05	2.407	0.305	2.461	0	16.323	5.23	7.241	15.337	0.886	3.355	1.643	1.068	3.242	0.654	0.805	2.622	1.223	0.231	1.445	0	8.309	4.279	3.42	8.998	0.601	3.63	1.127	0.873	1.653	0.776	0.541	2.057	1.101	0.73
chr2	128364222	128364570	EM10E0709495-enhD	0	2.48749	0.0234014	0.757832	4.44567e-05	0	0.319	1.851	1.134	6.089	7.192	5.881	6.161	0.989	1.31	2.06	0.913	2.357	1.331	3.999	2.466	0	0.242	1.087	0.641	3.099	5.884	2.777	3.615	0.671	1.417	1.412	0.747	1.202	1.58	2.686	1.935	1.652	0.73
chr5	140610141	140610467	EM10E0809005-enhD	0	1.91544	0.0234538	2.75624	4.46491e-05	6.166	3.536	8.86	6.915	36.381	19.306	26.275	25.516	10.288	6.552	9.274	5.829	14.333	3.307	7.939	4.067	3.133	2.682	5.201	3.911	18.519	15.795	12.409	14.97	6.979	7.089	6.359	4.767	7.308	3.925	5.332	3.191	3.303	3.651
chr6	122632898	122633126	EM10E0834385-enhD	0	2.52135	0.0234538	-0.466375	4.46926e-05	0	0	0	0	4.478	0.832	1.949	4.729	1.382	0.419	0.411	1.456	0	0.765	0.066	0	0	0	0	0	2.279	0.681	0.92	2.774	0.937	0.453	0.282	1.191	0	0.908	0.044	0	0.551	1.46
chr14	47374385	47374732	EM10E0580757-enhP	0	2.41618	0.023523	2.00212	4.4893e-05	4.583	1.085	3.776	1.04	26.12	9.832	16.434	11.89	5.366	2.293	4.153	6.421	12.343	2.375	7.527	4.241	2.329	0.823	2.217	0.588	13.296	8.044	7.761	6.976	3.64	2.481	2.848	5.251	6.293	2.819	5.055	3.327	6.606	6.571
chr11	53821339	53821543	EM10E0502807-enhD	0	2.62961	0.0235925	1.02206	4.50942e-05	0	0	0	1.816	3.289	3.59	3.371	8.32	5.26	2.697	2.814	6.489	10.721	1	5.337	6.231	0	0	0	1.027	1.674	2.937	1.592	4.881	3.568	2.918	1.929	5.307	5.466	1.187	3.584	4.889	0.551	0.73
chr11	117965257	117965474	EM10E0527552-enhD	0	2.58931	0.0236828	2.52162	4.53356e-05	7.532	1.48	2.47	3.126	58.502	11.183	22.582	19.348	15.245	4.752	7.414	2.675	14.304	9.595	6.196	5.914	3.827	1.122	1.45	1.768	29.779	9.149	10.665	11.351	10.342	5.142	5.084	2.188	7.293	11.388	4.161	4.64	0	0.73
chr5	140619272	140619427	EM10E0809019-CTCF	0	3.05082	0.0237883	0.914429	4.56068e-05	1.344	1.258	0.61	3.772	49.776	20.859	12.767	6.38	0.59	1.619	3.076	1.761	1.39	0.485	0	0	0.683	0.954	0.358	2.134	25.338	17.065	6.029	3.743	0.4	1.752	2.109	1.44	0.709	0.576	0	0	1.101	0.73
chr9	50478891	50479227	EM10E0904684-enhD	0	2.59628	0.0238347	0.525626	4.57652e-05	0.812	0	0.44	0	9.393	1.502	1.977	9.28	4.339	1.803	2.644	1.14	2.54	0.475	3.306	1.331	0.413	0	0.258	0	4.781	1.229	0.934	5.444	2.943	1.951	1.813	0.932	1.295	0.564	2.22	1.044	3.854	5.111
chr12	54286918	54287072	EM10E0536687-enhD	0	2.41036	0.0238398	0.499323	4.59776e-05	0	0	0.653	0	2.627	3.068	2.931	3.912	4.343	0.891	4.06	0.648	6.527	0.976	4.502	2.445	0	0	0.383	0	1.337	2.51	1.384	2.295	2.946	0.964	2.784	0.53	3.328	1.158	3.024	1.918	1.652	2.19
chr3	84955994	84956152	EM10E0733850-K4m3	0	-3.20493	0.0238398	1.1719	4.60182e-05	13.038	24.395	8.43	13.719	0	5.488	0.933	1.394	0.609	2.86	0.469	0	4.055	4.817	2.407	4.65	6.624	18.501	4.948	7.76	0	4.49	0.441	0.818	0.413	3.094	0.322	0	2.068	5.717	1.617	3.648	4.955	5.111
chr4	33926084	33926241	EM10E0752479-prom	0	-2.41056	0.0238398	0.139723	4.60524e-05	2.822	2.168	1.556	4.551	0	0	0.775	0	1.211	1.298	0.709	3.048	1.249	0.496	1.565	2.991	1.434	1.644	0.913	2.574	0	0	0.366	0	0.821	1.404	0.486	2.493	0.637	0.589	1.051	2.347	4.404	5.841
chr9	54803071	54803396	EM10E0905670-enhD	0	2.33626	0.0238398	-0.310661	4.60007e-05	0.054	0.065	0	0.496	5.493	0.928	3.922	2.672	0.489	0.026	0.967	0	0.603	0.677	1.269	0.504	0.027	0.049	0	0.281	2.796	0.759	1.852	1.568	0.332	0.028	0.663	0	0.307	0.804	0.852	0.395	1.101	3.651
chr3	79886504	79886676	EM10E0732830-enhP	0	2.32215	0.0239994	2.76498	4.64305e-05	5.511	1.578	3.494	10.896	27.869	17.022	20.426	49.846	2.658	4.682	7.865	3.718	14.963	7.04	26.975	18.97	2.8	1.197	2.051	6.163	14.186	13.926	9.646	29.243	1.803	5.066	5.393	3.04	7.629	8.356	18.116	14.883	3.303	5.111
chr2	167776582	167776767	EM10E0719902-enhP	0	3.10769	0.0240317	2.23688	4.65629e-05	2.554	0.3	1.598	9.259	34.849	10.81	25.78	39.191	4.292	2.712	8.496	2.081	22.569	0.878	9.342	12.648	1.298	0.228	0.938	5.237	17.739	8.844	12.175	22.992	2.912	2.934	5.825	1.702	11.507	1.042	6.274	9.923	1.652	1.46
chr17	47151638	47151853	EM10E0643115-enhD	0	-2.48296	0.0240471	1.22267	4.66626e-05	8.503	10.627	9.091	5.382	1.001	1.5	0.827	1.391	0.895	2.94	2.029	2.415	5.497	2.323	4.469	2.655	4.32	8.059	5.336	3.044	0.51	1.227	0.391	0.816	0.607	3.181	1.391	1.975	2.803	2.757	3.001	2.083	3.854	4.381
chr2	119228826	119228986	EM10E0707214-enhP	0	2.88969	0.0241145	0.662334	4.68637e-05	0	0	2.512	0	9.09	3.202	10.146	3.454	4	2.989	3.83	4.531	0	1.644	4.176	0.329	0	0	1.475	0	4.627	2.62	4.792	2.026	2.713	3.234	2.626	3.705	0	1.951	2.805	0.258	2.202	4.381
chr19	41345469	41345736	EM10E0678540-enhD	0	2.5756	0.0241301	0.67127	4.69877e-05	0	0	1.594	0	3.896	1.677	6.334	6.053	5.848	2.175	1.389	4.05	2.41	1.634	1.557	3.722	0	0	0.936	0	1.983	1.372	2.991	3.551	3.967	2.353	0.952	3.312	1.229	1.939	1.046	2.92	1.652	2.921
chr5	140606472	140606665	EM10E0808996-prom	0	2.48513	0.0241301	2.69692	4.70344e-05	6.203	3.755	3.747	3.091	67.158	16.988	37.11	11.883	13.75	4.266	10.12	6.922	21.376	2.859	4.63	9.921	3.152	2.848	2.2	1.748	34.185	13.898	17.525	6.971	9.327	4.616	6.939	5.661	10.899	3.393	3.11	7.784	0	1.46
chr8	122483984	122484134	EM10E0893224-CTCF	0	2.8718	0.024162	0.96758	4.71668e-05	3.971	0	0	0.176	3.51	5.414	10.9	8.504	1.203	3.733	2.461	4.711	4.032	2.953	4.42	0.999	2.018	0	0	0.1	1.787	4.429	5.148	4.989	0.816	4.039	1.687	3.853	2.056	3.505	2.968	0.784	3.303	0.73
chr19	29438129	29438329	EM10E0675861-enhD	0	2.40161	0.0241855	0.283107	4.72831e-05	1.115	0	0	0	4.318	4.032	2.058	3.199	0.686	1.164	1.139	2.087	3.548	1.826	0.816	2.257	0.567	0	0	0	2.198	3.299	0.972	1.877	0.465	1.259	0.781	1.707	1.809	2.167	0.548	1.771	1.101	2.921
chr11	79017434	79017675	EM10E0511606-enhD	0	2.83523	0.0245309	1.04552	4.80296e-05	0	0.96	2.641	0	5.102	8.723	10.084	8.439	1.547	5.061	5.503	1.293	3.185	2.495	3.457	1.369	0	0.728	1.55	0	2.597	7.136	4.762	4.951	1.049	5.476	3.773	1.057	1.624	2.961	2.322	1.074	0	0
chr12	111445633	111445784	EM10E0549150-enhD	0	2.08868	0.0246151	2.88627	4.82662e-05	8.065	2.507	4.215	8.587	29.066	13.093	53.876	22.577	8.174	3.268	11.087	5.813	15.801	7.503	19.37	11.434	4.098	1.901	2.474	4.857	14.795	10.712	25.443	13.245	5.545	3.536	7.602	4.754	8.057	8.905	13.009	8.971	0.551	0.73
chr3	27904860	27905209	EM10E0725928-enhD	0	2.23373	0.0246758	-0.110296	4.8457e-05	0	0	0	0	2.622	2.713	2.165	1.113	0.71	0.909	2.348	1.867	1.495	0.865	1.582	0.365	0	0	0	0	1.335	2.22	1.022	0.653	0.482	0.984	1.61	1.527	0.762	1.027	1.062	0.286	6.056	4.381
chr2	38823679	38823835	EM10E0694064-enhP	0	-2.62344	0.0247484	-0.385296	4.86715e-05	9.067	1.606	1.768	0.972	0	0	0	0	0	1.066	1.868	1.462	0	0	0.734	1.025	4.607	1.218	1.038	0.55	0	0	0	0	0	1.153	1.281	1.196	0	0	0.493	0.804	1.101	1.46
chr11	63131675	63131880	EM10E0506006-enhP	0	2.81845	0.0248378	2.95107	4.92005e-05	10.779	3.208	2.239	1.842	74.19	5.72	41.019	43.839	12.17	4.733	12.733	14.653	21.445	5.749	18.741	9.992	5.477	2.433	1.314	1.042	37.765	4.68	19.372	25.719	8.256	5.121	8.731	11.983	10.934	6.823	12.586	7.839	11.011	12.412
chr19	38023607	38023956	EM10E0677756-enhD	0	2.47779	0.0248378	-0.352828	4.9109e-05	0	0	0	0	5.998	0.93	0.999	5	1.268	0	0.334	0.817	0.475	0	1.205	2.169	0	0	0	0	3.053	0.761	0.472	2.933	0.86	0	0.229	0.668	0.242	0	0.809	1.702	0.551	1.46
chr4	110290201	110290422	EM10E0764849-prom	0	-2.67335	0.0248378	0.7837	4.92087e-05	6.227	3.495	2.63	6.978	0	0	0	3.619	3.603	1.7	3.468	3.244	3.011	1.075	2.559	3.682	3.164	2.651	1.544	3.947	0	0	0	2.123	2.444	1.839	2.378	2.653	1.535	1.276	1.719	2.889	1.101	1.46
chr6	129086468	129086661	EM10E0836368-enhD	0	2.3353	0.0248378	-0.567735	4.91932e-05	0	0	0	0	2.495	1.976	1.43	3.455	0.436	0	0.265	0.538	0	0	0.855	1.636	0	0	0	0	1.27	1.617	0.675	2.027	0.296	0	0.182	0.44	0	0	0.574	1.284	9.91	10.222
chr8	121080768	121081024	EM10E0892438-enhD	0	2.49013	0.0248378	1.0437	4.91028e-05	1.02	0.246	1.001	2.34	12.592	4.299	6.761	13.057	2.378	1.083	3.491	3.803	1.909	1.688	1.328	1.937	0.518	0.187	0.588	1.324	6.41	3.517	3.193	7.66	1.613	1.172	2.394	3.11	0.973	2.003	0.892	1.52	2.753	1.46
chr11	88999794	89000020	EM10E0515482-enhP	0	2.33306	0.0248479	3.01975	4.9301e-05	6.155	6.218	5.615	2.118	30.544	11.082	49.669	30.408	16.16	4.293	19.958	14.508	22.043	4.455	15.124	10.093	3.127	4.716	3.296	1.198	15.548	9.066	23.457	17.84	10.962	4.645	13.685	11.864	11.239	5.288	10.157	7.919	1.101	0.73
chr11	72343974	72344139	EM10E0508833-K4m3	0	-2.72009	0.0248509	0.160522	4.95962e-05	5.976	0.603	4.406	1.866	0	0	0	0	4.768	1.462	0.578	3.049	4.134	2.132	0	1.95	3.036	0.457	2.586	1.055	0	0	0	0	3.234	1.582	0.396	2.493	2.108	2.53	0	1.53	2.202	2.921
chr11	116092067	116092356	EM10E0526169-enhD	0	2.88515	0.0248509	1.359	4.94571e-05	0	0.774	0.075	4.021	18.964	3.959	7.389	8.957	9.157	2.292	3.147	5.116	8.657	1.742	4.46	2.507	0	0.587	0.044	2.274	9.653	3.239	3.49	5.255	6.212	2.48	2.158	4.184	4.414	2.068	2.995	1.967	7.708	8.031
chr15	26308658	26308950	EM10E0595319-enhP	0	-2.34854	0.0248509	2.09443	4.95432e-05	20.983	12.041	19.885	9.573	1.1	2.235	5.431	3.785	6.468	4.581	9.242	3.669	4.814	2.423	9.043	4.318	10.661	9.132	11.673	5.415	0.56	1.828	2.565	2.221	4.388	4.957	6.337	3	2.455	2.876	6.073	3.388	0.551	0.73
chr17	46027176	46027330	EM10E0642544-enhD	0	2.4065	0.0248509	2.35185	4.95294e-05	7.107	2.831	1.868	3.765	31.335	26.724	24.621	12.33	5.53	12.132	8.429	4.272	3.084	4.777	2.929	6.795	3.611	2.147	1.097	2.13	15.95	21.863	11.627	7.234	3.751	13.127	5.78	3.494	1.572	5.67	1.967	5.331	0.551	0.73
chr10	78520302	78520508	EM10E0480491-prom	0	2.65436	0.0249504	0.565334	4.98672e-05	1.567	0	0.622	0	8.806	4.734	4.337	4.225	2.663	0	5.461	2.956	3.82	0.586	1.217	1.11	0.796	0	0.365	0	4.483	3.873	2.048	2.479	1.806	0	3.744	2.417	1.948	0.696	0.817	0.871	4.955	8.762
chrX	100516734	100517057	EM10E0928366-enhD	0	-2.54815	0.0250325	-0.442083	5.01041e-05	5.678	0.651	1.635	2.86	0	0	0	0	0	0.841	0.787	0.782	0	1.122	0.927	0.439	2.885	0.494	0.96	1.618	0	0	0	0	0	0.91	0.54	0.639	0	1.332	0.623	0.344	2.202	2.19
chr17	34076024	34076285	EM10E0639887-CTCF	0	2.79531	0.0251164	1.64354	5.04913e-05	2.631	0	3.624	1.456	16.275	4.849	35.946	11.573	2.646	2.581	4.425	2.419	6.972	1.821	5.751	5.149	1.337	0	2.127	0.824	8.284	3.967	16.976	6.79	1.795	2.793	3.034	1.978	3.555	2.161	3.862	4.04	3.854	4.381
chr18	5809491	5809687	EM10E0652987-enhD	0	2.74174	0.0251164	1.87427	5.04489e-05	0	0.234	2.262	5.081	10.746	7.202	12.769	12.369	5.855	7.376	7.307	7.325	5.1	5.452	6.731	8.416	0	0.177	1.328	2.874	5.47	5.892	6.03	7.257	3.972	7.981	5.01	5.99	2.6	6.471	4.521	6.603	1.652	0.73
chr6	125349863	125350076	EM10E0835192-enhP	0	2.08427	0.0251164	2.99796	5.04335e-05	5.483	3.492	6.512	6.212	40.518	10.948	26.235	37.696	19.055	5.987	16.259	15.327	19.33	3.681	9.979	8.514	2.786	2.648	3.823	3.514	20.625	8.957	12.39	22.115	12.926	6.478	11.148	12.534	9.856	4.369	6.702	6.68	1.652	0.73
chr5	140597774	140598047	EM10E0808991-enhD	0	2.57244	0.0253438	1.0964	5.10236e-05	3.203	0.616	0.967	0.352	15.912	5.671	7.788	9.55	5.473	2.447	3.06	0.962	2.488	0.624	2.725	1.779	1.627	0.467	0.568	0.199	8.1	4.64	3.678	5.603	3.713	2.648	2.098	0.787	1.269	0.741	1.83	1.396	1.652	1.46
chr8	119710943	119711229	EM10E0891469-enhD	0	2.92632	0.0253438	1.00668	5.10959e-05	0	0	1.013	2.322	13.034	3.722	3.672	17.041	0.74	3.247	2.766	3.924	2.424	1.568	5.031	3.135	0	0	0.595	1.313	6.635	3.045	1.734	9.998	0.502	3.513	1.897	3.209	1.236	1.861	3.379	2.46	0.551	0.73
chr15	83564170	83564372	EM10E0607108-enhP	0	2.80765	0.0253574	1.06015	5.13131e-05	0.683	1.495	0	1.548	19.439	4.715	6.253	10.737	1.072	2.052	1.888	2.51	2.885	2.412	7.49	1.022	0.347	1.134	0	0.876	9.895	3.857	2.953	6.299	0.727	2.22	1.295	2.053	1.471	2.863	5.03	0.802	9.91	5.841
chr2	152931899	152932090	EM10E0714289-enhP	0	2.46353	0.0253574	1.12119	5.13446e-05	0.323	0.831	1.331	0	4.236	3.686	8.646	7.298	3.565	1.611	4.142	2.954	9.094	3.43	4.714	2.882	0.164	0.63	0.781	0	2.156	3.016	4.083	4.282	2.418	1.743	2.84	2.416	4.637	4.071	3.166	2.261	7.157	8.031
chr5	129114181	129114443	EM10E0804977-enhD	0	-2.54056	0.0253574	-0.0652377	5.12383e-05	4.637	1.248	2.226	6.767	0	0.138	0	0.785	3.012	1.841	0.452	1.329	0	0.174	0.848	0.556	2.356	0.946	1.307	3.828	0	0.113	0	0.461	2.043	1.992	0.31	1.087	0	0.207	0.57	0.436	0	0
chrX	167330438	167330654	EM10E0931900-prom	0	2.60769	0.025377	-0.125847	5.14582e-05	0	0	0	0	6.733	0.624	1.191	7.136	0.936	0.449	0.425	0.877	0.358	0.503	1.792	5.191	0	0	0	0	3.427	0.511	0.562	4.187	0.635	0.486	0.291	0.717	0.183	0.597	1.204	4.073	0	0.73
chr19	41367315	41367506	EM10E0678549-enhD	0	2.64036	0.0256986	-0.000225948	5.21851e-05	0	0.4	0	0	1.395	3.04	5.719	6.2	1.146	0.181	0.518	1.909	0.824	1.174	0	4.875	0	0.303	0	0	0.71	2.487	2.701	3.637	0.777	0.196	0.355	1.561	0.42	1.393	0	3.825	5.505	7.301
chr14	25473211	25473458	EM10E0577097-enhD	0	2.08425	0.0257724	3.35929	5.24099e-05	4.229	15.636	4.81	10.012	21.448	45.062	39.792	42.794	19.812	11.638	16.609	13.465	13.93	6.804	11.514	13.595	2.149	11.858	2.823	5.663	10.918	36.866	18.792	25.106	13.44	12.592	11.388	11.011	7.103	8.076	7.733	10.666	0	0
chr7	24378411	24378703	EM10E0843277-enhD	0	2.42581	0.0258146	0.16105	5.25708e-05	0	0	0.418	0	2.243	3.717	3.661	2.483	0	2.15	2.679	1.904	2.884	0.446	1.931	1.872	0	0	0.245	0	1.142	3.041	1.729	1.457	0	2.326	1.837	1.557	1.47	0.529	1.297	1.469	0	0.73
chr3	96554290	96554527	EM10E0737568-enhD	0	2.94209	0.0259455	1.21453	5.29128e-05	4.445	0	0	0.213	14.035	4.627	4.599	8.283	0.883	2.1	6.021	6.445	9.426	1.722	6.412	4.501	2.258	0	0	0.12	7.144	3.785	2.172	4.859	0.599	2.272	4.128	5.271	4.806	2.044	4.306	3.531	4.404	3.651
chr11	117231623	117231971	EM10E0526995-enhP	0	2.32313	0.0259898	1.85707	5.31393e-05	2.294	0.681	5.135	3.837	23.176	10.49	14.989	17.199	3.719	1.705	6.019	3.997	4.912	0.984	4.362	6.916	1.166	0.516	3.014	2.17	11.797	8.582	7.079	10.09	2.523	1.845	4.127	3.269	2.505	1.168	2.93	5.426	9.359	5.841
chr7	35317924	35318091	EM10E0846599-enhP	0	-2.59506	0.0259898	1.23078	5.31544e-05	6.818	4.545	5.109	10.141	0	1.477	0.826	0.995	9.638	6.814	3.966	6.244	5.225	1.27	1.411	1.842	3.464	3.447	2.999	5.736	0	1.208	0.39	0.584	6.538	7.373	2.719	5.106	2.664	1.507	0.948	1.445	7.157	8.762
chr17	28511213	28511382	EM10E0637365-enhD	0	2.95043	0.025995	2.122	5.32406e-05	2.518	0	9.047	1.836	40.542	7.556	17.093	28.826	10.919	2.69	3.689	2.109	10.458	3.455	8.882	8.731	1.279	0	5.311	1.039	20.637	6.182	8.072	16.911	7.407	2.911	2.529	1.725	5.332	4.101	5.965	6.85	2.202	1.46
chr11	86581600	86581780	EM10E0514123-enhD	0	3.04406	0.0260413	2.64791	5.34113e-05	0.799	4.344	5.386	0	30.591	8.823	15.984	19.805	20.183	4.451	15.865	10.421	29.333	15.027	21.148	8.377	0.406	3.294	3.162	0	15.572	7.218	7.549	11.619	13.691	4.816	10.878	8.522	14.956	17.836	14.203	6.572	6.606	5.841
chr7	80401752	80401954	EM10E0854324-prom	0	2.31785	0.0261957	3.20264	5.38043e-05	4.387	4.761	3.609	20.985	62.274	14.531	47.522	40.777	8.218	4.68	7.396	10.223	35.653	7.33	11.322	24.81	2.229	3.611	2.118	11.87	31.699	11.888	22.443	23.923	5.575	5.064	5.071	8.36	18.179	8.7	7.604	19.465	3.303	1.46
chr9	86627822	86628096	EM10E0914342-enhD	0	-2.41195	0.0262322	0.22504	5.39555e-05	3.363	2.673	3.56	3.266	0	0.561	0	0.402	1.141	1.042	2.746	1.672	0.776	2.513	1.419	0.561	1.709	2.027	2.09	1.847	0	0.459	0	0.236	0.774	1.127	1.883	1.367	0.396	2.983	0.953	0.44	3.854	4.381
chr2	33638551	33638856	EM10E0692423-enhP	0	2.67275	0.0262776	1.20891	5.41252e-05	1.664	4.006	2.319	0.757	17.843	12.983	10.806	23.976	0	1.3	2.252	2.13	0.842	2.773	1.799	1.706	0.845	3.038	1.361	0.428	9.083	10.622	5.103	14.066	0	1.407	1.544	1.742	0.429	3.291	1.208	1.338	3.854	5.111
chr2	33628894	33629231	EM10E0692402-enhD	0	2.30714	0.0262816	1.60348	5.42101e-05	2.116	3.33	4.584	1.899	14.005	10.912	18.254	28.351	5.761	0.44	1.436	1.916	2.54	1.267	3.381	3.844	1.075	2.525	2.691	1.074	7.129	8.927	8.621	16.633	3.908	0.476	0.985	1.567	1.295	1.504	2.271	3.016	0	0.73
chr1	74034279	74034620	EM10E0441405-enhD	0	2.61313	0.0263191	1.26292	5.47073e-05	0.017	0.465	1.884	1.997	5.216	5.431	13.657	10.85	2.258	1.878	3.542	2.222	3.426	3.645	4.604	5.942	0.009	0.353	1.106	1.13	2.655	4.443	6.45	6.365	1.532	2.032	2.429	1.817	1.747	4.326	3.092	4.662	2.202	4.381
chr12	52773957	52774159	EM10E0536426-enhD	0	-2.71434	0.0263191	-0.0396209	5.48233e-05	1.743	9.162	0.517	4.133	0	0	0	0	0	2.196	1.906	0.998	1.859	2.213	0.616	1.002	0.886	6.948	0.303	2.338	0	0	0	0	0	2.376	1.307	0.816	0.948	2.627	0.414	0.786	1.101	1.46
chr15	44753401	44753611	EM10E0598408-enhP	0	-2.6257	0.0263191	0.740124	5.48204e-05	6.833	4.561	4.203	6.885	0	0.578	1.459	0.544	2.979	3.617	2.607	1.358	0.618	0.32	4.544	2.988	3.472	3.459	2.467	3.894	0	0.473	0.689	0.319	2.021	3.914	1.788	1.111	0.315	0.38	3.052	2.344	1.101	1.46
chr19	12009651	12009937	EM10E0672713-enhD	0	-2.67361	0.0263191	-0.0736523	5.48074e-05	5.705	3.831	1.55	4.298	0	0	0	1.133	1.245	0.795	0	0.456	0	0.61	2.666	1.727	2.899	2.905	0.91	2.431	0	0	0	0.665	0.845	0.86	0	0.373	0	0.724	1.79	1.355	7.157	10.222
chr6	83004889	83005237	EM10E0824646-enhD	0	2.61587	0.0263191	1.122	5.46538e-05	2.403	0	1.189	0.436	11.108	2.661	8.435	10.93	4.611	2.912	2.847	1.586	3.357	1.474	2.694	4.641	1.221	0	0.698	0.247	5.654	2.177	3.983	6.412	3.128	3.151	1.952	1.297	1.712	1.749	1.809	3.641	0.551	1.46
chr6	87120060	87120335	EM10E0826171-enhD	0	2.65764	0.0263191	0.754376	5.47492e-05	0.992	0	1.032	0	3.911	8.314	8.106	3.143	4.357	2.117	3.025	1.414	0.884	0.644	5.214	3.607	0.504	0	0.606	0	1.991	6.802	3.828	1.844	2.956	2.291	2.074	1.156	0.451	0.764	3.502	2.83	9.91	8.031
chr8	122144773	122145109	EM10E0893019-enhD	0	2.27857	0.0263191	1.37283	5.46658e-05	1.703	0.694	1.425	1.26	8.629	5.065	10.08	11.55	2.026	2.384	2.355	2.479	6.641	2.545	6.777	3.235	0.865	0.526	0.836	0.713	4.392	4.144	4.76	6.776	1.374	2.579	1.615	2.027	3.386	3.021	4.551	2.538	1.101	1.46
chr5	140567720	140567917	EM10E0808969-enhD	0	2.89406	0.0263528	1.12392	5.49702e-05	0	0.514	1.12	1.27	5.965	13.06	4.31	14.764	2.687	1.731	2.134	4.569	1.079	2.664	4.194	5.918	0	0.39	0.657	0.718	3.036	10.685	2.035	8.662	1.823	1.873	1.463	3.736	0.55	3.162	2.817	4.643	4.955	7.301
chr11	82097878	82098089	EM10E0512604-enhD	0	2.58719	0.0264536	-0.0369938	5.52574e-05	1.029	0	0	0	4.915	1.951	2.25	7.729	2.098	1.695	0.243	2.954	0.38	0	0	1.353	0.523	0	0	0	2.502	1.596	1.063	4.534	1.423	1.834	0.167	2.416	0.194	0	0	1.062	0.551	1.46
chr2	122149356	122149696	EM10E0708063-enhP	0	2.31656	0.0264849	0.320508	5.53998e-05	0	0	0.852	0	3.777	2.919	2.573	2.835	1.599	0.693	1.735	1.342	1.811	3.786	2.326	1.97	0	0	0.5	0	1.923	2.388	1.215	1.663	1.085	0.75	1.19	1.097	0.923	4.494	1.562	1.546	4.955	10.952
chr11	79094355	79094693	EM10E0511673-enhD	0	2.234	0.0265638	2.06522	5.56422e-05	2.769	2.523	1.347	6.634	12.767	13.871	15.543	27.996	2.328	3.736	5.282	2.043	9.649	4.408	6.149	6.402	1.407	1.913	0.791	3.752	6.499	11.348	7.34	16.425	1.579	4.042	3.622	1.671	4.92	5.232	4.13	5.023	4.404	3.651
chr10	78086488	78086819	EM10E0480250-enhD	0	2.36079	0.0266077	0.525881	5.58889e-05	0.576	0.433	0	0.414	5.49	1.892	4.558	5.19	4.615	1.001	1.094	1.507	3.596	0.689	1.449	3.492	0.293	0.328	0	0.234	2.795	1.548	2.153	3.045	3.131	1.083	0.75	1.232	1.834	0.818	0.973	2.74	0.551	0.73
chr6	4505404	4505739	EM10E0812732-prom	0	2.86538	0.0266077	1.88617	5.58521e-05	1.892	1.256	4.346	2.083	40.014	6.582	27.852	22.802	3.102	0.625	1.033	5.946	19.742	1.615	9.665	3.112	0.961	0.953	2.551	1.178	20.368	5.385	13.153	13.377	2.104	0.676	0.708	4.862	10.066	1.917	6.491	2.442	1.652	1.46
chr11	40786951	40787184	EM10E0499774-enhD	0	-2.43324	0.0266557	-0.631027	5.61733e-05	3.287	1.559	3.171	0.96	0	0	0	0	0	0.125	0	0.35	0	0.461	0.686	1.885	1.67	1.182	1.861	0.543	0	0	0	0	0	0.135	0	0.286	0	0.547	0.461	1.479	0	0.73
chr19	48204826	48205055	EM10E0681577-enhP	0	-2.95	0.0266557	1.29473	5.63014e-05	1.756	8.107	6.53	14.886	1.304	0.903	0	0	2.469	5.459	12.216	5.549	4.341	2.439	4.777	6.046	0.892	6.148	3.833	8.42	0.664	0.739	0	0	1.675	5.907	8.376	4.538	2.213	2.895	3.208	4.744	2.753	2.19
chr5	140565893	140566226	EM10E0808967-enhP	0	2.24379	0.0266557	2.57973	5.64296e-05	4.406	1.114	7.414	12.997	41.739	17.14	33.245	24.53	3.952	2.984	6.894	5.755	6.618	7.784	5.276	10.066	2.239	0.845	4.352	7.352	21.246	14.023	15.7	14.391	2.681	3.229	4.727	4.706	3.374	9.239	3.543	7.898	0.551	2.19
chr6	4505250	4505400	EM10E0812731-prom	0	2.57334	0.0266557	2.51294	5.64551e-05	3.111	4.678	5.215	5.18	55.438	7.552	55.514	36.549	3.705	2.717	1.319	1.847	21.3	2.443	23.212	12.644	1.581	3.548	3.061	2.93	28.22	6.178	26.217	21.442	2.513	2.94	0.904	1.51	10.86	2.9	15.589	9.92	1.101	2.19
chr6	116055029	116055362	EM10E0832418-enhP	0	-2.07676	0.0266557	2.44238	5.61781e-05	17.06	21.33	17.289	21.688	3.172	5.994	4.025	5.802	4.638	6.947	6.592	5.786	3.881	6.905	6.256	7.288	8.668	16.176	10.149	12.268	1.615	4.904	1.901	3.404	3.146	7.517	4.52	4.732	1.979	8.196	4.202	5.718	1.652	2.19
chr9	107696851	107697197	EM10E0918519-enhD	0	1.98397	0.0266557	2.60652	5.63621e-05	6.971	6.029	5.621	4.658	23.709	23.696	24.79	32.567	5.319	6.69	4.451	1.46	14.917	6.436	7.422	6.628	3.542	4.572	3.3	2.635	12.069	19.386	11.707	19.106	3.608	7.238	3.052	1.194	7.606	7.639	4.985	5.2	3.854	5.841
chr11	116107733	116107969	EM10E0526189-enhD	0	2.81851	0.0267337	2.99224	5.6698e-05	13.217	0.413	1.628	9.225	39.004	14.142	40.368	44.771	24.721	4.117	12.617	11.676	30.575	4.181	15.025	10.944	6.715	0.313	0.956	5.218	19.854	11.57	19.064	26.266	16.77	4.455	8.651	9.548	15.59	4.962	10.091	8.586	5.505	5.111
chr7	19691505	19691655	EM10E0842987-enhP	0	2.54704	0.0267883	1.41446	5.68918e-05	1.115	0.408	1.025	0	7.855	4.25	7.797	4.834	11.131	3.502	4.109	8.092	13.476	2.846	3.478	4.48	0.567	0.309	0.602	0	3.998	3.477	3.682	2.836	7.551	3.789	2.817	6.617	6.871	3.378	2.336	3.515	0.551	0
chr3	34112001	34112284	EM10E0726954-enhD	0	-2.41701	0.0268303	0.0170601	5.70589e-05	4.593	0.689	2.381	3.239	0	0.027	0	0.33	0.689	1.602	3.295	3.461	0.634	0.218	0.69	1.902	2.334	0.523	1.398	1.832	0	0.022	0	0.194	0.467	1.733	2.259	2.83	0.323	0.259	0.463	1.492	6.606	7.301
chr3	54420313	54420528	EM10E0729796-enhD	0	2.77721	0.0269038	-0.345328	5.72936e-05	0	0	0	0	6.153	1.13	0.696	13.238	0	0.864	0.789	1.923	2.787	0	0	0.075	0	0	0	0	3.132	0.924	0.329	7.766	0	0.935	0.541	1.573	1.421	0	0	0.059	4.955	4.381
chr1	133164867	133165103	EM10E0450862-enhD	0	2.21603	0.0269831	1.85098	5.76195e-05	4.377	1.377	3.732	4.169	30.365	7.172	22.102	21.232	4.853	0.969	2.02	1.433	3.686	3.953	4.763	4.871	2.224	1.044	2.191	2.358	15.457	5.868	10.438	12.456	3.292	1.048	1.385	1.172	1.879	4.692	3.199	3.822	0	2.921
chr13	58807564	58807902	EM10E0563261-prom	0	-1.75634	0.0269831	3.6225	5.75994e-05	43.105	30.58	37.827	32.406	11.522	7.893	14.913	10.59	18.158	8.657	24.113	12.244	32.525	8.805	18.656	15.061	21.901	23.191	22.205	18.33	5.865	6.457	7.043	6.213	12.318	9.367	16.534	10.013	16.584	10.451	12.529	11.816	3.303	4.381
chr2	75763293	75763641	EM10E0700205-enhD	0	2.55257	0.0269943	0.551242	5.77219e-05	0.675	0.56	1.127	0.304	5.333	7.241	6.056	8.746	0.401	0.633	0	2.797	2.904	0.552	2.321	2.577	0.343	0.425	0.662	0.172	2.715	5.924	2.86	5.131	0.272	0.685	0	2.287	1.481	0.655	1.559	2.022	0	0.73
chr11	94930526	94930719	EM10E0516540-enhD	0	2.43513	0.0270146	1.56736	5.79226e-05	4.075	3.279	0.98	2.057	20.029	9.753	12.435	25.833	4.812	0.84	1.482	3.155	6.839	2.219	1.805	1.143	2.07	2.487	0.575	1.164	10.195	7.979	5.873	15.156	3.264	0.909	1.016	2.58	3.487	2.634	1.212	0.897	5.505	2.921
chr13	97243836	97244117	EM10E0569063-enhD	0	-2.97662	0.0270146	1.47295	5.79158e-05	19.257	11.043	6.703	5.839	1.165	1.951	0	1.146	7.697	5.416	5.556	1.631	2.447	5.36	2.372	5.41	9.784	8.375	3.935	3.303	0.593	1.596	0	0.672	5.221	5.86	3.81	1.334	1.248	6.362	1.593	4.245	0.551	0.73
chr2	84799732	84799894	EM10E0701572-enhP	0	2.59134	0.0270462	1.36126	5.8069e-05	0.996	0.649	2.214	2.198	22.217	8.726	10.367	9.156	1.292	1.711	1.134	4.35	9.069	0.688	3.137	4.673	0.506	0.492	1.3	1.243	11.309	7.139	4.896	5.372	0.876	1.851	0.778	3.557	4.624	0.817	2.107	3.666	0.551	2.19
chr11	116106252	116106454	EM10E0526186-enhD	0	2.33026	0.0270608	3.16212	5.81836e-05	3.341	4.581	9.891	10.838	48.716	18.514	36.51	55.021	18.568	5.194	11.567	12.754	22.119	1.841	11.572	17.375	1.698	3.474	5.806	6.13	24.798	15.147	17.242	32.279	12.596	5.62	7.931	10.43	11.278	2.185	7.772	13.632	7.708	8.762
chr17	84140917	84141192	EM10E0650366-enhD	0	2.66691	0.0270608	1.55423	5.82577e-05	1.12	0.16	1.003	1.268	19.404	3.76	8.948	6.542	9.51	2.334	3.988	5.08	12.03	1.982	4.749	8.001	0.569	0.121	0.589	0.717	9.877	3.076	4.226	3.838	6.451	2.525	2.734	4.154	6.134	2.352	3.189	6.277	2.202	2.19
chr2	167866778	167867128	EM10E0719978-enhD	0	2.59621	0.0270625	1.28204	5.834e-05	0	0.923	0.242	3.409	8.164	4.673	6.269	11.841	4.262	4.265	4.43	4.032	6.588	1.845	4.265	1.989	0	0.7	0.142	1.928	4.156	3.823	2.961	6.947	2.891	4.615	3.038	3.297	3.359	2.19	2.864	1.561	1.652	5.111
chr10	6979197	6979527	EM10E0466561-enhP	0	-2.72117	0.0270841	0.777141	5.84655e-05	8.937	3.986	5.624	8.435	0	0.822	1.333	0.762	1.006	3.251	0.958	2.012	0.711	1.273	2.315	5.95	4.541	3.023	3.301	4.771	0	0.672	0.63	0.447	0.682	3.518	0.657	1.645	0.363	1.511	1.555	4.668	1.652	1.46
chr16	22891684	22891885	EM10E0618761-enhP	0	2.56533	0.0270928	0.18449	5.86706e-05	0.876	0	0	0	5.367	3.398	2.909	2.956	4.608	0.483	0.483	1.479	0.069	1.596	2.194	2.246	0.445	0	0	0	2.732	2.78	1.374	1.734	3.126	0.523	0.331	1.209	0.035	1.894	1.473	1.762	2.202	1.46
chr17	27151525	27151734	EM10E0636497-enhD	0	2.58593	0.0270928	1.21814	5.87995e-05	1.432	0.311	0	2.026	7.958	8.243	7.756	4.94	3.96	3.389	1.504	2.397	6.633	3.667	7.013	2.072	0.728	0.236	0	1.146	4.051	6.744	3.663	2.898	2.686	3.667	1.031	1.96	3.382	4.352	4.71	1.626	2.202	2.19
chr18	23038861	23039072	EM10E0655254-enhP	0	-2.45325	0.0270928	2.2592	5.86315e-05	13.949	9.995	10.944	15.654	1.369	0.845	3.06	3.978	14.458	6.26	6.93	14.565	4.986	3.435	9.746	13.468	7.087	7.58	6.424	8.855	0.697	0.691	1.445	2.334	9.808	6.773	4.752	11.911	2.542	4.077	6.545	10.567	3.303	2.19
chr19	32182159	32182369	EM10E0676306-enhD	0	-2.61437	0.0270928	0.633265	5.87453e-05	2.641	5.654	6.83	6.599	0	1.12	0.078	0.96	1.627	2.667	2.33	5.334	1.013	1.662	1.042	1.002	1.342	4.288	4.009	3.733	0	0.916	0.037	0.563	1.104	2.886	1.598	4.362	0.517	1.973	0.7	0.786	0.551	1.46
chr7	142474874	142475210	EM10E0868881-enhP	0	1.84693	0.0270969	2.93042	5.88873e-05	6.131	6.544	8.943	11.871	32.585	21.6	46.621	34.37	5.95	3.213	8.988	7.255	10.421	3.164	12.752	10.464	3.115	4.963	5.25	6.715	16.587	17.671	22.017	20.164	4.036	3.476	6.163	5.933	5.313	3.755	8.564	8.21	0	0.73
chr4	125125292	125125570	EM10E0768184-enhD	0	2.37204	0.0271092	1.96205	5.89929e-05	1.298	0.922	4.082	1.428	12.438	11.726	8.548	14.55	6.352	1.625	4.117	5.597	11.88	4.119	10.158	11.475	0.659	0.699	2.396	0.808	6.331	9.593	4.037	8.536	4.309	1.758	2.823	4.577	6.057	4.889	6.822	9.003	0	0
chr14	8173606	8173906	EM10E0574204-enhP	0	-2.40821	0.0272243	0.251048	5.94012e-05	5.751	1.026	2.969	2.133	0	0	0.78	0	5.068	1.571	0.989	1.847	2.559	1.186	1.088	1.316	2.922	0.778	1.743	1.207	0	0	0.368	0	3.438	1.7	0.678	1.51	1.305	1.408	0.731	1.032	6.056	4.381
chr2	167852567	167852884	EM10E0719963-enhD	0	2.69029	0.0272243	1.89539	5.94018e-05	2.796	1.423	1.131	5.851	32.188	5.118	28.445	28.534	3.339	2.484	3.621	7.96	5.453	0.559	3.456	6.385	1.421	1.079	0.664	3.31	16.385	4.187	13.433	16.74	2.265	2.688	2.483	6.509	2.78	0.663	2.321	5.009	14.314	8.762
chr7	45038427	45038726	EM10E0848109-enhD	0	2.57816	0.0273671	1.37328	5.97929e-05	0.883	1.867	2.616	0.418	14.883	7.342	11.993	9.463	6.598	4.918	1.435	2.759	4.165	2.177	1.925	1.557	0.449	1.416	1.536	0.236	7.576	6.007	5.664	5.552	4.476	5.321	0.984	2.256	2.124	2.584	1.293	1.222	13.213	8.031
chr12	112108754	112109095	EM10E0549488-enhP	0	2.48609	0.0273769	1.09036	5.98939e-05	0.516	1.004	1.283	2.074	13.7	3.984	13.952	9.035	4.685	1.093	2.942	1.045	3.037	0.642	3.311	1.715	0.262	0.761	0.753	1.173	6.974	3.259	6.589	5.301	3.178	1.183	2.017	0.855	1.549	0.762	2.224	1.346	10.46	8.762
chr11	98052532	98052698	EM10E0518631-enhP	0	2.34846	0.0275927	3.56293	6.04464e-05	16.687	7.602	11.751	18.13	114.637	24.095	117.108	84.637	20.856	2.922	15.107	20.525	16.669	1.52	11.02	8.157	8.478	5.765	6.898	10.255	58.354	19.713	55.305	49.654	14.148	3.162	10.358	16.785	8.499	1.804	7.401	6.4	0.551	0.73
chr13	120299653	120299882	EM10E0573935-enhP	0	2.36872	0.0277117	-0.181293	6.08622e-05	0	0	0.138	0	2.678	0.563	3.718	4.491	0.074	0.442	1.38	1.716	3.159	0.791	0.456	0.698	0	0	0.081	0	1.363	0.461	1.756	2.635	0.05	0.478	0.946	1.403	1.611	0.939	0.306	0.548	3.854	2.19
chr2	65690504	65690839	EM10E0697505-enhD	0	-2.88684	0.0277117	0.995044	6.08863e-05	5.028	20.529	4.323	4.704	0	1.507	0.552	0.347	2.794	4.278	1.65	2.097	1.945	3.626	2.532	4.066	2.555	15.569	2.538	2.661	0	1.233	0.261	0.204	1.895	4.629	1.131	1.715	0.992	4.304	1.7	3.19	1.652	2.19
chr3	88222481	88222642	EM10E0734935-enhP	0	-2.97656	0.0277117	2.36304	6.09489e-05	17.716	6.246	11.81	11.446	0.399	2.958	0.218	2.4	64.032	24.131	17.814	10.98	12.538	5.82	7.118	4.564	9.001	4.737	6.933	6.474	0.203	2.42	0.103	1.408	43.437	26.109	12.215	8.979	6.393	6.908	4.78	3.581	3.854	3.651
chr9	107698211	107698555	EM10E0918522-enhD	0	2.16944	0.0277561	1.45465	6.11273e-05	4.043	1.117	1.879	1.72	13.403	9.471	10.383	13.986	2.742	1.636	1.458	3.114	4.479	1.214	4.246	2.612	2.054	0.847	1.103	0.973	6.823	7.748	4.903	8.205	1.86	1.77	1	2.547	2.284	1.441	2.852	2.049	1.101	0.73
chr7	145025252	145025478	EM10E0869840-enhD	0	2.67091	0.0279954	1.07555	6.17358e-05	0	0	2.11	1.139	13.212	3.938	5.775	5.065	9.4	1.484	3.571	4.289	2.297	1.39	4.632	2.812	0	0	1.239	0.644	6.725	3.222	2.727	2.972	6.377	1.606	2.449	3.507	1.171	1.65	3.111	2.206	0.551	2.921
chr19	47463282	47463625	EM10E0681344-enhP	0	2.37412	0.0280145	1.53358	6.20225e-05	1.206	1.109	1.189	1.985	11.748	5.974	9.949	12.634	4.889	2.518	7.517	6.911	3.969	0.497	3.842	4.862	0.613	0.841	0.698	1.123	5.98	4.887	4.698	7.412	3.317	2.724	5.154	5.652	2.024	0.59	2.58	3.815	0.551	1.46
chr2	168451711	168452058	EM10E0720268-enhD	0	2.5571	0.0280145	0.013371	6.20143e-05	0	0.496	0	0	11.658	1.121	2.703	2.94	0	1.813	1.043	1.174	1.751	0.213	1.79	1.517	0	0.376	0	0	5.934	0.917	1.277	1.725	0	1.962	0.715	0.96	0.893	0.253	1.202	1.19	1.652	0.73
chr7	99267183	99267531	EM10E0857832-prom	0	-2.01225	0.0280145	2.61204	6.20018e-05	28.535	14.136	26.294	17.642	7.713	3.364	5.639	4.662	6.741	1.378	10.561	7.023	13.839	5.246	9.749	9.405	14.498	10.72	15.435	9.979	3.926	2.752	2.663	2.735	4.573	1.491	7.241	5.743	7.056	6.226	6.547	7.379	3.303	2.19
chr6	146685969	146686300	EM10E0839940-enhD	0	2.40568	0.0280309	0.385162	6.21494e-05	0.559	0.635	0	0.371	5.907	2.322	2.579	9.847	1.701	0.858	2.092	1.507	1.235	0.393	1.149	2.587	0.284	0.482	0	0.21	3.007	1.9	1.218	5.777	1.154	0.928	1.434	1.232	0.63	0.466	0.772	2.03	1.101	1.46
chr7	80387250	80387544	EM10E0854312-prom	0	2.34347	0.0280309	2.29644	6.22218e-05	8.783	0.306	4.785	2.299	19.832	12.791	17.264	23.184	7.119	2.763	6.716	4.239	12.398	4.918	8.775	8.062	4.463	0.232	2.809	1.3	10.095	10.465	8.153	13.601	4.829	2.99	4.605	3.467	6.321	5.837	5.893	6.325	4.404	2.921
chr9	122572862	122573094	EM10E0923044-enhP	0	-2.69484	0.0280416	1.4672	6.23271e-05	7.779	4.03	8.646	15.45	0	0.851	1.361	2.874	2.997	2.694	1.629	5.074	6.832	3.304	6.42	9.64	3.952	3.056	5.075	8.739	0	0.696	0.643	1.686	2.033	2.915	1.117	4.149	3.484	3.922	4.312	7.563	2.202	2.921
chr18	24140469	24140811	EM10E0655514-enhD	0	2.23896	0.0280602	0.219693	6.24502e-05	0	0	0.495	0	2.713	3.301	2.202	2.302	0.675	1.317	2.556	2.483	1.639	1.543	2.165	1.764	0	0	0.291	0	1.381	2.701	1.04	1.351	0.458	1.425	1.753	2.031	0.836	1.831	1.454	1.384	4.955	4.381
chr7	66086952	66087146	EM10E0850983-enhD	0	-2.75823	0.0281296	0.468114	6.26865e-05	9.106	3.144	8.338	6.225	0	0	1.712	2.227	0.36	1.936	0	0.535	2.377	1.204	1.83	1.888	4.627	2.384	4.894	3.521	0	0	0.809	1.307	0.244	2.095	0	0.438	1.212	1.429	1.229	1.481	5.505	8.762
chr6	136173160	136173322	EM10E0837456-prom	0	-2.72046	0.0282053	1.72522	6.29373e-05	12.752	15.602	14.036	19.082	2.24	1.487	2.556	2.026	2.035	1.36	4.208	2.477	1.159	2.32	13.473	9.046	6.479	11.832	8.239	10.794	1.14	1.217	1.207	1.189	1.38	1.471	2.885	2.026	0.591	2.754	9.048	7.097	2.202	1.46
chr17	47818414	47818596	EM10E0643507-enhD	0	2.46402	0.0282888	0.387472	6.32058e-05	0	0.011	0	0.991	2.593	5.181	5.693	1.701	2.551	0.602	4.861	1.186	1.229	1.483	1.424	3.648	0	0.008	0	0.561	1.32	4.239	2.689	0.998	1.731	0.651	3.333	0.97	0.627	1.76	0.956	2.862	7.708	8.762
chr18	61083070	61083278	EM10E0662606-enhD	0	2.79072	0.028294	0.934407	6.32998e-05	0	2.886	1.165	2.082	13.198	13.674	14.034	7.201	0	1.466	0.365	0.46	2.868	1.704	2.767	4.72	0	2.189	0.684	1.178	6.718	11.187	6.628	4.225	0	1.586	0.25	0.376	1.462	2.022	1.858	3.703	0.551	0.73
chr15	73732529	73732813	EM10E0602484-enhD	0	1.99632	0.0283104	2.38122	6.35586e-05	2.573	2.424	5.425	2.482	18.755	9.06	18.136	14.388	7.006	5.949	9.8	7.53	9.072	5.072	9.825	8.004	1.307	1.838	3.184	1.404	9.547	7.412	8.565	8.441	4.753	6.437	6.72	6.158	4.626	6.02	6.598	6.28	5.505	5.841
chr19	5835943	5836286	EM10E0670336-enhD	0	2.56287	0.0283104	3.08803	6.36411e-05	11.25	3.144	0.994	3.381	37.892	29.607	23.397	14.851	34.797	18.007	9.551	8.419	20.337	14.782	16.515	11.047	5.716	2.384	0.583	1.912	19.288	24.222	11.049	8.713	23.605	19.483	6.549	6.885	10.369	17.545	11.091	8.667	10.46	13.872
chr3	130810411	130810567	EM10E0744571-enhD	0	2.4732	0.0283104	-0.186542	6.37366e-05	0	0	0.644	0	4.651	1.241	2.369	6.445	0	0.542	1.245	0.666	1.08	0.447	2.718	0	0	0	0.378	0	2.368	1.015	1.119	3.781	0	0.586	0.854	0.545	0.551	0.531	1.825	0	21.471	11.682
chr6	34710363	34710548	EM10E0817037-enhP	0	2.86226	0.0283104	1.68112	6.34257e-05	1.396	3.669	0.085	0.897	9.424	9.651	7.814	28.231	1.574	4.151	4.878	5.912	5.448	5.036	5.758	5.558	0.709	2.782	0.05	0.507	4.797	7.896	3.69	16.562	1.068	4.491	3.345	4.835	2.778	5.977	3.867	4.361	5.505	8.762
chr7	44373817	44374163	EM10E0847718-enhP	0	-2.57601	0.0283104	0.904086	6.37483e-05	9.651	2.448	5.74	3.755	1.494	0	1.014	0.18	6.995	1.522	1.735	3.714	2.49	1.218	3.93	3.908	4.904	1.857	3.369	2.124	0.76	0	0.479	0.106	4.745	1.647	1.19	3.037	1.27	1.446	2.639	3.066	1.101	1.46
chr11	94929406	94929607	EM10E0516537-enhD	0	2.77996	0.028347	0.309364	6.39525e-05	1.197	0.285	1.353	0.203	11.022	4.569	6.214	12.082	5.302	1.034	0	0	0.934	0	0.494	0.675	0.608	0.216	0.794	0.115	5.611	3.738	2.935	7.088	3.597	1.119	0	0	0.476	0	0.332	0.53	4.955	3.651
chr12	105002882	105003194	EM10E0547094-enhD	0	2.45986	0.028347	1.20905	6.401e-05	0.715	1.146	0.922	0	7.78	3.065	5.465	10.207	4.889	2.35	4.025	5.02	3.39	2.091	5.534	4.995	0.363	0.869	0.541	0	3.96	2.508	2.581	5.988	3.317	2.543	2.76	4.105	1.728	2.482	3.717	3.919	3.303	2.921
chr19	4992911	4993261	EM10E0669813-enhD	0	-2.54842	0.028347	2.11563	6.4078e-05	41.434	11.931	11.552	13.273	5.366	1.415	1.317	4.185	8.964	3.196	4.819	4.684	13.807	1.204	4.428	7.836	21.052	9.048	6.781	7.508	2.731	1.158	0.622	2.455	6.081	3.458	3.304	3.83	7.04	1.429	2.974	6.148	6.606	9.492
chr9	44501687	44501919	EM10E0902863-enhD	0	1.87324	0.0283842	3.24407	6.42446e-05	12.446	4.664	14.642	6.004	35.483	35.331	39.32	30.633	15.949	6.841	10.048	7.646	15.914	5.121	15.704	12.834	6.324	3.537	8.595	3.396	18.062	28.905	18.569	17.972	10.819	7.402	6.89	6.253	8.114	6.078	10.547	10.069	2.202	1.46
chr10	85599194	85599420	EM10E0483433-enhP	0	-2.3655	0.0285054	0.196048	6.47268e-05	4.48	2.377	2.746	2.949	0	0.437	0.435	0.092	0.596	2.018	1.579	1.514	3.055	1.069	1.839	0.224	2.276	1.803	1.612	1.668	0	0.358	0.205	0.054	0.404	2.183	1.083	1.238	1.558	1.269	1.235	0.176	1.652	2.921
chr11	11685055	11685223	EM10E0494933-enhP	0	2.78818	0.0285054	1.42239	6.46251e-05	0	0	0.575	5.055	7.74	2.654	10.665	12.576	2.506	1.625	5.792	4.388	11.44	4.97	7.923	5.482	0	0	0.338	2.859	3.94	2.171	5.037	7.378	1.7	1.758	3.971	3.588	5.833	5.899	5.321	4.301	0	0.73
chr11	99124000	99124255	EM10E0519370-enhD	0	2.48619	0.0285054	0.387245	6.50924e-05	0	0.472	0.232	1.415	10.274	1.436	6.302	5.312	0.896	1.43	1.122	1.446	1.256	1.121	0.713	1.794	0	0.358	0.136	0.8	5.23	1.175	2.976	3.116	0.608	1.547	0.769	1.182	0.64	1.331	0.479	1.408	2.202	0.73
chr11	117949354	117949669	EM10E0527531-enhD	0	2.44566	0.0285054	3.00314	6.50379e-05	6.605	2.234	4.716	12.953	52.461	12.421	48.444	49.931	13.985	1.962	11.533	10.383	24.958	3.043	10.183	14.021	3.356	1.694	2.768	7.327	26.704	10.162	22.878	29.293	9.487	2.123	7.908	8.491	12.726	3.612	6.839	11	0.551	0.73
chr13	112752552	112752789	EM10E0572840-enhD	0	2.47227	0.0285054	0.243045	6.56719e-05	0	0.516	0	0	4.281	2.33	2.448	4.523	0	1.439	2.168	2.758	1.317	0.878	3.792	2.818	0	0.391	0	0	2.179	1.906	1.156	2.654	0	1.557	1.487	2.255	0.672	1.042	2.547	2.211	0	0.73
chr17	28512718	28513060	EM10E0637368-enhD	0	2.18514	0.0285054	2.82373	6.51049e-05	5.38	3.052	11.741	3.362	37.908	15.684	32.713	26.278	9.933	2.695	13.979	7.027	23.432	6.072	5.929	9.759	2.734	2.315	6.892	1.902	19.296	12.831	15.449	15.417	6.738	2.916	9.585	5.746	11.948	7.207	3.982	7.657	1.101	1.46
chr2	33634821	33635063	EM10E0692414-enhD	0	2.55851	0.0285054	1.48507	6.58441e-05	2.049	1.477	4.022	1.968	27.463	13.204	11.173	19.349	2.873	1.483	0	4.469	4.233	2.285	3.456	1.196	1.041	1.12	2.361	1.113	13.98	10.802	5.277	11.352	1.949	1.605	0	3.655	2.158	2.712	2.321	0.938	10.46	7.301
chr2	122148530	122148862	EM10E0708060-enhP	0	2.73203	0.0285054	1.6617	6.57477e-05	3.703	0	0.362	1.152	11.76	3.178	9.406	15.13	18.45	4.3	8.314	9.005	6.979	2.256	3.406	3.56	1.881	0	0.212	0.652	5.986	2.6	4.442	8.876	12.516	4.653	5.701	7.364	3.558	2.678	2.287	2.793	1.652	2.921
chr2	167800911	167801147	EM10E0719919-enhD	0	2.62865	0.0285054	1.69138	6.58459e-05	3.009	1.896	1.085	1.468	27.944	7.533	15.045	13.407	5.668	3.958	4.018	1.018	8.858	0.478	5.69	4.726	1.529	1.438	0.637	0.83	14.224	6.163	7.105	7.866	3.845	4.282	2.755	0.832	4.517	0.567	3.821	3.708	3.854	3.651
chr4	135067926	135068171	EM10E0772506-CTCF	0	2.68188	0.0285054	1.03686	6.57323e-05	2.551	1.21	0.748	0	7.457	5.057	14.053	10.93	3.162	0.781	2.17	2.228	8.904	0.537	2.596	1.561	1.296	0.918	0.439	0	3.796	4.137	6.637	6.412	2.145	0.845	1.488	1.822	4.54	0.637	1.743	1.225	0	1.46
chr5	113825700	113825876	EM10E0799004-enhD	0	2.35858	0.0285054	0.509695	6.56001e-05	0	0.75	0.571	0	4.707	2.242	3.216	6.622	3.869	1.299	1.816	2.407	3.138	0.427	2.926	1.403	0	0.569	0.335	0	2.396	1.834	1.519	3.885	2.625	1.405	1.245	1.968	1.6	0.507	1.965	1.101	0.551	0.73
chr7	16760335	16760678	EM10E0842168-enhD	0	2.49226	0.0285054	0.758745	6.56694e-05	1.651	0	0	2.216	8.499	3.153	7.856	5.263	2.455	0.788	1.812	1.995	3.454	0.63	2.836	2.579	0.839	0	0	1.253	4.326	2.58	3.71	3.088	1.665	0.853	1.242	1.631	1.761	0.748	1.905	2.023	2.753	1.46
chr7	19266497	19266840	EM10E0842706-enhD	0	2.10549	0.0285054	2.64281	6.55401e-05	6.305	1.895	3.016	5.169	15.267	15.561	28.914	20.817	15.887	5.144	6.318	9.518	13.453	3.8	15.234	8.492	3.203	1.437	1.77	2.924	7.771	12.731	13.655	12.213	10.777	5.566	4.332	7.784	6.859	4.51	10.231	6.663	1.652	1.46
chr7	19831861	19832077	EM10E0843115-enhD	0	2.87653	0.0285054	1.12522	6.5647e-05	2.024	0.115	0.949	0	3.404	9.188	8.685	11.782	1.069	1.232	4.162	5.902	12.938	1.106	3	4.114	1.028	0.087	0.557	0	1.733	7.517	4.102	6.912	0.725	1.333	2.854	4.826	6.597	1.313	2.015	3.228	2.202	2.921
chr7	142532065	142532283	EM10E0868933-enhP	0	2.16343	0.0285054	1.95897	6.56099e-05	3.271	2.859	1.916	5.573	27.939	11.872	16.642	15.991	6.688	3.688	2.843	2.195	8.221	1.139	3.018	5.079	1.662	2.168	1.125	3.152	14.222	9.713	7.859	9.382	4.537	3.99	1.949	1.795	4.192	1.352	2.027	3.985	0	2.19
chr8	105949359	105949683	EM10E0887730-enhD	0	1.85843	0.0285054	3.13155	6.5086e-05	4.239	4.443	8.003	12.43	33.117	17.089	32.718	29.603	13.084	7.495	16.39	17.298	14.327	8.174	9.297	9.477	2.154	3.369	4.698	7.031	16.858	13.981	15.451	17.367	8.876	8.109	11.238	14.146	7.305	9.702	6.244	7.435	1.101	0.73
chr12	74284018	74284357	EM10E0539681-prom	0	-2.01587	0.0285264	2.72631	6.59991e-05	22.116	14.748	19.628	23.78	6.156	3.722	4.257	5.754	14.726	5.687	13.712	15.788	12.463	2.107	13.478	4.311	11.237	11.185	11.522	13.451	3.134	3.045	2.01	3.376	9.99	6.153	9.402	12.911	6.355	2.501	9.052	3.382	0	0
chr17	14624787	14624945	EM10E0633957-enhD	0	-2.79784	0.0285264	-0.565522	6.61434e-05	8.005	0.714	4.801	1.386	0	0	0	0	0	0	0	2.836	0	0.467	0	0.999	4.067	0.541	2.818	0.784	0	0	0	0	0	0	0	2.319	0	0.554	0	0.784	0	0.73
chr7	6728653	6728873	EM10E0841425-enhP	0	-2.02546	0.0285264	3.46604	6.60777e-05	59.529	26.533	39.595	23.171	12.843	6.262	13.822	5.165	34.885	9.331	14.185	10.248	25.544	8.823	15.972	9.808	30.246	20.122	23.242	13.107	6.537	5.123	6.528	3.03	23.665	10.096	9.726	8.381	13.024	10.472	10.727	7.695	5.505	1.46
chr8	122564831	122565060	EM10E0893284-enhD	0	2.641	0.0285417	1.81807	6.62618e-05	1.23	2.029	1.153	3.551	18.184	9.935	18.294	15.15	8.027	1.319	5.19	1.058	20.572	1.975	4.747	4.163	0.625	1.539	0.677	2.009	9.256	8.128	8.639	8.888	5.445	1.427	3.559	0.865	10.489	2.344	3.188	3.266	0	0
chr10	125785406	125785737	EM10E0491122-enhD	0	2.314	0.0285514	-0.189331	6.63676e-05	0	0	0	0	1.824	0.545	3.265	4.757	0.654	0.482	0.272	1.403	0.759	0.673	2.598	2.263	0	0	0	0	0.928	0.446	1.542	2.791	0.444	0.522	0.187	1.147	0.387	0.799	1.745	1.775	1.652	2.19
chr2	27887473	27887678	EM10E0689469-enhP	0	2.90937	0.028671	1.29239	6.68957e-05	0.902	0	0.903	6.842	21.394	8.645	8.261	17.288	0.728	3.029	3.213	3.576	4.971	0.832	1.108	4.502	0.458	0	0.53	3.87	10.89	7.073	3.901	10.142	0.494	3.277	2.203	2.924	2.535	0.988	0.744	3.532	1.101	1.46
chr2	31957183	31957503	EM10E0691381-enhD	0	2.07793	0.028671	2.51869	6.67512e-05	10.188	2.205	5.757	4.135	31.776	17.61	20.876	29.519	4.849	2.569	8.151	7.714	12.409	1.804	6.411	8.76	5.176	1.672	3.379	2.339	16.175	14.407	9.859	17.318	3.289	2.78	5.589	6.308	6.327	2.141	4.306	6.873	6.606	9.492
chr6	38342032	38342260	EM10E0817840-enhD	0	2.37179	0.028671	1.21798	6.68602e-05	1.236	0	0.7	0.359	5.295	3.37	3.324	8.428	4.59	5.787	6.878	2.992	6.94	2.95	5.3	4.013	0.628	0	0.411	0.203	2.695	2.757	1.57	4.944	3.114	6.261	4.716	2.447	3.539	3.501	3.559	3.148	1.652	0.73
chr12	69474596	69474803	EM10E0537977-enhP	0	2.61261	0.0287046	1.21843	6.73081e-05	2.864	0.536	0	0.628	6.468	6.646	4.802	13.348	2.731	2.926	3.379	3.493	5.376	3.178	6.406	1.574	1.455	0.406	0	0.355	3.292	5.437	2.268	7.831	1.853	3.166	2.317	2.856	2.741	3.772	4.302	1.235	3.854	3.651
chr2	167837660	167837929	EM10E0719946-enhD	0	2.49568	0.0287046	1.42401	6.72634e-05	0.665	0.554	2.344	1.663	6.911	10.319	9.504	12.31	2.621	5.91	4.602	1.938	5.605	1.028	4.836	3.378	0.338	0.42	1.376	0.941	3.518	8.442	4.488	7.222	1.778	6.395	3.155	1.585	2.858	1.22	3.248	2.65	0	0.73
chr6	83092473	83092759	EM10E0824714-enhD	0	2.34995	0.0287046	0.51572	6.7193e-05	0.185	0.1	0.544	0.925	8.644	1.858	3.419	5.259	3.096	0.867	2.649	3.973	1.217	1.206	1.224	1.012	0.094	0.076	0.319	0.523	4.4	1.52	1.615	3.085	2.1	0.938	1.816	3.249	0.621	1.431	0.822	0.794	6.056	8.762
chr7	82233227	82233577	EM10E0855026-enhD	0	-2.36905	0.0287046	0.597082	6.72201e-05	3.01	4.31	5.331	3.835	0	0.499	1.203	0.309	1.822	2.677	2.568	0.919	2.738	0.871	2.986	2.157	1.529	3.269	3.129	2.169	0	0.408	0.568	0.181	1.236	2.896	1.761	0.752	1.396	1.034	2.005	1.692	0	2.19
chr1	162223363	162223599	EM10E0457177-prom	0	3.07985	0.0287428	0.88383	6.75827e-05	0	1.15	0.417	2.263	17.727	3.144	11.556	17.465	0	4.599	2.387	0.682	3.616	1.468	3.409	0.626	0	0.872	0.245	1.28	9.024	2.572	5.457	10.246	0	4.976	1.637	0.558	1.844	1.742	2.289	0.491	1.101	2.19
chr10	12874447	12874629	EM10E0467566-enhD	0	2.60796	0.0287428	0.812598	6.80414e-05	1.596	0.777	0	0.225	4.604	10.478	7.621	3.927	2.776	1.417	3.231	4.633	0.668	2.508	2.164	1.424	0.811	0.589	0	0.127	2.344	8.572	3.599	2.304	1.883	1.533	2.215	3.789	0.341	2.977	1.453	1.117	1.101	0
chr11	117969608	117969809	EM10E0527561-enhP	0	2.41605	0.0287428	2.83183	6.8103e-05	4.891	2.093	2.715	13.8	56.85	12.008	41.102	24.309	11.12	2.703	11.545	6.647	22.325	4.708	18.394	6.072	2.485	1.587	1.594	7.806	28.938	9.824	19.411	14.261	7.543	2.925	7.916	5.436	11.383	5.588	12.353	4.764	1.101	2.921
chr19	5832013	5832252	EM10E0670326-enhD	0	2.51506	0.0287428	3.18286	6.78132e-05	12.892	5.032	7.172	2.969	101.788	45.443	35.742	15.846	28.931	9.726	8.121	8.606	14.223	13.02	7.724	4.7	6.55	3.816	4.21	1.679	51.813	37.178	16.879	9.296	19.626	10.523	5.568	7.038	7.252	15.453	5.187	3.687	1.101	0.73
chr19	6856795	6857006	EM10E0670907-enhP	0	2.82971	0.0287428	1.07136	6.79394e-05	0	0	1.868	1.528	13.604	3.687	14.311	3.594	2.417	2.253	4.327	4.276	8.9	0.84	4.171	1.094	0	0	1.097	0.864	6.925	3.016	6.758	2.109	1.64	2.438	2.967	3.497	4.538	0.997	2.801	0.858	2.202	2.19
chr19	10224823	10225094	EM10E0672044-enhD	0	2.15958	0.0287428	2.18167	6.7882e-05	2.761	1.912	2.501	4.9	13.02	11.686	16.891	23.687	8.869	4.051	4.08	6.884	4.392	6.613	5.08	6.222	1.403	1.45	1.468	2.772	6.628	9.561	7.977	13.897	6.016	4.383	2.798	5.63	2.239	7.849	3.412	4.882	0.551	0.73
chr2	13579384	13579564	EM10E0686507-K4m3	0	2.88856	0.0287428	1.8118	6.79392e-05	0	1.7	8.724	0.855	18.265	11.743	22.754	8.875	9.57	2.68	3.552	2.331	5.937	4.139	7.292	4.172	0	1.289	5.121	0.484	9.297	9.607	10.746	5.207	6.492	2.9	2.436	1.906	3.027	4.913	4.897	3.273	7.708	3.651
chr2	63184035	63184318	EM10E0697249-prom	0	-2.3708	0.0287428	2.10868	6.74865e-05	7.663	16.816	10.569	19.458	2.292	1.582	4.686	1.336	6.231	1.939	8.362	7.232	10.275	3.382	8.385	9.741	3.893	12.753	6.204	11.006	1.167	1.294	2.213	0.784	4.227	2.098	5.734	5.914	5.239	4.014	5.631	7.643	4.404	4.381
chr5	138948370	138948520	EM10E0808145-enhD	0	2.9945	0.0287428	1.02803	6.83177e-05	0.078	0	5.123	0	7.192	9.525	12.148	4.196	2.085	1.682	1.648	6.096	1.988	1.172	9.099	3.387	0.04	0	3.007	0	3.661	7.793	5.737	2.462	1.414	1.82	1.13	4.985	1.014	1.391	6.111	2.657	1.652	0.73
chr7	45093538	45093845	EM10E0848151-enhP	0	2.37811	0.0287428	2.79762	6.82587e-05	13.267	2.354	6.732	3.801	57.583	18.01	47.048	23.759	13.894	2.212	15.917	5.99	17.603	2.287	8.513	4.872	6.741	1.785	3.952	2.15	29.312	14.734	22.219	13.939	9.425	2.393	10.914	4.898	8.975	2.714	5.717	3.822	2.753	4.381
chr8	122546474	122546630	EM10E0893258-enhD	0	2.80407	0.0287428	1.41438	6.82454e-05	3.762	2.843	0	0.339	20.314	13.452	7.947	7.338	2.73	2.212	3.464	1.775	7.063	2.909	2.168	4.866	1.911	2.156	0	0.192	10.34	11.005	3.753	4.305	1.852	2.393	2.375	1.452	3.601	3.453	1.456	3.818	2.753	3.651
chr15	102235339	102235551	EM10E0613196-enhD	0	1.88752	0.0287644	3.05025	6.85043e-05	14.589	5.51	5.576	4.142	28.593	33.76	28.841	21.549	9.147	8.107	7.889	8.886	16.334	7.864	15.289	10.082	7.412	4.179	3.273	2.343	14.555	27.62	13.62	12.642	6.205	8.772	5.409	7.267	8.328	9.334	10.268	7.91	4.404	2.19
chr3	95652009	95652304	EM10E0737007-enhD	0	2.13753	0.0287644	2.34153	6.85363e-05	4.834	1.076	3.226	5.26	29.821	8.098	15.636	22.648	8.351	4.99	6.118	6.055	8.884	4.628	5.34	8.906	2.456	0.816	1.894	2.975	15.18	6.625	7.384	13.287	5.665	5.399	4.195	4.952	4.53	5.493	3.586	6.987	4.404	2.921
chr11	90250787	90251099	EM10E0515760-enhP	0	-2.33912	0.0288039	0.186243	6.87142e-05	3.48	1.912	3.057	4.827	0	0.839	0	0.346	1.064	0	0.73	0.535	2.912	1.751	2.524	2.919	1.768	1.45	1.794	2.73	0	0.686	0	0.203	0.722	0	0.501	0.438	1.485	2.078	1.695	2.29	0.551	2.19
chr5	135134645	135134839	EM10E0806536-K4m3	0	2.64384	0.028831	1.19946	6.88626e-05	2.632	0.463	0	0	6.405	7.247	3.316	7.389	3.063	5.951	8.239	2.488	4.925	2.27	3.531	6.5	1.337	0.351	0	0	3.26	5.929	1.566	4.335	2.078	6.439	5.649	2.035	2.511	2.694	2.371	5.1	1.652	1.46
chr5	140567368	140567716	EM10E0808968-enhD	0	2.02163	0.0288408	2.51228	6.897e-05	6.661	3.291	5.407	10.128	42.671	18.391	34.434	21.759	11.124	2.191	6.511	8.691	2.642	2.392	4.019	6.77	3.384	2.496	3.174	5.729	21.721	15.046	16.262	12.765	7.546	2.371	4.464	7.107	1.347	2.839	2.699	5.312	6.056	7.301
chr1	128614615	128614813	EM10E0449487-enhD	0	2.65392	0.0289322	0.472236	6.96786e-05	0	0	0	3.815	6.973	2.549	4.867	7.061	3.633	1.68	1.427	2.366	0.391	0.231	2.235	1.697	0	0	0	2.158	3.549	2.085	2.298	4.143	2.464	1.818	0.978	1.935	0.199	0.274	1.501	1.331	5.505	2.921
chr17	31835475	31835644	EM10E0639148-enhD	0	2.7784	0.0289322	1.08638	6.95606e-05	3.49	0	0	0	9.936	5.277	2.284	7.203	1.765	1.927	5.862	5.784	9.134	4.186	3.087	3.342	1.773	0	0	0	5.058	4.317	1.079	4.226	1.197	2.085	4.019	4.73	4.657	4.968	2.073	2.622	5.505	5.111
chr17	56304857	56305030	EM10E0645067-enhP	0	2.50123	0.0289322	1.34213	6.96349e-05	1.493	1.812	0	0.264	7.127	5.21	6.395	8.43	9.025	3.277	4.655	3.131	5.475	2.188	6.741	3.568	0.759	1.374	0	0.149	3.628	4.262	3.02	4.946	6.122	3.546	3.192	2.56	2.792	2.597	4.527	2.799	0.551	2.19
chr2	172732147	172732392	EM10E0721452-enhD	0	2.40762	0.0289322	-0.389298	6.96935e-05	0	0.14	0	0	3.538	0.86	2.425	4.689	0	0.424	0	1.729	1.319	0.225	0.288	1.429	0	0.106	0	0	1.801	0.704	1.145	2.751	0	0.459	0	1.414	0.673	0.267	0.193	1.121	7.708	2.921
chr7	25781605	25781805	EM10E0844042-enhD	0	2.25519	0.0289322	3.13893	6.93262e-05	14.79	2.409	8.748	16.034	66.333	32.844	66.067	32.72	12.823	1.934	11.329	6.324	15.934	2.738	17.148	7.732	7.515	1.827	5.135	9.07	33.766	26.87	31.201	19.196	8.699	2.093	7.768	5.172	8.124	3.25	11.517	6.066	12.662	8.031
chr8	39006641	39006988	EM10E0876176-enhP	0	-2.53308	0.0289322	-0.465051	6.95622e-05	3.467	1.592	1.806	4.728	0	0.344	0	0	0	0.284	0	0	0	1.749	0.752	1.54	1.762	1.207	1.06	2.674	0	0.281	0	0	0	0.307	0	0	0	2.076	0.505	1.208	12.112	8.762
chr5	23876435	23876636	EM10E0782798-enhD	0	2.30293	0.0289787	0.10216	6.989e-05	0	0	0	0	2.588	1.095	1.362	4.889	1.484	0.062	1.661	2.452	5.853	0.695	3.039	2.215	0	0	0	0	1.317	0.896	0.643	2.868	1.007	0.067	1.139	2.005	2.984	0.825	2.041	1.738	0	1.46
chr4	91376369	91376718	EM10E0760877-prom	0	-2.17656	0.0289882	2.24195	6.99971e-05	29.285	10.184	12.471	16.847	1.812	3.414	7.828	2.643	8.341	2.935	4.6	5.906	6.971	2.808	9.253	7.499	14.879	7.723	7.321	9.529	0.922	2.793	3.697	1.551	5.658	3.176	3.154	4.83	3.554	3.333	6.214	5.884	6.056	6.571
chr4	110285432	110285637	EM10E0764840-enhP	0	-2.79623	0.0291238	1.06113	7.04094e-05	6.599	3.311	6.468	9.552	0.861	0	0	3.091	8.098	3.022	2.653	5.355	1.401	4.322	0.96	3.347	3.353	2.511	3.797	5.403	0.438	0	0	1.813	5.493	3.27	1.819	4.379	0.714	5.13	0.645	2.626	1.101	0
chr10	26322465	26322666	EM10E0470703-K4m3	0	-2.30951	0.0292703	-0.109635	7.09339e-05	1.372	1.722	1.412	3.447	0	0	0	0.031	0.946	1.145	0.677	2.503	0.522	1.282	2.704	0.997	0.697	1.306	0.829	1.95	0	0	0	0.018	0.642	1.239	0.464	2.047	0.266	1.522	1.816	0.782	1.101	0.73
chr11	98951162	98951314	EM10E0519239-enhD	0	1.98362	0.0292703	3.18654	7.08513e-05	11.043	10.516	7.194	2.833	34.346	20.235	37.64	35.822	10.795	3.611	10.213	10.612	23.727	12.346	14.017	13.609	5.611	7.975	4.223	1.602	17.483	16.555	17.776	21.016	7.323	3.907	7.003	8.678	12.098	14.653	9.414	10.677	22.022	22.634
chr11	117964959	117965215	EM10E0527551-enhD	0	2.45883	0.0292752	2.63879	7.10355e-05	7.909	2.569	1.239	6.775	68.528	15.454	19.727	18.405	11.447	5.035	2.359	5.274	13.279	6.66	16.014	10.318	4.018	1.948	0.727	3.832	34.883	12.643	9.316	10.798	7.765	5.448	1.618	4.313	6.771	7.905	10.755	8.095	7.708	4.381
chr2	162992098	162992432	EM10E0717238-enhD	0	-2.57988	0.0292752	0.139196	7.1116e-05	5.324	0.996	3.604	6.209	0	0	0.497	0.653	1.239	0.456	1.258	1.573	3.448	0.217	0	3.588	2.705	0.755	2.116	3.512	0	0	0.235	0.383	0.84	0.493	0.863	1.286	1.758	0.258	0	2.815	7.157	8.762
chr10	80022888	80023144	EM10E0480948-enhD	0	2.07369	0.0293168	1.90857	7.13229e-05	1.857	1.815	2.832	2.143	15.464	9.724	9.621	11.369	6.86	2.55	4.581	3.906	7.281	4.032	6.008	6.902	0.944	1.376	1.662	1.212	7.872	7.955	4.544	6.67	4.654	2.759	3.141	3.194	3.712	4.786	4.035	5.415	1.101	1.46
chr5	140620048	140620318	EM10E0809022-enhD	0	2.24063	0.0293168	2.9699	7.1473e-05	9.434	5.948	4.897	7.057	48.85	41.582	59.551	13.403	8.866	12.31	8.333	6.977	17.193	7.751	3.852	4.063	4.793	4.511	2.875	3.992	24.866	34.019	28.123	7.863	6.014	13.319	5.714	5.706	8.766	9.2	2.587	3.188	2.202	0.73
chr7	110163095	110163342	EM10E0860149-enhD	0	2.41846	0.0293168	0.308311	7.13937e-05	0	0.658	0	0.984	6.135	4.064	3.561	3.81	2.211	1.448	0.458	1.146	0.704	1.103	0.831	2.737	0	0.499	0	0.557	3.123	3.325	1.682	2.235	1.5	1.567	0.314	0.937	0.359	1.309	0.558	2.147	6.056	8.762
chr11	94873359	94873535	EM10E0516507-enhD	0	3.03654	0.0294207	0.946414	7.18119e-05	4.085	0	3.011	0.779	27.254	12.862	6.512	24.41	1.804	0.032	2.428	0.613	3.216	1.77	0	1.162	2.076	0	1.767	0.441	13.873	10.523	3.075	14.321	1.224	0.035	1.665	0.501	1.64	2.101	0	0.912	2.753	4.381
chr10	56700231	56700434	EM10E0474879-CTCF	0	2.1989	0.0294427	-0.649001	7.20368e-05	0	0	0	0	1.645	2.748	0.784	4.093	0	0	0	0	1.32	0.377	0.738	0.718	0	0	0	0	0.837	2.248	0.37	2.401	0	0	0	0	0.673	0.447	0.496	0.563	4.404	0.73
chr11	94891183	94891485	EM10E0516519-enhD	0	2.5663	0.0294427	-0.263456	7.19643e-05	0	0.342	0	0	7.931	2.607	0.736	5.778	0.637	2.056	0.702	1.801	0	0.307	0.301	0	0	0.259	0	0	4.037	2.133	0.348	3.39	0.432	2.225	0.481	1.473	0	0.364	0.202	0	0	0.73
chr16	92620803	92621080	EM10E0629477-enhD	0	2.51274	0.0294786	1.26041	7.2238e-05	0.731	0.311	1.287	1.954	8.635	5.151	15.563	6.69	3.135	1.891	2.614	0.765	7.676	1.231	8.463	4.859	0.371	0.236	0.755	1.105	4.395	4.214	7.35	3.925	2.127	2.046	1.792	0.626	3.914	1.461	5.684	3.812	3.854	2.19
chr4	152071969	152072317	EM10E0779001-enhP	0	2.50402	0.0294786	1.48014	7.22963e-05	1.813	4.099	2.168	0.677	21.488	6.99	12.737	18.1	5.579	1.888	0.853	2.762	4.222	0.687	3.878	2.763	0.921	3.109	1.273	0.383	10.938	5.719	6.015	10.619	3.785	2.043	0.585	2.259	2.153	0.815	2.604	2.168	4.955	5.111
chr9	107708446	107708685	EM10E0918539-enhP	0	2.46164	0.0295987	2.20385	7.2677e-05	3.855	0.728	4.6	6.18	44.143	7.002	18.458	37.907	2.436	0.992	6.576	3.809	9.163	4.752	8.358	7.47	1.959	0.552	2.7	3.496	22.47	5.728	8.717	22.239	1.652	1.073	4.509	3.115	4.672	5.64	5.613	5.861	6.056	3.651
chr6	82765011	82765293	EM10E0824540-enhP	0	2.46929	0.0296179	0.422299	7.28964e-05	0	0.454	0	0	3.552	3.943	1.841	4.148	8.088	0.492	2.286	1.076	1.253	2.271	3.109	3.144	0	0.344	0	0	1.808	3.226	0.869	2.434	5.487	0.532	1.567	0.88	0.639	2.695	2.088	2.467	1.652	0.73
chr7	143313637	143313911	EM10E0869253-enhD	0	2.48005	0.0296179	0.238668	7.28835e-05	0	0	0.942	0	2.918	3.054	5.429	2.934	0	1.462	1.147	0.929	8.395	1.533	2.088	1.012	0	0	0.553	0	1.485	2.499	2.564	1.721	0	1.582	0.786	0.76	4.28	1.82	1.402	0.794	1.101	0
chr15	78328694	78328892	EM10E0604385-enhD	0	2.21081	0.029627	-0.205465	7.30313e-05	0	0	0	0	3.778	2.262	2.481	0.609	1.422	0.924	1.365	2.263	0.92	0.007	1.198	0.756	0	0	0	0	1.923	1.851	1.172	0.357	0.965	1	0.936	1.851	0.469	0.008	0.805	0.593	1.101	3.651
chr5	139406035	139406352	EM10E0808431-prom	0	2.36854	0.029627	1.81222	7.30911e-05	1.99	1.761	2.107	6.458	24.298	6.949	21.295	23.605	4.432	4.783	3.955	3.27	3.38	0.199	3.387	5.542	1.011	1.336	1.237	3.653	12.368	5.685	10.057	13.848	3.007	5.175	2.712	2.674	1.723	0.236	2.275	4.348	0.551	1.46
chr14	54574814	54575015	EM10E0582150-enhD	0	2.3745	0.02963	0.484004	7.34433e-05	0	0.38	0	0	2.572	1.718	4.12	3.359	6.404	3.193	2.566	2.685	6.759	0.581	0.687	3.071	0	0.288	0	0	1.309	1.406	1.946	1.971	4.344	3.455	1.759	2.196	3.446	0.69	0.461	2.409	5.505	3.651
chr17	93202206	93202458	EM10E0652375-enhD	0	-2.97898	0.02963	1.06471	7.33629e-05	13.81	6.032	5.669	10.243	5.861	0	0	0.989	3.437	0.726	3.49	2.4	1.063	1.561	9.463	2.137	7.017	4.575	3.328	5.794	2.983	0	0	0.58	2.332	0.786	2.393	1.963	0.542	1.853	6.355	1.677	0.551	0.73
chr2	167690514	167690845	EM10E0719826-enhP	0	2.46044	0.02963	2.81554	7.33723e-05	9.424	1.82	5.691	11.956	90.481	18.04	34.358	39.339	16.398	1.809	4.663	8.915	20.84	2.506	5.328	5.87	4.788	1.38	3.341	6.763	46.058	14.759	16.226	23.079	11.124	1.957	3.197	7.29	10.626	2.974	3.578	4.605	0	0
chr5	66099858	66100064	EM10E0789991-enhP	0	2.57458	0.02963	0.277771	7.3429e-05	0	0.223	0	0	11.767	1.732	1.737	2.037	1.939	1.218	1.543	2.116	1.662	2.724	6.372	0.246	0	0.169	0	0	5.99	1.417	0.82	1.195	1.315	1.318	1.058	1.73	0.847	3.233	4.279	0.193	0	0.73
chr18	42261464	42261629	EM10E0659189-enhP	0	-2.57699	0.0296351	0.490797	7.35952e-05	4.98	1.089	2.341	5.438	0	0	0	0.806	6.868	2.806	1.263	5.419	0.569	1.725	2.407	2.331	2.53	0.826	1.374	3.076	0	0	0	0.473	4.659	3.036	0.866	4.431	0.29	2.047	1.617	1.829	1.101	1.46
chr7	16783218	16783384	EM10E0842184-enhP	0	2.74217	0.0296351	1.31604	7.36285e-05	2.263	0	1.306	0	13.442	1.635	7.158	11.438	4.768	3.357	3.33	5.423	4.209	3.647	7.208	4.28	1.15	0	0.767	0	6.842	1.338	3.38	6.71	3.234	3.632	2.283	4.435	2.146	4.329	4.841	3.358	4.404	2.921
chr11	22782766	22783116	EM10E0496871-enhD	0	2.24744	0.0296356	1.07641	7.37417e-05	0.629	1.256	1.39	1.01	11.32	5.99	7.211	5.882	2.736	0.875	2.301	2.415	3.732	1.726	3.284	2.354	0.32	0.953	0.816	0.571	5.762	4.901	3.405	3.451	1.856	0.947	1.578	1.975	1.903	2.049	2.206	1.847	1.101	0.73
chr5	120816010	120816250	EM10E0801988-CTCF	0	2.56065	0.0296356	0.612527	7.3802e-05	0	0	0.099	1.925	5.378	0.925	10.009	4.622	3.759	2.033	2.826	1.222	2.014	1.18	2.033	3.753	0	0	0.058	1.089	2.738	0.757	4.727	2.712	2.55	2.2	1.938	0.999	1.027	1.401	1.365	2.944	1.652	2.921
chr4	153460029	153460256	EM10E0779430-enhD	0	-2.48132	0.0297756	1.15068	7.42374e-05	4.318	6.199	5.894	12.092	1.542	0.1	1.597	0.915	2.268	4.03	2.863	3.651	2.737	2.998	1.905	3.495	2.194	4.701	3.46	6.84	0.785	0.082	0.754	0.537	1.539	4.36	1.963	2.986	1.396	3.558	1.279	2.742	9.91	6.571
chr6	125353670	125353982	EM10E0835199-enhD	0	2.17395	0.0301043	2.50248	7.52322e-05	2.596	3.432	2.292	4.403	20.941	12.838	12.782	22.925	14.628	3.403	9.555	11.965	8.222	3.73	10.394	12.728	1.319	2.603	1.345	2.491	10.66	10.503	6.036	13.45	9.923	3.682	6.552	9.785	4.192	4.427	6.981	9.986	8.809	5.841
chr7	75774553	75774748	EM10E0853242-enhD	0	2.87243	0.0301043	0.553062	7.52201e-05	0	0	4.506	0	7.014	3.882	4.966	13.178	0.049	0.384	2.672	0.125	3.994	3.958	2.624	2.066	0	0	2.645	0	3.57	3.176	2.345	7.731	0.033	0.415	1.832	0.102	2.036	4.698	1.762	1.621	9.359	9.492
chr10	61920963	61921309	EM10E0476469-enhD	0	2.26171	0.0301949	0.0279427	7.57221e-05	0	0	0.347	0	1.986	3.411	1.474	4.005	1.05	0.905	2.2	0.371	3.049	1.207	1.941	0.515	0	0	0.204	0	1.011	2.791	0.696	2.35	0.712	0.979	1.508	0.303	1.555	1.433	1.304	0.404	4.955	7.301
chr11	82989371	82989716	EM10E0512819-K4m3	0	2.40173	0.0301949	0.675223	7.56767e-05	1.361	0	0.64	0.523	5.9	3.883	6.963	4.191	4.575	0.956	2.498	1.334	4.402	0.191	2.756	1.432	0.692	0	0.376	0.296	3.003	3.177	3.288	2.459	3.104	1.034	1.713	1.091	2.244	0.227	1.851	1.124	0.551	1.46
chr17	26485074	26485384	EM10E0636022-enhD	0	2.65447	0.0301949	1.25727	7.56493e-05	1.07	2.375	0	1.668	7.022	7.375	16.253	9.918	3.221	0.523	2.501	4.513	5.407	2.832	4.815	1.436	0.544	1.801	0	0.943	3.574	6.034	7.676	5.819	2.185	0.566	1.715	3.691	2.757	3.361	3.234	1.127	1.101	1.46
chrX	73718772	73718939	EM10E0927156-enhD	0	2.40387	0.0301958	1.00539	7.58122e-05	1.652	0	0.649	0.288	4.46	3.022	6.079	7.165	3.875	2.025	4.357	5.024	5.589	0.579	5.089	3.345	0.839	0	0.381	0.163	2.27	2.472	2.871	4.204	2.629	2.191	2.987	4.108	2.85	0.687	3.418	2.624	2.202	2.19
chr2	167757507	167757848	EM10E0719886-enhD	0	2.76035	0.0302422	2.02936	7.60166e-05	7.512	0	2.797	2.004	21.185	10.261	14.665	29.626	5.052	1.475	7.028	9.138	9.264	1.453	8.656	5.769	3.817	0	1.642	1.134	10.784	8.395	6.926	17.381	3.427	1.596	4.819	7.473	4.724	1.725	5.813	4.526	0.551	0.73
chr11	96570573	96570883	EM10E0517584-K4m3	0	2.50647	0.0302853	0.289707	7.62131e-05	1.268	0	0	0	8.731	1.591	2.958	3.371	1.009	1.547	0	1.215	6.227	0.935	3.284	1.822	0.644	0	0	0	4.444	1.302	1.397	1.978	0.684	1.674	0	0.994	3.175	1.11	2.206	1.429	0	1.46
chr15	103366084	103366385	EM10E0613964-enhP	0	2.00586	0.0303173	2.80922	7.63817e-05	8.023	5.774	3.685	7.169	33.6	10.231	35.226	43.744	7.433	2.896	9.992	6.083	16.028	4.005	12.926	8.984	4.076	4.379	2.163	4.055	17.103	8.37	16.636	25.664	5.042	3.133	6.851	4.974	8.172	4.754	8.681	7.049	1.101	3.651
chr13	37843299	37843574	EM10E0556904-enhD	0	2.60158	0.0303436	0.0811791	7.65362e-05	0.331	0.271	0.15	0.446	9.165	4.333	3.708	3.211	0.901	1.537	0.154	0.696	0.121	3.07	0.367	0.53	0.168	0.206	0.088	0.252	4.665	3.545	1.751	1.884	0.611	1.663	0.106	0.569	0.062	3.644	0.246	0.416	6.056	8.762
chr10	78157315	78157541	EM10E0480286-CTCF	0	2.58103	0.0303547	0.755109	7.66526e-05	0	1.684	0	0.798	8.325	4.248	3.767	7.951	0.777	1.3	3.985	3.505	5.046	0.689	2.122	2.427	0	1.277	0	0.451	4.238	3.475	1.779	4.665	0.527	1.407	2.732	2.866	2.573	0.818	1.425	1.904	2.753	2.19
chr6	72391260	72391606	EM10E0823801-enhP	0	2.30417	0.0304221	1.00047	7.69113e-05	1.671	1.1	1.11	1.384	11.664	5.078	10.735	10.171	4.408	1.102	0.995	1.725	2.586	1.746	1.167	0.813	0.849	0.834	0.652	0.783	5.937	4.154	5.07	5.967	2.99	1.192	0.682	1.411	1.319	2.072	0.784	0.638	0	1.46
chr19	5834270	5834610	EM10E0670331-enhD	0	2.56249	0.0305183	3.57574	7.72434e-05	14.741	0.933	4.908	15.453	94.403	40.683	38.12	22.986	40.298	17.595	14.767	10.956	36.703	14.762	12.255	13.293	7.49	0.708	2.881	8.741	48.054	33.283	18.002	13.485	27.337	19.037	10.125	8.959	18.714	17.521	8.23	10.429	6.606	10.222
chr19	36225170	36225408	EM10E0677176-K4m3	0	2.57715	0.0305551	0.705219	7.74253e-05	0	0.835	0	0	6.664	1.268	6.398	3.247	0.536	1.613	4.081	4.527	8.052	1.168	7.396	3.648	0	0.633	0	0	3.392	1.037	3.022	1.905	0.364	1.745	2.798	3.702	4.106	1.386	4.967	2.862	7.157	5.111
chr11	95585792	95586074	EM10E0516966-enhP	0	2.3712	0.0306411	1.09071	7.77325e-05	1.051	0.766	0.293	1.612	10.201	3.337	7.772	8.324	3.651	1.076	4.296	3.625	4.152	1.242	1.647	3.668	0.534	0.581	0.172	0.912	5.193	2.73	3.67	4.883	2.477	1.164	2.946	2.964	2.117	1.474	1.106	2.878	4.404	6.571
chr18	80689932	80690243	EM10E0667762-enhD	0	2.28957	0.0307823	0.869516	7.83592e-05	0	0.418	0.583	1.122	6.349	3.362	3.964	4.903	5.825	2.469	3.85	3.445	5.079	1.036	1.401	2.447	0	0.317	0.342	0.635	3.232	2.751	1.872	2.876	3.951	2.671	2.64	2.817	2.59	1.23	0.941	1.92	2.753	6.571
chr2	33640785	33640943	EM10E0692429-enhP	0	2.2113	0.0307823	2.20824	7.83261e-05	8.803	7.006	5.911	3.746	36.618	11.373	42.828	57.064	1.462	0.737	3.912	1.482	11.658	1.716	1.939	7.161	4.473	5.313	3.47	2.119	18.64	9.304	20.226	33.478	0.992	0.797	2.682	1.212	5.944	2.037	1.302	5.618	6.056	3.651
chr4	91369102	91369333	EM10E0760865-enhD	0	-2.43047	0.0307823	1.13927	7.82449e-05	11.293	6.497	4.768	5.395	1.862	1.528	0.658	0.198	5.395	2.76	2.714	2.901	2.642	1.249	3.949	2.611	5.738	4.927	2.799	3.052	0.948	1.25	0.311	0.116	3.66	2.986	1.861	2.372	1.347	1.482	2.652	2.049	3.854	5.111
chr8	120724923	120725126	EM10E0892289-enhD	0	2.52785	0.0308279	0.15218	7.85651e-05	1.807	0	0	0	6.991	4.711	1.636	4.339	1.541	0.724	0	1.274	2.979	0.582	1.434	0.987	0.918	0	0	0	3.559	3.854	0.773	2.546	1.045	0.783	0	1.042	1.519	0.691	0.963	0.774	9.359	2.19
chr8	119992836	119993037	EM10E0891624-K4m3	0	2.77289	0.0308484	1.48721	7.87071e-05	6.321	0.885	1.049	0	18.338	3.606	15.757	15.72	3.22	2.482	4.103	2.026	6.526	3.399	3.491	3.071	3.212	0.671	0.616	0	9.335	2.95	7.441	9.223	2.184	2.685	2.813	1.657	3.327	4.034	2.345	2.409	7.157	5.111
chr19	28883878	28884085	EM10E0675630-enhD	0	-2.41799	0.0308666	0.535306	7.90113e-05	1.9	6.013	2.361	1.72	0	0	0.644	0	5.962	1.42	4.778	1.387	4.229	2.769	3.593	1.261	0.965	4.56	1.386	0.973	0	0	0.304	0	4.044	1.536	3.276	1.134	2.156	3.287	2.413	0.989	4.404	3.651
chr7	25783799	25784136	EM10E0844046-enhD	0	2.24485	0.0308666	1.80174	7.9023e-05	1.428	2.184	2.485	6.061	17.721	6.734	20.767	23.105	5.483	1.185	2.683	4.472	5.351	1.94	2.846	4.312	0.726	1.656	1.459	3.428	9.021	5.509	9.807	13.555	3.719	1.282	1.84	3.657	2.728	2.303	1.911	3.383	4.955	4.381
chr9	63974635	63974985	EM10E0909157-enhD	0	2.28964	0.0308666	1.23741	7.89662e-05	1.459	1.054	1.953	1.437	9.412	8.842	9.45	11.414	0.832	1.968	1.66	1.845	2.998	4.184	4.573	1.642	0.741	0.799	1.146	0.813	4.791	7.234	4.463	6.696	0.564	2.129	1.138	1.509	1.529	4.966	3.071	1.288	9.91	6.571
chr12	112761921	112762090	EM10E0549832-enhP	0	2.6444	0.030962	1.72289	7.93573e-05	4.966	0	1.574	1.224	21.943	5.49	8.941	15.575	3.046	4.257	3.898	4.266	7.059	6.958	5.507	3.797	2.523	0	0.924	0.692	11.17	4.491	4.222	9.137	2.066	4.606	2.673	3.489	3.599	8.258	3.698	2.979	4.955	6.571
chr4	135080290	135080525	EM10E0772512-enhD	0	2.39566	0.0310204	1.93083	7.95972e-05	1.411	4.279	0.973	2.836	19.305	8.115	11.606	19.758	2.293	3.315	7.996	4.758	11.058	1.959	7.039	4.875	0.717	3.245	0.571	1.604	9.827	6.639	5.481	11.592	1.555	3.587	5.483	3.891	5.638	2.325	4.727	3.825	3.303	8.762
chr11	72086380	72086603	EM10E0508753-enhD	0	-2.62868	0.031105	-0.263436	8.00423e-05	2.04	2.795	6.406	2.578	0	0.315	0.084	0.037	0	1.666	6.819	0.183	0	0	0.438	0.463	1.036	2.12	3.76	1.458	0	0.258	0.04	0.022	0	1.803	4.676	0.15	0	0	0.294	0.363	1.652	0.73
chr11	117936285	117936539	EM10E0527521-enhD	0	2.98136	0.031105	1.67489	8.01175e-05	1.721	1.076	0	2.557	12.072	6.118	9.725	31.963	13.573	1.801	2.67	6.198	7.915	1.913	2.935	8.001	0.874	0.816	0	1.446	6.145	5.005	4.593	18.752	9.207	1.949	1.831	5.069	4.036	2.271	1.971	6.277	0.551	1.46
chr4	47311565	47311778	EM10E0755188-enhD	0	2.59902	0.031105	1.21967	8.01762e-05	0.165	0.467	1.563	1.152	10.582	3.225	7.061	11.577	0.892	2.805	4.295	4.15	4.226	3.731	2.86	6.291	0.084	0.354	0.917	0.652	5.387	2.638	3.335	6.792	0.605	3.035	2.945	3.394	2.155	4.428	1.921	4.936	0.551	1.46
chr5	35388747	35388949	EM10E0785899-enhP	0	2.24449	0.031105	1.78626	7.99779e-05	6.639	2.764	2.877	2.108	23.031	7.308	36.105	19.396	2.275	0.844	4.817	1.301	3.841	1.077	5.798	4.399	3.373	2.096	1.689	1.192	11.723	5.979	17.051	11.379	1.543	0.913	3.303	1.064	1.958	1.278	3.894	3.451	3.854	5.841
chr4	136081481	136081682	EM10E0773104-enhD	0	2.56059	0.0311503	1.26865	8.0471e-05	2.701	0	0.735	2.118	16.517	5.334	12.324	5.86	3.794	2.62	7.108	3.86	1.552	1.776	3.927	1.229	1.372	0	0.431	1.198	8.408	4.364	5.82	3.438	2.574	2.835	4.874	3.157	0.791	2.108	2.637	0.964	2.202	0.73
chr5	139389151	139389303	EM10E0808417-enhP	0	1.97384	0.0311503	3.48948	8.0474e-05	9.904	4.641	11.978	22.823	75.218	24.879	68.74	36.902	13.406	8.562	16.394	8.254	15.297	4.38	15.367	18.243	5.032	3.52	7.031	12.91	38.288	20.354	32.463	21.649	9.094	9.264	11.241	6.75	7.8	5.199	10.32	14.313	2.753	0.73
chr10	81143202	81143390	EM10E0481860-enhD	0	1.73241	0.0311674	3.73526	8.0609e-05	19.324	10.465	14.494	11.901	63.394	35.577	65.717	42.179	9.854	13.079	13.753	14.299	27.203	6.662	22.96	13.404	9.818	7.936	8.508	6.732	32.27	29.106	31.035	24.745	6.685	14.151	9.43	11.693	13.87	7.907	15.42	10.516	1.101	1.46
chr11	79712745	79712991	EM10E0511985-enhP	0	2.68838	0.0311887	1.21355	8.11533e-05	1.121	1.259	2.539	0.421	8.523	7.86	13.511	16.366	3.443	2.011	1.687	0.762	5.141	5.55	0.623	1.925	0.57	0.955	1.49	0.238	4.338	6.43	6.381	9.602	2.336	2.176	1.157	0.623	2.621	6.587	0.418	1.51	1.652	2.19
chr13	74025228	74025456	EM10E0565948-enhD	0	-2.4755	0.0311887	0.243402	8.12241e-05	1.918	2.541	4.865	4.906	1	0	0	0.328	1.224	1.477	0.906	1.045	0.339	2.644	1.683	2.219	0.975	1.927	2.856	2.775	0.509	0	0	0.192	0.83	1.598	0.621	0.855	0.173	3.138	1.13	1.741	8.258	10.952
chr14	51127669	51127854	EM10E0581461-enhP	0	2.27952	0.0311887	0.108797	8.08262e-05	0.825	0.062	0	0.442	2.187	2.482	5.31	4.615	1.431	0.405	2.492	0.22	1.254	0.501	1.737	0.897	0.419	0.047	0	0.25	1.113	2.031	2.508	2.708	0.971	0.438	1.709	0.18	0.639	0.595	1.167	0.704	4.404	6.571
chr17	6424685	6424873	EM10E0632212-enhD	0	-2.6043	0.0311887	1.54682	8.10656e-05	9.584	6.926	16.528	20.295	1.81	1.292	4.703	0.674	0	1.644	0.31	0.292	24.794	6.976	16.739	9.184	4.869	5.253	9.702	11.48	0.921	1.057	2.221	0.395	0	1.779	0.213	0.239	12.642	8.28	11.242	7.206	0.551	2.921
chr17	87150396	87150719	EM10E0651500-enhD	0	2.26508	0.0311887	0.259897	8.09087e-05	0.245	0	0.464	0.789	4.433	2.455	4.743	3.364	1.519	0.97	1.263	2.528	0.291	1.101	1.193	1.485	0.124	0	0.272	0.446	2.257	2.008	2.24	1.974	1.03	1.05	0.866	2.067	0.148	1.307	0.801	1.165	0.551	0
chr2	33644020	33644253	EM10E0692437-enhD	0	2.45852	0.0311887	1.74833	8.13068e-05	3.035	0.829	6.478	1.673	14.538	9.528	21.232	26.463	1.621	2.76	5.207	2.168	5.748	0.536	3.474	7.479	1.542	0.629	3.803	0.946	7.4	7.795	10.027	15.525	1.1	2.986	3.57	1.773	2.931	0.636	2.333	5.868	0	0.73
chr2	167833388	167833553	EM10E0719939-enhP	0	2.86499	0.0311887	2.13487	8.139e-05	9.106	3.754	2.317	0.437	59.563	6.532	24.085	34.838	8.18	3.201	4.656	8.406	5.941	0.472	3.906	5.643	4.627	2.847	1.36	0.247	30.319	5.344	11.374	20.439	5.549	3.463	3.193	6.874	3.029	0.56	2.623	4.427	2.202	2.19
chr9	18292691	18292990	EM10E0897384-enhP	0	-2.4563	0.0311887	0.756007	8.12141e-05	2.601	4.572	7.229	4.506	1.536	0.584	0.219	0	2.164	1.822	3.201	3.147	2.032	2.77	3.636	1.137	1.322	3.467	4.243	2.549	0.782	0.478	0.103	0	1.468	1.971	2.195	2.574	1.036	3.288	2.442	0.892	0.551	1.46
chr17	27555864	27556197	EM10E0636698-enhP	0	2.16662	0.0312437	3.17147	8.16244e-05	9.764	4.559	11.745	5.772	83.815	11.567	52.52	38.704	13.893	6.581	13.158	7.045	26.139	4.797	7.439	9.306	4.961	3.457	6.894	3.265	42.664	9.463	24.803	22.707	9.424	7.121	9.022	5.761	13.328	5.694	4.996	7.301	4.404	6.571
chr11	117890608	117890951	EM10E0527500-enhD	0	2.00324	0.0313017	2.5336	8.18889e-05	4.397	3.796	3.389	7.904	32.125	9.244	29.999	23.506	8.094	2.703	8.485	6.508	13.421	2.951	6.648	8.149	2.234	2.879	1.989	4.471	16.353	7.563	14.167	13.79	5.491	2.925	5.818	5.322	6.843	3.503	4.465	6.393	1.101	4.381
chr4	133907115	133907422	EM10E0771777-enhD	0	2.34566	0.0313017	0.173839	8.1958e-05	0	0.467	0.225	0	5.647	2.287	2.453	3.194	1.716	2.05	0.512	1.891	0.567	0.735	1.135	3.178	0	0.354	0.132	0	2.874	1.871	1.158	1.874	1.164	2.218	0.351	1.546	0.289	0.872	0.762	2.493	2.202	2.19
chr5	35387966	35388176	EM10E0785897-enhP	0	2.77725	0.0313722	0.68999	8.22341e-05	0	0.437	1.679	0.55	8.149	3.677	4.522	17.767	2.864	0.535	1.514	4.19	6.483	0.064	1.651	0.598	0	0.331	0.986	0.311	4.148	3.008	2.136	10.423	1.943	0.579	1.038	3.426	3.306	0.076	1.109	0.469	1.652	0.73
chr11	117892298	117892481	EM10E0527502-enhD	0	2.62712	0.0314054	1.09542	8.24124e-05	2.934	0	0.42	0.381	7.579	3.131	7.196	9.513	2.327	1.909	2.461	5.987	5.629	1.203	9.26	1.825	1.491	0	0.247	0.216	3.858	2.562	3.398	5.581	1.579	2.066	1.687	4.896	2.87	1.428	6.219	1.432	3.303	4.381
chr6	122609795	122610139	EM10E0834378-prom	0	2.34746	0.0315364	0.293244	8.28478e-05	0	0	1.203	0.14	2.725	3.602	2.577	6.009	0.692	1.918	2.264	0.586	2.761	1.065	1.962	1.2	0	0	0.706	0.079	1.387	2.947	1.217	3.525	0.469	2.075	1.552	0.479	1.408	1.264	1.318	0.941	0.551	0.73
chr11	76398383	76398587	EM10E0510368-enhP	0	1.97915	0.0317425	3.11049	8.41447e-05	8.098	9.635	7.022	8.102	27.889	23.634	53.695	46.956	13.763	2.595	12.51	10.053	12.548	3.165	10.699	14.843	4.114	7.307	4.122	4.583	14.196	19.335	25.358	27.548	9.336	2.808	8.578	8.221	6.398	3.757	7.185	11.645	1.101	1.46
chr11	101246475	101246677	EM10E0520270-prom	0	2.42528	0.0317425	3.38364	8.40523e-05	10.823	2.215	11.168	16.638	85.782	15.076	76.193	67.835	12.053	2.806	19.689	11.574	28.626	4.04	14.246	11.483	5.499	1.68	6.556	9.411	43.666	12.334	35.983	39.797	8.176	3.036	13.5	9.465	14.596	4.795	9.568	9.009	7.157	4.381
chr11	117935159	117935324	EM10E0527519-enhD	0	3.17197	0.0317425	2.3139	8.42203e-05	10.173	0	0.693	10.906	48.277	12.431	33.697	37.91	1.575	3.209	2.526	15.861	5.908	3.986	9.679	10.243	5.169	0	0.407	6.169	24.574	10.17	15.914	22.241	1.068	3.472	1.732	12.971	3.012	4.731	6.5	8.036	6.056	6.571
chr15	34371085	34371286	EM10E0596425-enhD	0	2.36069	0.0317425	-0.155967	8.39079e-05	0	0	0	0	1.022	4.918	1.606	3.442	0	0	0.703	1.469	1.676	2.244	1.641	2.326	0	0	0	0	0.52	4.023	0.758	2.019	0	0	0.482	1.201	0.855	2.663	1.102	1.825
chr15	56693297	56693481	EM10E0599384-enhP	0	2.72424	0.0317425	1.51812	8.36047e-05	0	1.205	1.446	0.784	9.859	3.156	7.386	18.234	7.048	1.589	8.302	5.368	7.879	2.16	4.582	9.13	0	0.914	0.849	0.443	5.019	2.582	3.488	10.697	4.781	1.719	5.692	4.39	4.017	2.564	3.077	7.163
chr15	78709829	78710124	EM10E0604604-enhD	0	-2.25955	0.0317425	3.0851	8.40229e-05	23.595	30.824	24.278	20.901	1.306	9.487	10.657	5.042	13.832	10.877	19.043	13.069	16.251	6.453	21.313	7.115	11.988	23.376	14.251	11.823	0.665	7.761	5.033	2.958	9.383	11.769	13.057	10.687	8.286	7.659	14.314	5.582
chr15	103518231	103518426	EM10E0614025-enhD	0	-2.62716	0.0317425	0.261086	8.40878e-05	2.769	6.02	5.962	8.537	0	1.031	0	1.705	0.716	0.689	2.328	0.501	0.368	0.516	2.192	0.415	1.407	4.565	3.5	4.829	0	0.843	0	1	0.486	0.745	1.596	0.41	0.188	0.612	1.472	0.326
chr17	35024400	35024625	EM10E0640425-enhD	0	2.09425	0.0317425	2.80879	8.37693e-05	7.147	1.275	10.071	3.635	34.875	13.661	32.622	16.37	9.292	4.626	10.267	10.02	17.256	6.491	10.329	13.233	3.631	0.967	5.912	2.056	17.752	11.176	15.406	9.604	6.303	5.005	7.04	8.194	8.798	7.704	6.937	10.382
chr7	142497852	142498114	EM10E0868899-CTCF	0	2.57513	0.0317425	1.00259	8.40926e-05	1.792	1.051	1.775	0.652	15.906	7.177	13.802	7.945	2.241	1.37	2.885	2.107	0	2.767	1.349	1.298	0.91	0.797	1.042	0.369	8.097	5.872	6.518	4.661	1.52	1.482	1.978	1.723	0	3.284	0.906	1.018
chr12	75309840	75310176	EM10E0539742-enhP	0	2.36693	0.0317641	1.11965	8.43729e-05	0	0	0.61	1.504	5.303	2.236	3.808	6.3	3.229	4.261	3.653	4.497	10.553	4.067	3.586	5.988	0	0	0.358	0.851	2.699	1.829	1.798	3.696	2.19	4.61	2.505	3.678	5.381	4.827	2.408	4.698
chr4	109901205	109901387	EM10E0764756-CTCF	0	-2.39769	0.0317641	-0.213326	8.44626e-05	1.258	1.513	3.237	2.379	0	0	0	0	0.952	1.241	1.281	1.746	0	2.058	0.823	0.69	0.639	1.147	1.9	1.346	0	0	0	0	0.646	1.343	0.878	1.428	0	2.443	0.553	0.541
chr9	40343844	40344150	EM10E0901186-enhP	0	-2.41505	0.0317684	2.16681	8.45664e-05	10.146	14.727	18.106	17.296	0.661	3.014	2.224	8.208	8.177	6.957	6.025	7.421	3.745	3.584	4.768	8.387	5.155	11.169	10.628	9.783	0.336	2.466	1.05	4.815	5.547	7.527	4.131	6.069	1.91	4.254	3.202	6.58
chr5	97397000	97397246	EM10E0794369-CTCF	0	-2.29117	0.0318939	-0.447146	8.49933e-05	2.386	1.143	1.754	2.054	0	0	0	0	0	0.096	0	1.134	1.37	1.746	1.163	0.749	1.212	0.867	1.03	1.162	0	0	0	0	0	0.104	0	0.927	0.699	2.072	0.781	0.588
chr11	101262247	101262528	EM10E0520293-enhP	0	2.15428	0.0319062	2.3361	8.51187e-05	1.504	2.055	3.639	4.229	19.195	8.866	11.562	22.408	7.997	5.707	11.275	6.697	16.52	3.731	8.684	5.604	0.764	1.558	2.136	2.392	9.771	7.253	5.46	13.146	5.425	6.175	7.731	5.477	8.423	4.428	5.832	4.397
chr15	80518649	80518850	EM10E0605672-enhD	0	-2.39155	0.0320366	0.235349	8.58734e-05	3.08	3.662	3.009	5.039	0	0	1.199	0.754	0.85	1.124	0.51	1.804	1.017	0.795	3.332	0.685	1.565	2.777	1.766	2.85	0	0	0.566	0.442	0.577	1.216	0.35	1.475	0.519	0.944	2.238	0.537
chr16	21186978	21187272	EM10E0618116-enhD	0	-2.60242	0.0320366	0.0361741	8.56585e-05	4.981	3.811	1.722	7.43	0	0.284	0.406	0.558	5.041	0.684	0.402	0	1.954	0.493	0	0.867	2.531	2.89	1.011	4.203	0	0.232	0.192	0.327	3.42	0.74	0.276	0	0.996	0.585	0	0.68
chr2	30864733	30864999	EM10E0690837-enhD	0	2.3595	0.0320366	1.91102	8.59215e-05	2.846	0.654	1.244	4.947	15.233	9.466	15.767	13.863	8.828	1.235	5.823	3.53	11.326	2.917	4.169	7.404	1.446	0.496	0.73	2.798	7.754	7.744	7.446	8.133	5.989	1.336	3.993	2.887	5.775	3.462	2.8	5.809
chr2	167781493	167781833	EM10E0719908-enhP	0	2.35902	0.0320366	2.29937	8.56578e-05	6.119	2.609	0.84	5.752	30.974	8.393	15.974	35.151	10.296	3.123	8.087	3.792	9.625	2.578	7.296	5.679	3.109	1.979	0.493	3.254	15.767	6.866	7.544	20.622	6.984	3.379	5.545	3.101	4.908	3.06	4.9	4.456
chrX	106186766	106187112	EM10E0929090-prom	0	2.41453	0.0320366	5.56928	8.59327e-05	66.347	23.645	45.107	30.961	503.899	145.795	340.751	98.234	322.407	55.995	160.322	69.685	63.139	5.385	40.248	18.538	33.71	17.932	26.478	17.513	256.5	119.277	160.922	57.631	218.709	60.586	109.929	56.986	32.193	6.391	27.031	14.544
chr12	72235629	72235958	EM10E0539002-enhP	0	-2.61112	0.0321182	1.17021	8.6269e-05	9.865	5.707	3.593	8.263	0	1.338	0.412	1.831	3.459	5.464	2.963	4.141	1.889	1.571	4.522	4.756	5.012	4.328	2.109	4.674	0	1.095	0.195	1.074	2.346	5.912	2.032	3.386	0.963	1.865	3.037	3.731
chr5	103094290	103094491	EM10E0795552-enhD	0	-2.70125	0.0321182	0.0659631	8.65255e-05	1.256	6.906	4.539	5.47	0	0.198	0	0.796	2.119	0.731	0	1.895	0	1.449	1.398	1.198	0.638	5.237	2.664	3.094	0	0.162	0	0.467	1.437	0.791	0	1.55	0	1.72	0.939	0.94
chr6	29527885	29528204	EM10E0815531-enhP	0	2.43107	0.0321182	2.30346	8.64402e-05	3.689	2.158	1.711	4.397	35.801	6.002	18.5	29.573	7.617	1.816	10.635	3.582	8.466	3.451	9.522	12.512	1.874	1.637	1.004	2.487	18.224	4.91	8.737	17.35	5.167	1.965	7.292	2.929	4.317	4.096	6.395	9.817
chr9	120055381	120055585	EM10E0922041-enhD	0	2.69811	0.0321182	1.43915	8.64438e-05	1.741	0	0.319	1.887	7.854	12.408	3.302	11.568	3.149	2.65	8.19	2.775	4.833	5.218	5.271	6.568	0.885	0	0.187	1.067	3.998	10.151	1.559	6.787	2.136	2.867	5.616	2.269	2.464	6.193	3.54	5.153
chr6	13838284	13838461	EM10E0813842-prom	0	-2.48473	0.0321508	0.370038	8.67067e-05	1.492	2.106	2.037	6.334	0	0	0	0.423	2.651	1.417	3.432	6.846	2.902	0.463	0.409	5.295	0.758	1.597	1.196	3.583	0	0	0	0.248	1.798	1.533	2.353	5.598	1.48	0.55	0.275	4.154
chr3	104500996	104501314	EM10E0739914-enhP	0	-2.65188	0.0321583	-0.0262446	8.68964e-05	4.725	2.579	1.456	1.914	0	0	0	0	4.607	2.912	1.677	0	0.599	2.039	0	2.571	2.401	1.956	0.855	1.083	0	0	0	0	3.125	3.151	1.15	0	0.305	2.42	0	2.017
chr5	139793825	139794068	EM10E0808643-enhD	0	2.51584	0.0321583	1.96132	8.69675e-05	3.719	1.353	0.949	4.802	25.038	5.388	19.049	29.58	2.505	1.563	3.939	5.355	6.591	2.618	5.194	12.902	1.89	1.026	0.557	2.716	12.745	4.408	8.996	17.354	1.699	1.691	2.701	4.379	3.361	3.107	3.488	10.123
chr8	122546786	122547098	EM10E0893259-enhD	0	2.81309	0.0321583	1.91845	8.70076e-05	0	5.215	2.16	2.822	23.133	8.855	17.903	16.779	6.061	1.875	8.066	3.76	14.214	2.022	8.209	2.251	0	3.955	1.268	1.596	11.775	7.244	8.455	9.844	4.112	2.029	5.531	3.075	7.247	2.4	5.513	1.766
chr5	137602737	137603019	EM10E0807746-K4m3	0	2.48888	0.0322067	0.0261836	8.72324e-05	0	0	0	0.768	5.863	0.585	4.172	4.796	3.037	0.713	1.672	0.426	2.448	1.238	0	0.653	0	0	0	0.434	2.984	0.479	1.97	2.814	2.06	0.771	1.146	0.348	1.248	1.469	0	0.512
chr8	12987754	12987967	EM10E0871740-enhD	0	-2.12382	0.0322548	2.47368	8.74563e-05	26.451	11.4	16.78	21.109	1.296	5.523	5.15	7.568	5.738	5.037	6.061	3.758	9.257	4.985	9.228	13.788	13.439	8.646	9.85	11.94	0.66	4.518	2.432	4.44	3.892	5.45	4.156	3.073	4.72	5.917	6.198	10.818
chr7	45093105	45093349	EM10E0848150-enhP	0	2.74846	0.0323674	2.05135	8.795e-05	9.97	1.081	0.557	2.79	35.646	9.612	24.244	18.314	11.29	1.875	2.837	3.205	10.763	5.089	7.78	1.717	5.066	0.82	0.327	1.578	18.145	7.864	11.449	10.744	7.659	2.029	1.945	2.621	5.488	6.04	5.225	1.347
chr9	20973715	20974064	EM10E0897630-enhD	0	2.27807	0.0323674	2.02547	8.79046e-05	1.152	1.852	2.727	1.999	13.588	9.036	11.293	13.441	17.606	5.782	6.523	9.944	3.173	2.839	5.02	7.023	0.585	1.405	1.601	1.131	6.917	7.392	5.333	7.886	11.943	6.256	4.473	8.132	1.618	3.37	3.371	5.51
chr4	154927057	154927338	EM10E0779955-enhP	0	2.01054	0.0324984	2.17462	8.84005e-05	2.809	5.294	3.471	3.758	17.733	14.734	19.278	18.667	3.853	1.475	4.035	4.479	15.046	3.358	9.223	3.479	1.427	4.015	2.037	2.126	9.027	12.054	9.104	10.951	2.614	1.596	2.767	3.663	7.672	3.986	6.194	2.73
chr10	81141603	81141921	EM10E0481856-enhD	0	1.80052	0.0325499	2.97554	8.90176e-05	6.893	7.984	4.864	9.222	28.371	19.022	32.526	33.063	8.973	9.323	6.787	4.188	13.694	5.847	12.299	14.289	3.502	6.055	2.855	5.216	14.442	15.562	15.361	19.397	6.087	10.087	4.654	3.425	6.982	6.94	8.26	11.211
chr11	4235145	4235295	EM10E0493184-enhP	0	2.27296	0.0325499	0.260409	8.92325e-05	0	0	0.841	0.064	4.495	1.29	3.181	3.545	0.786	2.051	2.602	3.068	1.326	0.814	1.279	1.876	0	0	0.494	0.036	2.288	1.055	1.502	2.08	0.533	2.219	1.784	2.509	0.676	0.966	0.859	1.472
chr11	63128802	63129117	EM10E0506000-prom	0	2.42121	0.0325499	0.965321	8.97717e-05	1.872	0.473	0.613	0.29	6.34	7.59	4.849	7.261	1.115	0.805	2.601	3.524	2.998	4.189	2.185	3.765	0.951	0.359	0.36	0.164	3.227	6.21	2.29	4.26	0.756	0.871	1.783	2.882	1.529	4.972	1.467	2.954
chr11	64619092	64619276	EM10E0506284-enhD	0	2.34967	0.0325499	-0.317482	8.97253e-05	0	0	0	0	2.478	0.866	1.894	5.126	2.981	0	0.806	1.007	0.825	0.912	0	0.891	0	0	0	0	1.261	0.708	0.894	3.007	2.022	0	0.553	0.823	0.421	1.082	0	0.699
chr11	97664978	97665138	EM10E0518324-enhP	0	1.94776	0.0325499	2.79448	8.9256e-05	7.648	5.461	4.889	4.751	29.016	15.262	27.674	29.59	7.639	1.733	10.674	10.196	19.848	6.326	9.761	8.362	3.886	4.142	2.87	2.687	14.77	12.486	13.069	17.36	5.182	1.875	7.319	8.338	10.12	7.508	6.555	6.561
chr12	112131096	112131300	EM10E0549504-enhP	0	2.39537	0.0325499	2.16728	8.89163e-05	1.41	3.608	1.207	6.462	16.793	10.315	25.833	17.831	6.416	3.547	11.185	5.271	15.811	1.573	3.704	5.775	0.716	2.736	0.709	3.655	8.548	8.439	12.2	10.461	4.352	3.838	7.669	4.31	8.062	1.867	2.488	4.531
chr15	80060828	80061042	EM10E0605450-enhD	0	2.6641	0.0325499	0.874687	8.94838e-05	0	0	0	2.192	8.957	1.126	5.334	5.757	7.791	2.047	2.748	0.647	5.033	4.14	5.937	2.932	0	0	0	1.24	4.559	0.921	2.519	3.377	5.285	2.215	1.884	0.529	2.566	4.914	3.987	2.3
chr17	34861819	34862035	EM10E0640282-enhP	0	2.85594	0.0325499	1.68002	8.87206e-05	2.54	0	9.76	2.606	54.953	10.137	16.893	18.495	4.544	1.816	2.003	3.856	8.144	1.809	1.184	1.078	1.291	0	5.729	1.474	27.973	8.293	7.978	10.851	3.082	1.965	1.373	3.153	4.152	2.147	0.795	0.846
chr18	5806724	5806893	EM10E0652985-enhD	0	2.53266	0.0325499	-0.179742	8.94029e-05	0	0	0	0	2.413	3.727	1.661	3.405	1.025	2.665	0	2	0.18	0.818	3.505	0	0	0	0	0	1.228	3.049	0.784	1.998	0.695	2.883	0	1.636	0.092	0.971	2.354	0
chr2	167583184	167583531	EM10E0719724-enhD	0	2.10076	0.0325499	1.77488	8.95527e-05	1.734	0.981	3.083	5.075	13.731	7.595	14.884	16.925	3.224	1.957	2.402	4.091	5.714	2.751	6.271	4.865	0.881	0.744	1.81	2.871	6.99	6.214	7.029	9.929	2.187	2.117	1.647	3.345	2.913	3.265	4.212	3.817
chr7	80400449	80400631	EM10E0854320-enhP	0	2.06034	0.0325499	2.69085	8.93923e-05	10.271	3.824	5.803	3.913	44.579	17.421	18.995	32.839	6.9	3.96	10.917	7.05	7.951	1.829	7.915	14.202	5.219	2.9	3.406	2.213	22.692	14.252	8.971	19.266	4.681	4.285	7.486	5.765	4.054	2.171	5.316	11.142
chr9	43238573	43238839	EM10E0902264-enhP	0	2.27969	0.0325499	1.96785	8.96253e-05	2.416	0.482	1.756	6.494	12.07	8.253	15.213	20.837	7.932	4.278	6.102	5.023	4.038	3.714	6.826	4.025	1.228	0.366	1.031	3.673	6.144	6.752	7.184	12.225	5.381	4.629	4.184	4.108	2.059	4.408	4.584	3.158
chrX	19169048	19169267	EM10E0924926-enhP	0	-2.25029	0.0325499	-0.441825	8.96827e-05	1.688	3.545	2.186	2.285	0	0	0	0.711	0.725	0	1.016	0.697	0.542	0	0.584	0.111	0.858	2.688	1.283	1.293	0	0	0	0.417	0.492	0	0.697	0.57	0.276	0	0.392	0.087
chr10	95300532	95300705	EM10E0485833-enhD	0	2.41294	0.0325545	0.449082	8.98791e-05	0.662	0	0.524	0.654	9.799	3.17	3.326	3.939	2.406	0	1.378	2.472	3.911	1.436	1.187	0.959	0.336	0	0.308	0.37	4.988	2.593	1.571	2.311	1.632	0	0.945	2.022	1.994	1.704	0.797	0.752
chr11	78983920	78984125	EM10E0511583-enhP	0	2.34633	0.0325664	1.53482	9.0013e-05	1.832	0	1.355	2.3	12.263	4.739	9.014	7.803	6.772	3.144	6.323	6.209	4.324	2.037	4.039	5.411	0.931	0	0.795	1.301	6.242	3.877	4.257	4.578	4.594	3.402	4.336	5.078	2.205	2.418	2.713	4.245
chr12	74055602	74055937	EM10E0539649-enhD	0	-2.48102	0.0325664	0.662257	9.01014e-05	7.253	6.466	2.582	2.37	0.479	0	0.503	0.868	4.898	1.332	4.544	1.672	1.039	0.777	4.235	1.97	3.685	4.904	1.516	1.341	0.244	0	0.238	0.509	3.323	1.441	3.116	1.367	0.53	0.922	2.844	1.546
chr2	167694089	167694342	EM10E0719833-enhD	0	2.47785	0.0325762	1.92553	9.02233e-05	3.48	1.791	5.054	2.311	60.597	11.745	15.107	14.887	6.134	0.34	2.813	2.737	7.728	1.194	5.321	7.328	1.768	1.358	2.967	1.307	30.846	9.609	7.134	8.734	4.161	0.368	1.929	2.238	3.94	1.417	3.574	5.749
chr11	58213795	58214010	EM10E0504019-enhP	0	2.49173	0.0326795	1.95732	9.07466e-05	1.529	2.054	0.422	1.69	11.514	5.03	11.858	15.885	10.452	2.134	6.44	10.581	7.745	4.171	10.293	10.139	0.777	1.558	0.248	0.956	5.861	4.115	5.6	9.319	7.09	2.309	4.416	8.653	3.949	4.951	6.913	7.955
chr12	11436512	11436830	EM10E0531081-prom	0	-2.18797	0.0326795	2.69567	9.0878e-05	20.67	27.795	22.343	25.994	3.09	5.263	5.142	9.407	15.57	1.56	10.424	9.331	14.684	3.643	5.393	8.497	10.502	21.079	13.115	14.703	1.573	4.306	2.428	5.519	10.562	1.688	7.147	7.631	7.487	4.324	3.622	6.667
chr14	60234661	60234888	EM10E0583582-enhD	0	-2.53311	0.0326795	0.589853	9.10799e-05	3.322	5.845	3.047	2.204	0	0.894	0	0	6.359	1.752	1.914	2.656	5.486	3.72	1.157	1.293	1.688	4.433	1.789	1.247	0	0.731	0	0	4.314	1.896	1.312	2.172	2.797	4.415	0.777	1.014
chr19	4439650	4439826	EM10E0669569-enhP	0	2.44864	0.0326795	1.70146	9.10572e-05	0.367	1.499	6.885	2.201	19.684	9.606	13.503	12.807	1.121	1.292	5.178	2.546	6.009	3.898	5.221	6.981	0.186	1.137	4.042	1.245	10.02	7.859	6.377	7.514	0.76	1.398	3.55	2.082	3.064	4.627	3.506	5.477
chr2	33630580	33630910	EM10E0692406-enhD	0	2.911	0.0326795	0.843359	9.0895e-05	2.41	0	5.165	0	11.578	6.06	8.421	23.292	1.166	0.655	3.446	1.747	0.301	0.915	1.295	1.975	1.224	0	3.032	0	5.894	4.958	3.977	13.665	0.791	0.709	2.363	1.429	0.153	1.086	0.87	1.55
chr5	139405116	139405295	EM10E0808429-prom	0	2.89125	0.0326795	1.94556	9.10473e-05	0.77	2.478	5.856	1.371	46.689	4.463	18.386	35.049	5.228	1.231	1.776	3.937	7.852	2.182	13.341	5.021	0.391	1.879	3.437	0.776	23.766	3.651	8.683	20.562	3.546	1.332	1.218	3.22	4.004	2.59	8.96	3.939
chr10	127153444	127153655	EM10E0491511-enhD	0	2.40416	0.0329281	-0.529476	9.18685e-05	0	0	0	0.319	5.447	0.971	2.284	3.525	0	1.912	0.753	0.261	0	0	0	0.508	0	0	0	0.18	2.773	0.794	1.079	2.068	0	2.069	0.516	0.213	0	0	0	0.399
chr7	135580418	135580621	EM10E0866976-enhD	0	-3.08146	0.0330422	1.05533	9.22829e-05	3.354	6.527	9.551	14.896	1.17	0	0	2.323	0.96	7.183	6.212	6.361	0.83	2.652	4.336	0.708	1.704	4.95	5.606	8.426	0.596	0	0	1.363	0.651	7.772	4.259	5.202	0.423	3.148	2.912	0.555
chr11	53778118	53778410	EM10E0502764-enhD	0	2.6363	0.0330831	0.769876	9.24935e-05	0	0.34	0.661	1.112	15.976	7.986	2.579	3.422	3.081	2.193	5.08	3.759	0.671	1.016	3.475	0.728	0	0.258	0.388	0.629	8.132	6.533	1.218	2.008	2.09	2.373	3.483	3.074	0.342	1.206	2.334	0.571
chr15	85813534	85813794	EM10E0608137-K4m3	0	2.3438	0.0331046	0.962231	9.28423e-05	1.501	0	2.008	0.629	6.841	5.451	7.125	6.624	2.545	1.05	3.552	1.935	5.534	1.575	2.291	1.534	0.763	0	1.179	0.356	3.482	4.46	3.365	3.886	1.726	1.136	2.436	1.582	2.822	1.869	1.539	1.204
chr3	34639323	34639485	EM10E0727033-enhP	0	-2.66215	0.0331046	0.768865	9.28273e-05	5.887	4.154	2.287	7.737	3.349	0	0	0.192	3.639	3.123	2.355	5.368	4.057	0.191	1.112	3.998	2.991	3.15	1.342	4.376	1.705	0	0	0.113	2.469	3.379	1.615	4.39	2.069	0.227	0.747	3.137
chr6	92663504	92663811	EM10E0828093-enhD	0	-2.65977	0.0331046	0.260689	9.28035e-05	2.227	9.641	3.941	5.219	0	0.222	0.876	0.508	0	1.639	0.38	0	1.574	1.579	3.037	3.184	1.132	7.312	2.313	2.952	0	0.182	0.414	0.298	0	1.773	0.261	0	0.803	1.874	2.04	2.498
chr14	70429013	70429216	EM10E0586688-prom	0	2.07315	0.0331414	2.33937	9.30421e-05	4.871	1.215	3.417	5.072	28.722	11.114	22.342	11.165	8.367	2.943	8.726	3.983	9.903	3.974	9.26	8.665	2.475	0.921	2.006	2.869	14.62	9.093	10.551	6.55	5.676	3.184	5.983	3.257	5.049	4.717	6.219	6.798
chr6	28479575	28479725	EM10E0815121-enhP	0	-2.56533	0.0331418	0.945743	9.31395e-05	4.343	5.57	1.97	3.576	0	0	0	1.856	3.914	4.417	4.168	0.706	10.383	4.582	4.835	5.398	2.207	4.224	1.156	2.023	0	0	0	1.089	2.655	4.779	2.858	0.577	5.294	5.438	3.247	4.235
chr13	14522341	14522683	EM10E0552367-enhP	0	-2.41357	0.0331684	2.48805	9.33296e-05	23.613	13.646	18.707	20.16	0.498	4.927	4.972	8.121	2.462	4.766	9.6	4.955	10.594	8.039	12.203	13.399	11.997	10.349	10.981	11.403	0.253	4.031	2.348	4.764	1.67	5.157	6.582	4.052	5.402	9.541	8.196	10.512
chr4	33261457	33261753	EM10E0752355-enhD	0	2.12735	0.0331684	1.68426	9.3504e-05	2.32	1.279	2.137	1.333	14.708	6.647	7.744	12.416	4.129	3.395	3.413	4.706	7.641	2.603	4.355	4.787	1.179	0.97	1.254	0.754	7.487	5.438	3.657	7.284	2.801	3.673	2.34	3.848	3.896	3.089	2.925	3.756
chr6	30957864	30958156	EM10E0816124-K4m3	0	2.82036	0.0331684	1.66978	9.34626e-05	0.844	0.157	1.97	1.228	13.107	6.323	16.774	6.944	6.575	1.676	8.582	10.79	9.041	0.763	13.463	4.263	0.429	0.119	1.156	0.695	6.672	5.173	7.922	4.074	4.46	1.813	5.884	8.824	4.61	0.906	9.042	3.345
chr17	35201157	35201496	EM10E0640579-enhP	0	2.63117	0.0331687	0.845275	9.37942e-05	0	1.292	1.186	0.397	22.532	2.989	5.927	5.148	2.881	1.521	1.339	1.832	2.444	0.839	2.934	3.379	0	0.98	0.696	0.225	11.469	2.445	2.799	3.02	1.954	1.646	0.918	1.498	1.246	0.996	1.97	2.651
chr8	121081813	121082119	EM10E0892439-enhD	0	2.88907	0.0331687	0.598357	9.3655e-05	0.71	0	0	5.205	17.554	3.1	8.011	9.83	0.283	0.67	0.467	2.143	2.996	0	3.465	1.958	0.361	0	0	2.944	8.936	2.536	3.783	5.767	0.192	0.725	0.32	1.752	1.528	0	2.327	1.536
chr9	56108197	56108530	EM10E0905977-enhD	0	1.98365	0.0331687	1.98368	9.37299e-05	3.023	1.458	2.325	4.862	14.877	13.077	13.592	11.728	3.822	2.693	3.405	5.963	8.533	2.898	6.403	6.169	1.536	1.106	1.365	2.75	7.573	10.699	6.419	6.881	2.593	2.914	2.335	4.876	4.351	3.44	4.3	4.84
chr1	131278672	131278979	EM10E0449980-enhP	0	2.43531	0.0331956	1.55947	9.45224e-05	3.078	1.084	0.886	1.677	8.701	5.612	11.848	27.71	2.249	2.158	5.862	2.189	6.315	2.09	5.706	3.151	1.564	0.822	0.52	0.949	4.429	4.591	5.595	16.257	1.526	2.335	4.019	1.79	3.22	2.481	3.832	2.472
chr11	80170028	80170204	EM10E0512194-enhD	0	2.19428	0.0331956	2.10629	9.43999e-05	6.236	1.64	2.329	2.966	18.315	15.805	15.908	16.938	4.743	2.087	4.686	5.091	11.218	3.257	2.381	11.144	3.168	1.244	1.367	1.678	9.323	12.93	7.513	9.937	3.217	2.258	3.213	4.163	5.72	3.866	1.599	8.743
chr12	112155693	112156041	EM10E0549524-enhD	0	2.17069	0.0331956	1.57552	9.4255e-05	2.344	0.753	4.343	2.62	14.466	10.125	14.861	12.053	4.293	1.067	3.847	2.013	2.19	1.832	3.709	5.095	1.191	0.571	2.549	1.482	7.364	8.283	7.018	7.071	2.912	1.154	2.638	1.646	1.117	2.174	2.491	3.997
chr17	35189304	35189521	EM10E0640560-enhP	0	2.49005	0.0331956	0.819397	9.45988e-05	1.19	0	0	1.486	9.366	2.606	5.411	4.318	3.803	2.331	0.92	1.858	5.981	0.718	3.249	4.664	0.605	0	0	0.841	4.768	2.132	2.555	2.533	2.58	2.522	0.631	1.519	3.05	0.852	2.182	3.659
chr19	47458032	47458247	EM10E0681334-enhD	0	2.40386	0.0331956	1.89818	9.45654e-05	1.87	1.476	2.144	1.063	11.379	7.193	12.631	15.779	4.084	5.267	7.261	8.923	8.618	5.501	7.702	1.685	0.95	1.119	1.259	0.601	5.792	5.885	5.965	9.257	2.77	5.699	4.979	7.297	4.394	6.529	5.173	1.322
chr2	75689446	75689779	EM10E0700160-enhD	0	2.46209	0.0331956	1.30528	9.46429e-05	1.648	2.021	0	0.881	5.486	8.615	8.387	9.476	5.809	1.565	3.145	2.826	6.244	2.181	5.458	2.747	0.837	1.533	0	0.498	2.793	7.048	3.961	5.559	3.941	1.693	2.156	2.311	3.184	2.589	3.666	2.155
chr5	122222113	122222330	EM10E0802624-enhD	0	2.41699	0.0331956	0.542132	9.40054e-05	0	0	0.545	0.82	5.208	3.2	3.374	3.887	1.064	0.485	1.522	2.59	12.102	2.085	1.21	2.677	0	0	0.32	0.464	2.651	2.618	1.593	2.28	0.722	0.525	1.044	2.118	6.171	2.475	0.813	2.1
chr9	107706898	107707070	EM10E0918534-enhP	0	1.90228	0.0331956	2.82917	9.46245e-05	6.466	4.191	6.988	15.651	26.656	16.139	42.552	52.975	7.665	2.659	6.777	3.884	10.516	6.306	11.692	6.566	3.285	3.178	4.102	8.853	13.569	13.204	20.095	31.079	5.2	2.877	4.647	3.176	5.362	7.485	7.852	5.152
chr12	112181106	112181437	EM10E0549533-enhD	0	2.54628	0.0332183	0.543241	9.48089e-05	1.401	1.069	1.298	0	10.961	6.661	10.331	4.312	0	0	0.907	0.505	4.772	0.576	1.678	3.761	0.712	0.811	0.762	0	5.579	5.449	4.879	2.53	0	0	0.622	0.413	2.433	0.684	1.127	2.951
chr4	124985903	124986119	EM10E0768127-enhP	0	2.73648	0.0332183	0.710528	9.49009e-05	0	0	0	2.361	15.444	0.562	5.588	6.03	2.105	2.888	2.314	2.065	4.948	1.951	2.423	1.78	0	0	0	1.335	7.861	0.46	2.639	3.538	1.428	3.125	1.587	1.689	2.523	2.316	1.627	1.397
chr3	121680274	121680555	EM10E0742711-enhD	0	2.10167	0.0332333	-0.0975631	9.50405e-05	0	0	0	0.42	3.119	0.817	2.664	2.691	1.147	0.76	1.332	1.45	1.101	0.783	1.342	0.627	0	0	0	0.238	1.588	0.668	1.258	1.579	0.778	0.822	0.913	1.186	0.561	0.929	0.901	0.492
chr18	4921988	4922163	EM10E0652715-enhP	0	2.42311	0.0332546	1.86871	9.51981e-05	1.878	0.055	1.216	7.286	11.852	8.24	11.308	16.323	6.998	3.54	4.612	5.47	6.833	3.467	7.193	6.107	0.954	0.042	0.714	4.121	6.033	6.741	5.34	9.576	4.747	3.83	3.162	4.473	3.484	4.115	4.831	4.791
chr4	6933912	6934075	EM10E0749648-enhD	0	-2.34653	0.0332586	-0.814563	9.54031e-05	2.34	2.428	1.354	1.668	0	0	0	0	0	0.272	0	0	0	0.305	0	1.018	1.189	1.841	0.795	0.943	0	0	0	0	0	0.294	0	0	0	0.362	0	0.799
chr7	100906065	100906386	EM10E0858545-enhD	0	2.21261	0.0332586	1.76461	9.53873e-05	3.821	0.983	4.014	1.806	14.253	15.156	19.536	8.763	1.409	3.778	1.364	2.646	7.097	4.345	4.703	5.713	1.941	0.745	2.356	1.022	7.255	12.399	9.226	5.141	0.956	4.088	0.935	2.164	3.619	5.157	3.159	4.482
chr7	141092354	141092680	EM10E0868275-K4m3	0	2.02649	0.033281	2.04303	9.55641e-05	4.627	2.287	2.901	4.391	25.991	8.55	24.13	14.389	5.823	1.339	4.567	2.461	9.979	2.998	6.484	3.328	2.351	1.734	1.703	2.484	13.23	6.995	11.396	8.442	3.95	1.449	3.131	2.013	5.088	3.558	4.355	2.611
chr11	117280036	117280366	EM10E0527061-enhD	0	2.36759	0.0333039	2.15042	9.60667e-05	0.516	3.72	5.272	6.189	11.85	27.104	22.59	17.967	5.191	4.528	4.576	3.154	5.498	2.88	5.661	6.87	0.262	2.821	3.095	3.501	6.032	22.174	10.668	10.541	3.521	4.899	3.138	2.579	2.803	3.418	3.802	5.39
chr16	35871597	35871760	EM10E0622564-prom	0	2.79712	0.0333039	2.31673	9.59217e-05	0	4.563	1.632	3.173	21.608	5.995	18.913	18.748	19.631	5.136	17.476	8.871	14.621	4.151	10.872	4.073	0	3.46	0.958	1.795	10.999	4.905	8.932	10.999	13.317	5.557	11.983	7.254	7.455	4.927	7.302	3.196
chr4	135839365	135839534	EM10E0772933-enhD	0	-2.38429	0.0333039	-0.166255	9.61143e-05	1.007	2.24	1.819	3.388	0	0	0	0	4.385	0	0.648	0.952	0.948	0.477	3.714	0.946	0.512	1.699	1.068	1.916	0	0	0	0	2.975	0	0.444	0.779	0.483	0.566	2.494	0.742
chr5	149274515	149274739	EM10E0811852-enhD	0	2.37426	0.0333039	0.0134606	9.59031e-05	0	0	0	0	4.544	0	2.611	5.991	1.504	1.584	1.522	1.527	2.059	1.288	1.495	0.705	0	0	0	0	2.313	0	1.233	3.515	1.02	1.714	1.044	1.249	1.05	1.529	1.004	0.553
chr7	123218648	123218983	EM10E0863425-enhD	0	-2.03251	0.0333039	1.71767	9.60549e-05	9.662	8.435	9.34	13.673	1.888	2.498	2.821	2.121	5.049	3.099	3.796	6.438	4.262	1.599	3.31	4.912	4.909	6.397	5.483	7.734	0.961	2.044	1.332	1.244	3.425	3.353	2.603	5.265	2.173	1.898	2.223	3.854
chr15	74563418	74563768	EM10E0602670-prom	0	-1.83346	0.0333268	3.94309	9.62772e-05	45.039	56.113	74.484	68.453	8.54	21.3	21.172	25.558	8.998	14.791	15.894	15.932	22.486	12.22	17.872	15.747	22.884	42.555	43.722	38.72	4.347	17.426	9.999	14.994	6.104	16.004	10.898	13.029	11.465	14.504	12.003	12.355
chr9	121926838	121927022	EM10E0922810-enhD	0	2.27132	0.0334279	-0.218178	9.66667e-05	0	0	0	0	4.293	3.692	1.436	0.756	1.151	1.597	0.873	1.251	0.495	1.153	0.494	0.605	0	0	0	0	2.185	3.02	0.678	0.444	0.781	1.728	0.599	1.023	0.252	1.368	0.332	0.475
chr7	142386651	142386900	EM10E0868802-enhP	0	2.02682	0.0334299	3.34159	9.67696e-05	17.347	3.225	6.726	7.835	60.397	23.752	38.778	25.764	19.894	8.344	13.845	10.805	24.643	4.2	12.97	22.102	8.814	2.446	3.948	4.432	30.744	19.432	18.313	15.115	13.495	9.028	9.493	8.836	12.565	4.985	8.711	17.341
chr6	4504698	4504952	EM10E0812730-enhP	0	2.71351	0.0334305	1.40285	9.68686e-05	0.046	1.769	1.714	1.705	20.465	3.556	12.496	12.203	5.418	0.709	1.029	1.852	4.86	3.219	8.494	7.028	0.023	1.342	1.006	0.964	10.417	2.909	5.901	7.159	3.675	0.767	0.706	1.515	2.478	3.821	5.705	5.514
chr8	94917431	94917774	EM10E0886263-enhP	0	1.89199	0.0334648	2.3066	9.70654e-05	6.057	3.958	5.802	5.955	43.012	8.608	34.908	20.363	5.226	2.639	4.984	3.557	5.837	2.79	4.906	3.735	3.077	3.002	3.406	3.368	21.894	7.042	16.486	11.946	3.545	2.855	3.417	2.909	2.976	3.311	3.295	2.93
chr19	41331819	41332051	EM10E0678525-enhD	0	2.71853	0.0336538	1.05399	9.77208e-05	0	0.058	0.611	3.702	17.036	7.197	5.061	3.465	2.935	1.069	3.509	2.958	4.178	2.378	1.893	6.098	0	0.044	0.359	2.094	8.672	5.888	2.39	2.033	1.991	1.157	2.406	2.419	2.13	2.822	1.271	4.784
chr2	35447579	35447784	EM10E0693186-enhD	0	2.76081	0.0336538	0.499056	9.79894e-05	0	0.392	0	0	2.976	2.036	2.693	12.556	3.697	2.549	1.232	3.259	0	3.392	3.243	4.759	0	0.297	0	0	1.515	1.666	1.272	7.366	2.508	2.758	0.845	2.665	0	4.026	2.178	3.734
chr2	168045788	168046137	EM10E0720087-enhD	0	2.23028	0.0336538	0.469318	9.79388e-05	0.639	0.301	0.068	0.655	3.947	3.061	4.37	4.417	2.689	0.234	0.901	2.603	3.347	1.777	1.394	1.954	0.325	0.228	0.04	0.37	2.009	2.504	2.064	2.591	1.824	0.253	0.618	2.129	1.707	2.109	0.936	1.533
chr9	56656801	56657009	EM10E0906175-enhD	0	-2.40146	0.0336538	2.14707	9.80052e-05	15.632	17.538	9.425	16.979	1.158	1.952	2.44	6.921	2.822	6.384	7.31	1.997	6.107	6.034	12.516	9.595	7.942	13.3	5.533	9.604	0.589	1.597	1.152	4.06	1.914	6.907	5.012	1.633	3.114	7.162	8.406	7.528
chr1	151236196	151236415	EM10E0454011-enhD	0	2.5834	0.0336692	0.568187	9.8148e-05	0	0	0	1.824	5.087	3.526	6.675	2.267	7.141	1.215	3.718	0.335	3.947	2.342	2.182	0.887	0	0	0	1.032	2.589	2.885	3.152	1.33	4.844	1.315	2.549	0.274	2.012	2.78	1.465	0.696
chr9	40723493	40723770	EM10E0901354-enhD	0	-2.21091	0.0336847	0.271401	9.82913e-05	3.051	3.893	1.693	2.797	0	0.048	0.397	0.75	1.129	1.156	1.511	1.294	1.854	1.963	1.908	1.724	1.55	2.952	0.994	1.582	0	0.039	0.187	0.44	0.766	1.251	1.036	1.058	0.945	2.33	1.281	1.353
chr11	79737211	79737434	EM10E0512006-enhD	0	2.34336	0.0337181	1.6567	9.8585e-05	0.526	1.355	0.822	3.463	7.055	12.891	7.405	10.769	5.804	3.785	4.641	6.329	4.916	3.058	5.335	4.638	0.267	1.028	0.483	1.959	3.591	10.546	3.497	6.318	3.937	4.095	3.182	5.176	2.507	3.63	3.583	3.639
chr18	61107704	61107898	EM10E0662625-enhP	0	2.81645	0.0337181	1.81591	9.85783e-05	4.598	1.124	1.879	0.905	41.855	7.14	9.609	26.985	7.18	0.965	2.039	1.827	8.825	1.308	7.616	12.217	2.336	0.852	1.103	0.512	21.305	5.841	4.538	15.831	4.871	1.044	1.398	1.494	4.5	1.552	5.115	9.585
chr18	74882181	74882450	EM10E0666087-enhD	0	2.40149	0.0337185	0.264896	9.88265e-05	0.295	0	0.535	0	4.416	0.945	4.435	4.935	2.093	1.927	0.092	2.741	3.367	0.983	2.402	0.737	0.15	0	0.314	0	2.248	0.773	2.094	2.895	1.42	2.085	0.063	2.242	1.717	1.167	1.613	0.578
chr19	5839662	5840008	EM10E0670344-enhD	0	2.49973	0.0337185	3.60745	9.88512e-05	12.586	2.034	13.462	6.146	103.957	37.367	41.075	26.394	60.035	16.781	19.222	7.664	39.962	10.208	14.134	7.927	6.395	1.543	7.902	3.476	52.917	30.571	19.398	15.485	40.726	18.157	13.18	6.267	20.376	12.116	9.492	6.219
chr7	100926386	100926587	EM10E0858566-enhD	0	1.97436	0.0337185	2.37117	9.88803e-05	3.723	4.033	3.99	6.619	22.842	23.033	10.997	30.304	5.602	1.972	5.342	3.678	11.307	2.999	7.619	8.751	1.892	3.059	2.342	3.744	11.627	18.844	5.193	17.779	3.8	2.134	3.663	3.008	5.765	3.56	5.117	6.866
chr10	81143418	81143612	EM10E0481861-enhD	0	1.87857	0.0337189	4.05653	9.95681e-05	20.465	8.141	27.229	10.454	106.101	32.921	68.05	54.003	24.059	11.753	18.498	13.175	49.735	15.098	25.816	14.596	10.398	6.174	15.984	5.913	54.009	26.933	32.137	31.682	16.321	12.717	12.684	10.774	25.359	17.92	17.338	11.452
chr12	29530930	29531131	EM10E0533584-prom	0	-2.7753	0.0337189	-0.0341035	9.907e-05	3.402	2.483	5.244	7.971	0	0	0	2.274	0.012	1.469	0	1.044	0	0.494	2.177	1.239	1.729	1.883	3.078	4.509	0	0	0	1.334	0.008	1.589	0	0.854	0	0.586	1.462	0.972
chr17	86915665	86915821	EM10E0651405-K4m3	0	2.27623	0.0337189	0.379476	9.94913e-05	0	0	0	0.833	3.828	2.129	4.138	1.651	3.717	0.8	2.242	4.83	2	2.401	1.683	0.947	0	0	0	0.471	1.949	1.742	1.954	0.969	2.521	0.866	1.537	3.95	1.02	2.85	1.13	0.743
chr4	126148852	126149080	EM10E0768486-enhP	0	2.03142	0.0337189	3.62321	9.9176e-05	7.207	4.956	19.617	10.878	57.792	18.858	72.808	42.287	21.294	5.952	21.619	11.692	34.07	7.106	22.173	18.439	3.662	3.759	11.515	6.153	29.418	15.428	34.384	24.809	14.445	6.44	14.824	9.561	17.372	8.434	14.891	14.467
chr6	37299564	37299774	EM10E0817487-prom	0	-2.0311	0.0337189	3.44815	9.95478e-05	46.406	30.245	61.09	30.862	11.956	9.108	12.352	8.102	22.077	7.716	27.55	9.233	19.83	3.497	23.248	5.311	23.578	22.937	35.86	17.457	6.086	7.451	5.833	4.753	14.976	8.349	18.89	7.55	10.111	4.151	15.613	4.167
chr6	145747551	145747707	EM10E0839554-enhP	0	2.75845	0.0337189	0.682011	9.91967e-05	0	0.833	0	0	2.511	4.111	3.599	10.853	4.951	2.514	6.147	2.937	0	3.872	1.564	4.956	0	0.632	0	0	1.278	3.363	1.7	6.367	3.359	2.72	4.215	2.402	0	4.596	1.05	3.888
chr7	100926718	100926930	EM10E0858567-enhD	0	2.23037	0.0337189	2.41854	9.93797e-05	5.44	1.894	1.58	9.861	21.596	10.221	22.475	38.942	7.172	2.864	5.107	3.929	12.518	4.065	15.646	5.184	2.764	1.436	0.927	5.578	10.993	8.362	10.614	22.846	4.865	3.099	3.502	3.213	6.383	4.825	10.508	4.067
chr14	73163406	73163663	EM10E0587191-enhD	0	2.4615	0.0337755	0.415016	9.99318e-05	0	0	0.077	0.608	7.833	3.861	1.638	2.037	2.78	1.548	0.9	2.369	2.547	3.808	4.571	0.41	0	0	0.045	0.344	3.987	3.159	0.774	1.195	1.886	1.675	0.617	1.937	1.299	4.52	3.07	0.322
chr9	107687900	107688177	EM10E0918513-CTCF	0	1.9747	0.0337755	2.31482	9.98735e-05	4.555	2.602	7.241	3.387	22.428	21.118	25.628	11.152	7.904	3.888	4.559	6.624	7.836	1.851	7.43	4.45	2.314	1.973	4.25	1.916	11.417	17.277	12.103	6.543	5.362	4.207	3.126	5.417	3.995	2.197	4.99	3.491
chr4	43453599	43453812	EM10E0753687-enhP	0	2.04244	0.0338494	2.36187	0.000100333	3.238	2.262	6.975	3.061	26.334	8.712	19.251	20.472	7.636	3.579	7.363	5.287	11.163	4.166	11.804	3.811	1.645	1.715	4.094	1.731	13.405	7.127	9.091	12.01	5.18	3.872	5.049	4.324	5.692	4.945	7.928	2.99
chr5	113783932	113784085	EM10E0798971-enhD	0	2.34955	0.0338494	1.86582	0.000100347	1.803	0.65	2.125	3.475	13.409	11.223	13.377	11.012	7.925	0.997	6.037	1.903	11.443	4.01	5.203	10.927	0.916	0.493	1.247	1.966	6.826	9.182	6.317	6.46	5.376	1.079	4.139	1.556	5.835	4.759	3.494	8.573
chr17	36110678	36110852	EM10E0641080-K4m3	0	2.42632	0.0339272	2.35241	0.000100677	5.397	2.67	0.793	1.549	26.903	9.509	14.787	12.333	11.255	2.286	13.184	9.504	17.22	4.444	12.331	7.724	2.742	2.025	0.465	0.876	13.694	7.779	6.983	7.235	7.635	2.473	9.04	7.772	8.78	5.275	8.281	6.06
chr10	86100680	86100881	EM10E0483525-enhD	0	2.1481	0.0339728	-0.170201	0.000100911	0	0	0.029	0	2.013	2.001	1.385	2.553	1.46	0.862	0.712	0	2.816	0.781	2.386	1.148	0	0	0.017	0	1.025	1.637	0.654	1.498	0.99	0.933	0.488	0	1.436	0.927	1.602	0.901
chr7	142487664	142487987	EM10E0868894-enhD	0	2.36269	0.0340004	1.60154	0.000101092	3.87	0.284	3.373	1.78	17.037	7.043	15.635	13.532	4.491	1.558	5.714	2.087	4.608	3.645	1.485	3.747	1.966	0.215	1.98	1.007	8.672	5.762	7.384	7.939	3.047	1.686	3.918	1.707	2.35	4.326	0.997	2.94
chr9	27303425	27303633	EM10E0899040-enhD	0	-1.7612	0.0340111	3.16875	0.000101223	19.553	25.572	18.851	28.337	6.221	5.966	10.762	5.453	11.463	7.916	20.293	13.58	15.228	11.43	13.738	13.604	9.935	19.393	11.066	16.029	3.167	4.881	5.082	3.199	7.776	8.565	13.914	11.105	7.764	13.566	9.226	10.673
chr11	93101145	93101464	EM10E0515946-enhD	0	-2.5892	0.0340335	1.42716	0.000101586	6.954	10.95	6.627	6.697	0	0.452	2.104	2.983	3.892	3.472	2.253	4.265	4.164	3.169	5.254	8.566	3.533	8.304	3.89	3.788	0	0.37	0.994	1.75	2.64	3.757	1.545	3.488	2.123	3.761	3.529	6.721
chr5	142909116	142909463	EM10E0809670-enhD	0	2.04763	0.0340335	3.22405	0.000101563	11.797	3.659	2.254	8.964	37.464	13.643	32.073	30.305	28.905	7.701	16.225	13.499	27.479	8.948	11.993	12.518	5.994	2.775	1.323	5.07	19.07	11.162	15.147	17.779	19.608	8.332	11.125	11.039	14.011	10.62	8.054	9.821
chr6	128798690	128798898	EM10E0836266-enhD	0	-2.39147	0.0340335	-0.410777	0.000101483	2.215	0.653	3.836	5.286	0	0	0	0.639	0	0.327	0	0.323	1.328	0	1.675	0.934	1.125	0.495	2.252	2.99	0	0	0	0.375	0	0.354	0	0.264	0.677	0	1.125	0.733
chr11	100969722	100969950	EM10E0520080-enhP	0	1.93065	0.0341042	3.1038	0.000101897	7.027	3.748	7.147	8.483	27.938	14.88	40.708	34.095	11.417	6.134	12.417	11.264	27.748	5.723	22.313	6.463	3.57	2.842	4.195	4.798	14.221	12.174	19.225	20.003	7.745	6.637	8.514	9.211	14.148	6.793	14.985	5.071
chr1	45311430	45311748	EM10E0436681-prom	0	2.58406	0.0342607	0.102168	0.000103297	0.701	0	0.415	2.05	11.399	5.871	3.943	5.847	0	0	0.433	0.788	0.009	0.794	1.963	0.598	0.356	0	0.244	1.16	5.802	4.803	1.862	3.43	0	0	0.297	0.644	0.005	0.942	1.318	0.469
chr12	102456577	102456734	EM10E0546393-enhD	0	2.41468	0.0342607	0.0110183	0.00010356	0	0	0	0.184	1.37	2.224	5.14	2.792	2.237	1.889	0.855	1.116	0.739	3.215	0	1.689	0	0	0	0.104	0.697	1.819	2.427	1.638	1.517	2.044	0.586	0.913	0.377	3.816	0	1.325
chr14	47375301	47375627	EM10E0580758-enhP	0	2.54829	0.0342607	1.01817	0.000102962	0.504	0.123	0.931	1.609	13.857	3.102	3.58	12.006	2.841	3.622	2.508	1.362	3.371	3.228	2.524	1.968	0.256	0.093	0.546	0.91	7.054	2.538	1.691	7.044	1.927	3.919	1.72	1.114	1.719	3.831	1.695	1.544
chr14	55831298	55831474	EM10E0582764-enhD	0	2.34385	0.0342607	0.889573	0.000103531	0.367	0	1.142	1.394	5.984	3.029	8.253	4.639	2.297	1.032	0.933	2.152	9.351	2.715	3.48	2.99	0.186	0	0.67	0.789	3.046	2.478	3.898	2.722	1.558	1.117	0.64	1.76	4.768	3.222	2.337	2.346
chr2	91083494	91083669	EM10E0702112-enhD	0	1.90742	0.0342607	2.77204	0.00010346	6.389	4.818	4.301	4.152	28.841	10.159	24.66	25.808	12.648	5.204	5.197	12.15	15.654	6.804	8.77	11.08	3.246	3.654	2.525	2.349	14.681	8.311	11.646	15.141	8.58	5.631	3.563	9.936	7.982	8.076	5.89	8.693
chr2	118490758	118491007	EM10E0706820-enhD	0	2.39591	0.0342607	0.781725	0.000103023	0	1.244	0.459	0	3.275	3.597	3.645	8.652	5.102	2.878	3.596	2.413	3.183	1.817	3.717	1.008	0	0.943	0.269	0	1.667	2.943	1.721	5.076	3.461	3.114	2.466	1.973	1.623	2.157	2.496	0.791
chr3	99254938	99255222	EM10E0738430-enhP	0	2.60934	0.0342607	0.301952	0.000102636	1.767	1.023	0.319	0	12.662	2.639	6.062	9.297	0.381	0.307	0.386	1.492	1.206	0.728	2.477	0	0.898	0.776	0.187	0	6.445	2.159	2.863	5.454	0.258	0.332	0.265	1.22	0.615	0.864	1.664	0
chr5	65861142	65861412	EM10E0789834-prom	0	2.56778	0.0342607	0.722533	0.000103413	1.119	0.701	0	1.622	11.832	2.706	7.078	10.141	2.459	0	0.981	2.014	3.396	0.423	3.671	2.369	0.569	0.532	0	0.917	6.023	2.214	3.343	5.949	1.668	0	0.673	1.647	1.732	0.502	2.465	1.859
chr7	125554775	125554953	EM10E0863681-enhD	0	2.63594	0.0342607	1.12607	0.00010292	1.072	0.473	0	0	4.149	2.121	4.507	12.185	15.53	0.841	2.282	3.146	7.509	4.351	7.185	6.607	0.545	0.359	0	0	2.112	1.735	2.128	7.149	10.535	0.91	1.565	2.573	3.829	5.164	4.825	5.184
chr7	144837925	144838139	EM10E0869749-K4m3	0	2.50956	0.0342607	0.5355	0.000103318	0	0.911	1.086	0	4.216	4.646	9.313	3.699	0.438	0.356	1.411	2.779	2.129	2.239	5.552	1.097	0	0.691	0.637	0	2.146	3.801	4.398	2.17	0.297	0.385	0.967	2.273	1.086	2.657	3.729	0.861
chr9	20804706	20804928	EM10E0897564-enhD	0	1.85948	0.0342607	2.38046	0.000103037	3.86	2.61	4.97	3.782	19.539	12.248	17.164	15.674	12.311	5.657	10.286	9.018	4.466	3.138	4.761	7.95	1.961	1.979	2.917	2.139	9.946	10.02	8.106	9.196	8.351	6.121	7.053	7.375	2.277	3.724	3.197	6.237
chr9	64021321	64021537	EM10E0909198-enhP	0	2.11019	0.0342607	2.35377	0.000102875	2.771	3.603	4.789	5.825	36.536	8.161	20.911	28.267	5.413	1.489	6.721	3.79	9.895	2.424	9.926	10.448	1.408	2.732	2.811	3.295	18.598	6.677	9.875	16.584	3.672	1.611	4.608	3.099	5.045	2.877	6.666	8.197
chr1	45315852	45316126	EM10E0436688-enhD	0	2.88331	0.0343142	0.325368	0.000103822	0	0	0.345	4.285	7.335	12.513	3.824	7.938	0	0.809	0	1.301	1.018	0.661	0.645	3.76	0	0	0.203	2.424	3.734	10.237	1.806	4.657	0	0.875	0	1.064	0.519	0.785	0.433	2.95
chr3	57554177	57554393	EM10E0730392-enhD	0	2.43805	0.0344569	0.442395	0.000104354	0.693	0.637	0	0	5.782	6.36	2.74	2.924	0.902	1.989	1.962	0.867	0.908	2.424	1.379	4.236	0.352	0.483	0	0	2.943	5.203	1.294	1.715	0.612	2.152	1.345	0.709	0.463	2.877	0.926	3.323
chr8	126847281	126847496	EM10E0895467-enhD	0	2.56726	0.034462	1.59107	0.00010447	0.177	1.183	1.191	4.588	9.094	5.613	11.793	21.257	6.356	4.165	3.08	3.41	4.495	1.511	4.422	6.486	0.09	0.897	0.699	2.595	4.629	4.592	5.569	12.471	4.312	4.506	2.112	2.789	2.292	1.793	2.97	5.089
chr1	72060440	72060721	EM10E0440790-enhD	0	-2.17839	0.0345059	-0.576314	0.000105073	2.068	1.776	1.648	2.825	0.08	0	0	0.37	0.317	0.552	0.503	0	0.256	0	0.389	0.634	1.051	1.347	0.967	1.598	0.041	0	0	0.217	0.215	0.597	0.345	0	0.131	0	0.261	0.497
chr11	106701567	106701899	EM10E0522791-enhD	0	2.4706	0.0345059	0.942951	0.000105059	2.201	0	0	0.507	3.975	5.498	3.967	5.863	2.906	1.006	5.16	1.969	6.172	4.266	6.661	1.622	1.118	0	0	0.287	2.023	4.498	1.873	3.44	1.971	1.088	3.538	1.61	3.147	5.063	4.474	1.273
chr14	76292301	76292473	EM10E0588004-CTCF	0	2.21754	0.0345059	-0.669825	0.000105105	0	0	0	0	1.867	2.162	1.605	2.621	1.077	0	0	0.805	0	0	0.861	0.177	0	0	0	0	0.95	1.769	0.758	1.538	0.731	0	0	0.658	0	0	0.578	0.139
chr18	61639678	61639995	EM10E0662939-prom	0	1.79761	0.0345059	3.07912	0.000104997	8.905	8.77	5.345	8.56	41.344	13.695	42.398	33.475	7.612	3.415	11.276	8.05	19.644	6.504	13.144	13.702	4.525	6.651	3.138	4.842	21.045	11.204	20.023	19.639	5.164	3.695	7.732	6.583	10.016	7.72	8.827	10.75
chr5	139732671	139733019	EM10E0808613-prom	0	2.09362	0.0345059	2.81486	0.000105038	2.066	4.928	8.442	11.012	39.7	12.622	33.237	33.442	6.616	6.508	11.368	6.016	16.156	2.862	11.238	7.992	1.05	3.737	4.955	6.229	20.209	10.326	15.696	19.62	4.488	7.042	7.795	4.92	8.238	3.397	7.547	6.27
chr6	54957995	54958160	EM10E0821763-enhD	0	2.43679	0.0345831	0.823758	0.00010544	0.569	0	0.693	1.341	4.942	6.233	4.451	6.409	0	0.773	0.706	2.382	11.046	2.302	6.222	6.268	0.289	0	0.407	0.759	2.516	5.099	2.102	3.76	0	0.836	0.484	1.948	5.632	2.732	4.179	4.918
chr10	7835475	7835770	EM10E0466782-enhP	0	2.35685	0.0346161	0.444977	0.000105642	0.567	0.045	0	0	3.581	2.599	1.237	5.76	0.62	3.312	2.712	2.52	1.938	1.816	5.225	2.182	0.288	0.034	0	0	1.823	2.126	0.584	3.379	0.421	3.584	1.86	2.061	0.988	2.155	3.509	1.712
chr2	167716883	167717144	EM10E0719858-enhD	0	2.29422	0.0346456	0.764478	0.000105903	0.247	0.996	0.74	0	6.04	5.154	3.916	3.661	0.664	1.678	1.989	2.185	4.613	3.333	3.675	3.304	0.125	0.755	0.434	0	3.075	4.217	1.849	2.148	0.45	1.816	1.364	1.787	2.352	3.956	2.468	2.592
chr7	143305532	143305728	EM10E0869247-enhD	0	2.45481	0.0346456	0.298727	0.000105933	0.793	0	0	0	2.572	1.229	7.208	3.636	4.505	2.086	1.811	3.72	0	1.904	1.374	1.322	0.403	0	0	0	1.309	1.005	3.404	2.133	3.056	2.257	1.242	3.042	0	2.26	0.923	1.037
chr10	44526810	44527146	EM10E0473911-enhD	0	2.4577	0.0347057	0.614923	0.000106521	1.511	0.296	0.915	0.243	4.118	5.489	8.047	8.044	3.201	0.487	1.745	0.885	3.731	1.099	2.359	0.133	0.768	0.224	0.537	0.137	2.096	4.491	3.8	4.719	2.171	0.527	1.197	0.724	1.902	1.304	1.584	0.104
chr11	63132518	63132801	EM10E0506008-prom	0	2.68238	0.0347057	3.74828	0.000106465	17.741	1	16.375	16.449	109.821	35.763	68.618	68.181	15.362	3.639	17.554	23.647	54.088	3.875	23.31	23.638	9.014	0.758	9.612	9.304	55.902	29.258	32.405	40	10.421	3.937	12.036	19.338	27.578	4.599	15.655	18.546
chr16	32207589	32207790	EM10E0621137-enhD	0	2.68238	0.0347057	0.66288	0.000106491	0.628	0	2.127	0	9.808	3.597	4.794	6.532	0.802	5.979	4.015	0.598	1.896	2.671	1.08	0.876	0.319	0	1.249	0	4.993	2.943	2.264	3.832	0.544	6.469	2.753	0.489	0.967	3.17	0.725	0.687
chr2	167872535	167872880	EM10E0719980-enhD	0	2.59886	0.0347057	0.88141	0.000106306	0.272	0.26	0	3.682	9.948	5.137	5.641	5.112	2.015	1.892	2.611	3.288	8.709	1.798	1.39	0.786	0.138	0.197	0	2.083	5.064	4.203	2.664	2.999	1.367	2.047	1.79	2.689	4.441	2.134	0.934	0.617
chr18	60670429	60670741	EM10E0662267-enhD	0	1.9898	0.034795	2.29959	0.000106997	2.455	2.421	6.012	6.685	18.266	9.305	25.01	27.819	5.66	3.629	7.019	6.808	8.408	1.786	6.645	5.132	1.247	1.836	3.529	3.781	9.298	7.613	11.811	16.321	3.84	3.927	4.813	5.567	4.287	2.12	4.463	4.026
chr8	126566350	126566511	EM10E0895213-enhP	0	2.13834	0.034795	1.47309	0.000106938	1.422	1.425	1.126	1.42	10.589	5.598	7.685	9.678	4.289	2.454	2.534	5.085	6.14	2.626	4.892	3.181	0.722	1.081	0.661	0.803	5.39	4.58	3.629	5.678	2.909	2.655	1.738	4.158	3.131	3.117	3.285	2.496
chr2	167755212	167755552	EM10E0719883-enhD	0	2.17048	0.0349078	2.52498	0.000107446	7.543	5.275	3.547	3.58	36.158	8.84	24.794	45.441	5.081	1.455	6.005	10.476	13.515	3.273	6.885	7.566	3.832	4	2.082	2.025	18.406	7.232	11.709	26.659	3.447	1.574	4.117	8.567	6.891	3.885	4.624	5.936
chr8	9980315	9980499	EM10E0870703-enhD	0	-2.46927	0.0349471	-0.470419	0.000107668	2.249	3.2	0.942	2.72	0	0	0	0	0.615	0.896	0	1.804	0	0.489	0	1.639	1.143	2.427	0.553	1.539	0	0	0	0	0.417	0.969	0	1.475	0	0.58	0	1.286
chr2	33643151	33643367	EM10E0692435-enhP	0	2.23859	0.0349678	1.84857	0.000107834	4.008	7.285	7.854	3.252	52.545	11.183	36.602	27.843	0.902	0.295	3.508	2.517	5.523	0	3.241	3.298	2.036	5.525	4.61	1.839	26.747	9.149	17.286	16.335	0.612	0.319	2.405	2.058	2.816	0	2.177	2.588
chr11	116109527	116109852	EM10E0526195-enhP	0	2.53269	0.0350261	3.81113	0.000108158	15.232	7.201	8.96	20.053	148.847	22.273	130.08	78.406	22.808	4.691	19.916	22.81	48.967	1.908	19.464	9.871	7.739	5.461	5.26	11.343	75.768	18.222	61.431	45.999	15.472	5.076	13.656	18.653	24.967	2.265	13.072	7.745
chr4	89688642	89688863	EM10E0760826-enhP	0	2.70093	0.0350261	2.14164	0.000108218	0.876	1.332	3.825	5.377	24.639	5.821	26.248	34.292	10.081	1.555	11.883	10.146	8.035	0.923	5.17	5.202	0.445	1.01	2.245	3.041	12.542	4.762	12.396	20.118	6.839	1.682	8.148	8.297	4.097	1.096	3.472	4.081
chr4	140683724	140683991	EM10E0775269-enhD	0	2.35314	0.035061	1.64818	0.000108427	0.967	1.704	1.107	1.081	9.175	3.276	13.202	13.484	5.325	2.964	5.993	3.654	6.599	3.69	10.116	4.033	0.491	1.292	0.65	0.611	4.67	2.68	6.235	7.911	3.612	3.207	4.109	2.988	3.365	4.38	6.794	3.164
chr5	115543490	115543760	EM10E0800031-enhP	0	1.88715	0.0352907	3.32641	0.000109241	16.976	6.394	6.604	6.665	44.498	23.057	51.017	27.399	13.214	8.66	15.809	8.244	28.116	4.654	11.057	18.516	8.625	4.849	3.877	3.77	22.651	18.863	24.093	16.074	8.964	9.37	10.84	6.742	14.336	5.524	7.426	14.527
chr2	28014817	28015018	EM10E0689521-enhD	0	2.24731	0.0353146	-0.273022	0.000109502	0	0	0	0	2.156	4.408	0.71	2.594	0.203	1.462	0.633	0.963	1.154	0.247	1.239	1.168	0	0	0	0	1.097	3.606	0.335	1.522	0.138	1.582	0.434	0.788	0.588	0.293	0.832	0.916
chr5	139388910	139389132	EM10E0808416-enhP	0	2.56584	0.0353146	1.96378	0.00010952	0.463	1.378	1.89	12.115	21.752	9.077	15.889	25.275	7.608	3.203	2.904	3.523	3.508	5.243	5.882	4.504	0.235	1.045	1.109	6.853	11.072	7.426	7.504	14.828	5.161	3.466	1.991	2.881	1.789	6.223	3.95	3.534
chr11	51372455	51372745	EM10E0501806-enhD	0	2.37014	0.0353411	-0.0177184	0.000109777	0.88	0	0	0	4.44	3.926	1.67	2.98	3.634	0.875	1.474	0	0.628	0.579	0.557	1.563	0.447	0	0	0	2.26	3.212	0.789	1.748	2.465	0.947	1.011	0	0.32	0.687	0.374	1.226
chr7	45974230	45974412	EM10E0848748-enhP	0	2.36035	0.0353411	0.461048	0.000109808	1.225	0	0	0	3.387	4.024	1.825	4.36	1.454	1.485	3.513	1.69	3.626	2.655	0.666	3.37	0.622	0	0	0	1.724	3.292	0.862	2.558	0.986	1.607	2.409	1.382	1.849	3.151	0.447	2.644
chr11	42310891	42311234	EM10E0499827-enhD	0	-2.29935	0.0354212	0.223887	0.000110366	4.449	3.467	3.981	2.111	0.543	0	0.409	0.648	1.95	0.873	0.448	2.215	1.28	0.959	0.388	1.977	2.26	2.629	2.337	1.194	0.276	0	0.193	0.38	1.323	0.945	0.307	1.811	0.653	1.138	0.261	1.551
chr12	73404695	73404864	EM10E0539367-enhD	0	2.65467	0.0354212	0.485265	0.000110326	0	2.67	0	0	7.333	4.839	5.453	4.536	2.491	0.197	2.299	2.097	2.369	1.072	0.289	3.689	0	2.025	0	0	3.733	3.959	2.575	2.661	1.69	0.213	1.576	1.715	1.208	1.272	0.194	2.894
chr3	51213211	51213364	EM10E0728770-enhD	0	2.71757	0.0354212	0.767052	0.000110302	0	0	0	3.192	1.7	10.566	5.183	7.821	2.878	2.247	1.397	2.729	4.44	1.132	4.939	1.429	0	0	0	1.806	0.865	8.644	2.448	4.588	1.952	2.431	0.958	2.232	2.264	1.344	3.317	1.121
chr1	158354054	158354297	EM10E0456343-enhD	0	-2.6281	0.0355721	0.429862	0.000111087	3.091	3.124	2.87	4.752	0	0	0	1.094	1.356	3.599	3.539	1.735	0	1.862	2.929	4.256	1.57	2.369	1.685	2.688	0	0	0	0.642	0.92	3.894	2.427	1.419	0	2.21	1.967	3.339
chr7	6940829	6941172	EM10E0841509-CTCF	0	-2.35946	0.0355721	0.209761	0.000111094	2.062	3.651	1.896	2.434	0	0.387	0	0	0.519	2.041	0.767	4.756	2.914	1.749	1.756	1.635	1.048	2.769	1.113	1.377	0	0.317	0	0	0.352	2.208	0.526	3.889	1.486	2.076	1.179	1.283
chr8	27089520	27089705	EM10E0874319-enhD	0	2.55935	0.0355721	1.03036	0.00011125	0.777	0.165	0	1.482	7.254	3.826	3.477	8.59	3.407	1.483	2.1	3.06	7.016	5.602	8.478	1.072	0.395	0.125	0	0.838	3.693	3.13	1.642	5.04	2.311	1.605	1.44	2.502	3.577	6.649	5.694	0.841
chrX	96130670	96130999	EM10E0928011-enhD	0	2.41885	0.0355721	0.843339	0.000111154	0.981	0.494	0	0	3.357	3.293	6.939	3.454	3.825	3.703	1.868	1.938	1.855	5.557	4.854	4.19	0.498	0.375	0	0	1.709	2.694	3.277	2.026	2.595	4.007	1.281	1.585	0.946	6.596	3.26	3.287
chr11	100703355	100703560	EM10E0519882-enhP	0	2.31557	0.0355916	2.61962	0.000111414	4.81	2.565	5.853	2.723	42.162	14.948	23.311	16.599	16.841	4.74	6.728	8.663	21.297	1.264	11.361	8.215	2.444	1.945	3.436	1.54	21.462	12.229	11.009	9.738	11.424	5.129	4.613	7.084	10.859	1.5	7.63	6.445
chr1	77514411	77514731	EM10E0442500-enhP	0	-2.11938	0.0356041	2.32795	0.000111815	29.922	8.813	21.489	10.871	3.622	2.603	3.253	5.064	3.782	5.843	7.588	3.57	18.277	3.289	8.709	7.097	15.203	6.684	12.614	6.149	1.844	2.13	1.536	2.971	2.566	6.322	5.203	2.919	9.319	3.904	5.849	5.568
chr1	184727570	184727920	EM10E0463320-enhD	0	2.04578	0.0356041	2.27127	0.000111961	4.712	2.677	6.682	3.911	27.107	12.637	38.394	13.765	2.976	2.036	5.752	5.592	14.005	1.948	7.087	4.204	2.394	2.03	3.922	2.212	13.798	10.339	18.132	8.076	2.019	2.203	3.944	4.573	7.141	2.312	4.76	3.298
chr13	93990865	93991121	EM10E0568128-enhP	0	2.57199	0.0356041	0.992005	0.000112001	1.307	0	0	1.823	4.101	3.283	8.488	8.594	3.496	0.363	4.105	3.278	3.689	1.688	3.701	8.476	0.664	0	0	1.031	2.088	2.686	4.009	5.042	2.372	0.393	2.815	2.681	1.881	2.003	2.486	6.65
chr19	6861480	6861766	EM10E0670913-enhD	0	2.41633	0.0356041	0.280322	0.00011191	1.949	0	0	0.765	3.839	3.602	4.032	8.324	1.548	0.625	1.729	0.584	1.332	0.803	0.147	1.939	0.99	0	0	0.433	1.954	2.947	1.904	4.883	1.05	0.676	1.186	0.478	0.679	0.953	0.099	1.521
chr19	8992816	8993165	EM10E0671705-enhD	0	2.14199	0.0356041	2.14923	0.000112033	2.178	4.18	3.032	2.254	22.962	10.895	18.759	10.328	4.129	2.248	7.423	1.622	11.347	6.612	14.664	5.747	1.107	3.17	1.78	1.275	11.688	8.913	8.859	6.059	2.801	2.432	5.09	1.326	5.786	7.848	9.848	4.509
chr4	150137557	150137719	EM10E0778132-enhD	0	2.32856	0.0356041	-0.163108	0.000112075	0	0	0	0	3.468	1.417	2.613	1.706	0	0.941	1.374	2.338	4.909	0	0.727	1.537	0	0	0	0	1.765	1.159	1.234	1.001	0	1.018	0.942	1.912	2.503	0	0.488	1.206
chr14	121801090	121801242	EM10E0592173-CTCF	0	2.60714	0.0357334	0.911178	0.000112586	1.023	0	0	2.152	10.16	2.122	6.863	6.396	3.751	1.35	2.858	5.4	1.581	1.775	1.185	6.592	0.52	0	0	1.217	5.172	1.736	3.241	3.752	2.545	1.461	1.96	4.416	0.806	2.107	0.796	5.172
chr1	74791281	74791529	EM10E0441800-prom	0	2.31679	0.0357696	1.93227	0.000113035	1.491	2.775	4.37	2.338	15.536	9.357	15.411	26.672	4.676	2.498	4.137	3.383	8.708	4.574	7.709	1.085	0.758	2.105	2.565	1.322	7.908	7.655	7.278	15.648	3.172	2.703	2.837	2.767	4.44	5.429	5.177	0.851
chr16	95869493	95869821	EM10E0630700-enhD	0	2.26098	0.0357696	0.531503	0.000113368	0	0.863	0.318	0.191	5.521	3.413	2.546	4.263	2.252	2.366	2.574	1.993	0.918	1.723	1.95	2.549	0	0.654	0.187	0.108	2.81	2.792	1.202	2.501	1.528	2.56	1.765	1.63	0.468	2.045	1.31	2
chr17	52601016	52601366	EM10E0644634-enhP	0	-2.44206	0.0357696	1.45786	0.000113202	5.986	5.971	4.014	10.138	1.009	0	1.918	1.276	7.101	2.166	11.641	5.714	4.324	3.034	5.678	4.661	3.041	4.528	2.356	5.735	0.514	0	0.906	0.749	4.817	2.344	7.982	4.673	2.205	3.601	3.813	3.657
chr19	32170225	32170486	EM10E0676291-enhD	0	-2.26524	0.0357696	0.177973	0.00011336	4.284	2.447	3.125	3.088	0	0.56	0	0.891	1.567	1.561	0.609	0.593	1.46	0.859	1.541	1.458	2.177	1.856	1.834	1.747	0	0.458	0	0.523	1.063	1.689	0.418	0.485	0.744	1.02	1.035	1.144
chr2	27981112	27981399	EM10E0689503-enhD	0	2.59777	0.0357696	0.694092	0.000113428	0.511	0	1.366	0	1.958	13.553	4.442	5.233	1.509	1.323	1.594	4.144	1.703	2.666	3.43	2.024	0.26	0	0.802	0	0.997	11.088	2.098	3.07	1.024	1.431	1.093	3.389	0.868	3.164	2.304	1.588
chr2	33631106	33631308	EM10E0692407-enhD	0	2.8115	0.0357696	0.689201	0.000113226	0	0	1.678	2.87	3.115	6.819	12.529	15.519	0.56	1.372	0.883	1.674	1.859	0.452	1.133	4.359	0	0	0.985	1.623	1.586	5.579	5.917	9.105	0.38	1.484	0.605	1.369	0.948	0.536	0.761	3.42
chr3	66971016	66971264	EM10E0731732-enhD	0	2.4945	0.0357696	0.404553	0.000113228	3.136	0	0.04	0	4.531	5.011	4.244	4.029	2.154	0.604	2.578	1.215	5.668	0.379	1.344	0.514	1.593	0	0.023	0	2.306	4.1	2.004	2.364	1.461	0.654	1.768	0.994	2.89	0.45	0.903	0.403
chr11	79836893	79837121	EM10E0512058-enhD	0	2.18443	0.0358013	-0.0779786	0.000113964	0	0	0.242	0	2.155	2.114	1.436	3.809	1.277	1.593	1.905	1.277	0.133	0.654	1.299	1.438	0	0	0.142	0	1.097	1.729	0.678	2.235	0.866	1.724	1.306	1.044	0.068	0.776	0.872	1.128
chr19	6445853	6446016	EM10E0670747-enhD	0	-2.46405	0.0358013	2.6924	0.000114149	19.083	17.641	9.223	9.254	0.709	0.896	6.156	3.581	25.151	17.262	11.441	19.566	16.027	12.222	16.168	7.612	9.696	13.379	5.414	5.234	0.361	0.733	2.907	2.101	17.062	18.677	7.845	16	8.172	14.506	10.858	5.972
chr3	17795392	17795739	EM10E0724834-prom	0	-2.26566	0.0358013	1.88483	0.000113961	15.239	5.769	10.664	14.053	2.998	1.099	1.132	3.868	9.852	3.375	4.352	2.776	8.714	4.754	3.7	6.959	7.743	4.375	6.26	7.949	1.526	0.899	0.535	2.269	6.683	3.652	2.984	2.27	4.443	5.643	2.485	5.46
chr5	113310474	113310638	EM10E0798722-prom	0	-1.88655	0.0358013	3.28986	0.000113965	32.78	20.856	31.838	57.825	6.832	12.576	8.886	10.451	13.966	3.947	12.664	7.637	26.806	5.026	14.489	17.069	16.655	15.817	18.689	32.709	3.478	10.289	4.196	6.131	9.474	4.271	8.683	6.245	13.668	5.965	9.731	13.392
chr7	109622580	109622761	EM10E0859927-enhD	0	2.31965	0.0358013	1.12449	0.000114154	0.519	0.623	0.555	0.439	6.12	7.38	3.076	5.234	2.725	3.385	1.327	4.197	6.072	4.383	4.444	6.005	0.264	0.472	0.326	0.248	3.115	6.038	1.453	3.071	1.849	3.663	0.91	3.432	3.096	5.202	2.985	4.711
chr9	107699824	107700085	EM10E0918526-enhD	0	2.2614	0.0358013	1.80795	0.00011383	1.372	2.828	2.363	4.157	20.703	13.049	8.675	20.798	1.567	2.528	7.375	1.483	4.941	4.572	4.997	3.311	0.697	2.145	1.387	2.351	10.538	10.676	4.097	12.202	1.063	2.735	5.057	1.213	2.519	5.427	3.356	2.598
chr11	62967140	62967483	EM10E0505949-enhD	0	2.82936	0.0358244	2.01319	0.000114616	4.688	0.63	0.299	2.125	19.901	6.743	13.311	20.562	17.809	1.2	10.164	12.576	7.037	3.107	5.107	6.839	2.382	0.478	0.176	1.202	10.13	5.517	6.286	12.063	12.081	1.298	6.969	10.284	3.588	3.688	3.43	5.366
chr16	91397718	91397936	EM10E0628851-enhD	0	2.52994	0.0358244	1.23916	0.000114644	1.05	1.158	1.826	0	8.424	5.562	7.736	9.672	5.077	2.88	1.847	1.177	2.559	2.789	6.291	6.49	0.533	0.878	1.072	0	4.288	4.55	3.653	5.674	3.444	3.116	1.266	0.963	1.305	3.31	4.225	5.092
chr18	82559033	82559206	EM10E0668121-enhD	0	-1.95172	0.0358244	2.55429	0.000114484	32.889	18.313	17.915	13.586	3.266	5.868	6.693	5.368	8.302	5.176	5.39	6.463	16.553	5.424	6.517	3.826	16.71	13.888	10.516	7.685	1.662	4.801	3.161	3.149	5.632	5.6	3.696	5.285	8.44	6.438	4.377	3.002
[truncated: 540 more rows]

## Sheet: YAP2-vs-PDGFB_averages_FDR05
Supplementary Data 5_4: Top hits for YAP1-versus-PDGFB FDR < 0.05 comparisons (Related to Figure 4d).
[truncated: 18 more rows]

[truncated: 2 more sheets: 5. RELA-vs-PDGFB_averages_FDR05, 6. RELA-vs-YAP1_averages_FDR05]
