# Supplementary material for: Epigenomic analysis of formalin-fixed paraffin-embedded samples by CUT&Tag
Source: Nat Commun. 2023 Sep 22;14:5930. doi: 10.1038/s41467-023-41666-z (PMC10516967; doi:10.1038/s41467-023-41666-z)
Supplement: Supplementary file 9 — Supplementary Data 6 [file 41467_2023_41666_MOESM9_ESM.xlsx]

## Sheet: RELA-Tumor Normal_avg_FDR05
Supplementary Data 6_1: Top hits for RELA-versus-Normal FDR < 0.05 comparisons for on-slide FFPE-CUTAC (Related to Figure 6c-d).
CCRE	chr	start	end	RELA1-Tumor	RELA1-Normal	FDR*	AveExpr	P value	R2rep2_P2S5s_R2_0727	R2rep1_P2S5s_R1_0727	R2rep3_P2S5s_R3_0727	R2rep4_P2S5s_R4_0727	R2rep6_P2S5s_R6_0727	R2rep5_P2S5s_R5_0727	R2rep2_P2S5s_R2_0727 CPM	R2rep1_P2S5s_R1_0727 CPM	R2rep3_P2S5s_R3_0727 CPM	R2rep4_P2S5s_R4_0727 CPM	R2rep6_P2S5s_R6_0727 CPM	R2rep5_P2S5s_R5_0727 CPM
chr11	94937050	94937336	EM10E0516548-enhP	7.72322	0	1.724e-07	1.63649	5.01555e-13	149.589	172.868	0	0	0.496	0	83.631	95.491	0	0	0.384	0
chr11	94873359	94873535	EM10E0516507-enhD	6.4449	0	1.21004e-06	0.96272	7.0406e-12	67.263	45.915	0	0	0	0	37.605	25.363	0	0	0	0
chr11	94929740	94929930	EM10E0516538-enhD	6.17397	0	3.41619e-06	0.872338	4.07371e-11	56.43	37.437	0	0	0	0	31.549	20.68	0	0	0	0
chr14	64595036	64595343	EM10E0585011-enhD	-7.05741	0	3.41619e-06	3.19015	5.68526e-11	0	0.023	31.857	84.88	60.59	46.478	0	0.013	39.717	86.256	46.962	42.731
chr6	4520913	4521100	EM10E0812742-enhD	6.10846	0	3.41619e-06	0.852277	5.06778e-11	50.972	38.101	0	0	0	0	28.497	21.047	0	0	0	0
chr6	4539205	4539423	EM10E0812749-enhD	6.08733	0	3.41619e-06	0.845037	5.96314e-11	50.582	37.242	0	0	0	0	28.279	20.572	0	0	0	0
chr2	93013888	93014089	EM10E0702931-enhD	5.91543	0	9.83057e-06	0.965575	2.28797e-10	44.057	42.583	0	0.329	0	0	24.631	23.522	0	0.334	0	0
chr7	100926386	100926587	EM10E0858566-enhD	5.87414	0	9.83057e-06	0.777135	2.16111e-10	39.213	36.103	0	0	0	0	21.923	19.943	0	0	0	0
chr2	33645190	33645421	EM10E0692440-enhD	5.90659	0	1.52925e-05	0.79684	4.00408e-10	29.471	52.143	0	0	0	0	16.476	28.803	0	0	0	0
chr4	141273350	141273561	EM10E0775632-enhD	5.68944	0	2.8225e-05	0.714181	8.21136e-10	36.256	29.938	0	0	0	0	20.27	16.537	0	0	0	0
chr11	94934565	94934914	EM10E0516545-enhP	6.39933	0	3.83991e-05	1.4569	1.44769e-09	80.584	65.955	0	0	1.779	0	45.052	36.433	0	0	1.379	0
chr14	64594736	64594948	EM10E0585010-enhD	-6.20566	0	3.83991e-05	2.59166	1.29162e-09	0	0	15.244	55.766	27.096	27.654	0	0	19.005	56.67	21.002	25.425
chr19	5843918	5844124	EM10E0670355-enhP	2.45774	0	3.83991e-05	6.54207	1.56398e-09	412.195	407.594	47.379	59.269	59.603	80.585	230.448	225.151	59.069	60.23	46.197	74.089
chr3	17790787	17791080	EM10E0724826-enhP	-5.93706	0	3.83991e-05	2.41563	1.50093e-09	0	0	22.315	41.132	17.615	18.736	0	0	27.821	41.799	13.653	17.226
chr2	33641899	33642128	EM10E0692432-enhP	5.96392	0	4.66237e-05	1.3799	2.0346e-09	64.485	68.592	0.348	0	0.039	0.586	36.052	37.89	0.434	0	0.03	0.539
chr7	142657374	142657552	EM10E0869026-prom	6.41077	0	5.40319e-05	1.58974	2.51508e-09	101.107	104.917	0	0	0	1.492	56.526	57.955	0	0	0	1.372
chr2	13578838	13579013	EM10E0686506-enhD	5.50293	0	7.17411e-05	0.648129	4.17426e-09	37.091	22.113	0	0	0	0	20.737	12.215	0	0	0	0
chr2	94243050	94243315	EM10E0703473-K4m3	-5.73457	0	7.17411e-05	2.32413	3.69772e-09	0	0	25.576	20.289	14.557	27.216	0	0	31.887	20.618	11.283	25.022
chr6	4503153	4503490	EM10E0812729-enhD	5.4593	0	7.17411e-05	0.641223	4.06381e-09	26.69	29.878	0	0	0	0	14.922	16.504	0	0	0	0
chr9	107695518	107695782	EM10E0918517-enhD	5.54091	0	7.17411e-05	0.674392	4.0583e-09	22.538	40.656	0	0	0	0	12.6	22.458	0	0	0	0
chr4	120252941	120253141	EM10E0767022-enhD	5.53764	0	8.93674e-05	0.959385	5.45984e-09	44.626	36.496	0	0	0	0.429	24.949	20.16	0	0	0	0.394
chr14	64596045	64596209	EM10E0585014-enhD	-6.27455	0	9.25775e-05	2.65554	5.92528e-09	0	0	10.948	30.549	60.023	41.228	0	0	13.649	31.044	46.523	37.904
chrX	169998203	169998440	EM10E0932109-enhD	2.22906	0	0.000110123	6.88708	7.36862e-09	471.124	457.277	113.909	49.153	90.413	87.954	263.393	252.595	142.015	49.95	70.077	80.863
chr9	107716711	107716905	EM10E0918552-enhD	5.39077	0	0.000134294	0.610407	9.37671e-09	34.952	19.996	0	0	0	0	19.541	11.046	0	0	0	0
chr14	64594383	64594595	EM10E0585009-enhD	-6.5598	0	0.00014008	2.83179	1.01882e-08	0	0	10.304	51.9	68.06	47.638	0	0	12.846	52.741	52.752	43.798
chr2	35256590	35256766	EM10E0693074-enhP	5.47973	0	0.000152475	0.914705	1.23498e-08	24.433	47.374	0	0.579	0	0	13.66	26.169	0	0.588	0	0
chr2	172728600	172728778	EM10E0721448-enhD	5.30047	0	0.000152475	0.587902	1.21667e-08	24.137	26.358	0	0	0	0	13.494	14.56	0	0	0	0
chr4	136147476	136147658	EM10E0773177-enhD	5.41246	0	0.000152475	0.962278	1.26338e-08	37.936	40.299	0	0	0	0.501	21.209	22.261	0	0	0	0.461
chr6	4505404	4505739	EM10E0812732-prom	6.08694	0	0.000152475	1.54696	1.2864e-08	68.266	90.88	0	0	0.529	0.881	38.166	50.201	0	0	0.41	0.81
chr6	83710380	83710684	EM10E0825016-K4m3	5.29133	0	0.000175002	0.845745	1.53764e-08	25.737	37.941	0.328	0	0.015	0.062	14.389	20.958	0.409	0	0.012	0.057
chr7	28941650	28941808	EM10E0845033-enhP	5.26508	0	0.000175002	0.576612	1.57829e-08	23.035	26.326	0	0	0	0	12.878	14.542	0	0	0	0
chr2	33633497	33633652	EM10E0692411-enhD	5.26925	0	0.000180363	0.572642	1.67911e-08	28.84	20.666	0	0	0	0	16.124	11.416	0	0	0	0
chr13	54758066	54758296	EM10E0561961-enhD	-5.48411	0	0.00018308	2.09793	1.77601e-08	0	0	17.976	14.212	32.697	9.286	0	0	22.411	14.442	25.343	8.537
chrX	169997966	169998201	EM10E0932108-enhD	2.12934	0	0.00018308	6.73778	1.81093e-08	390.462	429.187	56.919	72.451	93.192	79.9	218.297	237.079	70.963	73.625	72.231	73.459
chr17	27554628	27554787	EM10E0636694-enhP	5.23847	0	0.000184016	0.564661	1.87373e-08	25.685	22.442	0	0	0	0	14.36	12.397	0	0	0	0
chr3	17795392	17795739	EM10E0724834-prom	-5.33255	0	0.000186032	2.03003	2.05661e-08	0	0	21.458	17.035	11.961	13.377	0	0	26.753	17.311	9.271	12.299
chr6	83711563	83711786	EM10E0825018-K4m3	5.5611	0	0.000186032	1.15398	2.05586e-08	41.27	61.101	0	0	0	0.854	23.073	33.752	0	0	0	0.785
chr6	126643737	126643940	EM10E0835534-enhP	-5.35864	0	0.000186032	2.04915	2.0451e-08	0	0	12.333	12.741	23.547	17.143	0	0	15.376	12.948	18.251	15.761
chr2	31954840	31955167	EM10E0691378-enhD	5.21361	0	0.000202772	0.750689	2.30067e-08	27.944	25.721	0	0	0.373	0	15.623	14.208	0	0	0.289	0
chr14	64594033	64594247	EM10E0585008-enhD	-6.49691	0	0.000217521	2.80799	2.54086e-08	0	0	8.693	60.122	48.33	61.687	0	0	10.838	61.097	37.46	56.714
chr2	167569930	167570262	EM10E0719716-enhD	5.19529	0	0.000217521	0.553762	2.59458e-08	21.506	25.589	0	0	0	0	12.023	14.135	0	0	0	0
chr2	167690310	167690496	EM10E0719825-enhP	5.18679	0	0.000227965	0.546302	2.78547e-08	25.986	20.514	0	0	0	0	14.528	11.332	0	0	0	0
chr7	142656075	142656417	EM10E0869024-enhP	6.7013	0	0.000238461	1.71671	2.98309e-08	82.323	123.812	0	0	3.014	0	46.025	68.393	0	0	2.336	0
chr11	94880847	94881076	EM10E0516512-enhD	6.28325	0	0.000251933	1.612	3.22492e-08	73.697	90.623	2.962	0	0	0	41.202	50.059	3.693	0	0	0
chr19	5844446	5844598	EM10E0670357-prom	2.71858	0	0.000264439	6.3979	3.49586e-08	425.259	426.078	23.887	50.044	85.824	66.231	237.751	235.361	29.781	50.855	66.52	60.892
chr9	27301562	27301869	EM10E0899039-enhD	-5.35135	0	0.000264439	2.01492	3.61581e-08	0	0	12.281	32.854	12.154	11.091	0	0	15.311	33.387	9.42	10.197
chr9	95559395	95559712	EM10E0915378-prom	-5.26706	0	0.000264439	1.94571	3.59667e-08	0	0	14.222	19.418	20.031	7.288	0	0	17.731	19.733	15.526	6.7
chr3	79887296	79887635	EM10E0732833-enhP	5.13724	0	0.000285446	0.529411	3.98608e-08	25.519	19.44	0	0	0	0	14.267	10.738	0	0	0	0
chr11	94881986	94882267	EM10E0516515-enhD	6.84899	0	0.00029787	1.9346	4.43877e-08	116.612	134.202	0	0	5.176	0	65.195	74.132	0	0	4.012	0
chr18	23041308	23041478	EM10E0655261-enhP	-5.16052	0	0.00029787	1.91772	4.59287e-08	0	0	17.456	11.261	14.646	12.548	0	0	21.763	11.444	11.352	11.536
chr2	143547348	143547500	EM10E0712171-enhP	-5.29162	0	0.00029787	2.00891	4.27214e-08	0	0	27.988	10.551	14.484	12.427	0	0	34.894	10.722	11.226	11.425
chr6	4505777	4505941	EM10E0812733-enhP	6.66863	0	0.00029787	1.49054	4.50702e-08	53.667	144.521	0	0	1.298	0	30.004	79.832	0	0	1.006	0
chr6	114282958	114283130	EM10E0831643-enhP	-5.3172	0	0.00029787	2.02219	4.3515e-08	0	0	20.529	8.585	23.988	13.275	0	0	25.594	8.724	18.593	12.205
chr14	64592226	64592491	EM10E0585005-enhP	-7.31223	0	0.00030363	3.31241	4.77001e-08	0	0	15.432	100.178	121.981	69.69	0	0	19.24	101.802	94.545	64.072
chr14	68123482	68123817	EM10E0586178-enhP	-5.30039	0	0.000334481	1.96024	5.35199e-08	0	0	10.317	30.564	17.478	7.745	0	0	12.863	31.059	13.547	7.121
chr19	5843347	5843695	EM10E0670354-enhP	2.4207	0	0.000337034	6.01102	5.49089e-08	280.616	276.39	55.391	34.192	35.053	47.587	156.885	152.675	69.058	34.746	27.169	43.751
chr7	63444983	63445149	EM10E0850305-enhP	-5.16145	0	0.000339395	1.88267	5.6281e-08	0	0	14.722	19.783	14.344	7.371	0	0	18.354	20.104	11.118	6.777
chr11	94937849	94938088	EM10E0516551-enhP	7.21848	0	0.000346843	2.00817	5.8525e-08	184.923	228.938	0	0	0	2.358	103.386	126.463	0	0	0	2.168
chrX	106186766	106187112	EM10E0929090-prom	1.86181	0	0.00037016	6.82666	6.35364e-08	390.232	377.85	43.545	109.776	94.783	111.621	218.169	208.721	54.289	111.555	73.464	102.623
chr14	31131889	31132086	EM10E0578618-enhP	5.05757	0	0.000379053	0.549389	6.72684e-08	21.633	22.489	0	0	0	0.054	12.094	12.423	0	0	0	0.05
chrX	170009460	170009656	EM10E0932123-prom	1.61746	0	0.000379053	6.8231	6.67207e-08	330.798	339.116	109.365	86.322	67.134	103.629	184.941	187.324	136.35	87.721	52.034	95.275
chr8	121083408	121083567	EM10E0892443-enhP	5.31035	0	0.000389371	1.09876	7.02323e-08	46.194	39.596	0	0	0	0.979	25.826	21.872	0	0	0	0.9
chr16	10313246	10313557	EM10E0615344-enhP	5.01336	0	0.000392543	0.594654	7.35381e-08	22.921	21.152	0	0	0.171	0	12.815	11.684	0	0	0.133	0
chr2	170345889	170346059	EM10E0721005-enhD	5.03324	0	0.000392543	0.498004	7.5799e-08	20.591	21.087	0	0	0	0	11.512	11.648	0	0	0	0
chr3	17796237	17796549	EM10E0724836-enhP	-5.17192	0	0.000392543	1.88117	7.54997e-08	0	0	13.3	25.033	13.516	6.759	0	0	16.582	25.439	10.476	6.214
chr3	79887048	79887257	EM10E0732832-enhP	5.10556	0	0.000392543	0.514357	7.26782e-08	30.336	15.304	0	0	0	0	16.96	8.454	0	0	0	0
chr8	45333492	45333809	EM10E0876810-enhP	5.4421	0	0.000392543	1.12029	7.65145e-08	42.159	32.291	0	0	1.665	0	23.57	17.837	0	0	1.291	0
chr1	164456744	164457092	EM10E0457704-enhP	-5.65387	0	0.00039535	2.21627	7.82118e-08	0	0	9.115	64.697	12.149	17.718	0	0	11.364	65.746	9.416	16.29
chr1	164455620	164455941	EM10E0457702-enhD	-5.04766	0	0.000417508	1.85252	8.62391e-08	0	0	11.404	13.355	11.037	16.224	0	0	14.218	13.571	8.555	14.916
chr11	94874208	94874539	EM10E0516509-enhD	5.95563	0	0.000417508	1.60378	8.59335e-08	62.122	92.803	0	0.8	0	0.989	34.731	51.263	0	0.813	0	0.909
chr7	142516302	142516590	EM10E0868914-enhD	5.25286	0	0.000417508	0.960515	8.49923e-08	26.066	36.671	0	0	1.078	0	14.573	20.257	0	0	0.836	0
chr3	17794550	17794894	EM10E0724832-prom	-6.04911	0	0.000496699	2.49048	1.04042e-07	0	0	4.929	47.511	44.683	37.868	0	0	6.145	48.281	34.633	34.815
chr19	5845435	5845711	EM10E0670360-prom	2.16164	0	0.000497202	6.05432	1.05593e-07	270.066	251.378	25.967	62.648	51.193	51.971	150.987	138.859	32.374	63.663	39.679	47.781
chr6	4521144	4521444	EM10E0812743-enhD	5.99977	0	0.000527796	1.51686	1.13626e-07	52.984	75.064	0	0	3.399	0	29.622	41.465	0	0	2.634	0
chr16	56886409	56886588	EM10E0625667-prom	4.98684	0	0.000534123	0.485938	1.16542e-07	17.117	24.079	0	0	0	0	9.57	13.301	0	0	0	0
chr11	53768532	53768792	EM10E0502747-enhP	4.99083	0	0.000536163	0.479052	1.18547e-07	24.742	16.17	0	0	0	0	13.833	8.932	0	0	0	0
chr12	33958053	33958305	EM10E0534662-enhP	5.02523	0	0.00055046	0.820694	1.25284e-07	29.944	21.31	0.079	0	0.633	0	16.741	11.771	0.098	0	0.491	0
chr12	112155693	112156041	EM10E0549524-enhD	5.00226	0	0.00055046	0.481227	1.25947e-07	26.813	15.046	0	0	0	0	14.99	8.311	0	0	0	0
chr19	5844615	5844787	EM10E0670358-prom	1.90429	0	0.00055046	6.40126	1.26513e-07	322.078	262.63	49.061	54.763	79.453	69.855	180.066	145.074	61.166	55.651	61.582	64.224
chr3	17794917	17795118	EM10E0724833-prom	-5.11233	0	0.00055468	1.99469	1.29096e-07	0.077	0	14.242	8.739	19.534	17.754	0.043	0	17.756	8.881	15.14	16.323
chr3	79886132	79886334	EM10E0732829-enhP	5.23838	0	0.00057872	1.06928	1.36375e-07	33.339	33.068	0	0	1.405	0.066	18.639	18.266	0	0	1.089	0.061
chr10	60105888	60106066	EM10E0475660-enhP	-5.21006	0	0.000593744	1.95571	1.41643e-07	0	0	10.115	7.609	31.637	17.169	0	0	12.611	7.732	24.521	15.785
chr1	45312961	45313208	EM10E0436683-enhP	4.93791	0	0.000639914	0.469006	1.5638e-07	16.956	22.619	0	0	0	0	9.48	12.495	0	0	0	0
chr11	20859996	20860268	EM10E0496399-enhD	4.93568	0	0.000639914	0.462537	1.5467e-07	21.918	17.024	0	0	0	0	12.254	9.404	0	0	0	0
chr2	181116502	181116766	EM10E0723248-enhD	-5.06688	0	0.000663928	1.81184	1.64231e-07	0	0	20.119	18.36	11.992	5.031	0	0	25.083	18.658	9.295	4.625
chr4	140945235	140945392	EM10E0775413-enhD	4.98097	0	0.000663928	0.487615	1.66112e-07	14.495	28.579	0	0	0	0	8.104	15.787	0	0	0	0
chr2	181153971	181154206	EM10E0723268-K4m3	-4.90523	0	0.000669381	1.72751	1.69424e-07	0	0	10.017	13.715	13.359	8.632	0	0	12.489	13.937	10.354	7.936
chr18	75498577	75498735	EM10E0666446-enhD	4.91015	0	0.000686533	0.455544	1.75762e-07	20.101	18.023	0	0	0	0	11.238	9.956	0	0	0	0
chr2	33645589	33645786	EM10E0692441-enhD	4.98437	0	0.000729403	0.825229	1.90439e-07	32.596	25.849	0	0	0	0.518	18.224	14.279	0	0	0	0.476
chr6	124464016	124464323	EM10E0834656-enhP	-4.93	0	0.000729403	1.76598	1.90982e-07	0	0	7.473	14.296	11.714	14.91	0	0	9.317	14.528	9.079	13.708
chr14	68125030	68125199	EM10E0586183-enhP	-5.10206	0	0.000729631	1.84502	1.93164e-07	0	0	10.447	32.929	8.79	8.573	0	0	13.025	33.463	6.813	7.882
chr2	62573812	62574142	EM10E0697206-prom	4.8922	0	0.000792869	0.45377	2.12212e-07	16.38	21.94	0	0	0	0	9.158	12.119	0	0	0	0
chr1	54925233	54925445	EM10E0437757-enhP	4.8886	0	0.000800544	0.446366	2.16595e-07	21.688	16.054	0	0	0	0	12.125	8.868	0	0	0	0
chr1	189728635	189728798	EM10E0464217-enhP	4.96347	0	0.000801383	0.694816	2.23533e-07	19.437	32.021	0	0	0	0.296	10.867	17.688	0	0	0	0.272
chr11	98323597	98323773	EM10E0518728-enhD	-4.88862	0	0.000801383	1.72413	2.23817e-07	0	0	10.258	17.357	8.83	9.909	0	0	12.789	17.638	6.844	9.11
chr7	142482230	142482466	EM10E0868888-enhD	5.50894	0	0.000801383	1.35448	2.19272e-07	48.181	70.549	0	0	0	1.819	26.937	38.971	0	0	0	1.672
chr7	44604259	44604606	EM10E0847862-enhD	-5.28703	0	0.000801387	1.97795	2.26149e-07	0	0	4.513	17.021	36.463	16.014	0	0	5.627	17.297	28.262	14.723
chr2	167570305	167570537	EM10E0719717-enhD	5.05873	0	0.000816398	0.857068	2.32761e-07	19.635	35.736	0	0	0.889	0	10.977	19.74	0	0	0.689	0
chr1	164441473	164441822	EM10E0457687-enhD	-5.00575	0	0.000818324	1.77155	2.38071e-07	0	0	8.574	27.529	11.517	6.935	0	0	10.69	27.975	8.927	6.376
chr11	79717917	79718097	EM10E0511995-enhD	4.87348	0	0.000818324	0.441676	2.35843e-07	21.121	16.16	0	0	0	0	11.808	8.927	0	0	0	0
chr14	64591202	64591432	EM10E0585003-prom	-7.24326	0	0.000846553	3.95505	2.48747e-07	0	0.655	71.405	126.867	92.317	101.177	0	0.362	89.023	128.923	71.553	93.021
chr5	108368962	108369120	EM10E0797156-enhP	-4.85735	0	0.000853562	1.722	2.53289e-07	0	0	8.901	9.377	13.471	13.755	0	0	11.097	9.529	10.441	12.646
chr12	112171689	112172029	EM10E0549530-enhD	4.84605	0	0.000891489	0.435599	2.67761e-07	17.989	18.496	0	0	0	0	10.057	10.217	0	0	0	0
chr2	172554388	172554589	EM10E0721411-enhD	4.86121	0	0.000891489	0.444083	2.69731e-07	15.532	22.194	0	0	0	0	8.684	12.26	0	0	0	0
chr9	92457228	92457572	EM10E0915122-prom	4.84596	0	0.000892272	0.433686	2.72564e-07	19.622	16.816	0	0	0	0	10.97	9.289	0	0	0	0
chr2	170287475	170287825	EM10E0720963-enhD	4.90552	0	0.000944307	0.545027	2.91206e-07	13.39	31.285	0	0	0.127	0	7.486	17.282	0	0	0.098	0
chr7	142663249	142663479	EM10E0869039-enhD	4.81411	0	0.000950541	0.568589	2.95894e-07	18.428	21.997	0.217	0	0	0	10.303	12.151	0.271	0	0	0
chr9	107522157	107522335	EM10E0918346-enhD	5.41849	0	0.000952537	1.2392	2.99286e-07	35.381	44.275	0	0	2.591	0	19.781	24.457	0	0	2.008	0
chr6	83712125	83712412	EM10E0825020-prom	5.55176	0	0.000953189	1.43806	3.02264e-07	55.774	72.054	0	0	0	2.281	31.182	39.802	0	0	0	2.097
chr11	94929406	94929607	EM10E0516537-enhD	4.95772	0	0.00095819	0.913243	3.12213e-07	31.255	31.802	0	0	0	0.748	17.474	17.567	0	0	0	0.688
chr12	111670385	111670708	EM10E0549258-enhP	2.25719	0	0.00095819	5.8177	3.10663e-07	226.462	237.047	32.101	44.342	37.251	38.311	126.609	130.942	40.022	45.061	28.872	35.223
chr2	136713245	136713586	EM10E0711547-prom	-5.11679	0	0.00095819	1.85991	3.07214e-07	0	0	8.161	8.854	40.018	9.497	0	0	10.175	8.998	31.017	8.731
chr5	140626055	140626224	EM10E0809024-enhD	4.82851	0	0.00103288	0.433431	3.39555e-07	14.975	21.992	0	0	0	0	8.372	12.148	0	0	0	0
chr9	79970911	79971106	EM10E0913702-enhD	4.86837	0	0.00106126	0.630062	3.51971e-07	27.184	18.214	0	0	0	0.261	15.198	10.061	0	0	0	0.24
chr12	91587460	91587739	EM10E0544705-enhD	-4.84023	0	0.00107551	1.67631	3.59828e-07	0	0	6.292	15.968	14.82	8.424	0	0	7.844	16.227	11.487	7.745
chr14	68123821	68124051	EM10E0586179-enhP	-5.29951	0	0.00107941	2.0024	3.67412e-07	0	0	3.946	14.787	37.95	22.212	0	0	4.92	15.027	29.414	20.421
chr15	84681160	84681311	EM10E0607569-enhP	5.13907	0	0.00107941	1.22221	3.65904e-07	38.688	35.283	0	1.315	0	0.409	21.629	19.49	0	1.336	0	0.376
chr2	172551126	172551394	EM10E0721404-enhP	4.93098	0	0.00110039	0.995108	3.77753e-07	24.494	35.795	0	0.627	0	0.38	13.694	19.773	0	0.637	0	0.349
chrX	169997708	169997949	EM10E0932107-enhD	2.7786	0	0.00112809	5.49445	3.90545e-07	228.037	235.081	22.64	23.746	25.924	37.219	127.49	129.856	28.226	24.131	20.093	34.219
chr11	24076081	24076237	EM10E0497206-enhP	-5.25561	0	0.0011364	1.92192	3.96728e-07	0	0	4.476	43.604	19.954	8.961	0	0	5.58	44.311	15.466	8.239
chr3	17795999	17796197	EM10E0724835-enhP	-4.80966	0	0.00114816	1.67907	4.09776e-07	0	0	9.068	7.509	17.938	10.448	0	0	11.305	7.631	13.903	9.606
chr5	110546864	110547033	EM10E0797528-enhD	-4.74442	0	0.00114816	1.64408	4.09415e-07	0	0	9.65	10.755	9.183	11.59	0	0	12.031	10.929	7.118	10.656
chr5	113799410	113799683	EM10E0798984-enhP	6.18264	0	0.00114816	1.86936	4.10855e-07	109.471	118.024	0	0	0	4.737	61.202	65.195	0	0	0	4.355
chr1	158362842	158363051	EM10E0456351-enhP	-4.7127	0	0.00129177	1.60458	4.66757e-07	0	0	9.45	10.914	11.276	7.985	0	0	11.782	11.091	8.74	7.341
chr2	181148329	181148548	EM10E0723266-K4m3	-5.12207	0	0.00129177	1.89287	4.69759e-07	0	0	5.147	8.904	35.412	19.235	0	0	6.417	9.048	27.447	17.684
chr11	94939332	94939614	EM10E0516554-enhD	7.02688	0	0.00129973	1.857	4.76958e-07	129.269	222.468	0	0	0	1.741	72.271	122.889	0	0	0	1.601
chr9	108982569	108982789	EM10E0919168-enhD	5.50761	0	0.00129973	1.42987	4.80217e-07	39.322	55.906	0	2.546	0.302	0	21.984	30.882	0	2.587	0.234	0
chr13	60174217	60174407	EM10E0563737-enhD	4.75643	0	0.00130179	0.405748	4.84765e-07	16.838	17.392	0	0	0	0	9.414	9.607	0	0	0	0
chr11	7212158	7212424	EM10E0494447-enhP	4.75538	0	0.00131406	0.406702	4.97668e-07	15.818	18.586	0	0	0	0	8.843	10.267	0	0	0	0
chr14	34565334	34565531	EM10E0579654-enhD	4.9132	0	0.00131406	0.445458	5.00805e-07	33.4	10.294	0	0	0	0	18.673	5.686	0	0	0	0
chr2	168049256	168049587	EM10E0720091-enhD	4.75818	0	0.00131406	0.408188	4.96305e-07	15.443	19.156	0	0	0	0	8.634	10.582	0	0	0	0
chr8	126881785	126882082	EM10E0895503-enhD	4.79665	0	0.00133086	0.412198	5.11079e-07	24.015	12.498	0	0	0	0	13.426	6.904	0	0	0	0
chr3	17793728	17794052	EM10E0724830-prom	-5.57325	0	0.00135241	2.16879	5.27222e-07	0	0	2.986	46.814	26.051	26.575	0	0	3.723	47.573	20.192	24.433
chr5	122049570	122049722	EM10E0802475-enhP	5.15856	0	0.00135241	1.12756	5.24938e-07	45.678	22.019	0	0.569	0.904	0	25.537	12.163	0	0.578	0.701	0
chr1	45314007	45314279	EM10E0436684-enhD	4.75516	0	0.00136621	0.401385	5.36578e-07	20.27	14.167	0	0	0	0	11.332	7.826	0	0	0	0
chr19	47499089	47499261	EM10E0681365-enhD	4.76016	0	0.00138653	0.411168	5.48592e-07	13.86	21.595	0	0	0	0	7.749	11.929	0	0	0	0
chr9	102354201	102354375	EM10E0916833-enhP	-4.938	0	0.00139309	1.7328	5.55239e-07	0	0	28.892	11.061	11.786	4.133	0	0	36.021	11.24	9.135	3.8
chr11	117233084	117233400	EM10E0526998-enhP	4.81397	0	0.00141821	0.801698	5.69378e-07	23.891	30.373	0	0	0	0.569	13.357	16.778	0	0	0	0.523
chr6	88736765	88736934	EM10E0826819-enhP	-4.73137	0	0.00142283	1.59365	5.75374e-07	0	0	8.853	14.341	12.817	5.366	0	0	11.037	14.573	9.934	4.933
chr3	79885045	79885224	EM10E0732826-enhP	4.72683	0	0.0014376	0.394849	5.90207e-07	17.311	16.145	0	0	0	0	9.678	8.918	0	0	0	0
chr7	99360606	99360853	EM10E0857890-enhD	4.72713	0	0.0014376	0.394368	5.93894e-07	17.801	15.667	0	0	0	0	9.952	8.654	0	0	0	0
chr7	142666714	142666959	EM10E0869045-enhP	4.94797	0	0.0014376	0.901066	5.92709e-07	22.709	28.581	0	0	1.303	0	12.696	15.788	0	0	1.01	0
chr19	5841414	5841663	EM10E0670348-enhD	2.74043	0	0.00144415	5.41844	6.00798e-07	228.826	198.328	15.503	24.783	25.67	44.956	127.931	109.554	19.328	25.185	19.896	41.332
chr7	142656958	142657161	EM10E0869025-enhP	6.88063	0	0.00156941	2.3855	6.57477e-07	177.368	202.255	4.57	0	0	1.097	99.162	111.724	5.698	0	0	1.009
chr5	35392634	35392832	EM10E0785908-K4m3	4.76239	0	0.00159491	0.458065	6.728e-07	26.753	11.491	0	0	0.09	0	14.957	6.348	0	0	0.07	0
chr13	15463558	15463894	EM10E0552410-enhP	4.75297	0	0.00161028	0.626048	7.07285e-07	18.962	24.31	0	0	0	0.303	10.601	13.429	0	0	0	0.279
chr15	57694419	57694768	EM10E0599465-prom	4.68449	0	0.00161028	0.56667	7.07391e-07	20.149	16.636	0	0	0.356	0	11.265	9.19	0	0	0.276	0
chr17	46015017	46015186	EM10E0642536-enhD	4.71947	0	0.00161028	0.38895	6.97745e-07	20.301	13.407	0	0	0	0	11.35	7.406	0	0	0	0
chr3	17796893	17797139	EM10E0724837-enhP	-4.86451	0	0.00161028	1.67672	7.02105e-07	0	0	4.622	16.144	22.973	7.155	0	0	5.762	16.406	17.806	6.578
chr5	37029215	37029481	EM10E0786593-enhD	-4.85902	0	0.00161028	1.65215	6.94623e-07	0	0	13.256	19.332	13.594	3.097	0	0	16.527	19.645	10.536	2.847
chrX	48454793	48455008	EM10E0925906-enhP	4.70699	0	0.00161028	0.38656	6.97044e-07	18.492	14.581	0	0	0	0	10.338	8.054	0	0	0	0
chr11	117266462	117266672	EM10E0527046-enhP	5.07549	0	0.00163362	1.29919	7.31901e-07	42.022	36.956	0	1.018	0	0.818	23.493	20.414	0	1.035	0	0.752
chr14	55855341	55855503	EM10E0582780-enhP	4.73905	0	0.00163362	0.58537	7.31204e-07	18.078	23.059	0	0	0	0.248	10.107	12.738	0	0	0	0.228
chr9	64058623	64058830	EM10E0909225-enhD	4.70191	0	0.00163362	0.384766	7.22985e-07	18.516	14.45	0	0	0	0	10.352	7.982	0	0	0	0
chr6	54509418	54509619	EM10E0821569-enhD	-4.69788	0	0.00169283	1.59418	7.63353e-07	0	0	17.369	10.132	8.184	6.087	0	0	21.655	10.296	6.343	5.596
chr10	76650790	76650993	EM10E0479690-enhD	4.69165	0	0.00170783	0.386524	7.80054e-07	14.332	18.808	0	0	0	0	8.013	10.389	0	0	0	0
chr12	80223914	80224127	EM10E0541576-enhD	4.68586	0	0.00170783	0.383013	7.75651e-07	15.4	17.25	0	0	0	0	8.61	9.529	0	0	0	0
chr12	3371062	3371313	EM10E0529740-enhD	-4.70672	0	0.00172242	1.60755	8.01752e-07	0	0	5.842	8.54	17.392	10.7	0	0	7.283	8.678	13.48	9.837
chr2	33642370	33642587	EM10E0692433-enhP	5.50188	0	0.00172242	1.80311	7.95189e-07	60.662	70.529	0.896	1.22	0	0.742	33.915	38.96	1.117	1.24	0	0.682
chr9	65102981	65103176	EM10E0909638-enhP	5.36384	0	0.00172242	1.29962	7.97099e-07	34.991	46.043	0	0	3.365	0	19.563	25.434	0	0	2.608	0
chr10	11081861	11082016	EM10E0467354-enhP	-4.98425	0	0.00174111	1.72818	8.1552e-07	0	0	23.489	16.556	15.748	2.354	0	0	29.285	16.824	12.206	2.164
chr10	90828968	90829119	EM10E0484459-enhP	-4.86552	0	0.00177713	1.66078	8.37558e-07	0	0	18.364	19.22	10.615	2.967	0	0	22.895	19.532	8.227	2.728
chr2	35298000	35298271	EM10E0693107-CTCF	4.67594	0	0.00179281	0.380842	8.50163e-07	14.471	18.182	0	0	0	0	8.09	10.044	0	0	0	0
chr2	33582578	33582865	EM10E0692377-enhD	4.6714	0	0.0018342	0.379312	8.75129e-07	14.432	18.112	0	0	0	0	8.069	10.005	0	0	0	0
chr13	20474552	20474792	EM10E0553038-enhP	-4.69853	0	0.0018454	1.60446	8.85841e-07	0	0	13.092	15.275	5.358	8.53	0	0	16.322	15.523	4.153	7.842
chr11	3104766	3105114	EM10E0492663-enhD	4.66029	0	0.00190775	0.374826	9.21323e-07	14.866	17.252	0	0	0	0	8.311	9.53	0	0	0	0
chr17	46026342	46026628	EM10E0642542-enhD	4.92722	0	0.0019506	1.04253	9.4769e-07	30.329	40.403	0	0	0	1.238	16.956	22.318	0	0	0	1.138
chr1	25830497	25830727	EM10E0433305-prom	-4.79815	0	0.00196605	1.69423	9.60917e-07	0	0	9.172	4.693	20.33	15.247	0	0	11.435	4.769	15.757	14.018
chr12	79906158	79906350	EM10E0541311-enhD	4.64858	0	0.00207284	0.36673	1.0312e-06	18.071	13.702	0	0	0	0	10.103	7.569	0	0	0	0
chr13	52822533	52822734	EM10E0561285-enhD	4.61595	0	0.00207284	0.435803	1.02783e-06	18.107	14.565	0	0.127	0	0	10.123	8.046	0	0.129	0	0
chr9	95845122	95845458	EM10E0915472-prom	-4.68642	0	0.00207284	1.56377	1.02609e-06	0	0	5.225	17.123	13.296	6.38	0	0	6.514	17.401	10.305	5.866
chr6	113077852	113078095	EM10E0831236-enhP	1.75909	0	0.00210828	5.7588	1.0566e-06	186.506	166.859	34.234	50.685	42.489	37.288	104.271	92.171	42.681	51.507	32.932	34.282
chr9	118610093	118610375	EM10E0921447-enhD	4.67144	0	0.00210828	0.382835	1.0611e-06	12.18	21.741	0	0	0	0	6.81	12.01	0	0	0	0
chr2	70564076	70564277	EM10E0698280-enhP	-4.96137	0	0.00218327	1.74777	1.11158e-06	0	0	3.027	29.333	16.611	10.933	0	0	3.774	29.808	12.875	10.052
chr3	37348238	37348459	EM10E0727503-prom	4.75526	0	0.00218327	0.714066	1.12425e-06	16.644	34.306	0	0	0	0.437	9.305	18.95	0	0	0	0.402
chr6	4488367	4488712	EM10E0812725-enhD	4.63119	0	0.00218327	0.36508	1.11075e-06	14.581	16.869	0	0	0	0	8.152	9.318	0	0	0	0
chrX	170009094	170009430	EM10E0932122-enhP	1.58717	0	0.00218327	6.20033	1.12418e-06	214.377	221.805	60.62	43.869	67.284	64.076	119.853	122.523	75.577	44.58	52.15	58.91
chr2	61806908	61807117	EM10E0697064-enhP	-4.77503	0	0.00220504	1.62892	1.14187e-06	0	0	14.819	23.143	5.41	5.366	0	0	18.475	23.518	4.193	4.933
chr6	118023042	118023235	EM10E0832906-enhD	-4.56139	0	0.00222788	1.52479	1.16018e-06	0	0	7.442	8.969	8.707	11.261	0	0	9.278	9.114	6.749	10.353
chr11	98066954	98067302	EM10E0518642-enhD	4.62038	0	0.00223634	0.359432	1.1776e-06	15.988	15.018	0	0	0	0	8.938	8.296	0	0	0	0
chr12	111670725	111670938	EM10E0549259-enhP	1.79833	0	0.00223634	5.98908	1.17402e-06	233.363	186.788	33.764	50.389	61.266	49.43	130.467	103.18	42.095	51.206	47.486	45.445
chr9	108843030	108843350	EM10E0919136-K4m3	-4.7246	0	0.00226723	1.85158	1.20046e-06	0	0.162	13.466	8.242	16.476	11.051	0	0.089	16.789	8.376	12.77	10.16
chr15	73840227	73840470	EM10E0602535-enhP	4.62329	0	0.00227183	0.358388	1.2095e-06	17.681	13.512	0	0	0	0	9.885	7.464	0	0	0	0
chr5	98184684	98184905	EM10E0794475-enhP	-4.70333	0	0.002289	1.62371	1.22531e-06	0	0	20.987	5.045	10.443	8.924	0	0	26.165	5.127	8.094	8.205
chr11	117330601	117330774	EM10E0527124-enhP	4.72077	0	0.00229003	0.383398	1.23252e-06	27.046	9.762	0	0	0	0	15.121	5.392	0	0	0	0
chr5	37245672	37246020	EM10E0786683-prom	-4.8483	0	0.00229153	1.73594	1.23999e-06	0	0	9.344	4.038	22.973	18.188	0	0	11.65	4.103	17.806	16.722
chr2	33646393	33646678	EM10E0692443-enhD	4.70351	0	0.00232233	0.397326	1.2662e-06	10.412	26.95	0	0	0	0	5.821	14.887	0	0	0	0
chr9	112235377	112235697	EM10E0920050-enhP	-4.75705	0	0.00232233	1.61913	1.27017e-06	0	0	3.616	21.512	12.942	9.399	0	0	4.508	21.861	10.031	8.641
chr12	111671923	111672095	EM10E0549262-enhP	1.57378	0	0.00236299	6.03728	1.30037e-06	193.858	196.312	39.551	54.556	57.167	58.67	108.381	108.441	49.31	55.44	44.309	53.94
chr7	60004490	60004764	EM10E0850184-enhP	-5.46178	0	0.00236299	2.14704	1.30616e-06	0	0	9.046	4.627	68.527	31.561	0	0	11.278	4.702	53.114	29.017
chr8	45330874	45331130	EM10E0876806-enhD	4.61205	0	0.00237531	0.354248	1.31988e-06	17.885	13.12	0	0	0	0	9.999	7.247	0	0	0	0
chr1	163314479	163314716	EM10E0457417-enhP	4.58762	0	0.002386	0.500967	1.33276e-06	14.004	20.353	0	0	0.262	0	7.829	11.243	0	0	0.203	0
chr1	153014237	153014442	EM10E0454686-enhD	-4.69104	0	0.00241994	1.54589	1.35876e-06	0	0	10.51	18.776	10.923	3.167	0	0	13.103	19.08	8.466	2.912
chr2	38512861	38513211	EM10E0693944-enhP	4.60114	0	0.00246022	0.356191	1.38853e-06	13.49	17.544	0	0	0	0	7.542	9.691	0	0	0	0
chr6	113076446	113076607	EM10E0831232-enhP	0.974369	0	0.00248231	6.72883	1.40822e-06	244.252	235.589	92.869	125.675	81.976	90.46	136.555	130.137	115.783	127.712	63.538	83.167
chr16	18173929	18174155	EM10E0617321-enhD	-4.74602	0	0.00250532	1.57739	1.43585e-06	0	0	14.896	18.136	10.938	2.588	0	0	18.571	18.43	8.478	2.379
chr5	104434564	104434772	EM10E0796065-enhP	4.57632	0	0.00250532	0.494596	1.43311e-06	13.802	20.258	0	0	0.256	0	7.716	11.19	0	0	0.198	0
chrX	7572473	7572647	EM10E0923699-enhP	-4.86212	0	0.00261946	1.70869	1.50889e-06	0	0	18.659	25.457	3.542	8.204	0	0	23.263	25.87	2.745	7.543
chr11	94896139	94896432	EM10E0516520-enhD	4.57801	0	0.00264021	0.345416	1.54389e-06	15.428	14.654	0	0	0	0	8.625	8.095	0	0	0	0
chr2	181159228	181159557	EM10E0723278-enhD	-4.55538	0	0.00264021	1.47474	1.54133e-06	0	0	8.065	11.39	12.763	4.396	0	0	10.055	11.575	9.892	4.042
chr4	58943740	58943903	EM10E0757149-prom	-4.77994	0	0.00264021	1.65095	1.5294e-06	0	0	32.219	10.495	6.039	5.35	0	0	40.169	10.665	4.681	4.919
chr1	71646032	71646377	EM10E0440666-enhD	4.67078	0	0.00266635	0.704879	1.56693e-06	17.605	30.018	0	0	0	0.474	9.843	16.582	0	0	0	0.436
chr10	59950250	59950461	EM10E0475558-enhP	2.99419	0	0.00269463	5.03759	1.59139e-06	188.24	179.584	14.655	10.81	22.812	32.655	105.24	99.2	18.271	10.985	17.681	30.022
chr12	112867027	112867281	EM10E0549903-enhD	4.57174	0	0.00270266	0.343845	1.60399e-06	14.968	15.003	0	0	0	0	8.368	8.288	0	0	0	0
chr11	85896776	85897009	EM10E0513901-prom	4.65254	0	0.00272469	0.361877	1.62499e-06	24.459	9.856	0	0	0	0	13.674	5.444	0	0	0	0
chr15	99819009	99819172	EM10E0611987-prom	4.58771	0	0.00281625	0.353966	1.6878e-06	11.947	19.594	0	0	0	0	6.679	10.824	0	0	0	0
chr1	131278672	131278979	EM10E0449980-enhP	4.69605	0	0.00284429	0.821721	1.73368e-06	32.571	20.63	0	0	0	0.752	18.21	11.396	0	0	0	0.691
chr18	25753116	25753281	EM10E0655925-enhP	-4.5832	0	0.00284429	1.49543	1.7377e-06	0	0	5.078	17.342	10.897	5.854	0	0	6.331	17.623	8.446	5.382
chr3	51253312	51253482	EM10E0728811-enhD	-4.58632	0	0.00284429	1.51398	1.72419e-06	0	0	11.617	5.75	16.745	5.461	0	0	14.483	5.843	12.979	5.021
chr6	37441037	37441205	EM10E0817569-enhP	4.7519	0	0.00284429	0.857961	1.71496e-06	38.338	19.417	0	0	0	0.815	21.434	10.726	0	0	0	0.749
chr4	135121012	135121216	EM10E0772531-enhP	4.60424	0	0.0028452	0.361336	1.74653e-06	11.042	21.844	0	0	0	0	6.173	12.066	0	0	0	0
chr11	94869929	94870210	EM10E0516502-enhD	4.89168	0	0.00291827	1.34634	1.79987e-06	38.321	35.254	0.905	0	0.402	0.602	21.424	19.474	1.128	0	0.312	0.553
chr4	152130291	152130452	EM10E0779059-enhP	4.7199	0	0.00294709	0.40623	1.82923e-06	8.951	32.389	0	0	0	0	5.004	17.891	0	0	0	0
chr9	107699177	107699387	EM10E0918524-enhD	4.94631	0	0.00294709	0.977661	1.8348e-06	18.251	39.502	0	0	1.731	0	10.204	21.821	0	0	1.342	0
chr11	117285640	117285810	EM10E0527069-enhD	4.55833	0	0.00297379	0.336326	1.86007e-06	17.25	12.594	0	0	0	0	9.644	6.957	0	0	0	0
chr7	142509595	142509918	EM10E0868910-enhD	5.08058	0	0.00297902	1.18045	1.87201e-06	33.685	30.612	0	0	3.157	0	18.832	16.91	0	0	2.447	0
chr11	63133166	63133318	EM10E0506010-prom	5.72201	0	0.00306604	2.34783	1.94319e-06	111.462	99.93	0	0.703	1.313	4.59	62.316	55.2	0	0.714	1.018	4.22
chr6	92941757	92941984	EM10E0828170-enhP	4.57604	0	0.00306604	0.351129	1.95345e-06	11.234	20.565	0	0	0	0	6.281	11.36	0	0	0	0
chr7	28960111	28960368	EM10E0845059-enhD	4.50913	0	0.00306604	0.427606	1.94553e-06	16.026	14.773	0	0	0.173	0	8.96	8.16	0	0	0.134	0
chr3	8510182	8510529	EM10E0723824-enhP	-4.59684	0	0.00306971	1.4951	1.96472e-06	0	0	12.116	8.496	16.388	3.255	0	0	15.105	8.634	12.702	2.993
chr19	5844196	5844411	EM10E0670356-prom	2.62333	0	0.00308852	6.30964	1.99004e-06	381.911	385.613	16.91	125.132	35.648	76.026	213.517	213.009	21.082	127.16	27.63	69.897
chr6	83711843	83712048	EM10E0825019-K4m3	5.40995	0	0.00308852	1.76832	1.99473e-06	68.038	57.469	0	0	1.72	2.042	38.038	31.745	0	0	1.333	1.877
chr6	134930357	134930657	EM10E0837126-enhP	4.57833	0	0.00312621	0.339589	2.02817e-06	20.696	10.615	0	0	0	0	11.571	5.864	0	0	0	0
chr11	58202698	58202894	EM10E0504013-K4m3	4.53748	0	0.0032642	0.335565	2.12719e-06	12.478	17.352	0	0	0	0	6.976	9.585	0	0	0	0
chr10	127569486	127569801	EM10E0491815-enhD	4.68198	0	0.00336423	0.857426	2.20216e-06	24.728	21.459	1.187	0	0	0.043	13.825	11.854	1.48	0	0	0.04
chr18	37829502	37829730	EM10E0658126-enhP	-4.54574	0	0.00343106	1.49548	2.25589e-06	0	0	9.734	17.195	4.629	7.261	0	0	12.136	17.474	3.588	6.676
chr14	68122860	68123092	EM10E0586176-enhP	-4.71141	0	0.00344605	1.67235	2.2858e-06	0	0	13.565	9.393	3.756	24.9	0	0	16.912	9.545	2.911	22.893
chr9	108977984	108978328	EM10E0919167-enhD	5.80159	0	0.00344605	1.9303	2.2763e-06	69.681	102.504	0	0	2.056	1.88	38.957	56.622	0	0	1.594	1.728
chr8	12486374	12486619	EM10E0871561-enhD	-4.48003	0	0.00356498	1.44183	2.37506e-06	0	0	4.56	11.97	11.293	7.25	0	0	5.685	12.164	8.753	6.666
chr11	94913685	94914033	EM10E0516526-enhD	5.20768	0	0.00358736	1.32989	2.40929e-06	39.07	36.731	0	0	4.415	0	21.843	20.29	0	0	3.422	0
chr12	110485338	110485563	EM10E0548656-prom	4.77965	0	0.00358736	1.00982	2.41084e-06	27.578	23.762	0	0	1.813	0.107	15.418	13.126	0	0	1.405	0.098
chr19	5842085	5842310	EM10E0670350-enhD	2.30616	0	0.00360926	5.42367	2.43606e-06	190.625	167.426	21.745	49.557	18.978	31.721	106.574	92.484	27.11	50.36	14.709	29.164
chr2	172381744	172381900	EM10E0721321-enhD	-4.65122	0	0.00362598	1.54645	2.45789e-06	0	0	26.343	10.183	7.319	3.474	0	0	32.843	10.348	5.673	3.194
chr9	112186416	112186745	EM10E0920019-enhP	-4.51558	0	0.00372947	1.47651	2.53889e-06	0	0	11.278	15.151	4.488	6.745	0	0	14.061	15.397	3.479	6.201
chr11	117939384	117939585	EM10E0527523-enhD	4.55398	0	0.00375765	0.345456	2.57994e-06	10.149	22.17	0	0	0	0	5.674	12.246	0	0	0	0
chr18	82909804	82910086	EM10E0668304-enhP	4.4987	0	0.00375765	0.565348	2.57103e-06	18.688	14.566	0	0.542	0	0	10.448	8.046	0	0.551	0	0
chr7	25780988	25781189	EM10E0844040-enhD	4.62961	0	0.00378783	0.834609	2.61168e-06	28.814	22.756	0	0	0	0.854	16.109	12.57	0	0	0	0.785
chr3	79884718	79885033	EM10E0732825-enhP	4.59739	0	0.00380982	0.342283	2.63793e-06	25.096	8.808	0	0	0	0	14.031	4.865	0	0	0	0
chr3	69125895	69126182	EM10E0732130-enhP	4.56062	0	0.00386487	0.660081	2.68728e-06	24.824	17.554	0	0	0	0.477	13.878	9.697	0	0	0	0.439
chr6	31125649	31125885	EM10E0816213-enhD	4.52847	0	0.00391171	0.323086	2.74262e-06	19.924	10.27	0	0	0	0	11.139	5.673	0	0	0	0
chr8	121086734	121086955	EM10E0892452-enhD	4.50244	0	0.00391171	0.324574	2.73351e-06	11.731	17.596	0	0	0	0	6.559	9.72	0	0	0	0
chr1	128590050	128590291	EM10E0449457-enhD	4.50848	0	0.00396095	0.317898	2.79564e-06	18.26	10.975	0	0	0	0	10.209	6.062	0	0	0	0
chr6	4529788	4530136	EM10E0812745-enhD	5.59044	0	0.00396095	1.77647	2.81545e-06	64.428	85.373	0	0	0.401	4.117	36.02	47.159	0	0	0.311	3.785
chr7	132764283	132764582	EM10E0866317-enhD	4.49399	0	0.00396095	0.321131	2.80243e-06	12.03	16.913	0	0	0	0	6.726	9.343	0	0	0	0
chrX	99199767	99200025	EM10E0928183-enhD	4.49469	0	0.00396095	0.314733	2.82323e-06	16.832	11.758	0	0	0	0	9.41	6.495	0	0	0	0
chr17	66448053	66448212	EM10E0646591-enhP	-4.45083	0	0.00400613	1.45322	2.86709e-06	0	0	4.517	8.454	9.705	12.69	0	0	5.632	8.591	7.522	11.667
chr19	5845715	5846064	EM10E0670361-enhP	1.85865	0	0.00403103	5.85218	2.89664e-06	220.141	167.355	39.899	45.955	36.572	51.225	123.075	92.445	49.744	46.7	28.346	47.095
chr12	111668414	111668734	EM10E0549254-enhD	2.37193	0	0.00433102	5.19927	3.12481e-06	178.128	142.82	19.014	33.572	25.995	19.059	99.587	78.892	23.705	34.116	20.148	17.523
chr13	72639305	72639594	EM10E0565601-enhD	4.54377	0	0.00447736	0.624778	3.25645e-06	15.227	26.479	0	0	0	0.409	8.513	14.627	0	0	0	0.376
chr6	83744087	83744425	EM10E0825035-enhP	4.48311	0	0.00447736	0.319088	3.24639e-06	11.008	18.299	0	0	0	0	6.154	10.108	0	0	0	0
chr16	91304199	91304411	EM10E0628787-enhD	-4.49665	0	0.00462853	1.68219	3.37985e-06	0	0.133	11.786	10.976	5.992	13.023	0	0.073	14.694	11.154	4.644	11.973
chr11	94881510	94881686	EM10E0516514-enhD	6.12987	0	0.00466728	2.1933	3.4353e-06	111.959	131.282	0	0	0.453	8.796	62.593	72.519	0	0	0.351	8.087
chr15	100870472	100870805	EM10E0612549-prom	-4.52714	0	0.00466728	1.57888	3.43379e-06	0.093	0	5.167	9.036	20.986	6.905	0.052	0	6.442	9.182	16.266	6.348
chr11	7212573	7212754	EM10E0494448-enhP	4.46691	0	0.00468869	0.313051	3.46471e-06	11.228	17.489	0	0	0	0	6.277	9.661	0	0	0	0
chr4	109658055	109658385	EM10E0764703-enhP	4.46092	0	0.00470826	0.303429	3.49287e-06	16.485	11.434	0	0	0	0	9.216	6.316	0	0	0	0
chr7	142657560	142657776	EM10E0869027-prom	5.58858	0	0.00470892	1.74241	3.50706e-06	77.452	76.46	0	0	0	6.211	43.301	42.236	0	0	0	5.71
chr7	118990351	118990694	EM10E0862511-enhD	-4.38099	0	0.00478154	1.38822	3.57505e-06	0	0	8.448	5.522	12.042	6.328	0	0	10.532	5.612	9.334	5.818
chr10	99204067	99204220	EM10E0486832-enhD	4.63557	0	0.00484297	0.923783	3.63507e-06	26.137	29.803	0	0	0	1.157	14.613	16.463	0	0	0	1.064
chr1	174503288	174503440	EM10E0460584-enhP	-4.3581	0	0.00488502	1.38016	3.72326e-06	0	0	5.414	10.183	7.045	8.861	0	0	6.75	10.348	5.46	8.147
chr1	194977168	194977327	EM10E0465814-enhP	-4.36444	0	0.00488502	1.38549	3.69973e-06	0	0	5.646	6.565	10.932	8.691	0	0	7.039	6.671	8.473	7.99
chr11	5252810	5253112	EM10E0493662-enhP	4.437	0	0.00488502	0.299412	3.75593e-06	13.241	14.007	0	0	0	0	7.403	7.737	0	0	0	0
chr18	47368269	47368428	EM10E0660150-prom	4.46467	0	0.00488502	0.313495	3.76612e-06	10.546	18.635	0	0	0	0	5.896	10.294	0	0	0	0
chr18	61614204	61614469	EM10E0662913-enhD	4.76977	0	0.00488502	1.07852	3.74744e-06	28.154	40.609	0	0	0	1.661	15.74	22.432	0	0	0	1.527
chr18	61619746	61619947	EM10E0662915-enhD	4.44135	0	0.00488502	0.302573	3.7601e-06	12.168	15.444	0	0	0	0	6.803	8.531	0	0	0	0
chr18	75455509	75455764	EM10E0666412-enhD	4.47526	0	0.00488502	0.613557	3.71659e-06	15.394	18.593	0	0	0.713	0	8.606	10.271	0	0	0.553	0
chr11	51961289	51961449	EM10E0502120-enhD	4.44008	0	0.00489052	0.302557	3.83581e-06	11.905	15.781	0	0	0	0	6.656	8.717	0	0	0	0
chr15	74963112	74963291	EM10E0602882-enhD	4.51162	0	0.00489052	0.332735	3.83829e-06	9.13	23.277	0	0	0	0	5.104	12.858	0	0	0	0
chr19	5840393	5840721	EM10E0670345-enhD	3.30201	0	0.00489052	4.88187	3.8415e-06	211.76	166.099	15.16	13.862	8.841	31.216	118.39	91.751	18.901	14.087	6.852	28.699
chr4	155150240	155150441	EM10E0780123-enhD	4.56703	0	0.00489052	0.771102	3.78903e-06	17.608	32.283	0	0	0	0.694	9.844	17.833	0	0	0	0.638
chr6	4456145	4456313	EM10E0812711-enhD	4.79184	0	0.00489052	1.27055	3.83201e-06	31.047	39.017	0	0.849	0	1.182	17.358	21.553	0	0.863	0	1.087
chr6	4506213	4506555	EM10E0812734-enhP	5.12645	0	0.00489608	1.62326	3.86011e-06	49.629	43.132	1.604	0	2.165	0	27.746	23.826	2	0	1.678	0
chr2	167689629	167689969	EM10E0719823-enhP	2.90423	0	0.0049069	4.94666	3.88291e-06	174.263	172.436	16.062	41.705	10.864	12.35	97.426	95.252	20.025	42.381	8.42	11.354
chr11	106709358	106709515	EM10E0522799-enhD	4.4726	0	0.00490999	0.30438	3.89964e-06	19.294	9.781	0	0	0	0	10.787	5.403	0	0	0	0
chr7	3412160	3412340	EM10E0840718-enhD	-4.42371	0	0.00491518	1.3985	3.91807e-06	0	0	8.728	16.265	5.309	4.859	0	0	10.882	16.529	4.115	4.467
chr1	158362430	158362749	EM10E0456350-prom	-4.32304	0	0.00499057	1.34637	3.99268e-06	0	0	8.192	8.491	7.318	5.846	0	0	10.213	8.629	5.672	5.375
chr14	55835258	55835477	EM10E0582766-enhD	4.42564	0	0.00501755	0.295557	4.02886e-06	13.179	13.841	0	0	0	0	7.368	7.646	0	0	0	0
chr2	152739825	152740160	EM10E0714157-enhD	4.4882	0	0.00509321	0.610847	4.10442e-06	22.236	12.676	0	0	0.715	0	12.432	7.002	0	0	0.554	0
chr2	33642617	33642953	EM10E0692434-enhP	5.23703	0	0.00518951	1.7543	4.19713e-06	49.917	62.486	3.518	0.333	0	0.495	27.907	34.517	4.386	0.338	0	0.455
chr4	102572184	102572340	EM10E0762688-enhD	4.51529	0	0.00521648	0.683632	4.2493e-06	15.083	21.485	0	0	0.938	0	8.433	11.868	0	0	0.727	0
chr6	4456760	4456998	EM10E0812713-enhD	4.62662	0	0.00521648	0.944655	4.2427e-06	27.809	28.729	0	0	0	1.263	15.547	15.87	0	0	0	1.161
chrX	134295946	134296177	EM10E0929568-enhP	-4.43255	0	0.00538228	1.3769	4.40002e-06	0	0	5.959	14.217	12.237	3.136	0	0	7.429	14.447	9.485	2.883
chr2	33636844	33637175	EM10E0692419-enhD	4.41197	0	0.00545858	0.329702	4.47827e-06	13.867	13.833	0	0	0	0.049	7.753	7.641	0	0	0	0.045
chr11	3802155	3802374	EM10E0492960-K4m3	-4.40295	0	0.00549449	1.37572	4.52371e-06	0	0	13.527	7.719	10.093	3.087	0	0	16.865	7.844	7.823	2.838
chr2	49620688	49620874	EM10E0694941-enhP	-4.42377	0	0.00553807	1.39246	4.5757e-06	0	0	6.301	19.435	5.876	4.933	0	0	7.856	19.75	4.554	4.535
chr2	33644020	33644253	EM10E0692437-enhD	5.0683	0	0.0055873	1.24383	4.63264e-06	25.736	44.114	0	0	3.825	0	14.388	24.368	0	0	2.965	0
chr17	68837460	68837637	EM10E0646965-enhP	-4.48811	0	0.00573856	1.47083	4.77475e-06	0	0	24.232	4.66	7.703	5.715	0	0	30.211	4.736	5.97	5.254
chr8	12401083	12401333	EM10E0871522-enhD	-4.4883	0	0.00575156	1.41275	4.80229e-06	0	0	15.56	11.283	9.87	2.104	0	0	19.399	11.466	7.65	1.934
chr1	39761810	39761976	EM10E0435598-enhD	4.43954	0	0.00578218	0.607603	4.87476e-06	18.341	14.543	0	0.767	0	0	10.254	8.033	0	0.779	0	0
chr12	112146692	112146893	EM10E0549516-enhP	4.9449	0	0.00578218	1.46937	4.87833e-06	38.464	42.583	0	0	2.316	0.868	21.504	23.522	0	0	1.795	0.798
chr8	48843570	48843785	EM10E0877826-prom	4.51169	0	0.00578218	0.654163	4.85833e-06	14.017	30.323	0	0	0	0.474	7.837	16.75	0	0	0	0.436
chr13	40939042	40939314	EM10E0557487-enhD	-4.32361	0	0.00580372	1.33867	4.91338e-06	0	0	4.859	11.98	7.874	6.205	0	0	6.058	12.174	6.103	5.705
chr17	85687988	85688149	EM10E0650927-prom	4.72999	0	0.00585245	0.877289	4.99761e-06	14.183	36.266	0	0	1.542	0	7.929	20.033	0	0	1.195	0
chr7	105576384	105576732	EM10E0859450-enhD	-4.34802	0	0.00585245	1.34526	5.00262e-06	0	0	12.21	7.944	8.524	3.485	0	0	15.223	8.073	6.607	3.204
chr8	93569712	93570059	EM10E0885718-enhD	-4.32412	0	0.00585245	1.36881	5.00571e-06	0	0	12.188	5.546	6.376	7.57	0	0	15.195	5.636	4.942	6.96
chr13	85127359	85127523	EM10E0567178-enhP	-4.54647	0	0.0059127	1.52591	5.10897e-06	0	0	17.182	13.412	2.582	10.291	0	0	21.421	13.629	2.001	9.461
chr14	64590733	64591046	EM10E0585002-enhP	-6.53574	0	0.0059127	3.66686	5.10668e-06	0	0.963	43.962	65.604	84.227	82.148	0	0.532	54.809	66.667	65.283	75.526
chr16	7154690	7155032	EM10E0614858-enhD	-4.48845	0	0.0059127	1.44901	5.09487e-06	0	0	23.989	9.29	5.225	3.829	0	0	29.908	9.441	4.05	3.52
chr3	96244994	96245323	EM10E0737382-enhP	1.7632	0	0.0059127	5.88109	5.12605e-06	208.204	170.971	36.715	30.828	69.706	50.816	116.402	94.443	45.774	31.328	54.028	46.719
chr5	100636897	100637130	EM10E0795046-enhD	4.38812	0	0.00593804	0.280998	5.1653e-06	14.261	12.009	0	0	0	0	7.973	6.634	0	0	0	0
chr11	117965665	117966003	EM10E0527553-enhD	3.09537	0	0.00601649	4.67044	5.26838e-06	153.713	154.517	10.919	27.928	8.147	14.075	85.937	85.354	13.613	28.381	6.315	12.94
chr16	9995505	9995828	EM10E0615291-enhP	-4.48196	0	0.00601649	1.4192	5.26855e-06	0	0	3.953	9.174	23.42	4.594	0	0	4.928	9.323	18.152	4.224
chr11	75462163	75462336	EM10E0509836-enhP	2.87933	0	0.00623656	4.83594	5.47941e-06	149.768	159.48	11.272	11.89	23.747	22.396	83.731	88.095	14.053	12.083	18.406	20.591
chr6	107530496	107530693	EM10E0830440-enhP	-4.63592	0	0.0063135	1.51122	5.58374e-06	0	0	3.949	38.432	7.765	4.876	0	0	4.923	39.055	6.018	4.483
chrX	169993965	169994278	EM10E0932103-CTCF	0.964778	0	0.0063135	7.09537	5.577e-06	297.232	311.442	147.293	93.778	159.926	112.468	166.175	172.037	183.636	95.298	123.955	103.401
chr11	46068745	46069088	EM10E0500661-enhD	4.37358	0	0.00634393	0.276199	5.64308e-06	14.08	11.914	0	0	0	0	7.872	6.581	0	0	0	0
chr11	117277002	117277328	EM10E0527058-enhD	4.3722	0	0.00634393	0.278552	5.64756e-06	12.148	13.951	0	0	0	0	6.792	7.706	0	0	0	0
chr2	13574419	13574629	EM10E0686497-enhP	4.14522	0	0.00634536	4.06634	5.68094e-06	162.974	160.15	3.04	4.122	12.785	13.39	91.115	88.465	3.79	4.189	9.909	12.311
chr6	4530983	4531323	EM10E0812746-enhD	5.55777	0	0.00634536	2.03287	5.6993e-06	73.535	85.359	7.158	0	0	0.884	41.112	47.151	8.924	0	0	0.813
chr8	105949359	105949683	EM10E0887730-enhD	4.9812	0	0.00634536	1.414	5.70422e-06	38.625	53.518	0	0	0.246	2.758	21.594	29.563	0	0	0.191	2.536
chr16	10783932	10784151	EM10E0615582-enhP	4.61164	0	0.0063506	0.831066	5.74587e-06	26.322	15.648	0	0	1.6	0	14.716	8.644	0	0	1.24	0
chr19	5839662	5840008	EM10E0670344-enhD	3.29832	0	0.0063506	4.71099	5.73913e-06	175.954	168.67	16.735	28.68	4.614	14.579	98.371	93.172	20.864	29.145	3.576	13.404
chr11	87760859	87761075	EM10E0514711-enhP	-4.58513	0	0.00652456	1.81211	5.92226e-06	0.268	0	5.472	12.87	14.945	13.701	0.15	0	6.822	13.079	11.584	12.596
chr1	162003959	162004307	EM10E0457042-enhP	4.46202	0	0.00652582	0.866528	5.96475e-06	20.151	20.061	0.745	0	0.497	0	11.266	11.081	0.929	0	0.385	0
chr11	94872939	94873285	EM10E0516506-enhD	5.68765	0	0.00652582	1.98235	5.99934e-06	64.611	102.626	0	0	3.934	1.334	36.122	56.69	0	0	3.049	1.226
chr4	132981690	132982029	EM10E0771098-enhD	4.36146	0	0.00652582	0.274079	5.98389e-06	12.628	13.166	0	0	0	0	7.06	7.273	0	0	0	0
chr6	135363430	135363637	EM10E0837328-enhP	4.39317	0	0.00652582	0.278681	5.98508e-06	17.601	9.603	0	0	0	0	9.84	5.305	0	0	0	0
chr17	90453900	90454112	EM10E0652272-enhP	-4.32748	0	0.00658906	1.31959	6.07665e-06	0	0	6.093	14.386	8	3.658	0	0	7.596	14.619	6.201	3.363
chrY	90744476	90744639	EM10E0932222-K4m3	1.64789	0	0.00660136	5.81615	6.1072e-06	168.722	177.775	35.278	57.537	35.459	50.436	94.328	98.201	43.982	58.47	27.484	46.37
chr15	58011161	58011351	EM10E0599634-enhD	4.35218	0	0.00682193	0.270609	6.3311e-06	12.791	12.805	0	0	0	0	7.151	7.073	0	0	0	0
chr11	5244226	5244576	EM10E0493654-enhD	4.83992	0	0.00687407	1.12132	6.41116e-06	30.457	24.724	0	0	3.395	0	17.028	13.657	0	0	2.631	0
chr11	117935159	117935324	EM10E0527519-enhD	5.09782	0	0.00687407	1.71364	6.41948e-06	51.305	52.602	0	1.759	0	2.374	28.683	29.057	0	1.788	0	2.183
chr5	35389035	35389356	EM10E0785900-prom	4.63114	0	0.0068824	1.03096	6.44728e-06	28.851	32.263	0	0	0	1.672	16.13	17.822	0	0	0	1.537
chr12	14150942	14151189	EM10E0531500-enhP	-4.526	0	0.00691257	1.86255	6.49566e-06	0	0.315	14.962	10.987	13.491	7.691	0	0.174	18.654	11.165	10.457	7.071
chr2	33635572	33635770	EM10E0692416-enhD	4.48398	0	0.00692879	0.774998	6.53106e-06	29.095	17.843	0	0	0	0.827	16.266	9.856	0	0	0	0.76
chr12	111664413	111664620	EM10E0549250-enhD	4.99687	0	0.00693537	1.5195	6.57761e-06	53.289	33.327	0	0	2.731	0.855	29.793	18.41	0	0	2.117	0.786
chr7	142475768	142476104	EM10E0868882-enhP	4.73878	0	0.00693537	1.00349	6.56579e-06	19.675	30.346	0	0	2.494	0	11	16.763	0	0	1.933	0
chr17	35490413	35490651	EM10E0640705-enhD	4.34376	0	0.00703343	0.267087	6.69108e-06	13.198	12.222	0	0	0	0	7.379	6.751	0	0	0	0
chr18	60719913	60720212	EM10E0662297-enhD	4.38341	0	0.00711715	0.274504	6.79143e-06	18.349	9.035	0	0	0	0	10.258	4.991	0	0	0	0
chr5	107087256	107087579	EM10E0796702-enhD	4.34006	0	0.00712603	0.266949	6.82064e-06	12.428	12.972	0	0	0	0	6.948	7.166	0	0	0	0
chr8	36952257	36952605	EM10E0876122-prom	4.34242	0	0.00714091	0.26562	6.85565e-06	13.911	11.519	0	0	0	0	7.777	6.363	0	0	0	0
chr3	79884313	79884658	EM10E0732824-prom	4.38082	0	0.00721975	0.56503	6.95234e-06	19.946	12.022	0	0	0.675	0	11.151	6.641	0	0	0.523	0
chr11	94876754	94876992	EM10E0516511-enhD	5.14789	0	0.0072712	1.46142	7.02305e-06	42.062	68.789	0	0	0	3.743	23.516	37.998	0	0	0	3.441
chr18	69198836	69199009	EM10E0665189-enhD	4.33741	0	0.00727374	0.264095	7.04666e-06	13.757	11.572	0	0	0	0	7.691	6.392	0	0	0	0
chr1	133163456	133163691	EM10E0450858-enhD	4.34445	0	0.007295	0.264809	7.08847e-06	15.06	10.594	0	0	0	0	8.42	5.852	0	0	0	0
chr7	142471488	142471666	EM10E0868875-enhP	5.17532	0	0.00735889	1.47081	7.17197e-06	41.263	41.813	0	0	6.863	0	23.069	23.097	0	0	5.319	0
chr7	25788577	25788918	EM10E0844051-prom	5.27034	0	0.00737887	2.0857	7.21291e-06	61.196	80.965	0	4.554	0.644	0.944	34.213	44.724	0	4.628	0.499	0.868
chr6	51174616	51174843	EM10E0820179-enhD	4.33499	0	0.00738217	0.267282	7.25909e-06	11.131	14.495	0	0	0	0	6.223	8.007	0	0	0	0
chr7	28377852	28378029	EM10E0844689-enhP	2.03079	0	0.00738217	5.26325	7.24883e-06	143.022	135.583	27.388	27.557	21.82	33.243	79.96	74.895	34.146	28.004	16.912	30.563
chr1	74859626	74859895	EM10E0441864-enhD	-4.39585	0	0.0073847	1.43574	7.28306e-06	0	0	5.562	12.946	3.495	16.767	0	0	6.934	13.156	2.709	15.415
chr17	45768162	45768347	EM10E0642405-enhD	4.33137	0	0.00742594	0.265672	7.34533e-06	11.34	14.132	0	0	0	0	6.34	7.806	0	0	0	0
chr13	9636566	9636860	EM10E0551770-CTCF	-4.22517	0	0.00748976	1.28069	7.43025e-06	0	0	9.669	7.62	6.138	4.883	0	0	12.055	7.744	4.757	4.489
chr14	68124204	68124466	EM10E0586180-enhP	-4.879	0	0.00752962	1.77368	7.4917e-06	0	0	5.768	2.682	37.732	29.566	0	0	7.191	2.725	29.245	27.183
chr10	80676402	80676752	EM10E0481518-enhP	1.36796	0	0.00755362	6.08148	7.58263e-06	176.813	186.271	52.424	46.158	63.864	65.215	98.852	102.894	65.359	46.906	49.5	59.958
chr18	75385027	75385279	EM10E0666359-enhD	4.71514	0	0.00755362	1.26169	7.54299e-06	43.114	26.852	0	0	0.563	1.65	24.104	14.833	0	0	0.436	1.517
chr2	13385846	13386032	EM10E0686424-enhD	4.43112	0	0.00755362	0.64438	7.62411e-06	13.627	28.973	0	0	0	0.505	7.619	16.004	0	0	0	0.464
chr2	44557749	44557955	EM10E0694417-enhD	4.43472	0	0.00755362	0.287364	7.62546e-06	23.576	7.375	0	0	0	0	13.181	4.074	0	0	0	0
chr7	142506734	142506935	EM10E0868908-enhP	4.87749	0	0.00755362	1.19002	7.59779e-06	26.911	36.654	3.474	0	0	0	15.045	20.247	4.331	0	0	0
chr14	31164525	31164680	EM10E0578631-enhD	4.40404	0	0.00759349	0.297361	7.68779e-06	8.126	22.413	0	0	0	0	4.543	12.381	0	0	0	0
chr5	136403526	136403841	EM10E0807124-enhD	4.40684	0	0.00779972	0.637148	7.91928e-06	12.891	21.362	0	0	0.887	0	7.207	11.8	0	0	0.687	0
chr11	119394289	119394537	EM10E0528359-enhP	4.65563	0	0.0078807	1.18553	8.02443e-06	25.441	31.531	0	2.156	0	0.4	14.223	17.417	0	2.191	0	0.368
chr18	25754836	25754987	EM10E0655930-enhP	-4.29198	0	0.00797368	1.36139	8.1887e-06	0	0	7.002	3.54	10.718	11.639	0	0	8.73	3.597	8.307	10.701
chr4	66402635	66402897	EM10E0758517-enhP	-4.29207	0	0.00797368	1.29927	8.16827e-06	0	0	3.674	12.126	11.508	4.537	0	0	4.581	12.323	8.92	4.171
chr7	142653809	142654037	EM10E0869020-enhP	5.90239	0	0.00797368	1.99159	8.14602e-06	70.885	126.401	1.925	0	0	2.083	39.63	69.823	2.4	0	0	1.915
chr7	142659658	142659931	EM10E0869033-prom	5.70114	0	0.00797898	2.686	8.21735e-06	121.94	143.035	0	0.56	4.588	4.875	68.174	79.011	0	0.569	3.556	4.482
chr13	12106072	12106401	EM10E0551961-enhP	-4.41853	0	0.00800959	1.38947	8.27217e-06	0	0	2.274	12.179	17.245	6.932	0	0	2.835	12.376	13.366	6.373
chrX	169997408	169997570	EM10E0932106-enhD	1.93673	0	0.00801268	5.51325	8.29868e-06	162.108	171.05	29.678	58.992	32.531	19.179	90.63	94.486	37.001	59.948	25.214	17.633
chr6	4505250	4505400	EM10E0812731-prom	6.00169	0	0.00808678	2.14459	8.39895e-06	113.103	111.767	0	0	0	16.313	63.233	61.739	0	0	0	14.998
chr17	34119696	34119908	EM10E0639916-enhP	1.41178	0	0.00809773	6.11779	8.45745e-06	197.686	176.093	60.601	38.547	65.09	72.951	110.521	97.272	75.554	39.172	50.45	67.07
chr5	113307102	113307397	EM10E0798719-enhD	-4.30177	0	0.00809773	1.36027	8.43608e-06	0	0	12.612	8.854	3.179	8.604	0	0	15.724	8.998	2.464	7.91
chr9	35112324	35112474	EM10E0900464-enhD	4.57636	0	0.00810585	0.908026	8.4895e-06	21.302	21.088	0	0	2.069	0.018	11.909	11.649	0	0	1.604	0.017
chr11	79094119	79094277	EM10E0511672-enhD	4.48113	0	0.00818741	0.87627	8.64639e-06	27.437	22.763	0	0	0	1.189	15.339	12.574	0	0	0	1.093
chr11	120633055	120633275	EM10E0529148-enhP	2.13634	0	0.00818741	5.26168	8.61133e-06	166.226	132.957	19.428	24.208	43.636	23.148	92.933	73.444	24.222	24.6	33.821	21.282
chr9	41877848	41878015	EM10E0901827-enhP	4.32457	0	0.00818741	0.256592	8.63298e-06	16.149	9.52	0	0	0	0	9.028	5.259	0	0	0	0
chr9	107521873	107522097	EM10E0918345-enhD	5.3762	0	0.00829045	1.69268	8.77932e-06	55.437	52.227	0	0	10.6	0	30.993	28.85	0	0	8.216	0
chr2	167541696	167541848	EM10E0719690-enhD	5.17418	0	0.00830695	1.8666	8.82096e-06	53.786	64.151	0	0	3.953	1.659	30.07	35.436	0	0	3.064	1.525
chr15	103367231	103367396	EM10E0613967-enhP	4.35164	0	0.00835981	0.524507	8.90141e-06	9.975	23.196	0	0	0.524	0	5.577	12.813	0	0	0.406	0
chr1	74793360	74793595	EM10E0441805-enhP	5.28299	0	0.00846085	1.71233	9.06947e-06	55.44	69.156	0.255	0	0	5.538	30.995	38.201	0.318	0	0	5.092
chr7	45018146	45018366	EM10E0848095-enhP	4.17971	0	0.00846085	3.84587	9.08284e-06	145.52	139.541	4.806	2.407	14.401	6.244	81.357	77.081	5.992	2.446	11.162	5.741
chrX	96096316	96096517	EM10E0927997-enhP	4.55902	0	0.00846085	0.757608	9.04277e-06	12.091	46.145	0	0	0	0.641	6.76	25.49	0	0	0	0.589
chr7	142510612	142510857	EM10E0868913-enhD	4.74308	0	0.0084923	1.24421	9.14131e-06	24.034	35.858	0.529	0	2.262	0	13.437	19.808	0.66	0	1.753	0
chr5	119671008	119671349	EM10E0801428-prom	4.30095	0	0.00860515	0.263667	9.28782e-06	10.231	15.258	0	0	0	0.008	5.72	8.428	0	0	0	0.007
chr10	38965340	38965687	EM10E0471747-prom	4.58452	0	0.00868602	1.04285	9.40037e-06	28.092	32.513	0	0	0	1.825	15.706	17.96	0	0	0	1.678
chr11	117968052	117968213	EM10E0527557-enhP	2.99366	0	0.00879953	5.38763	9.54882e-06	245.068	231.23	24.162	70.554	5.88	29.848	137.011	127.729	30.124	71.698	4.557	27.442
chr7	144935622	144935962	EM10E0869803-CTCF	4.30236	0	0.00888017	0.387901	9.66216e-06	9.114	20.45	0	0	0.215	0	5.095	11.296	0	0	0.167	0
chr12	72223735	72224071	EM10E0538995-enhD	-4.1939	0	0.00910474	1.26739	9.95949e-06	0	0	11.904	6.183	5.589	5.031	0	0	14.841	6.283	4.332	4.625
chr19	5842919	5843266	EM10E0670353-enhP	3.05258	0	0.00910474	5.05844	9.95704e-06	186.503	201.918	6.152	25.766	17.104	41.677	104.269	111.538	7.67	26.184	13.257	38.317
chr1	163313926	163314209	EM10E0457416-enhP	4.55253	0	0.00922449	0.885045	1.02007e-05	22.677	18.451	0	0	2.092	0	12.678	10.192	0	0	1.621	0
chr11	94969757	94969987	EM10E0516577-K4m3	4.441	0	0.00922449	0.669115	1.02247e-05	25.769	10.957	0	0	1.041	0	14.407	6.053	0	0	0.807	0
chr11	117968222	117968507	EM10E0527558-enhP	3.30831	0	0.00922449	5.25019	1.02039e-05	235.739	270.05	16.589	23.707	14.695	26.634	131.796	149.173	20.682	24.091	11.39	24.487
chr2	167538821	167539044	EM10E0719683-enhP	5.35149	0	0.00922449	1.69252	1.01477e-05	57.851	48.701	0	0	10.896	0	32.343	26.902	0	0	8.445	0
chr4	102571808	102572017	EM10E0762687-enhP	4.34423	0	0.00922449	0.276705	1.01831e-05	8.023	20.781	0	0	0	0	4.485	11.479	0	0	0	0
chr18	86395698	86396030	EM10E0668820-enhP	-4.37956	0	0.00933788	1.57713	1.03775e-05	0.151	0	4.026	14.738	7.025	14.482	0.084	0	5.019	14.977	5.445	13.315
chr15	97830291	97830483	EM10E0610852-enhP	4.89529	0	0.00941505	1.70954	1.04907e-05	56.708	37.427	0	0.424	1.224	2.04	31.704	20.674	0	0.431	0.949	1.876
chr1	132316760	132317028	EM10E0450473-enhP	4.29803	0	0.00942096	0.549512	1.05552e-05	16.81	12.954	0	0	0.711	0	9.398	7.156	0	0	0.551	0
chr12	111669025	111669257	EM10E0549256-enhD	2.49794	0	0.00942096	5.21928	1.0538e-05	198.68	140.902	36.717	18.961	21.884	20.494	111.077	77.833	45.776	19.268	16.962	18.842
chr17	85688251	85688601	EM10E0650928-prom	4.76439	0	0.00942096	1.34032	1.05795e-05	24.926	39.583	0	1.513	1.343	0	13.935	21.865	0	1.538	1.041	0
chr17	87313342	87313533	EM10E0651588-enhD	4.80677	0	0.00947316	1.47146	1.06657e-05	36.027	39.152	0	0	2.925	0.815	20.142	21.627	0	0	2.267	0.749
chr3	88205281	88205548	EM10E0734903-enhP	-4.32293	0	0.00948265	1.30368	1.07039e-05	0	0	5.454	7.704	20.186	2.713	0	0	6.8	7.829	15.646	2.494
chr11	94915729	94916050	EM10E0516527-enhD	5.15608	0	0.00949654	1.63619	1.08045e-05	36.422	69.162	0	0	3.046	0.919	20.363	38.204	0	0	2.361	0.845
chr16	4601273	4601429	EM10E0614340-enhD	4.27123	0	0.00949654	0.246478	1.08034e-05	10.353	14.238	0	0	0	0	5.788	7.865	0	0	0	0
chr19	56998453	56998626	EM10E0683286-enhD	4.55352	0	0.00949654	0.319944	1.08301e-05	35.934	5.459	0	0	0	0	20.09	3.015	0	0	0	0
chr9	69453936	69454149	EM10E0911100-enhP	4.88338	0	0.00949654	1.367	1.07493e-05	46.292	41.699	0	0	0	3.779	25.881	23.034	0	0	0	3.474
chr17	34122473	34122823	EM10E0639924-enhP	2.10186	0	0.00950412	5.5414	1.09217e-05	169.947	179.71	18.396	23.886	49.802	50.903	95.013	99.27	22.935	24.273	38.601	46.799
chr2	38691625	38691829	EM10E0694033-CTCF	4.26886	0	0.00950412	0.240314	1.09166e-05	13.769	10.426	0	0	0	0	7.698	5.759	0	0	0	0
chr7	142658729	142658980	EM10E0869030-enhP	5.78984	0	0.00950412	2.49856	1.08961e-05	101.102	143.955	2.086	3.651	0	0.983	56.524	79.519	2.601	3.71	0	0.904
chr12	109412736	109412970	EM10E0548350-enhD	4.54243	0	0.00950755	0.351941	1.09533e-05	5.961	37.886	0	0	0	0	3.333	20.928	0	0	0	0
chr14	123626278	123626498	EM10E0592699-enhP	-4.30078	0	0.0096104	1.41988	1.10997e-05	0	0.075	5.894	21.593	5.996	4.488	0	0.041	7.348	21.943	4.647	4.126
chr5	92488761	92489017	EM10E0793681-enhD	-4.1436	0	0.0096195	1.21821	1.11382e-05	0	0	6.312	8.95	6.53	4.528	0	0	7.869	9.095	5.061	4.163
chr3	117574983	117575282	EM10E0742229-prom	-4.23344	0	0.00965893	1.26569	1.1212e-05	0	0	8.223	14.542	4.723	3.545	0	0	10.252	14.778	3.661	3.259
chr1	53782467	53782663	EM10E0437501-enhD	4.2577	0	0.00972785	0.240581	1.13379e-05	11.039	13.026	0	0	0	0	6.172	7.195	0	0	0	0
chr13	42681375	42681621	EM10E0557996-prom	-4.14328	0	0.00972785	1.22962	1.13486e-05	0	0	5.028	9.314	5.912	6.359	0	0	6.269	9.465	4.582	5.846
chrX	112601332	112601612	EM10E0929324-enhP	-4.19319	0	0.00975523	1.26205	1.14089e-05	0	0	6.412	12.638	4.046	6.114	0	0	7.994	12.843	3.136	5.621
chr11	53769233	53769571	EM10E0502749-enhP	4.6611	0	0.00982496	1.50005	1.15191e-05	34.236	38.932	0.9	0	0.617	1.215	19.14	21.506	1.122	0	0.478	1.117
chr19	42017878	42018228	EM10E0678853-enhD	4.32661	0	0.00984574	0.644368	1.16007e-05	23.27	15.532	0	0	0	0.598	13.01	8.58	0	0	0	0.55
chr6	4514792	4515099	EM10E0812739-enhD	4.2911	0	0.00984574	0.256763	1.15857e-05	8.646	17.753	0	0	0	0	4.834	9.807	0	0	0	0
chr12	112155282	112155486	EM10E0549523-enhD	4.82234	0	0.00988581	1.17648	1.16767e-05	22.974	35.549	0	0	4.021	0	12.844	19.637	0	0	3.117	0
chr12	69537736	69538044	EM10E0538015-enhD	4.55499	0	0.00992204	0.917533	1.17483e-05	20.046	22.008	0	0	2.318	0	11.207	12.157	0	0	1.797	0
chr5	123139328	123139578	EM10E0803222-enhP	1.7304	0	0.00996325	5.49397	1.18841e-05	154.13	133.301	27.829	29.062	46.887	36.093	86.17	73.634	34.695	29.533	36.341	33.183
chr7	25781605	25781805	EM10E0844042-enhD	5.03181	0	0.00996325	2.14467	1.18763e-05	63.094	67.138	0	0.993	6.175	0.751	35.274	37.086	0	1.009	4.786	0.69
chr7	78378357	78378654	EM10E0853394-enhD	-4.29813	0	0.00996325	1.34857	1.18615e-05	0	0	21.981	5.657	4.203	5.511	0	0	27.405	5.749	3.258	5.067
chr7	3339088	3339425	EM10E0840682-K4m3	-4.34773	0	0.00998407	1.39689	1.1938e-05	0	0	3.374	15.123	4.013	17.014	0	0	4.206	15.368	3.11	15.642
chr2	33640785	33640943	EM10E0692429-enhP	4.99854	0	0.0100437	1.6971	1.20385e-05	43.87	56.08	0	0	1.501	2.819	24.527	30.978	0	0	1.163	2.592
chr10	5922248	5922596	EM10E0466520-prom	-4.18406	0	0.0100884	1.26414	1.21214e-05	0	0	5.733	12.085	3.905	7.471	0	0	7.148	12.281	3.027	6.869
chr10	53751128	53751477	EM10E0474690-prom	-4.20697	0	0.010162	1.45886	1.22394e-05	0.155	0	10.475	6.988	7.032	7.134	0.087	0	13.06	7.101	5.45	6.559
chr6	115251777	115251996	EM10E0832002-prom	-4.43125	0	0.0101624	1.36022	1.22694e-05	0	0	17.649	8.835	13.353	1.25	0	0	22.004	8.978	10.35	1.149
chr1	39901722	39901923	EM10E0435655-enhP	4.80701	0	0.0101724	1.18334	1.23391e-05	33.543	23.635	0	0	4.291	0	18.753	13.056	0	0	3.326	0
chr1	71614893	71615144	EM10E0440656-enhD	4.29179	0	0.0101724	0.243286	1.23704e-05	17.918	8.07	0	0	0	0	10.017	4.458	0	0	0	0
chr15	36501623	36501835	EM10E0596900-enhP	4.25125	0	0.0101724	0.240235	1.23431e-05	9.969	14.387	0	0	0	0	5.573	7.947	0	0	0	0
chr7	44602512	44602722	EM10E0847858-enhD	-4.42986	0	0.0102125	1.44142	1.24488e-05	0	0	26.148	2.497	10.452	6.082	0	0	32.6	2.537	8.101	5.592
chr12	80791720	80791893	EM10E0541802-enhP	4.47868	0	0.0102202	0.892803	1.2543e-05	34.862	18.107	0	0	0	1.287	19.49	10.002	0	0	0	1.183
chr4	130173995	130174278	EM10E0770013-enhP	4.59804	0	0.0102202	1.29061	1.25474e-05	23.223	37.002	0	1.601	0.478	0.341	12.983	20.44	0	1.627	0.37	0.314
chr7	116491121	116491395	EM10E0861948-enhP	4.2493	0	0.0102202	0.233149	1.25382e-05	14.059	9.894	0	0	0	0	7.86	5.465	0	0	0	0
chr10	79854834	79855101	EM10E0480773-prom	2.2498	0	0.010324	5.12685	1.27789e-05	137.66	145.35	13.169	25.763	26.264	33.212	76.962	80.29	16.418	26.181	20.357	30.535
chr16	10979092	10979422	EM10E0615679-enhD	4.21879	0	0.010324	0.592527	1.2795e-05	18.932	14.724	0	0.123	0	0.415	10.584	8.133	0	0.125	0	0.382
chr5	113808308	113808509	EM10E0798993-enhD	4.5002	0	0.010324	0.906716	1.27256e-05	37.253	17.612	0	0	0	1.322	20.827	9.729	0	0	0	1.215
chr7	142664509	142664733	EM10E0869042-enhD	4.57488	0	0.010324	1.05169	1.27732e-05	23.562	39.441	0	0	0	1.869	13.173	21.787	0	0	0	1.718
chr9	95560240	95560585	EM10E0915381-enhP	-4.24993	0	0.0104555	1.31404	1.29884e-05	0	0	15.28	3.07	9.44	5.553	0	0	19.05	3.12	7.317	5.105
chr7	142661271	142661471	EM10E0869037-prom	5.05096	0	0.0105343	1.83996	1.31169e-05	51.368	59.566	0	0	2.106	3.22	28.719	32.904	0	0	1.632	2.96
chr12	99884004	99884255	EM10E0545553-enhP	4.23883	0	0.0105983	0.235966	1.32274e-05	9.944	14.16	0	0	0	0	5.559	7.822	0	0	0	0
chr18	61084072	61084327	EM10E0662607-enhD	4.32903	0	0.0107019	0.630871	1.33878e-05	12.333	20.413	0	0	0.974	0	6.895	11.276	0	0	0.755	0
chr10	40674248	40674515	EM10E0472417-enhD	-4.19257	0	0.0107079	1.22653	1.34265e-05	0	0	9.807	8.696	8.436	2.281	0	0	12.227	8.837	6.539	2.097
chr16	92620803	92621080	EM10E0629477-enhD	4.37519	0	0.0107588	0.651599	1.35216e-05	23.559	11.011	0	0	1.057	0	13.171	6.082	0	0	0.819	0
chr10	60388383	60388731	EM10E0475867-enhD	4.23335	0	0.010776	0.233951	1.35805e-05	10.003	13.956	0	0	0	0	5.592	7.709	0	0	0	0
chr11	94936032	94936381	EM10E0516546-prom	5.56223	0	0.010776	2.69621	1.3606e-05	113.22	138.572	5.773	0	0.788	3.66	63.298	76.546	7.197	0	0.611	3.365
chr7	142496843	142497187	EM10E0868898-enhP	4.2814	0	0.010782	0.254915	1.36449e-05	7.963	19.075	0	0	0	0	4.452	10.537	0	0	0	0
chr12	111670941	111671233	EM10E0549260-enhP	1.6129	0	0.0108018	6.15966	1.37014e-05	198.437	237.023	41.35	57.872	59.238	68.934	110.941	130.929	51.553	58.81	45.914	63.377
chr2	181134057	181134274	EM10E0723256-enhP	-4.47821	0	0.0108871	1.49009	1.3873e-05	0	0	8.55	20.554	1.778	15.74	0	0	10.66	20.887	1.378	14.471
chr4	140720197	140720430	EM10E0775309-enhD	4.25404	0	0.0108871	0.232192	1.38694e-05	16.151	8.552	0	0	0	0	9.03	4.724	0	0	0	0
chr19	22693057	22693304	EM10E0674156-enhP	4.22119	0	0.0109471	0.227688	1.39812e-05	11.169	12.177	0	0	0	0	6.244	6.726	0	0	0	0
chr7	100178810	100178981	EM10E0858262-prom	4.25117	0	0.0109534	0.242787	1.40212e-05	8.676	16.666	0	0	0	0	4.851	9.206	0	0	0	0
chr15	78927544	78927812	EM10E0604780-enhP	4.83269	0	0.0109543	1.94008	1.40542e-05	48.455	54.462	0	3.686	1.282	0.641	27.09	30.084	0	3.746	0.994	0.589
chr5	142906585	142906935	EM10E0809664-prom	1.96783	0	0.0111068	5.42798	1.42821e-05	157.848	143.701	22.97	42.798	19.84	47.882	88.249	79.379	28.638	43.492	15.378	44.022
chr4	124705148	124705450	EM10E0767997-enhD	4.3369	0	0.0111173	0.254233	1.43279e-05	22.849	6.575	0	0	0	0	12.774	3.632	0	0	0	0
chr13	36733144	36733343	EM10E0556563-enhP	4.21225	0	0.0116062	0.222185	1.50085e-05	12.717	10.439	0	0	0	0	7.11	5.766	0	0	0	0
chr7	100931743	100932037	EM10E0858573-enhP	4.88752	0	0.0116062	2.18567	1.50456e-05	65.012	59.548	0	2.459	4.54	0.584	36.347	32.894	0	2.499	3.519	0.537
chr9	112224007	112224209	EM10E0920035-enhD	-4.24987	0	0.0116062	1.32981	1.50593e-05	0	0	10.073	11.317	2.283	9.909	0	0	12.558	11.5	1.77	9.11
chr13	59774854	59775153	EM10E0563560-enhD	-4.30864	0	0.0116099	1.56277	1.5098e-05	0.233	0	5.538	13.316	13.147	5.214	0.13	0	6.904	13.532	10.19	4.794
chr10	125968141	125968343	EM10E0491171-enhP	4.20652	0	0.0116777	0.221048	1.53261e-05	12.146	10.879	0	0	0	0	6.791	6.009	0	0	0	0
chr18	50011614	50011847	EM10E0660349-enhD	4.26602	0	0.0116777	0.233929	1.53386e-05	18.357	7.551	0	0	0	0	10.263	4.171	0	0	0	0
chr2	31950685	31950878	EM10E0691372-enhP	4.87844	0	0.0116777	1.98106	1.53559e-05	60.978	46.923	0	1.187	4.871	0.528	34.091	25.92	0	1.206	3.775	0.485
chr3	142561792	142561948	EM10E0746580-K4m3	4.2809	0	0.0116777	0.237961	1.53141e-05	19.467	7.232	0	0	0	0	10.884	3.995	0	0	0	0
chr7	27330021	27330265	EM10E0844277-enhD	4.42057	0	0.0116777	0.777965	1.52829e-05	35.502	13.726	0	0	0	0.924	19.848	7.582	0	0	0	0.85
chr11	94913261	94913593	EM10E0516525-enhD	4.38116	0	0.0116803	0.856677	1.53993e-05	21.343	26.306	0	0	0	1.228	11.932	14.531	0	0	0	1.129
chr6	113890056	113890383	EM10E0831563-enhP	-4.17277	0	0.0116803	1.25302	1.54273e-05	0	0	14.855	7.302	3.865	4.529	0	0	18.52	7.42	2.996	4.164
chr11	53758110	53758311	EM10E0502731-enhD	4.31128	0	0.0116948	0.246298	1.54805e-05	21.798	6.668	0	0	0	0	12.187	3.683	0	0	0	0
chr2	75757396	75757643	EM10E0700202-enhD	4.21081	0	0.0117578	0.226603	1.55981e-05	9.745	13.874	0	0	0	0	5.448	7.664	0	0	0	0
chr18	77223082	77223430	EM10E0666890-enhD	-4.2614	0	0.0118783	1.25918	1.57925e-05	0	0	3.053	14.879	13.22	3.099	0	0	3.806	15.12	10.247	2.849
chr10	50592237	50592497	EM10E0474270-enhP	4.20657	0	0.0119557	0.219263	1.5955e-05	13.389	9.784	0	0	0	0	7.485	5.405	0	0	0	0
chr7	49000019	49000206	EM10E0849302-enhD	-4.35444	0	0.0119557	1.35749	1.59651e-05	0	0	29.497	7.678	4.434	2.855	0	0	36.775	7.802	3.437	2.625
chr11	63132811	63133159	EM10E0506009-prom	2.66359	0	0.0120161	4.51491	1.60806e-05	123.793	102.381	16.725	13.972	13.506	10.972	69.21	56.554	20.852	14.198	10.468	10.087
chr12	109457587	109457907	EM10E0548392-enhD	4.43801	0	0.0120366	0.832993	1.61493e-05	19.355	18.158	0	0	1.975	0	10.821	10.03	0	0	1.531	0
chr5	114189010	114189229	EM10E0799236-CTCF	4.25126	0	0.0120366	0.562841	1.61781e-05	11.732	18.047	0	0.814	0	0	6.559	9.969	0	0.827	0	0
chr11	94930526	94930719	EM10E0516540-enhD	5.08064	0	0.0120384	1.57323	1.62156e-05	56.974	50.804	0	0	0	6.256	31.853	28.064	0	0	0	5.752
chr12	8388635	8388884	EM10E0530576-enhD	4.20668	0	0.0120426	0.225913	1.63916e-05	9.357	14.397	0	0	0	0	5.231	7.953	0	0	0	0
chr12	111671425	111671757	EM10E0549261-enhP	1.43669	0	0.0120426	6.4061	1.63917e-05	280.687	203.252	56.438	110.464	67.193	53.953	156.925	112.274	70.363	112.255	52.08	49.604
chr15	99031304	99031509	EM10E0611513-enhP	4.2053	0	0.0120426	0.765285	1.63712e-05	20.562	15.671	0	0.546	0	0.471	11.496	8.657	0	0.555	0	0.433
chr3	88493920	88494103	EM10E0735121-enhP	4.78433	0	0.0120426	1.54577	1.63391e-05	47.863	33.412	0	0	1.575	2.111	26.759	18.456	0	0	1.221	1.941
chr7	142537178	142537523	EM10E0868942-enhD	4.41668	0	0.0120426	0.921333	1.63963e-05	18.333	20.993	0	0.236	1.722	0	10.25	11.596	0	0.24	1.335	0
chr2	31950418	31950574	EM10E0691371-prom	5.09157	0	0.0121591	2.10104	1.66257e-05	67.887	59.426	0	7.931	2.089	0	37.954	32.826	0	8.06	1.619	0
chr6	113077087	113077413	EM10E0831234-prom	1.17352	0	0.0121591	6.59636	1.65937e-05	227.092	255.392	75.774	66.924	118.586	82.033	126.961	141.076	94.47	68.009	91.914	75.42
chr3	58116953	58117216	EM10E0730503-enhP	-4.08044	0	0.0121765	1.19819	1.67204e-05	0	0	4.93	8.808	4.679	7.498	0	0	6.146	8.951	3.627	6.894
chrX	73467889	73468237	EM10E0927042-enhD	4.2272	0	0.0121765	0.441787	1.67157e-05	14.389	14.761	0	0	0	0.293	8.045	8.154	0	0	0	0.269
chr1	189727317	189727651	EM10E0464213-enhP	4.19307	0	0.0122146	0.219677	1.68437e-05	10.157	12.926	0	0	0	0	5.679	7.14	0	0	0	0
chr2	13576513	13576737	EM10E0686503-enhD	4.26452	0	0.0122146	0.412159	1.68196e-05	20.422	9.789	0	0	0	0.24	11.417	5.407	0	0	0	0.221
chr11	98400936	98401155	EM10E0518820-enhP	4.24975	0	0.0123747	0.475892	1.71006e-05	19.477	11.83	0	0	0	0.343	10.889	6.535	0	0	0	0.315
chr15	83251414	83251621	EM10E0606917-enhP	4.46547	0	0.0124061	0.986499	1.7196e-05	22.193	34.101	0	0	0	1.711	12.408	18.837	0	0	0	1.573
chr16	56886061	56886395	EM10E0625666-prom	4.28944	0	0.0124061	0.508849	1.72522e-05	10.434	25.034	0	0	0	0.353	5.833	13.829	0	0	0	0.325
chr2	165136578	165136777	EM10E0718215-enhD	-4.29135	0	0.0124061	1.326	1.72306e-05	0	0	2.005	18.422	6.573	10.126	0	0	2.5	18.721	5.095	9.31
chr4	154394574	154394797	EM10E0779694-enhD	4.23058	0	0.0124377	0.223151	1.73323e-05	16.979	7.805	0	0	0	0	9.493	4.311	0	0	0	0
chr8	84201388	84201543	EM10E0883043-enhP	2.89671	0	0.0124794	5.2429	1.74576e-05	191.215	228.115	13.257	37.546	14.676	29.878	106.903	126.008	16.528	38.155	11.375	27.469
chr9	120569828	120570033	EM10E0922197-enhP	4.19352	0	0.0124794	0.214523	1.74631e-05	13.551	9.467	0	0	0	0	7.576	5.229	0	0	0	0
chr9	110765596	110765754	EM10E0919656-prom	4.18604	0	0.0125092	0.217296	1.75411e-05	10.124	12.835	0	0	0	0	5.66	7.09	0	0	0	0
chr13	16012551	16012733	EM10E0552516-enhP	4.18608	0	0.0125739	0.213089	1.76685e-05	12.737	10.017	0	0	0	0	7.121	5.533	0	0	0	0
chr11	117935717	117935980	EM10E0527520-enhD	4.32096	0	0.0125963	0.720768	1.77366e-05	14.456	29.392	0	0	0	0.786	8.082	16.236	0	0	0	0.723
chr2	25304386	25304577	EM10E0688289-enhD	-4.09337	0	0.0125995	1.18205	1.77778e-05	0	0	10.549	6.584	6.28	3.189	0	0	13.152	6.691	4.868	2.932
chr11	94933607	94933952	EM10E0516543-enhD	5.12891	0	0.0126121	1.99168	1.78323e-05	64.26	64.453	1.59	0	0	5.957	35.926	35.603	1.982	0	0	5.477
chr9	21767880	21768217	EM10E0898104-enhD	4.20247	0	0.0126979	0.215714	1.79905e-05	15.019	8.569	0	0	0	0	8.397	4.733	0	0	0	0
chr15	102405282	102405483	EM10E0613321-enhP	2.08841	0	0.0127195	4.99911	1.80581e-05	122.119	117.484	18.485	22.848	21.531	26.658	68.274	64.897	23.046	23.218	16.688	24.509
chr2	167330625	167330834	EM10E0719542-enhD	-4.74643	0	0.012729	1.90846	1.81085e-05	0	0.27	5.536	48.674	15.127	5.122	0	0.149	6.902	49.463	11.725	4.709
chr10	44457675	44457894	EM10E0473877-enhP	4.18582	0	0.0128922	0.219022	1.85721e-05	9.174	14.25	0	0	0	0	5.129	7.872	0	0	0	0
chr11	3105390	3105740	EM10E0492665-enhD	4.17222	0	0.0128922	0.210659	1.86356e-05	11.194	11.285	0	0	0	0	6.258	6.234	0	0	0	0
chr11	94882294	94882550	EM10E0516516-enhD	5.91507	0	0.0128922	2.13788	1.85444e-05	75.176	134.381	0	0	5.759	1.132	42.029	74.231	0	0	4.464	1.041
chr11	116087847	116088060	EM10E0526165-enhP	4.34032	0	0.0128922	0.7276	1.86257e-05	18.611	14.983	0	0	1.499	0	10.405	8.276	0	0	1.162	0
chr13	60417191	60417368	EM10E0563819-enhD	4.20302	0	0.0128922	0.226705	1.85407e-05	8.36	16.128	0	0	0	0	4.674	8.909	0	0	0	0
chr3	69005135	69005292	EM10E0732086-enhP	5.17871	0	0.0128922	1.87665	1.86408e-05	66.445	57.097	0	0.454	0.056	8.101	37.148	31.54	0	0.461	0.043	7.448
chr8	122179454	122179665	EM10E0893031-enhD	4.22296	0	0.0128922	0.377218	1.84133e-05	10.144	18.229	0	0	0	0.191	5.671	10.07	0	0	0	0.176
chr8	127064203	127064359	EM10E0895582-prom	4.22621	0	0.0128922	0.609929	1.86312e-05	17.882	17.68	0	0	0	0.585	9.997	9.766	0	0	0	0.538
chr10	108852479	108852639	EM10E0487707-enhD	-4.17417	0	0.0129325	1.21562	1.87723e-05	0	0	3.927	6.969	17.321	3.32	0	0	4.896	7.082	13.425	3.052
chr6	101376525	101376798	EM10E0830195-enhP	4.17631	0	0.0129325	0.209704	1.87743e-05	12.737	9.87	0	0	0	0	7.121	5.452	0	0	0	0
chr1	38869799	38870146	EM10E0435253-enhD	-4.10182	0	0.0129354	1.16822	1.88539e-05	0	0	6.152	10.902	7.175	2.675	0	0	7.67	11.079	5.561	2.459
chr18	4672007	4672275	EM10E0652650-enhD	4.1746	0	0.0129354	0.209438	1.88232e-05	12.514	10.036	0	0	0	0	6.996	5.544	0	0	0	0
chr2	13578588	13578760	EM10E0686505-enhD	5.04472	0	0.0129799	1.96173	1.91082e-05	53.35	66.236	0	0	3.403	3.073	29.827	36.588	0	0	2.638	2.825
chr2	52571586	52571928	EM10E0695545-enhD	-4.1969	0	0.0129799	1.21516	1.9141e-05	0	0	7.743	15.542	6.606	1.891	0	0	9.653	15.794	5.12	1.739
chr2	167596774	167596934	EM10E0719741-enhD	4.61897	0	0.0129799	1.38929	1.90657e-05	37.695	31.738	0	0	0.887	2.214	21.074	17.532	0	0	0.687	2.036
chr3	145106223	145106409	EM10E0747065-CTCF	4.1348	0	0.0129799	0.331757	1.91292e-05	10.719	13.499	0	0	0.226	0	5.993	7.457	0	0	0.175	0
chr8	94532313	94532524	EM10E0886067-enhP	4.26567	0	0.0129799	0.76023	1.91452e-05	15.711	26.221	0	0	0.084	0.839	8.784	14.484	0	0	0.065	0.771
chr8	119437625	119437967	EM10E0891332-enhP	4.2728	0	0.0129799	0.703663	1.89863e-05	22.572	17.135	0	0	0	0.816	12.619	9.465	0	0	0	0.75
chr1	153415032	153415381	EM10E0454903-enhP	-4.21876	0	0.0130239	1.22694	1.9313e-05	0	0	11.575	10.446	8.678	1.445	0	0	14.431	10.615	6.726	1.329
chr11	94873729	94874070	EM10E0516508-enhD	5.08191	0	0.0130239	2.92721	1.93244e-05	122.323	108.206	0	7.57	8.056	1.007	68.388	59.772	0	7.693	6.244	0.926
chr19	5842388	5842586	EM10E0670351-enhP	3.509	0	0.0130239	4.25318	1.936e-05	133.531	138.392	21.284	3.009	9.641	11.451	74.654	76.446	26.536	3.058	7.473	10.528
chr4	136143574	136143924	EM10E0773168-enhP	2.68426	0	0.0130239	4.46452	1.93616e-05	117.566	102.166	8.863	14.649	15.792	14.328	65.728	56.435	11.05	14.886	12.24	13.173
chr1	71652625	71652971	EM10E0440672-prom	5.05823	0	0.01304	2.0725	1.94615e-05	53.064	77.208	0	3.914	0.314	2.156	29.667	42.649	0	3.977	0.243	1.982
chr11	49080890	49081043	EM10E0501139-enhD	4.2364	0	0.01304	0.465651	1.94251e-05	10.884	20.921	0	0	0	0.316	6.085	11.557	0	0	0	0.291
chr11	116013133	116013363	EM10E0526103-enhP	4.66027	0	0.013067	1.33063	1.96539e-05	45.944	21.935	0	0	2.101	0.84	25.686	12.117	0	0	1.628	0.772
chr16	10991902	10992052	EM10E0615691-enhP	4.23664	0	0.013067	0.63302	1.95688e-05	20.993	15.733	0	0	0	0.644	11.737	8.691	0	0	0	0.592
chr17	45573178	45573528	EM10E0642239-prom	1.83168	0	0.013067	5.35821	1.96459e-05	132.701	142.052	21.901	28.469	37.652	35.839	74.19	78.468	27.305	28.93	29.183	32.95
chr5	139405116	139405295	EM10E0808429-prom	5.02528	0	0.013067	1.9913	1.96506e-05	47.271	75.304	3.789	0.91	0	0.794	26.428	41.597	4.724	0.925	0	0.73
chr6	4457599	4457935	EM10E0812716-enhD	4.41527	0	0.0131457	0.81252	1.98105e-05	13.925	24.037	0	1.879	0	0	7.785	13.278	0	1.909	0	0
chr19	42129831	42130030	EM10E0678911-enhP	4.38049	0	0.0131496	0.797854	1.98546e-05	17.144	18.263	0	1.893	0	0	9.585	10.088	0	1.924	0	0
chr11	50457411	50457739	EM10E0501649-enhD	4.24037	0	0.01317	0.242829	1.99237e-05	7.056	20.35	0	0	0	0	3.945	11.241	0	0	0	0
chr10	80676164	80676397	EM10E0481517-prom	1.3858	0	0.0132108	5.77238	2.00239e-05	145.261	154.884	37.309	47.462	51.773	44.047	81.212	85.556	46.515	48.231	40.128	40.496
chr8	121080454	121080689	EM10E0892437-enhD	4.16575	0	0.0132202	0.205994	2.00765e-05	12.775	9.682	0	0	0	0	7.142	5.348	0	0	0	0
chr1	34841809	34841977	EM10E0433941-enhP	4.17798	0	0.0132814	0.512813	2.02082e-05	13.408	13.851	0	0	0.713	0	7.496	7.651	0	0	0.553	0
chr11	81152850	81153176	EM10E0512470-enhP	-4.04297	0	0.0132875	1.15769	2.0256e-05	0	0	4.865	9.761	5.08	5.259	0	0	6.065	9.919	3.937	4.835
chr8	88291024	88291248	EM10E0884454-enhP	4.47242	0	0.0133347	1.17325	2.03668e-05	37.947	19.642	0	0	1.01	1.114	21.215	10.85	0	0	0.783	1.024
chr18	60648486	60648772	EM10E0662243-enhP	4.89282	0	0.0133508	1.79044	2.04303e-05	42.136	51.586	0	5.341	1.395	0	23.557	28.496	0	5.428	1.081	0
chr12	98628643	98628813	EM10E0545116-enhP	-4.08999	0	0.0134079	1.1837	2.05566e-05	0	0	9.271	4.073	10.433	3.535	0	0	11.559	4.139	8.086	3.25
chr11	93988833	93989002	EM10E0516067-enhD	4.18518	0	0.0134173	0.209346	2.06102e-05	15.34	8.153	0	0	0	0	8.576	4.504	0	0	0	0
chr2	180892019	180892253	EM10E0723169-enhP	-4.50814	0	0.0134501	1.46766	2.06996e-05	0	0	1.023	12.315	22.351	13.897	0	0	1.275	12.515	17.324	12.777
chr15	102396262	102396419	EM10E0613308-enhD	4.20623	0	0.0134685	0.229673	2.07672e-05	7.555	18.017	0	0	0	0	4.224	9.952	0	0	0	0
chr15	6871494	6871840	EM10E0593339-enhD	4.17519	0	0.0135343	0.216747	2.09637e-05	8.487	15.228	0	0	0	0	4.745	8.412	0	0	0	0
chr2	26507574	26507775	EM10E0688801-enhD	4.19487	0	0.0135343	0.591712	2.09366e-05	14.57	15.854	0.794	0	0	0.027	8.146	8.758	0.99	0	0	0.025
chr7	25780766	25780976	EM10E0844039-enhD	4.54665	0	0.0135343	1.10286	2.09867e-05	40.753	23.34	0	0	0	2.364	22.784	12.893	0	0	0	2.173
chr9	112217236	112217559	EM10E0920032-prom	-4.1863	0	0.0136357	1.27783	2.11836e-05	0	0	10.253	2.238	13.014	6.828	0	0	12.783	2.274	10.087	6.278
chr1	181335085	181335249	EM10E0462389-enhD	4.17974	0	0.013664	0.219438	2.18751e-05	7.986	16.344	0	0	0	0	4.465	9.028	0	0	0	0
chr11	117963387	117963733	EM10E0527547-enhD	2.72863	0	0.013664	4.40582	2.18016e-05	111.734	103.375	7.942	13.45	15.564	14.253	62.468	57.103	9.902	13.668	12.063	13.104
chr15	98514399	98514581	EM10E0611116-enhD	4.25654	0	0.013664	0.636299	2.13789e-05	16.983	13.317	0	1.175	0	0	9.495	7.356	0	1.194	0	0
chr17	28208860	28209142	EM10E0637130-enhP	4.23257	0	0.013664	0.732622	2.14806e-05	24.717	15.293	0.071	0	0	0.828	13.819	8.448	0.089	0	0	0.761
chr17	34136186	34136360	EM10E0639939-enhP	4.17788	0	0.013664	0.510348	2.18849e-05	10.747	17.435	0	0	0.688	0	6.008	9.631	0	0	0.533	0
chr17	35201868	35202215	EM10E0640580-prom	4.7239	0	0.013664	1.72405	2.19503e-05	37.089	51.036	0	0.44	1.316	2.32	20.736	28.192	0	0.447	1.02	2.133
chr19	55592946	55593147	EM10E0682651-enhD	4.22854	0	0.013664	0.220054	2.16089e-05	19.299	6.738	0	0	0	0	10.79	3.722	0	0	0	0
chr2	61811853	61812014	EM10E0697074-enhD	-4.75042	0	0.013664	1.6371	2.14976e-05	0	0	4.399	63.28	2.272	14.499	0	0	5.484	64.306	1.761	13.33
chr2	167546858	167547171	EM10E0719697-enhD	4.35141	0	0.013664	0.255313	2.1607e-05	28.046	5.313	0	0	0	0	15.68	2.935	0	0	0	0
chr2	167833388	167833553	EM10E0719939-enhP	4.91615	0	0.013664	1.79468	2.18968e-05	48.659	52.687	0	1.45	0	4.407	27.204	29.104	0	1.474	0	4.052
chr4	133495770	133496001	EM10E0771517-enhD	-4.19091	0	0.013664	1.24306	2.16732e-05	0	0	12.501	3.372	14.377	2.869	0	0	15.585	3.427	11.143	2.638
chr4	140905360	140905685	EM10E0775392-enhP	4.24127	0	0.013664	0.893687	2.17027e-05	16.453	23.662	0	0	1.01	0.454	9.198	13.071	0	0	0.783	0.417
chr5	33692415	33692733	EM10E0785331-enhD	4.36975	0	0.013664	1.10234	2.18159e-05	23.352	29.552	0	0	0.509	1.443	13.056	16.324	0	0	0.395	1.327
chr5	36868661	36868983	EM10E0786524-prom	-4.28641	0	0.013664	1.52908	2.18619e-05	0.192	0	9.03	4.396	20.718	5.55	0.107	0	11.258	4.467	16.058	5.103
chr5	140610471	140610640	EM10E0809006-enhD	5.10774	0	0.013664	3.03872	2.19363e-05	135.96	115.675	10.624	0	2.506	3.667	76.012	63.898	13.245	0	1.942	3.371
chr5	140611156	140611506	EM10E0809008-enhD	3.76338	0	0.013664	3.85413	2.19828e-05	112.279	117.934	8.678	3.695	4.143	13.239	62.772	65.146	10.819	3.755	3.211	12.172
chr7	25788932	25789082	EM10E0844052-enhP	5.00874	0	0.013664	2.00162	2.1506e-05	56.435	63.766	0	0	3.414	3.631	31.551	35.224	0	0	2.646	3.338
chr9	95637898	95638113	EM10E0915407-enhP	-4.10293	0	0.013664	1.18615	2.17598e-05	0	0	2.969	6.915	13.344	5.092	0	0	3.702	7.027	10.343	4.682
chr9	108144562	108144882	EM10E0918794-enhD	-4.12489	0	0.013664	1.36286	2.17508e-05	0	0.066	5.361	8.465	3.797	15.747	0	0.036	6.684	8.602	2.943	14.478
chr2	122164391	122164596	EM10E0708081-enhD	4.62827	0	0.0136979	1.4363	2.20773e-05	41.407	28.068	0	0	2.012	1.374	23.15	15.504	0	0	1.559	1.263
chr19	5844864	5845030	EM10E0670359-prom	2.75893	0	0.013703	6.27662	2.21653e-05	389.464	413.186	7.15	78.673	88.763	88.786	217.739	228.24	8.914	79.948	68.798	81.628
chr2	167553519	167553710	EM10E0719704-enhP	4.20686	0	0.013703	0.213912	2.21461e-05	17.963	7.066	0	0	0	0	10.043	3.903	0	0	0	0
chr15	78529643	78529983	EM10E0604503-prom	5.00617	0	0.0137419	1.85647	2.22706e-05	58.739	52.572	0.161	0	0.574	6.747	32.839	29.04	0.201	0	0.445	6.203
chr15	83224114	83224458	EM10E0606895-enhD	4.37466	0	0.0137419	0.687198	2.23155e-05	9.794	32.187	0.986	0	0	0	5.476	17.78	1.229	0	0	0
chr17	43629740	43630047	EM10E0641690-enhP	-4.04088	0	0.0137419	1.14511	2.23481e-05	0	0	9.097	6.053	7.056	3.033	0	0	11.342	6.151	5.469	2.788
chr9	71215605	71215777	EM10E0911686-prom	4.17525	0	0.0137561	0.205618	2.24112e-05	15.589	7.888	0	0	0	0	8.715	4.357	0	0	0	0
chr1	133164867	133165103	EM10E0450862-enhD	5.03584	0	0.0137768	1.61992	2.26053e-05	62.343	31.457	5.833	0	0.451	0	34.854	17.377	7.272	0	0.35	0
chr17	44735908	44736116	EM10E0641997-prom	4.50217	0	0.0137768	1.26815	2.2579e-05	27.547	35.092	0	0	0.64	1.961	15.401	19.384	0	0	0.496	1.803
chr2	164438967	164439301	EM10E0717850-enhD	4.54829	0	0.0137768	1.42214	2.25432e-05	29.706	37.762	0.179	0.915	0.013	1.832	16.608	20.859	0.223	0.93	0.01	1.684
chr2	165969436	165969743	EM10E0718679-enhD	4.17144	0	0.0137768	0.216367	2.25105e-05	8.067	15.973	0	0	0	0	4.51	8.823	0	0	0	0
chr19	20390588	20390923	EM10E0673737-prom	4.14444	0	0.013793	0.198961	2.26929e-05	12.537	9.569	0	0	0	0	7.009	5.286	0	0	0	0
chr5	24752268	24752488	EM10E0783161-enhD	4.2213	0	0.013793	0.603922	2.27121e-05	15.279	13.821	0	1.065	0	0	8.542	7.635	0	1.082	0	0
chr1	164459184	164459419	EM10E0457710-enhP	-4.49559	0	0.0138278	2.01591	2.28095e-05	0	0.501	17.827	14.906	8.793	11.452	0	0.277	22.226	15.148	6.815	10.529
chr5	140549669	140550017	EM10E0808963-enhD	4.38986	0	0.0138885	0.844224	2.30713e-05	22.782	16.751	1.892	0	0	0	12.737	9.253	2.359	0	0	0
chr6	4003455	4003794	EM10E0812684-enhP	4.15641	0	0.0138885	0.295064	2.30322e-05	14.053	10.366	0	0	0	0.119	7.857	5.726	0	0	0	0.109
chr9	74853908	74854181	EM10E0912491-enhP	-4.07762	0	0.0138885	1.20061	2.30421e-05	0	0	14.067	4.812	4.304	5.189	0	0	17.538	4.89	3.336	4.771
chr9	106692996	106693250	EM10E0918095-enhD	-4.03262	0	0.0138885	1.17576	2.30649e-05	0	0	8.6	3.588	6.686	6.634	0	0	10.722	3.646	5.182	6.099
chr2	35302052	35302385	EM10E0693110-enhD	4.21773	0	0.0139629	0.917079	2.33001e-05	19.342	22.662	0	0	0.539	0.862	10.814	12.518	0	0	0.418	0.793
chr6	144781511	144781852	EM10E0839191-enhD	4.79206	0	0.0139629	1.25904	2.33168e-05	23.443	38.341	0	0	5.299	0	13.106	21.179	0	0	4.107	0
chr7	25764238	25764579	EM10E0844033-enhD	4.22866	0	0.0139629	0.618773	2.32679e-05	24.236	13.054	0	0	0	0.622	13.55	7.211	0	0	0	0.572
chr11	117967177	117967441	EM10E0527555-enhP	3.1582	0	0.0140382	5.04526	2.34834e-05	186.13	221.845	15.396	31.05	7.457	27.573	104.061	122.545	19.195	31.553	5.78	25.35
chr1	40680861	40681113	EM10E0435925-enhP	-4.0175	0	0.0140581	1.15962	2.36394e-05	0	0	9.599	5.233	4.505	5.654	0	0	11.967	5.318	3.492	5.198
chr1	88094807	88095148	EM10E0444704-prom	4.17234	0	0.0140581	0.495238	2.3571e-05	17.879	9.912	0	0	0.676	0	9.996	5.475	0	0	0.524	0
chrX	169991425	169991769	EM10E0932101-enhD	1.71924	0	0.0140581	5.46931	2.36311e-05	134.881	152.609	40.043	30.505	42.485	23.711	75.409	84.3	49.923	30.999	32.929	21.8
chr4	89307042	89307216	EM10E0760701-K4m3	4.60265	0	0.014064	0.98407	2.37378e-05	13.567	38.416	0	0	2.548	0.015	7.585	21.221	0	0	1.975	0.014
chr7	16156192	16156451	EM10E0841895-enhD	-4.32962	0	0.014064	1.73014	2.37478e-05	0.388	0	6.239	12.64	11.83	9.365	0.217	0	7.778	12.845	9.169	8.61
chr7	141391637	141391852	EM10E0868441-enhP	5.43007	0	0.014064	1.8895	2.3772e-05	79.52	66.639	0	0	0	13.316	44.458	36.811	0	0	0	12.243
chr11	94882657	94883007	EM10E0516517-enhD	5.42354	0	0.014093	2.19255	2.3903e-05	65.561	97.92	0	1.178	11.497	0	36.653	54.09	0	1.197	8.911	0
chr12	54202915	54203142	EM10E0536659-enhP	4.68321	0	0.014093	1.12011	2.38695e-05	18.297	36.357	0	0	3.868	0	10.229	20.083	0	0	2.998	0
chr10	97565538	97565872	EM10E0486563-enhP	4.14638	0	0.0140973	0.206524	2.40208e-05	8.583	14.414	0	0	0	0	4.799	7.962	0	0	0	0
chr11	63135677	63136025	EM10E0506013-enhD	4.71715	0	0.0140973	1.66394	2.40333e-05	42.756	35.418	0	3.57	1.797	0	23.904	19.565	0	3.628	1.393	0
chr7	142481259	142481600	EM10E0868886-enhD	4.69775	0	0.0140973	1.9224	2.39515e-05	45.514	51.409	3.525	0	1.209	0.795	25.446	28.398	4.395	0	0.937	0.731
chr9	64085082	64085371	EM10E0909245-enhD	4.29304	0	0.0141583	0.818779	2.41786e-05	19.038	25.705	0	0	0	1.188	10.644	14.199	0	0	0	1.092
chr11	94870353	94870688	EM10E0516503-enhD	4.79181	0	0.0141691	2.14222	2.44351e-05	56.11	61.751	0	3.952	0.582	2.627	31.37	34.111	0	4.016	0.451	2.415
chr12	54188249	54188443	EM10E0536637-enhD	4.13357	0	0.0141691	0.200739	2.44117e-05	9.241	13.076	0	0	0	0	5.166	7.223	0	0	0	0
chr17	31648371	31648592	EM10E0639030-enhD	4.22453	0	0.0141691	0.687147	2.44154e-05	21.311	16.956	0	0	0	0.813	11.914	9.366	0	0	0	0.747
chr18	36106887	36107081	EM10E0657623-K4m3	4.33898	0	0.0141691	0.764972	2.44443e-05	13.563	21.513	0	1.732	0	0	7.583	11.884	0	1.76	0	0
chr18	61639678	61639995	EM10E0662939-prom	5.02221	0	0.0141691	2.08086	2.43858e-05	71.777	55.324	0	0	4.231	3.809	40.129	30.56	0	0	3.279	3.502
chr2	67567158	67567486	EM10E0697657-K4m3	-4.09492	0	0.0141691	1.20533	2.43884e-05	0	0.022	4.105	16.47	5.516	3.894	0	0.012	5.118	16.737	4.275	3.58
chr7	35307015	35307311	EM10E0846598-enhD	-4.02967	0	0.0141963	1.15855	2.45326e-05	0	0	11.053	4.335	6.052	4.351	0	0	13.78	4.405	4.691	4
chr6	4489920	4490250	EM10E0812728-enhD	4.6736	0	0.0141986	1.07393	2.45877e-05	37.911	15.459	0	0	3.574	0	21.195	8.539	0	0	2.77	0
chr7	44336677	44337004	EM10E0847693-enhD	-4.42674	0	0.0141986	1.84973	2.46192e-05	0.414	0.022	6.253	11.833	16.74	10.979	0.231	0.012	7.796	12.025	12.975	10.094
chr12	32238474	32238818	EM10E0534253-enhD	-4.20361	0	0.0142241	1.41585	2.47048e-05	0.112	0	12.28	13.321	2.591	7.246	0.063	0	15.31	13.537	2.008	6.662
chr1	191186286	191186444	EM10E0464640-enhD	4.29621	0	0.0142447	0.238133	2.47819e-05	25.505	5.441	0	0	0	0	14.259	3.006	0	0	0	0
chr7	28378456	28378677	EM10E0844691-enhP	2.5264	0	0.0142636	4.77017	2.48564e-05	122.501	127.069	11.08	11.035	27.036	25.156	68.487	70.192	13.814	11.214	20.955	23.128
chr1	34855137	34855397	EM10E0433958-enhD	-4.04297	0	0.0143737	1.17574	2.509e-05	0	0	8.594	3.094	8.885	5.717	0	0	10.714	3.144	6.887	5.256
chr9	29407036	29407203	EM10E0899268-enhD	-4.03925	0	0.0143919	1.12755	2.51637e-05	0	0	6.182	9.512	7.302	2.49	0	0	7.707	9.666	5.66	2.289
chr7	140941248	140941465	EM10E0868166-prom	4.33536	0	0.0144122	0.83966	2.52411e-05	25.158	13.209	0	0	1.737	0.099	14.065	7.297	0	0	1.346	0.091
chr5	139722791	139722991	EM10E0808602-enhD	4.14192	0	0.014427	0.579116	2.5351e-05	18.971	10.693	0	0	0.732	0.094	10.606	5.907	0	0	0.567	0.086
chr8	69209593	69209869	EM10E0879693-enhP	-4.02447	0	0.014427	1.12967	2.53491e-05	0	0	6.83	10.128	5.037	3.15	0	0	8.515	10.292	3.904	2.896
chr15	6279021	6279172	EM10E0593170-enhD	4.11934	0	0.0146316	0.194787	2.5753e-05	9.774	12.057	0	0	0	0	5.464	6.66	0	0	0	0
chr5	148996070	148996222	EM10E0811681-enhP	4.12885	0	0.0146627	0.192565	2.58505e-05	13.243	8.801	0	0	0	0	7.404	4.862	0	0	0	0
chr3	55780123	55780326	EM10E0730170-enhD	-4.25663	0	0.0146705	1.57136	2.59069e-05	0	0.22	7.862	6.27	22.673	4.732	0	0.122	9.802	6.372	17.573	4.351
chr4	136835014	136835223	EM10E0773516-enhP	4.68511	0	0.0147196	1.26466	2.60364e-05	19.3	48.481	0	0	2.716	0.385	10.79	26.78	0	0	2.105	0.354
chr11	120347496	120347668	EM10E0528949-prom	2.0378	0	0.0147241	4.97678	2.60873e-05	124.109	108.495	17.108	21.017	29.686	22.011	69.386	59.932	21.329	21.358	23.009	20.237
chr19	5838329	5838597	EM10E0670340-enhD	3.02047	0	0.0147357	4.18446	2.61507e-05	106.799	101.621	7.89	6.459	13.245	14.237	59.709	56.134	9.837	6.564	10.266	13.089
chr6	4602138	4602315	EM10E0812773-enhP	4.14214	0	0.0147993	0.195076	2.63066e-05	14.844	7.918	0	0	0	0	8.299	4.374	0	0	0	0
chr12	111668736	111668892	EM10E0549255-enhD	2.29587	0	0.014828	5.58033	2.64006e-05	239.672	167.801	16.624	62.991	33.896	27.966	133.994	92.692	20.726	64.012	26.272	25.711
chr2	94241290	94241444	EM10E0703469-prom	-4.24827	0	0.0148926	1.35421	2.66024e-05	0	0	15.739	1.719	8.292	12.144	0	0	19.622	1.747	6.427	11.165
chr3	108328386	108328718	EM10E0741125-enhD	4.14876	0	0.0148926	0.196501	2.65951e-05	15.559	7.591	0	0	0	0	8.699	4.193	0	0	0	0
chr12	102128348	102128632	EM10E0546228-enhP	-4.14331	0	0.014925	1.27704	2.67676e-05	0	0.017	17.052	2.51	8.244	5.584	0	0.009	21.259	2.551	6.39	5.134
chr19	5835943	5836286	EM10E0670336-enhD	2.96384	0	0.014925	4.54308	2.67905e-05	137.606	127.626	3.606	24.122	16.256	18.711	76.932	70.499	4.496	24.513	12.6	17.203
chr2	167543870	167544172	EM10E0719695-enhD	4.61854	0	0.014925	1.4412	2.67556e-05	34.991	37.147	0	0	0.771	2.887	19.563	20.52	0	0	0.598	2.654
chr2	167834958	167835121	EM10E0719943-enhP	4.20352	0	0.0149372	0.590323	2.68558e-05	11.07	19.03	0	0	0.979	0	6.189	10.512	0	0	0.759	0
chr15	97780154	97780353	EM10E0610803-enhD	4.13496	0	0.0149663	0.20378	2.70793e-05	8.019	15.221	0	0	0	0	4.483	8.408	0	0	0	0
chr2	152922285	152922458	EM10E0714273-enhD	4.16262	0	0.0149663	0.539336	2.71694e-05	18.068	14.118	0	0	0	0.496	10.101	7.799	0	0	0	0.456
chr4	147449361	147449546	EM10E0776833-enhD	-4.23727	0	0.0149663	1.30891	2.70741e-05	0	0	18.709	10.981	1.834	5.946	0	0	23.325	11.159	1.421	5.467
chr5	135744492	135744651	EM10E0806792-prom	4.11449	0	0.0149663	0.476335	2.70638e-05	12.466	13.391	0	0	0.655	0	6.969	7.397	0	0	0.508	0
chr6	4506902	4507052	EM10E0812736-enhP	4.5709	0	0.0149663	1.18851	2.71212e-05	26.943	42.631	0	0	0	2.898	15.063	23.549	0	0	0	2.664
chr8	119353420	119353738	EM10E0891282-enhD	-4.09	0	0.0149663	1.15485	2.7145e-05	0	0	10.288	6.885	9.266	1.747	0	0	12.826	6.997	7.182	1.606
chr11	3964558	3964714	EM10E0493028-enhP	4.13273	0	0.0150943	0.192142	2.74457e-05	14.588	7.957	0	0	0	0	8.156	4.395	0	0	0	0
chr12	109560200	109560474	EM10E0548462-enhD	-4.05932	0	0.0151866	1.21586	2.76578e-05	0	0	11.358	3.902	3.722	9.724	0	0	14.16	3.965	2.885	8.94
chr3	88502834	88503049	EM10E0735136-enhP	2.08002	0	0.0152342	5.06818	2.77888e-05	139.129	120.822	30.133	39.216	20.923	11.082	77.783	66.741	37.568	39.852	16.217	10.189
chr11	94958310	94958635	EM10E0516575-enhP	4.82145	0	0.0152482	2.11869	2.79029e-05	51.821	65.833	1.657	0	5.56	0.561	28.972	36.366	2.066	0	4.309	0.516
chr2	135835929	135836192	EM10E0711416-enhD	-3.95732	0	0.0152482	1.10636	2.78737e-05	0	0	5.461	6.969	5.21	5.121	0	0	6.808	7.082	4.038	4.708
chr11	79238061	79238233	EM10E0511761-enhD	4.22249	0	0.0152774	0.759982	2.80009e-05	15.657	17.637	0	0	1.444	0.094	8.753	9.743	0	0	1.119	0.086
chr11	102603956	102604114	EM10E0521147-enhP	4.36956	0	0.0153867	0.989458	2.83545e-05	24.649	28.189	0	0	0	1.936	13.781	15.571	0	0	0	1.78
chr12	73040348	73040528	EM10E0539228-enhD	4.24157	0	0.0153867	0.681983	2.83801e-05	15.455	15.283	0	1.443	0	0	8.64	8.442	0	1.466	0	0
chr5	30912699	30913041	EM10E0784377-enhP	4.16726	0	0.0153867	0.21776	2.83052e-05	6.891	18.705	0	0	0	0	3.853	10.332	0	0	0	0
chr5	107496024	107496373	EM10E0796885-enhP	-3.98767	0	0.0153867	1.13877	2.82582e-05	0	0	3.373	6.302	6.651	8.18	0	0	4.205	6.404	5.155	7.521
chr5	120511963	120512197	EM10E0801799-enhP	4.20838	0	0.0153944	0.211767	2.84392e-05	20.738	6.019	0	0	0	0	11.594	3.325	0	0	0	0
chr17	31904870	31905056	EM10E0639216-enhD	4.10655	0	0.0155469	0.185741	2.87662e-05	12.609	8.978	0	0	0	0	7.049	4.959	0	0	0	0
chr4	154636757	154637020	EM10E0779837-prom	4.32953	0	0.0155738	0.93677	2.88613e-05	24.519	24.986	0	0	0	1.714	13.708	13.802	0	0	0	1.576
chr1	180408402	180408598	EM10E0461938-enhD	4.13701	0	0.0156323	0.402228	2.90151e-05	11.473	15.994	0	0	0	0.274	6.414	8.835	0	0	0	0.252
chr7	45090655	45090859	EM10E0848144-enhP	4.74086	0	0.0156919	1.67831	2.91713e-05	50.777	34.764	0	0	2.663	2.196	28.388	19.203	0	0	2.064	2.019
chr1	74794004	74794294	EM10E0441807-enhD	5.08707	0	0.0157579	2.2182	2.93399e-05	69.906	74.858	7.326	0	0	3.007	39.083	41.351	9.134	0	0	2.765
chr2	167731355	167731539	EM10E0719866-enhD	4.11939	0	0.0157706	0.347318	2.94095e-05	11.906	13.428	0	0	0	0.204	6.656	7.417	0	0	0	0.188
chr18	36039369	36039595	EM10E0657596-enhD	4.49237	0	0.0159299	0.971737	2.9777e-05	27.678	15.685	0	0	3.08	0	15.474	8.664	0	0	2.387	0
chrX	36989795	36989997	EM10E0925411-enhP	-4.02957	0	0.0159299	1.22459	2.97992e-05	0	0.07	5.333	9.175	10.91	2.683	0	0.039	6.649	9.324	8.456	2.467
chr13	71960010	71960216	EM10E0565499-enhD	4.09096	0	0.0159664	0.18355	2.9914e-05	10.559	10.633	0	0	0	0	5.903	5.874	0	0	0	0
chr4	136248539	136248691	EM10E0773251-enhP	4.25026	0	0.0159771	0.332834	2.99806e-05	6.355	27.071	0	0	0	0.106	3.553	14.954	0	0	0	0.097
chr2	62047510	62047689	EM10E0697096-enhP	-4.20948	0	0.0160777	1.29502	3.02161e-05	0	0	10.198	1.707	16.907	7.12	0	0	12.714	1.735	13.104	6.546
chr11	4967568	4967913	EM10E0493493-enhD	-4.19064	0	0.0161278	1.21083	3.04029e-05	0	0	14.34	13.636	5.128	1.369	0	0	17.878	13.857	3.975	1.259
chr18	75325276	75325488	EM10E0666291-enhD	4.17409	0	0.0161278	0.221276	3.04729e-05	6.47	20.165	0	0	0	0	3.617	11.139	0	0	0	0
chr4	89282513	89282771	EM10E0760684-enhP	4.3176	0	0.0161278	1.23793	3.04107e-05	22.164	28.41	0.967	0.987	0	0.364	12.391	15.693	1.206	1.003	0	0.335
chr8	84201909	84202118	EM10E0883045-enhP	4.32247	0	0.0161278	3.41033	3.04978e-05	114.709	106.812	1.503	3.216	3.182	14.789	64.131	59.002	1.874	3.268	2.466	13.597
chr8	107403988	107404149	EM10E0888387-enhP	4.10125	0	0.0161867	0.183081	3.06563e-05	13.199	8.47	0	0	0	0	7.379	4.679	0	0	0	0
chr14	55823025	55823253	EM10E0582750-enhP	4.60105	0	0.0162402	1.13969	3.08049e-05	22.098	27.985	0	4.6	0	0	12.354	15.459	0	4.675	0	0
chr5	114378240	114378577	EM10E0799302-enhD	4.15172	0	0.0163057	0.212645	3.10638e-05	6.776	18.598	0	0	0	0	3.788	10.273	0	0	0	0
chr7	16403603	16403827	EM10E0842044-enhP	4.46857	0	0.0163057	1.32765	3.10715e-05	28.529	29.767	0	0	2.524	0.85	15.95	16.443	0	0	1.956	0.781
chr9	43262786	43262958	EM10E0902287-enhP	4.12446	0	0.0163057	0.20154	3.10612e-05	7.413	16.268	0	0	0	0	4.144	8.986	0	0	0	0
chr2	122126794	122127133	EM10E0708049-enhD	-4.06148	0	0.0163438	1.17467	3.12867e-05	0	0	4.678	15.109	2.995	6.221	0	0	5.832	15.354	2.321	5.719
chr6	58907044	58907350	EM10E0822353-prom	-4.19343	0	0.0163438	1.45594	3.12475e-05	0.164	0	3.211	5.79	17.852	10.25	0.092	0	4.003	5.884	13.837	9.424
chr8	82755037	82755370	EM10E0882497-enhD	4.21395	0	0.0163438	0.236906	3.12289e-05	5.883	23.581	0	0	0	0	3.289	13.026	0	0	0	0
chr5	140612186	140612371	EM10E0809011-enhD	3.72897	0	0.0163781	3.95018	3.14e-05	116.641	129.555	5.904	13.1	2.301	12.661	65.211	71.565	7.361	13.312	1.783	11.64
chr1	90208560	90208751	EM10E0445437-enhD	4.20764	0	0.016666	0.234752	3.2148e-05	5.866	23.43	0	0	0	0	3.28	12.943	0	0	0	0
chr11	94916148	94916354	EM10E0516528-enhD	4.53349	0	0.016666	1.33029	3.21342e-05	25.039	42.601	0	0	0.775	2.084	13.999	23.532	0	0	0.601	1.916
chr11	116100923	116101143	EM10E0526180-enhD	4.47685	0	0.016666	1.13421	3.21944e-05	26.22	36.936	0	0	0	2.708	14.659	20.403	0	0	0	2.49
chr19	4052103	4052270	EM10E0669307-enhD	4.61242	0	0.016666	1.14438	3.20503e-05	30.586	20.422	0	0	4.647	0	17.1	11.281	0	0	3.602	0
chr7	45082852	45083005	EM10E0848139-enhD	4.79048	0	0.016666	1.43088	3.20038e-05	49.041	37.762	0	0	0	5.314	27.418	20.859	0	0	0	4.886
chr6	108693021	108693345	EM10E0830777-enhD	4.07769	0	0.0166962	0.179537	3.23014e-05	10.22	10.795	0	0	0	0	5.714	5.963	0	0	0	0
chr6	84585120	84585412	EM10E0825266-enhD	4.57972	0	0.0167471	1.36765	3.24486e-05	28.435	30.409	0	0.523	4.13	0	15.897	16.798	0	0.531	3.201	0
chr1	22805759	22806009	EM10E0432986-prom	-4.29617	0	0.0167536	1.27554	3.25099e-05	0	0	1.536	17.311	18.996	3.585	0	0	1.915	17.592	14.723	3.296
chr6	56367422	56367660	EM10E0822072-enhD	-4.05328	0	0.0167712	1.137	3.25928e-05	0	0	9.22	12.194	4.416	2.176	0	0	11.495	12.392	3.423	2.001
chr18	61048499	61048832	EM10E0662584-enhD	4.51957	0	0.0167825	1.04717	3.26635e-05	18.692	31.05	3.19	0	0	0	10.45	17.152	3.977	0	0	0
chr2	27596226	27596573	EM10E0689298-enhD	4.07525	0	0.0168607	0.179287	3.28649e-05	9.887	11.145	0	0	0	0	5.528	6.156	0	0	0	0
chr7	142523666	142523861	EM10E0868924-enhD	4.29348	0	0.0168822	0.64869	3.30051e-05	8.599	29.133	0	0	1.08	0	4.807	16.093	0	0	0.837	0
chr8	95678368	95678656	EM10E0886611-enhP	-3.93905	0	0.0168822	1.09478	3.3005e-05	0	0	3.723	7.213	5.997	5.935	0	0	4.642	7.33	4.648	5.457
chr1	58713019	58713366	EM10E0438447-prom	4.35528	0	0.016891	1.35961	3.31783e-05	30.631	27.259	0.172	0.22	0.633	1.662	17.125	15.058	0.214	0.224	0.491	1.528
chr10	5921795	5922082	EM10E0466519-enhP	-4.04293	0	0.016891	1.18683	3.36998e-05	0	0	9.992	2.271	9.061	6.684	0	0	12.457	2.308	7.023	6.145
chr11	55415385	55415594	EM10E0503459-enhD	4.39007	0	0.016891	0.858992	3.3545e-05	25.733	13.14	0	0	2.355	0	14.387	7.258	0	0	1.825	0
chr11	79129970	79130310	EM10E0511700-enhD	4.09125	0	0.016891	0.188526	3.35349e-05	8.046	14.208	0	0	0	0	4.498	7.848	0	0	0	0
chr11	94866614	94866868	EM10E0516501-CTCF	4.7169	0	0.016891	1.8479	3.35916e-05	48.357	41.014	0	4.651	2.488	0	27.035	22.656	0	4.726	1.928	0
chr17	70965893	70966083	EM10E0647332-enhD	4.07336	0	0.016891	0.178936	3.3319e-05	9.72	11.318	0	0	0	0	5.434	6.252	0	0	0	0
chr19	5834270	5834610	EM10E0670331-enhD	2.73741	0	0.016891	4.69467	3.35226e-05	147.877	125.039	7.452	48.145	14.346	9.612	82.674	69.07	9.291	48.925	11.119	8.837
chr3	95658551	95658886	EM10E0737017-prom	1.57608	0	0.016891	5.44269	3.36145e-05	126.613	132.277	40.732	33.817	30.834	31.941	70.786	73.069	50.782	34.365	23.899	29.366
chr4	150009409	150009617	EM10E0778045-enhP	4.3329	0	0.016891	0.934631	3.31149e-05	31.467	19.137	0	0	0	1.729	17.592	10.571	0	0	0	1.59
chr5	140565893	140566226	EM10E0808967-enhP	4.64974	0	0.016891	1.89392	3.34224e-05	45.529	44.723	1.707	5.015	0.246	0	25.454	24.705	2.128	5.096	0.191	0
chr6	83702879	83703166	EM10E0825014-K4m3	4.07412	0	0.016891	0.176808	3.32229e-05	11.106	9.815	0	0	0	0	6.209	5.422	0	0	0	0
chr7	141009051	141009311	EM10E0868218-enhP	4.5464	0	0.016891	1.30811	3.31802e-05	32.93	24.704	0	4.112	0	0.351	18.41	13.646	0	4.179	0	0.323
chr7	142651255	142651576	EM10E0869019-enhD	5.64437	0	0.016891	2.04414	3.37102e-05	57.763	118.169	0	6.567	0	0.945	32.294	65.275	0	6.673	0	0.869
chr9	27308081	27308384	EM10E0899046-enhD	-3.92099	0	0.016891	1.08135	3.3604e-05	0	0	5.58	5.142	6.717	4.702	0	0	6.957	5.225	5.206	4.323
chr11	49086840	49087167	EM10E0501146-prom	4.1566	0	0.0169577	0.597712	3.38926e-05	13.836	15.954	0.961	0	0	0	7.735	8.813	1.198	0	0	0
chr15	77305632	77305791	EM10E0603964-enhP	4.42365	0	0.0170441	0.956268	3.41148e-05	25.952	17.598	2.698	0	0	0	14.509	9.721	3.364	0	0	0
chr4	97868713	97868870	EM10E0761560-enhD	4.37644	0	0.0171043	0.647253	3.4285e-05	34.872	7.111	0	0	1.073	0	19.496	3.928	0	0	0.832	0
chr8	94153018	94153179	EM10E0885885-enhP	-4.78107	0	0.0171078	2.24044	3.43448e-05	0.696	0	8.178	26.817	14.432	18.365	0.389	0	10.196	27.252	11.186	16.884
chr9	27308695	27308892	EM10E0899047-enhD	-4.17702	0	0.0171078	1.26418	3.43917e-05	0	0	1.494	6.384	15.114	12.353	0	0	1.863	6.487	11.715	11.357
chr16	30081745	30082024	EM10E0620201-enhD	-4.10751	0	0.0172867	1.14796	3.49404e-05	0	0	8.151	13.413	7.39	1.289	0	0	10.162	13.63	5.728	1.185
chr5	123136616	123136962	EM10E0803216-enhP	2.64187	0	0.0172867	4.51392	3.49498e-05	114.492	103.947	13.232	7.211	18.896	20.178	64.01	57.419	16.497	7.328	14.646	18.551
chr5	140620048	140620318	EM10E0809022-enhD	4.78496	0	0.0172867	2.29991	3.49524e-05	60.402	72.317	4.507	0	0.87	2.862	33.769	39.947	5.619	0	0.674	2.631
chr6	34598778	34598969	EM10E0816983-enhP	4.11982	0	0.0172867	0.50654	3.48411e-05	17.579	13.034	0	0	0	0.464	9.828	7.2	0	0	0	0.427
chr18	65028692	65029012	EM10E0663889-enhD	-4.06903	0	0.0172906	1.13583	3.50106e-05	0	0	3.179	15.879	7.898	2.692	0	0	3.963	16.136	6.122	2.475
chr14	31495704	31495920	EM10E0578829-enhP	4.0658	0	0.0173175	0.173382	3.52162e-05	11.448	9.378	0	0	0	0	6.4	5.18	0	0	0	0
chr2	143546478	143546780	EM10E0712169-enhP	-4.03106	0	0.0173175	1.3084	3.51877e-05	0	0.117	5.648	5.26	15.255	4.309	0	0.065	7.042	5.345	11.824	3.962
chr2	158379280	158379573	EM10E0716534-CTCF	-5.52503	0	0.0173175	2.99879	3.5162e-05	1.174	0	18.349	32.061	42.934	41.428	0.656	0	22.876	32.581	33.277	38.088
chr1	64615797	64616031	EM10E0440014-enhP	4.1037	0	0.0174162	0.362441	3.54993e-05	10.105	16.256	0	0	0	0.229	5.649	8.98	0	0	0	0.211
chr2	181142861	181143155	EM10E0723261-enhD	-3.9642	0	0.0174162	1.095	3.55184e-05	0	0	9.126	4.814	7.639	2.774	0	0	11.378	4.892	5.921	2.55
chr2	13579384	13579564	EM10E0686507-K4m3	4.6647	0	0.0174345	1.34622	3.56065e-05	42.329	35.46	0	0	0	4.532	23.665	19.588	0	0	0	4.167
chr4	136144598	136144948	EM10E0773170-enhP	2.47866	0	0.0174762	4.84954	3.57423e-05	147.637	113.378	10.003	36.251	12.682	23.497	82.54	62.629	12.471	36.839	9.83	21.603
chr16	43508057	43508214	EM10E0623810-prom	4.21219	0	0.0175162	0.741285	3.58751e-05	26.037	14.972	0	0	0	1.025	14.557	8.27	0	0	0	0.942
chrX	48345689	48345851	EM10E0925866-enhP	4.06375	0	0.0175194	0.459188	3.59326e-05	12.521	12.358	0	0	0.657	0	7	6.826	0	0	0.509	0
chr11	95517241	95517501	EM10E0516919-enhD	4.32132	0	0.0176008	0.982303	3.61509e-05	16.748	25.147	0	0	2.311	0.186	9.363	13.891	0	0	1.791	0.171
chr11	89022487	89022642	EM10E0515500-enhD	4.09103	0	0.0176436	0.177523	3.63222e-05	14.757	7.37	0	0	0	0	8.25	4.071	0	0	0	0
chr17	72920411	72920566	EM10E0647796-enhD	4.11927	0	0.0176436	0.184725	3.63414e-05	16.975	6.58	0	0	0	0	9.49	3.635	0	0	0	0
chr19	37088339	37088680	EM10E0677443-enhD	-3.97913	0	0.0177135	1.15662	3.65559e-05	0	0	9.872	3.27	4.519	8.474	0	0	12.308	3.323	3.503	7.791
chr3	65957831	65957990	EM10E0731579-prom	1.19732	0	0.0177135	5.97714	3.65884e-05	162.688	153.184	49.936	44.35	78.922	49.241	90.955	84.617	62.257	45.069	61.171	45.271
chr10	112270960	112271304	EM10E0488372-prom	-3.92496	0	0.0177204	1.10163	3.67058e-05	0	0	4.117	6.438	4.64	8.01	0	0	5.133	6.542	3.596	7.364
chr2	157340621	157340808	EM10E0715983-enhD	4.17996	0	0.0177204	0.483576	3.66874e-05	24.67	8.943	0	0	0	0.402	13.792	4.94	0	0	0	0.37
chr11	117107063	117107222	EM10E0526899-enhD	4.23952	0	0.0177446	0.572097	3.68076e-05	26.438	7.599	0	0	0.92	0	14.781	4.198	0	0	0.713	0
chr15	79209088	79209438	EM10E0604950-prom	4.88179	0	0.0178257	2.00705	3.70276e-05	56.355	58.445	2.807	0	0	4.96	31.507	32.284	3.5	0	0	4.56
chr4	25281109	25281373	EM10E0751683-enhP	-4.00335	0	0.017849	1.16182	3.71366e-05	0	0	14.017	4.166	3.552	6.057	0	0	17.476	4.234	2.753	5.569
chr9	107555056	107555211	EM10E0918371-enhP	2.59384	0	0.017849	4.72906	3.71799e-05	126.255	118.176	17.6	6.734	19.882	30.588	70.586	65.279	21.943	6.843	15.41	28.122
chr12	33957881	33958031	EM10E0534661-enhP	4.7071	0	0.0178913	1.77725	3.73322e-05	49.507	39.506	0	0	3.326	2.54	27.678	21.823	0	0	2.578	2.335
chr18	65505023	65505225	EM10E0664104-enhD	4.09471	0	0.0178913	0.411771	3.73722e-05	15.11	11.94	0	0	0	0.319	8.448	6.596	0	0	0	0.293
chr4	135300300	135300633	EM10E0772657-enhD	4.36432	0	0.017942	1.25944	3.75301e-05	26.129	29.622	0	0	1.145	1.547	14.608	16.363	0	0	0.887	1.422
chr5	32138512	32138779	EM10E0784852-enhD	4.45452	0	0.018003	1.15336	3.77101e-05	29.318	33.036	0	0	0	2.975	16.391	18.249	0	0	0	2.735
chr9	79717280	79717434	EM10E0913617-enhP	4.09637	0	0.0181926	0.17812	3.81602e-05	15.806	6.882	0	0	0	0	8.837	3.802	0	0	0	0
chr9	40575148	40575497	EM10E0901295-enhD	4.06148	0	0.0182713	0.169884	3.83785e-05	12.798	8.247	0	0	0	0	7.155	4.556	0	0	0	0
chr17	46624153	46624503	EM10E0642846-enhD	4.14924	0	0.0183292	0.738515	3.85533e-05	19.815	12.685	0	0	1.311	0.138	11.078	7.007	0	0	1.016	0.127
chr11	94936852	94937048	EM10E0516547-enhP	5.99332	0	0.0183467	2.69349	3.86437e-05	126.91	178.366	0	14.287	0.848	0.657	70.952	98.528	0	14.519	0.657	0.604
chr3	57574227	57574527	EM10E0730403-enhP	4.072	0	0.0184174	0.182855	3.88461e-05	7.599	14.658	0	0	0	0	4.248	8.097	0	0	0	0
chr2	93014143	93014303	EM10E0702932-enhD	4.68834	0	0.0184276	1.7628	3.89211e-05	30.837	60.693	0	1.177	1.788	0.989	17.24	33.526	0	1.196	1.386	0.909
chr15	84664655	84664865	EM10E0607546-enhD	4.06638	0	0.0184618	0.170513	3.90472e-05	13.578	7.784	0	0	0	0	7.591	4.3	0	0	0	0
chr11	96966855	96967204	EM10E0517832-enhP	4.10172	0	0.0184846	0.520654	3.92001e-05	10.152	17.209	0	0	0.826	0	5.676	9.506	0	0	0.64	0
chr2	70566518	70566861	EM10E0698286-enhD	-4.11471	0	0.0184846	1.19683	3.92567e-05	0	0	1.658	17.471	6.496	7.173	0	0	2.067	17.754	5.035	6.595
chr5	66745374	66745526	EM10E0790269-enhP	-4.31708	0	0.0184846	1.25206	3.92223e-05	0	0	3.937	17.887	21.062	0.989	0	0	4.908	18.177	16.325	0.909
chr11	63135302	63135452	EM10E0506012-enhD	4.84649	0	0.0185053	1.75479	3.93545e-05	57.517	34.183	0	8.452	0.266	0.268	32.156	18.882	0	8.589	0.206	0.246
chr13	104025657	104025958	EM10E0570997-enhD	4.14795	0	0.0185472	0.191661	3.9598e-05	19.947	5.728	0	0	0	0	11.152	3.164	0	0	0	0
chr16	45740949	45741263	EM10E0624517-enhP	-3.97862	0	0.0185472	1.09078	3.97176e-05	0	0	7.243	5.01	11.071	2.213	0	0	9.03	5.091	8.581	2.035
chr2	33644271	33644466	EM10E0692438-enhD	4.80527	0	0.0185472	1.48279	3.95922e-05	45.314	43.652	0	0	0	6.261	25.334	24.113	0	0	0	5.756
chr2	93458975	93459325	EM10E0703202-enhD	4.39278	0	0.0185472	1.18002	3.97221e-05	22.288	37.369	0	0	0.355	2.131	12.461	20.642	0	0	0.275	1.959
chr2	167540110	167540409	EM10E0719686-enhD	4.76601	0	0.0185472	1.82641	3.98504e-05	42.94	51.013	0	0	5.999	1.463	24.007	28.179	0	0	4.65	1.345
chr2	167688869	167689219	EM10E0719821-prom	2.53051	0	0.0185472	4.45253	3.98998e-05	96.647	108.021	12.739	13.776	15.253	12.089	54.033	59.67	15.882	13.999	11.822	11.114
chr6	55214079	55214241	EM10E0821845-enhD	4.10479	0	0.0185472	0.19681	3.97237e-05	6.583	17.868	0	0	0	0	3.68	9.87	0	0	0	0
chr7	84211662	84211821	EM10E0855553-enhP	4.0759	0	0.0185472	0.185006	3.99293e-05	7.266	15.45	0	0	0	0	4.062	8.534	0	0	0	0
chr9	92542243	92542522	EM10E0915134-prom	4.69108	0	0.0185472	1.70481	3.97784e-05	44.924	37.685	0	0	5.642	1.116	25.116	20.817	0	0	4.373	1.026
chr1	170934416	170934760	EM10E0459487-enhP	4.01703	0	0.018607	0.235979	4.01664e-05	9.21	12.619	0.101	0	0	0	5.149	6.971	0.126	0	0	0
chr11	4291659	4292008	EM10E0493222-enhD	4.01816	0	0.018607	0.229262	4.01613e-05	12.72	8.672	0	0	0.114	0	7.111	4.79	0	0	0.088	0
chr17	87508968	87509168	EM10E0651711-enhD	-3.94201	0	0.0186267	1.15799	4.03714e-05	0	0.047	5.237	12.474	4.09	4.239	0	0.026	6.529	12.676	3.17	3.897
chr18	34884910	34885215	EM10E0657029-enhD	4.44838	0	0.0186267	1.14832	4.02864e-05	16.05	46.735	0	0.868	0	1.091	8.973	25.816	0	0.882	0	1.003
chr8	120995570	120995749	EM10E0892399-enhD	4.04272	0	0.0186267	0.169725	4.0349e-05	8.979	11.763	0	0	0	0	5.02	6.498	0	0	0	0
chr7	57509084	57509361	EM10E0850057-prom	-4.09154	0	0.0187399	1.2231	4.06713e-05	0	0	11.451	10.293	1.625	7.972	0	0	14.276	10.46	1.26	7.329
chr16	91228962	91229303	EM10E0628762-enhD	-4.01807	0	0.0187746	1.12788	4.08011e-05	0	0	4.212	16.887	3.55	4.21	0	0	5.251	17.161	2.752	3.871
chr17	79544234	79544489	EM10E0648971-enhD	4.07168	0	0.018781	0.170931	4.08697e-05	14.682	7.195	0	0	0	0	8.208	3.974	0	0	0	0
chr18	75368799	75369021	EM10E0666327-prom	2.34933	0	0.0187987	4.63895	4.09628e-05	115.876	96.515	15.411	11.628	25.007	14.939	64.783	53.314	19.213	11.816	19.382	13.735
chr8	84201548	84201896	EM10E0883044-enhP	2.83108	0	0.018937	4.71672	4.13194e-05	125.847	155.985	6.334	16.343	20.189	24.68	70.358	86.165	7.897	16.608	15.648	22.69
chr10	29147631	29147825	EM10E0471004-enhD	-4.52274	0	0.0192526	2.1081	4.212e-05	0	0.546	12.7	9.842	11.108	27.288	0	0.302	15.834	10.002	8.61	25.088
chr2	167777846	167778194	EM10E0719905-enhP	4.46797	0	0.0192526	1.81499	4.21166e-05	40.513	39.336	2.15	0	2.523	0.54	22.65	21.729	2.68	0	1.956	0.496
chr11	55405965	55406306	EM10E0503454-enhD	4.17055	0	0.0194238	1.0114	4.25511e-05	19.964	22.835	1.433	0	0	0.543	11.161	12.614	1.787	0	0	0.499
chr12	112151604	112151947	EM10E0549519-enhD	4.24786	0	0.019449	1.00519	4.26944e-05	26.595	15.807	0	0	1.862	0.399	14.869	8.732	0	0	1.443	0.367
chr16	85108567	85108779	EM10E0627674-enhD	-3.96672	0	0.019449	1.08938	4.27761e-05	0	0	3.176	13.449	5.354	3.936	0	0	3.96	13.667	4.15	3.619
chr7	28378755	28378979	EM10E0844692-prom	2.08264	0	0.019449	5.49364	4.27635e-05	161.947	186.038	14.138	68.44	28.99	32.772	90.54	102.766	17.626	69.549	22.47	30.13
chr9	75683874	75684216	EM10E0912866-prom	-4.2777	0	0.0195355	1.69563	4.3023e-05	0	0.331	3.733	14.813	18.177	7.736	0	0.183	4.654	15.053	14.089	7.112
chr10	75882514	75882698	EM10E0479461-enhD	4.05663	0	0.0195387	0.166448	4.30871e-05	14.111	7.348	0	0	0	0	7.889	4.059	0	0	0	0
chr16	15195357	15195703	EM10E0616594-enhD	4.02668	0	0.0195749	0.161988	4.32237e-05	10.151	10.068	0	0	0	0	5.675	5.561	0	0	0	0
chr5	22345315	22345571	EM10E0782536-enhP	-3.9754	0	0.0196951	1.10411	4.36512e-05	0	0	12.39	3.938	7.708	2.515	0	0	15.447	4.002	5.974	2.312
chr7	78882350	78882698	EM10E0853525-enhD	-4.11192	0	0.0196951	1.22952	4.35472e-05	0	0	3.21	2.575	19.023	10.208	0	0	4.002	2.617	14.744	9.385
chr7	101393898	101394127	EM10E0858835-enhP	4.42661	0	0.0196951	1.34633	4.36611e-05	34.756	27.914	0.828	0	0	2.414	19.431	15.419	1.032	0	0	2.219
chr1	25228328	25228574	EM10E0433281-enhP	-4.07293	0	0.0197244	1.1768	4.39499e-05	0	0	1.804	5.588	17.088	7.264	0	0	2.249	5.679	13.245	6.678
chr2	167789400	167789726	EM10E0719912-enhD	4.55146	0	0.0197244	1.50408	4.39082e-05	30.317	40.351	3.075	0	0	1.16	16.949	22.289	3.834	0	0	1.066
chr6	72389674	72390021	EM10E0823797-prom	4.7365	0	0.0197244	1.80969	4.39556e-05	41.71	52.36	4.197	0	0	2.041	23.319	28.923	5.233	0	0	1.876
chr8	121084133	121084475	EM10E0892445-prom	4.28289	0	0.0197244	0.985525	4.38781e-05	24.707	16.191	0	0	2.386	0.212	13.813	8.944	0	0	1.849	0.195
chr16	38536828	38536979	EM10E0623276-enhD	-4.25567	0	0.0197494	1.25728	4.41262e-05	0	0	3.699	38.911	3.832	3.234	0	0	4.612	39.542	2.97	2.973
chr17	31850391	31850740	EM10E0639164-enhD	4.61825	0	0.0197494	1.65154	4.41227e-05	42.611	31.82	0	1.24	5.19	0	23.823	17.577	0	1.26	4.023	0
chr3	116941226	116941430	EM10E0742152-enhD	-4.2786	0	0.0197607	1.29025	4.42089e-05	0	0	31.489	11.78	2.934	1.776	0	0	39.259	11.971	2.274	1.633
chr1	163315108	163315329	EM10E0457419-enhP	4.23951	0	0.0197671	0.774771	4.47984e-05	16.049	16.402	0	2.073	0	0	8.973	9.06	0	2.107	0	0
chr11	53770293	53770642	EM10E0502751-prom	3.05626	0	0.0197671	3.95942	4.45895e-05	94.898	86.606	11.804	6.594	6.632	9.326	53.055	47.84	14.717	6.701	5.14	8.574
chr11	94928047	94928241	EM10E0516534-enhD	4.51793	0	0.0197671	1.2185	4.45805e-05	42.042	26.188	0	0	0	3.513	23.505	14.466	0	0	0	3.23
chr15	78542284	78542444	EM10E0604512-enhD	-4.00449	0	0.0197671	1.08935	4.46293e-05	0	0	3.803	13.397	8.245	2.046	0	0	4.741	13.614	6.391	1.881
chr15	102004270	102004539	EM10E0613034-prom	4.02564	0	0.0197671	0.159777	4.4463e-05	11.261	8.983	0	0	0	0	6.296	4.962	0	0	0	0
chr2	70565004	70565284	EM10E0698283-enhP	-4.06099	0	0.0197671	1.22491	4.46851e-05	0	0	10.634	1.727	7.617	11.125	0	0	13.258	1.755	5.904	10.228
chr2	122147884	122148124	EM10E0708059-enhP	3.12477	0	0.0197671	4.34207	4.47953e-05	116.957	132.3	11.928	25.818	3.917	10.576	65.388	73.081	14.871	26.236	3.036	9.723
chr6	42323813	42324041	EM10E0818750-enhP	-3.936	0	0.0197671	1.09856	4.44197e-05	0	0	8.465	2.836	8.674	4.542	0	0	10.554	2.882	6.723	4.176
chr7	142660936	142661248	EM10E0869036-enhP	5.20915	0	0.0197671	2.34364	4.44939e-05	74.549	93.344	13.507	0	0	1.987	41.678	51.562	16.84	0	0	1.827
chr9	66722675	66722900	EM10E0910358-enhD	4.0308	0	0.0197671	0.238263	4.44062e-05	10.732	11.065	0	0	0	0.095	6	6.112	0	0	0	0.087
chr3	142497220	142497455	EM10E0746563-enhP	4.45674	0	0.01977	1.1097	4.48624e-05	43.306	20.356	0	0	0	2.672	24.211	11.244	0	0	0	2.457
chr18	23753890	23754071	EM10E0655337-enhP	4.01946	0	0.0198119	0.159883	4.50151e-05	9.926	10.202	0	0	0	0	5.549	5.635	0	0	0	0
chr1	164440282	164440630	EM10E0457684-K4m3	-4.07714	0	0.0198545	1.17996	4.52589e-05	0	0	1.619	16.05	5.836	8.234	0	0	2.018	16.31	4.523	7.57
chr17	28766309	28766484	EM10E0637507-enhD	4.01841	0	0.0198545	0.171534	4.52852e-05	10.112	10.215	0	0	0	0.015	5.653	5.643	0	0	0	0.014
chr6	34708614	34708964	EM10E0817033-enhP	4.22833	0	0.0198545	0.752593	4.51947e-05	13.534	19.24	0	0	1.869	0	7.567	10.628	0	0	1.449	0
chr11	63132518	63132801	EM10E0506008-prom	3.72998	0	0.0199216	3.70736	4.55542e-05	95.95	116.925	10.873	5.559	3.995	4.579	53.643	64.588	13.556	5.649	3.096	4.21
chr3	51209870	51210213	EM10E0728765-enhD	4.02709	0	0.0199216	0.230406	4.55041e-05	15.443	7.08	0	0.119	0	0	8.634	3.911	0	0.121	0	0
chr4	102573456	102573656	EM10E0762691-enhD	4.00047	0	0.0199825	0.222705	4.57516e-05	8.23	13.331	0	0	0.1	0	4.601	7.364	0	0	0.078	0
chr2	66408431	66408777	EM10E0697619-enhP	-4.02482	0	0.0199935	1.10487	4.58621e-05	0	0	3.431	7.52	16.122	2.21	0	0	4.278	7.642	12.496	2.032
chr7	18923825	18923981	EM10E0842485-enhP	-3.93975	0	0.0199935	1.11397	4.58932e-05	0	0	5.755	9.008	2.516	7.723	0	0	7.175	9.154	1.95	7.1
chr9	64591439	64591664	EM10E0909442-enhD	-3.97939	0	0.0201085	1.14845	4.62156e-05	0	0	14.585	4.345	2.976	6.201	0	0	18.184	4.415	2.307	5.701
chr11	77521170	77521452	EM10E0510867-enhD	4.01358	0	0.0201448	0.15759	4.65605e-05	10.07	9.956	0	0	0	0	5.63	5.5	0	0	0	0
chr14	64099444	64099602	EM10E0584778-enhD	-3.92584	0	0.0201448	1.08004	4.69087e-05	0	0	11.079	6.671	3.62	3.244	0	0	13.813	6.779	2.806	2.982
chr5	30577981	30578267	EM10E0784210-enhP	-3.86818	0	0.0201448	1.0468	4.6641e-05	0	0	7.359	4.486	5.83	3.997	0	0	9.175	4.559	4.519	3.675
chr5	140607846	140608074	EM10E0808999-enhP	5.27322	0	0.0201448	2.76826	4.69437e-05	112.47	116.288	0	0	8.139	12.086	62.879	64.236	0	0	6.308	11.112
chr5	147425798	147425980	EM10E0811071-enhP	-4.24712	0	0.0201448	1.23638	4.64424e-05	0	0	1.617	27.136	11.56	2.978	0	0	2.016	27.576	8.96	2.738
chr6	37421213	37421472	EM10E0817549-enhD	4.22976	0	0.0201448	0.72699	4.66511e-05	21.347	11.476	0	0	1.755	0	11.935	6.339	0	0	1.36	0
chr7	45019194	45019539	EM10E0848097-enhP	4.91267	0	0.0201448	2.26563	4.69417e-05	69.053	67.41	0	0	5.97	5.304	38.606	37.237	0	0	4.627	4.876
chr7	142660610	142660854	EM10E0869035-enhP	5.50574	0	0.0201448	1.86997	4.69324e-05	57.258	104.068	0	0	0	10.831	32.011	57.486	0	0	0	9.958
chr8	48554841	48555068	EM10E0877777-enhP	4.03794	0	0.0201448	0.160587	4.68952e-05	13.651	7.408	0	0	0	0	7.632	4.092	0	0	0	0
chr9	32720426	32720713	EM10E0900143-enhD	4.01796	0	0.0201448	0.599881	4.65022e-05	17.488	10.939	0	0	0.765	0.168	9.777	6.043	0	0	0.593	0.154
chr9	107709120	107709363	EM10E0918541-enhP	4.8423	0	0.0201448	2.89459	4.68132e-05	95.113	108.538	0	1.739	9.571	4.66	53.175	59.955	0	1.767	7.418	4.284
chr12	99217232	99217577	EM10E0545264-enhD	-3.89055	0	0.0201695	1.03844	4.70599e-05	0	0	5.32	6.095	8.296	2.691	0	0	6.633	6.194	6.43	2.474
chr7	81213430	81213590	EM10E0854753-prom	4.67567	0	0.020242	1.38781	4.7288e-05	46.243	33.887	0	0	0	5.232	25.853	18.719	0	0	0	4.81
chr11	75461853	75462071	EM10E0509835-enhP	2.6512	0	0.0202625	4.57021	4.75127e-05	124.099	106.41	7.893	8.478	30.164	20.443	69.381	58.78	9.841	8.615	23.38	18.795
chr7	45706487	45706647	EM10E0848601-enhP	1.22419	0	0.0202625	6.11287	4.74023e-05	179.878	177.914	33.727	72.904	90.512	53.059	100.565	98.278	42.049	74.086	70.154	48.782
chr8	41072400	41072589	EM10E0876464-enhD	4.01013	0	0.0202625	0.157188	4.75035e-05	9.629	10.393	0	0	0	0	5.383	5.741	0	0	0	0
chr4	124882068	124882325	EM10E0768087-enhP	-3.881	0	0.0204144	1.20079	4.79283e-05	0	0.092	4.153	5.805	7.686	6.943	0	0.051	5.178	5.899	5.957	6.383
chr11	76558744	76558965	EM10E0510482-enhD	-4.1916	0	0.0205492	1.30739	4.83045e-05	0	0	24.914	1.567	6.852	8.037	0	0	31.061	1.592	5.311	7.389
chr12	112830223	112830479	EM10E0549875-enhP	-4.00917	0	0.020568	1.44	4.85826e-05	0	0.239	10.208	10.422	5.924	4.654	0	0.132	12.727	10.591	4.592	4.279
chr17	34861819	34862035	EM10E0640282-enhP	4.95121	0	0.020568	2.25512	4.85881e-05	63.751	74.519	0	0	8.581	3.379	35.642	41.164	0	0	6.651	3.107
chr2	32721781	32721993	EM10E0691935-enhP	4.29764	0	0.020568	1.00745	4.84708e-05	28.413	23.409	0	0	0	2.24	15.885	12.931	0	0	0	2.059
chr9	100469790	100470008	EM10E0916531-enhD	4.08981	0	0.020568	0.173453	4.85792e-05	18.042	5.867	0	0	0	0	10.087	3.241	0	0	0	0
chr10	61273481	61273635	EM10E0476195-prom	4.20228	0	0.020575	0.750957	4.87466e-05	18.415	15.279	1.684	0	0	0	10.295	8.44	2.1	0	0	0
chr11	117418216	117418483	EM10E0527192-enhD	4.14831	0	0.020575	0.762161	4.90197e-05	13.168	28.758	0	0	0.075	0.985	7.362	15.886	0	0	0.058	0.906
chr19	34573678	34573996	EM10E0676962-enhD	4.05484	0	0.020575	0.164048	4.89211e-05	15.576	6.562	0	0	0	0	8.708	3.625	0	0	0	0
chr2	167596936	167597104	EM10E0719742-enhD	4.55935	0	0.020575	1.55887	4.88123e-05	30.955	42.956	0	0	1.795	2.491	17.306	23.728	0	0	1.391	2.29
chr3	87150969	87151273	EM10E0734439-enhD	4.08958	0	0.020575	0.621266	4.89398e-05	19.509	14.697	0	0	0	0.75	10.907	8.118	0	0	0	0.69
chr3	87935784	87936060	EM10E0734717-CTCF	-3.98296	0	0.020575	1.1942	4.90235e-05	0	0.068	12.035	9.666	5.39	1.915	0	0.038	15.004	9.823	4.178	1.761
chr4	88760478	88760711	EM10E0760547-CTCF	4.76061	0	0.020575	2.43288	4.89225e-05	62.449	79.009	0	4.589	6.432	0.507	34.914	43.644	0	4.663	4.985	0.466
chr1	135763615	135763810	EM10E0452329-enhD	4.16334	0	0.0206014	0.927202	4.91691e-05	26.788	17.176	0	0	0.239	1.403	14.976	9.488	0	0	0.185	1.29
chr11	103941321	103941655	EM10E0521801-enhD	-4.02933	0	0.0206014	1.18573	4.92192e-05	0	0	14.245	1.86	7.434	6.7	0	0	17.76	1.89	5.762	6.16
chr2	75609572	75609803	EM10E0700105-enhD	4.01668	0	0.0206014	0.15504	4.92664e-05	12.344	8.014	0	0	0	0	6.901	4.427	0	0	0	0
chr10	59951763	59952113	EM10E0475563-prom	1.374	0	0.0210056	5.77699	5.04591e-05	145.694	157.207	39.357	39.277	72.973	35.801	81.454	86.84	49.068	39.914	56.56	32.915
chr11	118428725	118428933	EM10E0527861-enhP	4.17039	0	0.0210056	0.706298	5.067e-05	14.767	15.581	0	0	1.705	0	8.256	8.607	0	0	1.322	0
chr12	109411760	109412054	EM10E0548349-enhD	4.37282	0	0.0210056	1.25029	5.06311e-05	19.831	37.132	0	0	1.787	0.986	11.087	20.511	0	0	1.385	0.907
chr13	49348577	49348905	EM10E0560310-enhD	4.00147	0	0.0210056	0.363694	5.07655e-05	15.502	8.222	0	0	0.433	0	8.667	4.542	0	0	0.336	0
chr17	28360663	28360862	EM10E0637269-enhD	4.02478	0	0.0210056	0.474408	5.06206e-05	13.319	11.268	0	0	0.769	0	7.446	6.224	0	0	0.596	0
chr3	95659439	95659712	EM10E0737019-enhP	1.62032	0	0.0210056	5.54491	5.05292e-05	156.868	131.164	27.805	70.74	27.904	30.792	87.701	72.454	34.666	71.887	21.628	28.31
chr7	100461985	100462149	EM10E0858335-enhD	4.26819	0	0.0210056	0.831326	5.04717e-05	14.795	20.178	0	0	2.379	0	8.272	11.146	0	0	1.844	0
chr8	122550367	122550639	EM10E0893266-enhP	4.22468	0	0.0210056	1.10674	5.04988e-05	25.625	20.574	1.925	0	0	0.572	14.326	11.365	2.4	0	0	0.526
chr9	44482199	44482473	EM10E0902819-enhP	4.0521	0	0.0210056	0.428959	5.07829e-05	16.442	11.063	0	0	0	0.372	9.192	6.111	0	0	0	0.342
chr4	46185907	46186257	EM10E0754743-enhD	3.99948	0	0.0210154	0.151822	5.08678e-05	10.586	9.233	0	0	0	0	5.918	5.1	0	0	0	0
chr10	59950482	59950659	EM10E0475559-enhP	3.38499	0	0.0210297	4.74958	5.10859e-05	160.921	200.294	18.033	14.038	4.309	31.864	89.967	110.64	22.482	14.266	3.34	29.295
chr14	63801863	63802040	EM10E0584700-CTCF	-4.12816	0	0.0210297	1.18492	5.10701e-05	0	0	18.23	3.452	12.977	1.486	0	0	22.728	3.508	10.058	1.366
chr3	68683615	68683946	EM10E0732000-enhD	4.04327	0	0.0210297	0.160515	5.09897e-05	15.186	6.632	0	0	0	0	8.49	3.663	0	0	0	0
chr11	101641326	101641595	EM10E0520502-enhP	1.48862	0	0.0210382	5.99432	5.12289e-05	171.366	198.205	27.198	56.309	73.196	60.286	95.806	109.486	33.909	57.222	56.733	55.426
chr5	113799712	113800016	EM10E0798985-enhP	5.36006	0	0.0210382	2.20833	5.11794e-05	71.923	97.947	0	0	0.686	16.028	40.21	54.105	0	0	0.532	14.736
chr17	28510805	28511079	EM10E0637364-enhD	4.71351	0	0.0211507	2.21344	5.15645e-05	59.196	61.393	0	1.226	0.793	8.157	33.095	33.913	0	1.246	0.615	7.499
chr18	61045980	61046327	EM10E0662579-enhP	4.63792	0	0.0211705	1.69911	5.17326e-05	28.861	58.027	0.431	2.348	0	1.345	16.135	32.054	0.537	2.386	0	1.237
chr2	167775313	167775658	EM10E0719900-enhP	4.69325	0	0.0211705	1.62661	5.17359e-05	35.591	48.786	0	0	0.81	4.837	19.898	26.949	0	0	0.628	4.447
chr5	108367824	108367986	EM10E0797153-prom	-4.54613	0	0.0211784	2.19748	5.18168e-05	0	0.741	15.547	22.377	11.222	12.008	0	0.409	19.383	22.74	8.698	11.04
chr18	25554410	25554590	EM10E0655822-enhD	-4.01291	0	0.0212946	1.09323	5.2163e-05	0	0	3.214	16.972	7.292	2.176	0	0	4.007	17.247	5.652	2.001
chr11	98052721	98053068	EM10E0518632-enhP	2.76863	0	0.0213004	4.3105	5.22391e-05	106.535	99.71	7.416	7.747	26.637	11.019	59.561	55.079	9.246	7.873	20.646	10.131
chr12	111443468	111443815	EM10E0549145-enhP	4.57822	0	0.0214332	1.69793	5.27829e-05	37.946	40.834	0	0	4.217	1.732	21.215	22.556	0	0	3.269	1.592
chr5	123138205	123138533	EM10E0803220-enhP	2.21059	0	0.0214332	5.00375	5.28143e-05	128.868	126.002	11.419	14.638	44.037	29.244	72.047	69.602	14.237	14.875	34.132	26.886
chr6	129237741	129237893	EM10E0836449-prom	4.75294	0	0.0214332	1.48164	5.27912e-05	42.983	43.248	0	0	0	6.655	24.031	23.89	0	0	0	6.118
chr9	32704442	32704728	EM10E0900115-enhD	4.045	0	0.0214332	0.522568	5.26677e-05	11.942	13.671	0	0	0.93	0	6.676	7.552	0	0	0.721	0
chr12	110497591	110497744	EM10E0548672-enhD	4.0012	0	0.0214604	0.39325	5.30687e-05	15.707	8.39	0	0	0.522	0	8.781	4.635	0	0	0.405	0
chr13	46514491	46514834	EM10E0559427-enhD	-3.8463	0	0.0214604	1.03059	5.29648e-05	0	0	4.188	4.527	7.931	4.748	0	0	5.221	4.6	6.147	4.365
chr2	167539060	167539269	EM10E0719684-enhP	4.4691	0	0.0214604	2.11019	5.30497e-05	51.836	45.821	0	1.73	5.272	0.989	28.98	25.311	0	1.758	4.086	0.909
chr15	89463384	89463582	EM10E0609008-CTCF	-4.04693	0	0.0215515	1.16236	5.35549e-05	0	0	7.254	17.692	1.848	4.946	0	0	9.044	17.979	1.432	4.547
chr19	5837121	5837402	EM10E0670337-enhD	3.02254	0	0.0215515	4.48008	5.33782e-05	111.442	146.197	12.14	10.582	7.811	22.678	62.304	80.758	15.135	10.754	6.054	20.85
chr19	5840736	5841080	EM10E0670346-enhD	2.8553	0	0.0215515	4.89354	5.35816e-05	146.809	175.463	5.944	38.571	11.994	29.834	82.077	96.924	7.411	39.196	9.296	27.429
chr7	25763715	25764022	EM10E0844032-enhD	4.23197	0	0.0215515	0.809312	5.36073e-05	14.876	21.413	1.966	0	0	0	8.317	11.828	2.451	0	0	0
chrX	12996818	12996974	EM10E0924606-enhD	4.07949	0	0.0215515	0.169583	5.34976e-05	18.353	5.662	0	0	0	0	10.261	3.128	0	0	0	0
chr17	46031298	46031466	EM10E0642555-prom	3.20014	0	0.021653	3.87974	5.3923e-05	99.26	89.46	3.266	14.365	9.713	6.612	55.494	49.417	4.072	14.598	7.528	6.079
chr10	30200220	30200372	EM10E0471067-prom	3.98784	0	0.0217096	0.150415	5.41269e-05	9.125	10.645	0	0	0	0	5.102	5.88	0	0	0	0
chr6	134774001	134774349	EM10E0837021-enhD	-4.08216	0	0.0217672	1.16131	5.43338e-05	0	0	2.838	25.545	3.714	4.402	0	0	3.538	25.959	2.879	4.047
chr3	68720932	68721189	EM10E0732021-K4m3	-3.95716	0	0.0217736	1.12526	5.44133e-05	0	0	2.173	9.767	4.348	11.119	0	0	2.709	9.925	3.37	10.223
chr11	63132242	63132411	EM10E0506007-enhP	4.0321	0	0.0217991	3.1366	5.53459e-05	79.057	85.92	6.256	3.013	4.408	1.572	44.199	47.461	7.8	3.062	3.417	1.445
chr11	83078871	83079085	EM10E0512851-enhD	3.98487	0	0.0217991	0.146775	5.53648e-05	10.58	9.036	0	0	0	0	5.915	4.991	0	0	0	0
chr11	102632763	102633076	EM10E0521173-enhD	4.07638	0	0.0217991	0.577936	5.50848e-05	11.529	15.659	0	0	1.133	0	6.446	8.65	0	0	0.878	0
chr19	45302675	45302882	EM10E0680187-enhP	-4.00656	0	0.0217991	1.1449	5.51596e-05	0	0	20.793	4.649	3.427	3.396	0	0	25.923	4.724	2.656	3.122
chr2	33641599	33641896	EM10E0692431-enhP	5.24793	0	0.0217991	2.2584	5.47689e-05	64.603	100.921	9.404	0	0	2.132	36.118	55.748	11.724	0	0	1.96
chr2	167597867	167598072	EM10E0719744-enhD	4.11701	0	0.0217991	0.653008	5.50129e-05	11.93	26.655	0	0	0	0.785	6.67	14.724	0	0	0	0.722
chr3	41613299	41613637	EM10E0728410-enhD	-3.86838	0	0.0217991	1.03605	5.50129e-05	0	0	8.514	4.218	7.005	2.842	0	0	10.615	4.286	5.429	2.613
chr4	135080290	135080525	EM10E0772512-enhD	4.38358	0	0.0217991	1.11464	5.45948e-05	36.582	22.962	0	0	0	2.9	20.452	12.684	0	0	0	2.666
chr5	140616720	140617068	EM10E0809017-enhD	3.13783	0	0.0217991	4.18854	5.46086e-05	98.479	131.207	10.591	9.466	10.92	7.51	55.057	72.477	13.204	9.619	8.464	6.905
chr6	24657778	24657930	EM10E0814945-enhD	-4.50069	0	0.0217991	1.94149	5.51741e-05	0.508	0	16.603	22.409	4.784	10.538	0.284	0	20.7	22.772	3.708	9.688
chr8	84197990	84198327	EM10E0883035-enhP	2.34267	0	0.0217991	4.62425	5.53376e-05	120.107	94.184	22.968	15.909	21.25	7.938	67.149	52.026	28.635	16.167	16.47	7.298
chr8	124282347	124282509	EM10E0894302-enhD	4.09786	0	0.0217991	0.174386	5.52448e-05	19.962	5.292	0	0	0	0	11.16	2.923	0	0	0	0
chr9	27298802	27298965	EM10E0899032-enhP	-3.90518	0	0.0217991	1.08012	5.49624e-05	0	0	9.669	7.497	2.516	4.724	0	0	12.055	7.619	1.95	4.343
chr9	45471284	45471534	EM10E0903347-enhD	-3.8731	0	0.0217991	1.02253	5.48215e-05	0	0	3.83	8.228	7.662	2.769	0	0	4.775	8.361	5.939	2.546
chr11	55415023	55415361	EM10E0503458-enhD	4.57626	0	0.021808	1.58464	5.5451e-05	40.546	35.128	0	0	0.997	4.271	22.668	19.404	0	0	0.773	3.927
chr9	43737925	43738274	EM10E0902377-enhP	-3.85758	0	0.0218238	1.03099	5.55546e-05	0	0	2.887	7.951	6.27	4.89	0	0	3.599	8.08	4.86	4.496
chr19	5838772	5839024	EM10E0670341-enhD	2.57829	0	0.0219245	5.18983	5.58748e-05	205.833	131.841	33.071	18.709	12.555	36.393	115.076	72.828	41.231	19.012	9.731	33.459
chr12	27150999	27151343	EM10E0533198-enhD	-4.03703	0	0.0219859	1.12127	5.6095e-05	0	0	1.798	17.85	7.889	3.798	0	0	2.242	18.139	6.115	3.492
chr17	46026776	46027028	EM10E0642543-enhD	4.18092	0	0.022043	0.765251	5.6305e-05	29.806	13.16	0	0	0	1.171	16.664	7.269	0	0	0	1.077
chr15	97836220	97836482	EM10E0610861-enhD	4.0005	0	0.0220556	0.158512	5.64655e-05	7.388	13.565	0	0	0	0	4.13	7.493	0	0	0	0
chr7	79467701	79467905	EM10E0853760-enhP	4.01015	0	0.0220556	0.16274	5.64065e-05	7.027	14.501	0	0	0	0	3.929	8.01	0	0	0	0
chr5	113800296	113800641	EM10E0798986-prom	5.63057	0	0.0221246	2.33507	5.67064e-05	77.094	135.358	0	0	4.126	4.355	43.101	74.77	0	0	3.198	4.004
chr1	144248962	144249274	EM10E0453605-prom	3.97826	0	0.0221306	0.146163	5.67863e-05	9.622	9.912	0	0	0	0	5.379	5.475	0	0	0	0
chr19	9982871	9983097	EM10E0671880-enhP	1.5184	0	0.0221309	5.71046	5.69157e-05	152.427	153.491	21.648	65.649	43.135	48.605	85.218	84.787	26.989	66.713	33.433	44.687
chr7	142493533	142493877	EM10E0868896-enhD	4.15735	0	0.0221309	1.11349	5.68564e-05	17.971	30.236	0.362	0	0.38	1.209	10.047	16.702	0.451	0	0.295	1.112
chr4	84545618	84545781	EM10E0759879-enhD	4.13121	0	0.0221635	0.757566	5.70642e-05	15.644	24.622	0	0	0	1.152	8.746	13.601	0	0	0	1.059
chr6	31159292	31159638	EM10E0816239-enhD	-3.95481	0	0.0222176	1.098	5.7268e-05	0	0	15.971	3.576	6.087	2.621	0	0	19.912	3.634	4.718	2.41
chr4	43965063	43965313	EM10E0753922-enhD	3.9769	0	0.0222423	0.144879	5.73964e-05	10.076	9.412	0	0	0	0	5.633	5.199	0	0	0	0
chr11	117394299	117394483	EM10E0527169-enhD	3.97978	0	0.0223323	0.14439	5.76936e-05	10.961	8.628	0	0	0	0	6.128	4.766	0	0	0	0
chr2	13575257	13575417	EM10E0686500-enhP	4.83905	0	0.0224619	2.18717	5.80938e-05	70.85	54.746	0	0	4.545	5.936	39.61	30.241	0	0	3.523	5.457
chr1	191299608	191299824	EM10E0464717-enhD	3.97466	0	0.022481	0.143619	5.84254e-05	10.357	9.105	0	0	0	0	5.79	5.03	0	0	0	0
chr11	79714231	79714403	EM10E0511988-enhD	4.40341	0	0.022481	0.995107	5.84594e-05	15.005	28.469	0	0	3.506	0	8.389	15.726	0	0	2.717	0
chr17	35379956	35380137	EM10E0640672-enhP	4.76961	0	0.022481	2.08154	5.82763e-05	59.599	53.443	0	0	3.368	6.078	33.32	29.521	0	0	2.61	5.588
chr2	152636686	152637021	EM10E0714080-enhD	4.12638	0	0.022481	0.660738	5.84729e-05	11.776	17.844	0	0	1.489	0	6.584	9.857	0	0	1.154	0
chr4	133815101	133815429	EM10E0771701-enhP	4.1344	0	0.022481	0.788083	5.8601e-05	22.44	17.83	0	0	0	1.309	12.546	9.849	0	0	0	1.203
chr5	134747864	134748031	EM10E0806347-enhP	4.27147	0	0.022481	0.660243	5.85509e-05	31.118	7.179	0	1.341	0	0	17.397	3.966	0	1.363	0	0
chr7	140938917	140939247	EM10E0868162-enhD	3.99241	0	0.022481	0.146108	5.84499e-05	12.727	7.466	0	0	0	0	7.115	4.124	0	0	0	0
chr17	27122664	27122958	EM10E0636477-enhD	4.36014	0	0.0225422	1.09539	5.88261e-05	28.163	16.103	0	3.221	0.271	0	15.745	8.895	0	3.273	0.21	0
chr7	142659140	142659320	EM10E0869031-enhP	5.09707	0	0.0225781	3.36146	5.90512e-05	148.752	164.309	23.939	0	5.099	2.012	83.163	90.763	29.846	0	3.952	1.85
chr9	70229930	70230161	EM10E0911315-enhD	4.17971	0	0.0225781	0.811687	5.90268e-05	32.565	9.187	0	0	1.065	0.337	18.206	5.075	0	0	0.825	0.31
chr16	85802044	85802339	EM10E0627774-enhP	4.26472	0	0.022586	2.98058	5.92219e-05	73.41	92.368	1.454	3.573	2.645	4.548	41.042	51.023	1.813	3.631	2.05	4.181
chr3	68692956	68693238	EM10E0732007-enhP	4.00385	0	0.022586	0.160892	5.92421e-05	6.892	14.658	0	0	0	0	3.853	8.097	0	0	0	0
chr5	140619489	140619681	EM10E0809020-enhD	4.48659	0	0.022586	2.19448	5.9269e-05	58.378	46.873	3.195	0	4.284	0.838	32.638	25.892	3.983	0	3.32	0.77
chr13	58024064	58024412	EM10E0563021-enhP	-3.81139	0	0.0225901	1.013	5.94111e-05	0	0	3.984	6.057	4.982	5.513	0	0	4.967	6.155	3.861	5.069
chr2	167815176	167815432	EM10E0719926-enhD	4.67343	0	0.0225901	1.712	5.94078e-05	39.316	48.192	1.091	0	0	5.251	21.981	26.621	1.36	0	0	4.828
chr7	142658304	142658507	EM10E0869029-enhP	6.09404	0	0.0225942	2.32184	5.94875e-05	90.768	172.819	3.317	0.778	0	0.952	50.746	95.464	4.135	0.791	0	0.875
chr3	97994927	97995081	EM10E0738112-enhD	3.93437	0	0.0226893	0.24598	5.98216e-05	9.082	11.624	0	0	0.187	0	5.078	6.421	0	0	0.145	0
chr9	64017916	64018244	EM10E0909188-enhD	4.14338	0	0.0226893	1.07074	5.99362e-05	22.77	21.578	0	0.869	0	1.252	12.73	11.919	0	0.883	0	1.151
chrX	170019758	170019966	EM10E0932133-enhD	1.97251	0	0.0226893	5.50602	5.98866e-05	143.346	192.252	24.505	41.344	34.631	30.495	80.141	106.198	30.551	42.014	26.842	28.037
chr11	94881105	94881450	EM10E0516513-enhD	4.05723	0	0.0227521	3.19765	6.02047e-05	78.248	95.776	3.282	2.656	4.408	4.316	43.746	52.906	4.092	2.699	3.417	3.968
chr11	94937369	94937543	EM10E0516549-enhP	5.69461	0	0.0227521	2.92567	6.02343e-05	137.671	171.843	18.975	0	5.453	0	76.968	94.924	23.657	0	4.227	0
chr14	55824373	55824647	EM10E0582754-enhP	4.12282	0	0.0227626	0.676946	6.04274e-05	11.704	28.539	0	0	0	0.852	6.543	15.765	0	0	0	0.783
chr15	102143007	102143208	EM10E0613128-enhP	4.1889	0	0.0227626	0.747622	6.0389e-05	19.395	12.503	0	0	1.985	0	10.843	6.907	0	0	1.539	0
chr6	29737244	29737433	EM10E0815618-enhP	4.02129	0	0.0227626	0.551623	6.04609e-05	15.332	15.69	0	0	0	0.61	8.572	8.667	0	0	0	0.561
chr7	45093105	45093349	EM10E0848150-enhP	4.66371	0	0.0228284	1.57658	6.0702e-05	24.94	54.211	1.737	0	2.744	0	13.943	29.946	2.166	0	2.127	0
chr17	35425635	35425896	EM10E0640682-K4m3	2.87325	0	0.0228677	4.41034	6.08729e-05	140.662	90.314	7.758	12.934	11.807	18.443	78.641	49.889	9.672	13.144	9.151	16.956
chr7	97386198	97386349	EM10E0857053-enhD	3.99278	0	0.0228678	0.145342	6.09398e-05	13.382	7.066	0	0	0	0	7.482	3.903	0	0	0	0
chr6	134943823	134944077	EM10E0837132-enhD	3.98392	0	0.0228755	0.152675	6.10269e-05	7.423	13.167	0	0	0	0	4.15	7.273	0	0	0	0
chr4	106330599	106330926	EM10E0763468-enhD	3.97413	0	0.0229474	0.141428	6.12856e-05	11.603	8.038	0	0	0	0	6.487	4.44	0	0	0	0
chr17	31855250	31855409	EM10E0639170-enhP	5.05758	0	0.023088	2.63468	6.18626e-05	97.345	90.865	0	0	7.822	10.564	54.423	50.193	0	0	6.063	9.712
chr18	34861495	34861782	EM10E0657010-enhP	1.54352	0	0.023088	5.6163	6.17965e-05	149.782	145.676	20.818	67.591	48.196	31.683	83.739	80.47	25.955	68.687	37.356	29.129
chr8	84202148	84202468	EM10E0883046-enhP	4.00679	0	0.023088	3.45157	6.17797e-05	95.868	103.891	1.683	9.801	2.141	9.793	53.597	57.388	2.098	9.96	1.659	9.004
chr11	117964225	117964467	EM10E0527549-enhD	4.17853	0	0.0231494	3.19064	6.22955e-05	84.506	98.349	9.933	1.641	3.839	2.051	47.245	54.327	12.384	1.668	2.976	1.886
chr12	109547641	109547988	EM10E0548452-enhP	-4.21754	0	0.0231494	1.25373	6.22962e-05	0	0	1.409	33.792	4.958	6.882	0	0	1.757	34.34	3.843	6.327
chr3	89419557	89419903	EM10E0735675-enhP	4.67476	0	0.0231494	1.43697	6.22238e-05	37.699	44.05	0	0	0	6.142	21.077	24.333	0	0	0	5.647
chr4	135115516	135115694	EM10E0772523-enhD	3.94158	0	0.0231494	0.324395	6.22129e-05	13.067	8.826	0	0	0.374	0	7.305	4.875	0	0	0.29	0
chr2	21918287	21918625	EM10E0687709-enhD	-4.05799	0	0.0231567	1.20161	6.23834e-05	0	0	11.376	1.326	12.778	6.875	0	0	14.183	1.347	9.904	6.321
chr15	102250653	102250885	EM10E0613222-enhD	4.63108	0	0.0232264	1.40472	6.26387e-05	40.785	37.401	0	0	0	5.817	22.802	20.66	0	0	0	5.348
chr3	93520505	93520669	EM10E0736357-prom	4.027	0	0.0232548	0.153519	6.27829e-05	16.397	5.931	0	0	0	0	9.167	3.276	0	0	0	0
chr1	45318261	45318590	EM10E0436690-enhD	4.08672	0	0.0233036	0.701691	6.30503e-05	14.75	22.794	0	0	0	0.995	8.246	12.591	0	0	0	0.915
chr7	35066063	35066222	EM10E0846482-enhP	4.07677	0	0.0233036	0.702357	6.30502e-05	18.808	17.539	0	0	0	1.029	10.515	9.688	0	0	0	0.946
chr1	9299584	9299929	EM10E0431575-enhP	-3.93352	0	0.0233134	1.20515	6.31446e-05	0.134	0	6.751	10.522	7.654	2.108	0.075	0	8.417	10.693	5.932	1.938
chr17	47600047	47600288	EM10E0643369-enhD	4.38434	0	0.023327	1.73899	6.33535e-05	32.753	42.571	0.724	0	1.518	2.305	18.311	23.516	0.903	0	1.177	2.119
chr18	65036903	65037229	EM10E0663896-enhD	-3.8439	0	0.023327	1.01893	6.33851e-05	0	0	3.09	5.154	9.882	4.214	0	0	3.852	5.238	7.659	3.874
chr8	45358111	45358312	EM10E0876816-enhD	3.93768	0	0.023327	0.255524	6.33174e-05	7.958	13.546	0	0	0.199	0	4.449	7.483	0	0	0.154	0
chr8	88288652	88288850	EM10E0884450-enhP	4.53268	0	0.0233372	1.22269	6.34806e-05	23.885	30.631	5.441	0	0	0.014	13.353	16.92	6.784	0	0	0.013
chr16	35939441	35939598	EM10E0622597-enhP	4.62068	0	0.0233645	1.3989	6.3623e-05	38.76	38.87	0	0	0	5.742	21.67	21.471	0	0	0	5.279
chr18	89768964	89769168	EM10E0668902-enhP	-3.81631	0	0.023391	1.03132	6.38991e-05	0	0	7.481	3.869	4.173	5.919	0	0	9.327	3.932	3.234	5.442
chr19	5839059	5839239	EM10E0670342-enhD	4.96827	0	0.023391	2.70556	6.38644e-05	86.461	105.204	0	0.849	2.587	13.937	48.338	58.114	0	0.863	2.005	12.813
chr8	12703636	12703942	EM10E0871615-enhD	-4.03553	0	0.023391	1.1017	6.38921e-05	0	0	12.533	10.815	6.231	0.912	0	0	15.625	10.99	4.83	0.838
chr6	72371183	72371529	EM10E0823771-enhP	4.0939	0	0.0235192	0.604168	6.43177e-05	9.659	19.795	0	0	1.217	0	5.4	10.935	0	0	0.943	0
chr1	132153662	132153990	EM10E0450365-enhD	-3.83483	0	0.0235685	1.19833	6.47268e-05	0	0.122	6.979	4.936	7.881	4.442	0	0.067	8.701	5.016	6.108	4.084
chr3	66221246	66221579	EM10E0731642-enhP	4.03222	0	0.0235685	0.539095	6.45953e-05	10.396	15.893	0	0	1.012	0	5.812	8.779	0	0	0.784	0
chr8	127589345	127589622	EM10E0895739-K4m3	-3.88642	0	0.0235685	1.0863	6.46851e-05	0	0	10.659	2.353	5.611	6.257	0	0	13.289	2.391	4.349	5.753
chr9	64017387	64017592	EM10E0909187-enhD	3.99159	0	0.0235685	0.144049	6.45568e-05	14.06	6.675	0	0	0	0	7.861	3.687	0	0	0	0
chr11	102469559	102469739	EM10E0521084-enhP	3.93115	0	0.0236485	0.309708	6.51244e-05	12.879	8.702	0	0	0.345	0	7.2	4.807	0	0	0.267	0
chr12	77060501	77060651	EM10E0540520-enhD	3.95984	0	0.0236485	0.137307	6.51529e-05	11.076	8.275	0	0	0	0	6.192	4.571	0	0	0	0
chr6	108664849	108665184	EM10E0830765-enhD	2.53329	0	0.0236485	4.51261	6.5148e-05	110.951	100.526	9.171	29.926	8.24	17.02	62.03	55.53	11.434	30.411	6.387	15.648
chr11	3536946	3537294	EM10E0492871-enhP	4.1857	0	0.023652	1.14815	6.52316e-05	26.924	19.925	0	0	1.376	1.118	15.053	11.006	0	0	1.067	1.028
chr6	86526854	86527014	EM10E0825910-prom	1.45795	0	0.0237247	5.67137	6.55056e-05	148.969	142.054	25.404	72.554	37.87	40.113	83.285	78.469	31.672	73.73	29.352	36.879
chr7	16780082	16780429	EM10E0842176-enhP	3.99051	0	0.0237247	0.143533	6.557e-05	14.174	6.604	0	0	0	0	7.924	3.648	0	0	0	0
chr15	102248832	102249133	EM10E0613218-enhD	4.61106	0	0.0237807	2.03774	6.58646e-05	40.934	61.496	1.392	0	6.055	0.579	22.885	33.97	1.735	0	4.693	0.532
chr2	84937502	84937676	EM10E0701653-enhP	3.95723	0	0.0237807	0.365165	6.57968e-05	7.949	15.892	0	0	0.446	0	4.444	8.779	0	0	0.346	0
chr5	140608167	140608398	EM10E0809000-enhP	5.10192	0	0.0237807	2.47053	6.60017e-05	104.47	69.466	0	4.959	0	9.873	58.407	38.372	0	5.039	0	9.077
chr9	107708262	107708441	EM10E0918538-enhD	4.48492	0	0.0237807	2.37026	6.59454e-05	60.265	59.633	1.727	0	2.626	4.887	33.693	32.941	2.153	0	2.035	4.493
chr2	165782354	165782694	EM10E0718504-CTCF	-3.95935	0	0.0239352	1.2948	6.65e-05	0	0.139	2.86	6.14	15.832	6.219	0	0.077	3.566	6.24	12.271	5.718
chr7	28377645	28377809	EM10E0844688-enhP	2.66391	0	0.0239444	4.80131	6.65953e-05	125.193	137.297	22.017	13.505	6.34	44.615	69.992	75.842	27.449	13.724	4.914	41.018
chr5	22746077	22746422	EM10E0782583-prom	-3.81647	0	0.0240295	0.999116	6.69017e-05	0	0	7.864	5.091	5.752	2.629	0	0	9.804	5.174	4.458	2.417
chr11	96898359	96898529	EM10E0517768-enhD	3.9123	0	0.0240319	0.285049	6.69784e-05	10.977	9.726	0	0.3	0	0	6.137	5.373	0	0.305	0	0
chr5	27048822	27049045	EM10E0783531-enhP	-3.90646	0	0.0240333	1.07017	6.70626e-05	0	0	11.63	2.58	8.63	3.104	0	0	14.5	2.622	6.689	2.854
chr6	148047165	148047510	EM10E0840230-prom	-3.83888	0	0.0240333	1.01265	6.71222e-05	0	0	9.324	4.723	6.015	2.395	0	0	11.625	4.8	4.662	2.202
chr1	90838683	90839020	EM10E0445680-enhP	3.95773	0	0.024262	0.135619	6.79012e-05	11.694	7.772	0	0	0	0	6.538	4.293	0	0	0	0
chr11	94952325	94952549	EM10E0516572-enhD	5.8948	0	0.024262	2.98364	6.7902e-05	154.651	206.31	5.254	1.614	0	4.001	86.461	113.964	6.55	1.64	0	3.678
chr5	142906984	142907150	EM10E0809665-enhP	1.9906	0	0.024295	5.19059	6.80652e-05	127.385	131.599	23.434	13.005	42.325	35.883	71.218	72.694	29.216	13.216	32.805	32.99
chr17	31852769	31853096	EM10E0639166-enhD	4.40313	0	0.0245502	1.41229	6.88516e-05	33.083	25.887	0	0	4.149	0.738	18.496	14.3	0	0	3.216	0.679
chr2	33216904	33217063	EM10E0692208-enhP	4.50736	0	0.0247477	1.6963	6.94775e-05	39.536	35.922	0	4.963	0	1.586	22.104	19.843	0	5.043	0	1.458
chr11	94937566	94937728	EM10E0516550-enhP	6.96673	0	0.0247639	2.23634	6.9595e-05	126.166	230.704	0.77	0	3.722	0	70.536	127.439	0.96	0	2.885	0
chr5	142903827	142904169	EM10E0809659-enhD	1.63524	0	0.0248285	5.27316	6.98553e-05	123.005	112.332	19.789	34.792	31.441	37.132	68.769	62.051	24.672	35.356	24.369	34.139
chr7	45113630	45113809	EM10E0848167-enhD	4.23595	0	0.0248285	0.826114	6.9921e-05	22.081	12.395	0	2.56	0	0	12.345	6.847	0	2.601	0	0
chr12	117351893	117352240	EM10E0550608-enhD	-3.77377	0	0.0249002	0.983022	7.02113e-05	0	0	5.519	5.722	4.46	4.106	0	0	6.881	5.815	3.457	3.775
chr8	120972462	120972668	EM10E0892392-enhD	4.03983	0	0.0249002	0.585526	7.02676e-05	13.016	13.366	0	0	1.248	0	7.277	7.383	0	0	0.967	0
chr11	62966742	62967047	EM10E0505948-enhD	4.46829	0	0.0249072	1.60991	7.06062e-05	35.064	34.889	0	0	4.565	1.32	19.603	19.272	0	0	3.538	1.214
chr11	120632892	120633047	EM10E0529147-enhP	2.11224	0	0.0249072	4.83273	7.03736e-05	115.96	96.476	21.236	12.515	20.039	28.77	64.83	53.292	26.476	12.718	15.532	26.451
chr15	76199309	76199651	EM10E0603308-prom	3.51003	0	0.0249072	3.61414	7.05277e-05	84.334	91.788	4.55	2.888	8.583	9.438	47.149	50.703	5.673	2.935	6.653	8.677
chr15	85675188	85675454	EM10E0608025-enhD	4.49676	0	0.0249072	1.63501	7.06497e-05	31.578	42.865	0	2.584	0	2.502	17.654	23.678	0	2.626	0	2.3
chr2	27886549	27886812	EM10E0689466-enhP	4.76889	0	0.0249072	2.0281	7.04963e-05	51.183	55.936	0	0	11.76	1.347	28.615	30.898	0	0	9.115	1.238
chr1	133163721	133164067	EM10E0450859-enhD	4.52632	0	0.0249719	1.68425	7.11551e-05	43.416	34.356	0	0	1.826	3.939	24.273	18.978	0	0	1.415	3.621
chr10	80922410	80922668	EM10E0481687-enhD	3.90699	0	0.0249719	0.505233	7.11135e-05	17.836	9.275	0	0.316	0	0.302	9.972	5.123	0	0.321	0	0.278
chr10	81145800	81146149	EM10E0481863-enhD	3.13389	0	0.0249719	4.19243	7.10341e-05	96.426	128.827	8.86	5.836	12.464	13.4	53.909	71.163	11.046	5.931	9.661	12.32
chr13	60410107	60410384	EM10E0563816-enhD	4.04059	0	0.0249719	0.587689	7.12693e-05	11.912	14.727	0	0	1.249	0	6.66	8.135	0	0	0.968	0
chr6	54476347	54476655	EM10E0821553-enhD	-3.79042	0	0.0249719	1.02231	7.10248e-05	0	0.015	5.279	7.538	3.39	4.913	0	0.008	6.582	7.66	2.628	4.517
chr9	46216821	46217036	EM10E0903707-enhD	-3.80085	0	0.0249719	0.998651	7.12657e-05	0	0	7.33	6.749	3.465	3.557	0	0	9.139	6.858	2.686	3.27
chr2	167753310	167753658	EM10E0719881-enhD	4.06	0	0.0251535	0.679484	7.19215e-05	21.772	14.2	0	0	0	0.979	12.172	7.844	0	0	0	0.9
chr5	21933702	21933929	EM10E0782486-CTCF	-3.79464	0	0.0251535	0.983691	7.1934e-05	0	0	3.735	5.316	8.263	3.475	0	0	4.657	5.402	6.404	3.195
chr5	88934102	88934368	EM10E0792983-enhD	-3.81716	0	0.0252165	0.997445	7.2258e-05	0	0	2.644	8.422	6.501	4.126	0	0	3.296	8.559	5.039	3.793
chr6	134731030	134731253	EM10E0837008-enhD	3.99161	0	0.0252165	0.142391	7.22607e-05	15.437	6.01	0	0	0	0	8.63	3.32	0	0	0	0
chr1	71614731	71614892	EM10E0440655-enhD	4.16432	0	0.0252264	0.762379	7.24359e-05	21.166	12.874	1.859	0	0	0	11.833	7.111	2.318	0	0	0
chr4	142064697	142064877	EM10E0776111-enhD	3.91047	0	0.0252264	0.174352	7.23916e-05	8.822	10.573	0	0	0.074	0	4.932	5.84	0	0	0.057	0
chr10	59949362	59949548	EM10E0475556-enhD	2.17027	0	0.0252699	4.794	7.26342e-05	110.613	103.634	27.082	9.991	22.981	20.297	61.841	57.246	33.764	10.153	17.812	18.661
chr2	166175220	166175387	EM10E0718848-enhD	3.96331	0	0.0252973	0.135237	7.27867e-05	13.326	6.784	0	0	0	0	7.45	3.747	0	0	0	0
chr19	45302409	45302596	EM10E0680186-enhP	-3.78836	0	0.025325	1.01056	7.294e-05	0	0	5.707	3.186	5.869	6.084	0	0	7.115	3.238	4.549	5.594
chr12	112108754	112109095	EM10E0549488-enhP	4.32937	0	0.0254387	1.31513	7.33416e-05	24.485	28.927	0	0	3.602	0.629	13.689	15.979	0	0	2.792	0.578
chr12	54202661	54202886	EM10E0536658-enhP	4.27162	0	0.0254988	1.07047	7.381e-05	28.883	24.872	0	0	0	2.802	16.148	13.739	0	0	0	2.576
chr14	64595351	64595523	EM10E0585012-enhD	-5.50023	0	0.0254988	3.09373	7.36524e-05	0	1.246	37.608	20.277	54.55	35.988	0	0.688	46.887	20.606	42.281	33.087
chr4	58546169	58546453	EM10E0757063-enhD	3.93813	0	0.0254988	0.129979	7.36668e-05	10.965	8.094	0	0	0	0	6.13	4.471	0	0	0	0
chr5	71095783	71096124	EM10E0790693-prom	-3.92986	0	0.0254988	1.08244	7.38114e-05	0	0	4.856	2.404	17.073	4.233	0	0	6.054	2.443	13.233	3.892
chr10	13985896	13986235	EM10E0467935-enhD	3.94742	0	0.0255215	0.131435	7.39514e-05	12.115	7.358	0	0	0	0	6.773	4.064	0	0	0	0
chr1	167245264	167245426	EM10E0458554-enhD	3.97176	0	0.0255348	0.136981	7.40643e-05	14.238	6.383	0	0	0	0	7.96	3.526	0	0	0	0
chr11	16261236	16261561	EM10E0495328-enhD	-3.88073	0	0.0255675	1.06377	7.42335e-05	0	0	8.133	2.068	10.301	4.499	0	0	10.14	2.102	7.984	4.136
chr4	149838755	149839006	EM10E0777919-CTCF	4.21836	0	0.0255901	0.833026	7.43736e-05	20.812	13.353	0	0	2.606	0	11.635	7.376	0	0	2.02	0
chr11	117414931	117415113	EM10E0527187-enhP	4.37664	0	0.0256329	1.12023	7.45726e-05	15.518	34.54	0	0	3.484	0.177	8.676	19.08	0	0	2.7	0.163
chr7	30094715	30094867	EM10E0845558-prom	3.93638	0	0.025662	0.135142	7.47319e-05	7.88	11.513	0	0	0	0	4.406	6.36	0	0	0	0
chr11	100904671	100904844	EM10E0520035-enhD	3.95409	0	0.0256879	0.132586	7.48822e-05	12.931	6.916	0	0	0	0	7.229	3.82	0	0	0	0
chr16	65815416	65815573	EM10E0626453-prom	3.97238	0	0.0257043	0.136938	7.50233e-05	14.446	6.286	0	0	0	0	8.076	3.472	0	0	0	0
chr17	85687207	85687420	EM10E0650925-enhP	3.97508	0	0.0257043	0.49077	7.52612e-05	13.913	14.585	0	0	0	0.516	7.778	8.057	0	0	0	0.474
chr19	53391146	53391296	EM10E0681961-enhP	3.93031	0	0.0257043	0.131881	7.52192e-05	8.423	10.63	0	0	0	0	4.709	5.872	0	0	0	0
chr2	168045788	168046137	EM10E0720087-enhD	3.92589	0	0.0257043	0.136541	7.52629e-05	10.827	8.179	0	0.015	0	0	6.053	4.518	0	0.015	0	0
chr5	137608252	137608481	EM10E0807747-enhD	4.0894	0	0.0257043	1.01163	7.53039e-05	22.76	17.012	0	0	1.568	0.644	12.725	9.397	0	0	1.215	0.592
chr1	119422216	119422520	EM10E0448179-prom	3.97265	0	0.0257152	0.386645	7.54317e-05	10.498	15.1	0	0	0	0.335	5.869	8.341	0	0	0	0.308
chr17	15564673	15564831	EM10E0634154-enhP	4.08237	0	0.0257152	0.766526	7.55051e-05	21.715	16.979	0	0	0	1.291	12.14	9.379	0	0	0	1.187
chr8	84201050	84201260	EM10E0883042-enhP	2.29181	0	0.0257152	5.35142	7.55601e-05	147.004	198.093	38.07	33.798	15.91	25.617	82.186	109.425	47.463	34.346	12.332	23.552
chr1	72878734	72879074	EM10E0441105-enhD	3.92736	0	0.0257345	0.130266	7.58211e-05	8.716	10.204	0	0	0	0	4.873	5.637	0	0	0	0
chr10	44687082	44687234	EM10E0473964-CTCF	3.99361	0	0.0257345	0.569478	7.59097e-05	16.675	14.519	0	0	0	0.688	9.323	8.02	0	0	0	0.633
chr13	72627839	72628061	EM10E0565578-enhP	3.94785	0	0.0257345	0.316729	7.59163e-05	16.621	6.716	0	0.367	0	0	9.292	3.71	0	0.373	0	0
chr9	53254426	53254703	EM10E0905323-CTCF	-4.15712	0	0.0257345	1.16331	7.57982e-05	0	0	12.531	21.156	4.994	0.668	0	0	15.623	21.499	3.871	0.614
chr4	135119889	135120090	EM10E0772528-enhP	4.00233	0	0.0257455	0.538089	7.60237e-05	10.784	14.788	0	0	1.059	0	6.029	8.169	0	0	0.821	0
chr9	66888386	66888537	EM10E0910432-enhD	4.00358	0	0.0257554	0.330568	7.61277e-05	17.962	7.705	0	0	0	0.249	10.042	4.256	0	0	0	0.229
chr17	34119303	34119653	EM10E0639915-enhP	1.04038	0	0.0259175	6.21661	7.67065e-05	174.694	165.154	64.65	48.82	82.196	78.179	97.667	91.229	80.602	49.611	63.708	71.877
chr17	46016066	46016264	EM10E0642537-enhD	4.10349	0	0.0259175	0.766032	7.67579e-05	25.894	14.322	0	0	0	1.274	14.477	7.911	0	0	0	1.171
chr9	50462806	50462957	EM10E0904674-enhD	3.97022	0	0.0259463	0.150921	7.69186e-05	6.243	15.442	0	0	0	0	3.49	8.53	0	0	0	0
chr2	22624141	22624360	EM10E0687743-enhD	-3.88446	0	0.0259989	1.01015	7.74031e-05	0	0	5.557	7.905	9.82	1.323	0	0	6.928	8.033	7.611	1.216
chr5	31564984	31565259	EM10E0784601-enhD	3.95016	0	0.0259989	0.392332	7.71702e-05	7.489	17.292	0	0	0.532	0	4.187	9.552	0	0	0.412	0
chr7	142523286	142523476	EM10E0868923-enhD	3.93618	0	0.0259989	0.352742	7.74177e-05	15.658	7.463	0	0	0.467	0	8.754	4.122	0	0	0.362	0
chr8	45333071	45333421	EM10E0876809-prom	4.43011	0	0.0259989	1.42717	7.74527e-05	39.741	25.659	0	0.8	0	3.465	22.218	14.174	0	0.813	0	3.186
chrX	129056493	129056693	EM10E0929435-CTCF	1.15272	0	0.0259989	6.25442	7.72573e-05	200.776	178.78	34.088	96.051	86.588	67.159	112.249	98.756	42.499	97.608	67.113	61.745
chr10	60350806	60351145	EM10E0475839-enhP	3.93582	0	0.0260123	0.431872	7.77021e-05	12.389	10.505	0	0	0.719	0	6.926	5.803	0	0	0.557	0
chr11	117711135	117711307	EM10E0527355-enhD	3.95197	0	0.0260123	0.131358	7.78709e-05	13.298	6.682	0	0	0	0	7.435	3.691	0	0	0	0
chr15	85667467	85667622	EM10E0608007-enhD	4.00264	0	0.0260123	0.808805	7.78473e-05	12.314	22.003	0	0	1.101	0.398	6.884	12.154	0	0	0.853	0.366
chr2	167543334	167543679	EM10E0719693-enhD	4.44751	0	0.0260123	1.6242	7.77772e-05	32.757	38.955	0	0	2.448	2.683	18.314	21.518	0	0	1.897	2.467
chr2	170310409	170310612	EM10E0720981-enhD	4.27011	0	0.0260123	0.916401	7.77497e-05	21.755	14.793	0	3.311	0	0	12.163	8.172	0	3.365	0	0
chr16	35132424	35132596	EM10E0622331-CTCF	3.99889	0	0.0262343	0.162785	7.8612e-05	5.593	18.035	0	0	0	0	3.127	9.962	0	0	0	0
chr3	82386588	82386838	EM10E0733146-enhD	-3.86234	0	0.0263029	1.05208	7.8894e-05	0	0	12.927	5.927	2.448	3.982	0	0	16.117	6.023	1.897	3.661
chr16	96468757	96468968	EM10E0630906-enhP	-3.93603	0	0.0263072	1.09954	7.89834e-05	0	0	19.335	2.654	5.432	3.243	0	0	24.106	2.697	4.21	2.982
chr10	80930475	80930810	EM10E0481694-enhP	3.57297	0	0.0263912	3.9508	7.93892e-05	123.972	100.976	3.722	1.945	18.524	19.27	69.31	55.778	4.64	1.977	14.358	17.717
chr17	85689015	85689320	EM10E0650929-enhP	4.30881	0	0.0263912	1.31257	7.93561e-05	21.649	33.067	0	0	2.849	0.853	12.103	18.266	0	0	2.208	0.784
chr10	86301238	86301542	EM10E0483595-enhP	4.22452	0	0.0264642	1.10636	7.97627e-05	22.267	22.337	3.051	0	0	0.274	12.449	12.339	3.804	0	0	0.252
chr19	46517361	46517542	EM10E0680772-enhD	4.1904	0	0.0264642	0.97864	7.97239e-05	25.487	22.733	0	0	0	2.283	14.249	12.557	0	0	0	2.099
chr11	116023888	116024097	EM10E0526113-enhP	1.5355	0	0.0264742	5.74775	8.00187e-05	145.359	175.656	30.807	36.444	72.707	39.181	81.267	97.031	38.408	37.035	56.354	36.022
chr2	156886099	156886423	EM10E0715774-enhP	-3.83331	0	0.0264742	1.03617	8.01009e-05	0.036	0	2.863	9.492	9.005	2.617	0.02	0	3.569	9.646	6.98	2.406
chr4	88757540	88757885	EM10E0760546-prom	4.4545	0	0.0264742	2.16407	8.00541e-05	43.273	59.559	0	1.727	5.629	1.12	24.193	32.9	0	1.755	4.363	1.03
chr5	19908110	19908356	EM10E0782024-enhP	-3.94887	0	0.0264742	1.13571	8.00191e-05	0	0	10.319	1.387	9.274	7.591	0	0	12.865	1.409	7.188	6.979
chr11	62921554	62921858	EM10E0505934-prom	4.58712	0	0.0266176	1.38514	8.06123e-05	45.627	30.859	0	0	0	5.799	25.509	17.046	0	0	0	5.332
chr11	94957769	94958063	EM10E0516574-enhP	4.95335	0	0.0266281	2.84861	8.07491e-05	88.668	122.484	8.397	0	1.931	3.724	49.572	67.659	10.469	0	1.497	3.424
chr3	36473326	36473505	EM10E0727355-enhD	4.02088	0	0.0266281	0.639565	8.0799e-05	20.182	13.829	0	0	0	0.884	11.283	7.639	0	0	0	0.813
chr15	78983593	78983810	EM10E0604804-enhP	4.52336	0	0.0266324	1.33692	8.08895e-05	41.77	30.283	0	0	0	5.23	23.353	16.728	0	0	0	4.808
chr10	80929760	80930110	EM10E0481692-prom	2.29238	0	0.0266833	4.56434	8.1277e-05	110.788	85.255	22.03	10.998	17.705	13.477	61.939	47.094	27.466	11.176	13.723	12.391
chr13	54758377	54758720	EM10E0561962-enhD	-5.18314	0	0.0266833	2.8453	8.11562e-05	0	1.195	31	44.087	16.256	24.273	0	0.66	38.649	44.802	12.6	22.316
chr4	141348135	141348304	EM10E0775703-enhP	3.95279	0	0.0266833	0.144496	8.12591e-05	6.378	14.717	0	0	0	0	3.566	8.13	0	0	0	0
chr1	135854955	135855280	EM10E0452411-enhD	3.91484	0	0.0267215	0.12634	8.14712e-05	8.512	10.269	0	0	0	0	4.759	5.672	0	0	0	0
chr10	61866200	61866467	EM10E0476455-enhD	3.95146	0	0.0267994	0.144064	8.19009e-05	6.367	14.714	0	0	0	0	3.56	8.128	0	0	0	0
chr2	102658215	102658553	EM10E0704064-enhP	-3.81849	0	0.0267994	1.01249	8.19425e-05	0	0	11.745	3.645	5.031	2.945	0	0	14.643	3.704	3.899	2.708
chr4	133169933	133170087	EM10E0771296-enhP	4.35785	0	0.0267994	1.04294	8.18653e-05	16.935	25.388	0	4.364	0	0	9.468	14.024	0	4.435	0	0
chr2	167877411	167877569	EM10E0719981-enhD	4.00749	0	0.0268433	0.554967	8.21547e-05	10.466	23.18	0	0	0	0.611	5.851	12.804	0	0	0	0.562
chr7	142659363	142659633	EM10E0869032-prom	4.47898	0	0.0269679	3.24049	8.26146e-05	93.487	129.908	1.478	3.583	8.359	2.415	52.266	71.76	1.843	3.641	6.479	2.22
chr14	57759734	57759905	EM10E0583161-enhD	4.03778	0	0.0271331	0.17852	8.32785e-05	4.926	21.721	0	0	0	0	2.754	11.998	0	0	0	0
chr2	180879822	180880045	EM10E0723162-enhD	-4.00029	0	0.0271331	1.59728	8.32281e-05	0	0.401	6.262	10.685	8.689	8.29	0	0.222	7.807	10.858	6.735	7.622
chr7	25789111	25789308	EM10E0844053-enhP	4.70944	0	0.027205	2.39026	8.35783e-05	76.077	59.086	12.658	0	0.45	2.111	42.533	32.639	15.781	0	0.349	1.941
chr18	13971890	13972054	EM10E0654420-enhP	3.96689	0	0.0272295	0.133952	8.38369e-05	15.36	5.816	0	0	0	0	8.587	3.213	0	0	0	0
chr3	88502232	88502499	EM10E0735134-enhP	3.09003	0	0.0272295	3.74436	8.38914e-05	88.951	72.591	7.378	5.454	10.504	5.658	49.73	40.099	9.198	5.542	8.141	5.202
chr7	101311663	101311887	EM10E0858751-enhD	3.90861	0	0.0272295	0.123679	8.38454e-05	8.762	9.863	0	0	0	0	4.899	5.448	0	0	0	0
chr10	23393783	23393946	EM10E0470074-enhD	3.90715	0	0.0273046	0.122064	8.43609e-05	9.339	9.19	0	0	0	0	5.221	5.076	0	0	0	0
chr2	26502612	26502927	EM10E0688792-enhP	4.6642	0	0.0273046	2.04347	8.43083e-05	42.464	65.597	0	0.226	2.59	5.026	23.741	36.235	0	0.23	2.007	4.621
chr2	147085336	147085546	EM10E0713021-prom	-3.76001	0	0.0273046	0.964492	8.43105e-05	0	0	7.267	4.728	5.532	2.734	0	0	9.06	4.805	4.288	2.514
chr9	95813689	95813850	EM10E0915457-enhD	3.91414	0	0.0273379	0.127771	8.45435e-05	7.727	11.367	0	0	0	0	4.32	6.279	0	0	0	0
chr19	5835561	5835821	EM10E0670335-enhD	2.32102	0	0.0273522	4.6907	8.47779e-05	97.944	116.343	13.216	12.161	17.813	28.586	54.758	64.267	16.477	12.358	13.806	26.282
chr3	96264374	96264563	EM10E0737400-enhP	2.37874	0	0.0273522	4.42247	8.47474e-05	94.895	93.564	8.55	16.568	22.628	10.378	53.053	51.684	10.66	16.837	17.539	9.541
chr5	140619272	140619427	EM10E0809019-CTCF	4.26725	0	0.0273522	1.36537	8.48263e-05	27.868	26.881	0	0	2.289	1.437	15.58	14.849	0	0	1.774	1.321
chr15	80254963	80255313	EM10E0605598-prom	2.24629	0	0.0274192	4.90568	8.5114e-05	113.427	129.394	10.815	13.602	36.759	29.07	63.414	71.476	13.483	13.822	28.491	26.726
chr15	83564400	83564641	EM10E0607109-enhP	4.37692	0	0.02755	1.33189	8.56002e-05	35.992	27.023	0.331	0	0	3.874	20.122	14.927	0.413	0	0	3.562
chr10	67748380	67748589	EM10E0477572-enhD	3.90653	0	0.0275643	0.120498	8.57773e-05	10.094	8.441	0	0	0	0	5.643	4.663	0	0	0	0
chr13	73684446	73684627	EM10E0565827-enhD	3.9157	0	0.0275643	0.121541	8.58049e-05	11.399	7.495	0	0	0	0	6.373	4.14	0	0	0	0
chr7	140955316	140955571	EM10E0868181-enhP	4.43307	0	0.0275703	1.53954	8.59037e-05	40.016	28.587	0	0	1.261	3.672	22.372	15.791	0	0	0.977	3.376
chr14	15438050	15438336	EM10E0574940-prom	-4.21987	0	0.0276646	1.1874	8.63621e-05	0	0	16.427	13.69	10.295	0.272	0	0	20.48	13.912	7.979	0.25
chr4	58206661	58207006	EM10E0756972-enhP	4.15727	0	0.0276646	0.770772	8.64391e-05	20.55	11.701	0	0	2.256	0	11.489	6.464	0	0	1.749	0
chr7	132656440	132656593	EM10E0866241-enhD	3.97927	0	0.0276646	0.465302	8.62901e-05	7.551	19.181	0	0	0.754	0	4.222	10.595	0	0	0.584	0
chr1	163312525	163312741	EM10E0457413-enhP	4.39431	0	0.0276738	1.57712	8.65483e-05	32.68	35.002	0	0	2.032	2.894	18.271	19.335	0	0	1.575	2.661
chr7	60003100	60003336	EM10E0850180-enhP	-4.8256	0	0.0277524	2.41711	8.6875e-05	0.95	0	32.418	10.981	20.611	13.893	0.531	0	40.417	11.159	15.975	12.773
chr11	46310164	46310513	EM10E0500815-enhP	-3.78751	0	0.0278117	1.07768	8.71412e-05	0	0.047	7.417	8.184	2.484	5.151	0	0.026	9.247	8.317	1.925	4.736
chr1	133164644	133164861	EM10E0450861-enhD	4.47248	0	0.0280862	1.80259	8.81649e-05	50.317	31.552	5.562	0	0.358	1.026	28.131	17.429	6.934	0	0.277	0.943
chr19	5803254	5803436	EM10E0670280-enhP	1.34971	0	0.0280862	6.46848	8.81466e-05	234.496	234.702	34.555	59.112	129.686	114.519	131.101	129.647	43.081	60.07	100.517	105.287
chr18	61632504	61632674	EM10E0662927-enhD	4.67056	0	0.0281034	1.48227	8.85965e-05	46.251	35.787	0	0	0	7.544	25.858	19.768	0	0	0	6.936
chr2	31950991	31951305	EM10E0691373-enhP	4.58584	0	0.0281034	1.96459	8.86278e-05	49.157	46.979	5.003	0	0	3.409	27.482	25.951	6.237	0	0	3.134
chr2	33630580	33630910	EM10E0692406-enhD	4.20929	0	0.0281034	1.03365	8.85303e-05	25.734	25.052	0	0	0	2.651	14.387	13.838	0	0	0	2.437
chr2	118256630	118256822	EM10E0706750-enhP	-3.96292	0	0.0281034	1.05116	8.84424e-05	0	0	9.351	13.259	5.635	0.866	0	0	11.658	13.474	4.368	0.796
chr5	38571036	38571196	EM10E0786990-CTCF	-3.88597	0	0.0281034	1.02347	8.85097e-05	0	0	6.826	14.797	3.326	1.861	0	0	8.51	15.037	2.578	1.711
chr16	17253382	17253707	EM10E0616964-enhD	-3.73314	0	0.0281866	0.950272	8.89801e-05	0	0	4.573	4.387	6.876	3.583	0	0	5.701	4.458	5.329	3.294
chr8	83740646	83740808	EM10E0882802-enhP	4.35278	0	0.0281866	1.53161	8.9054e-05	30.218	33.062	0	3.269	0	1.656	16.894	18.263	0	3.322	0	1.522
chr15	26309665	26310009	EM10E0595322-enhP	-3.74033	0	0.0282332	0.956244	8.93375e-05	0	0	5.219	7.193	3.661	3.681	0	0	6.507	7.31	2.838	3.384
chr15	84073925	84074256	EM10E0607277-K4m3	-3.80165	0	0.0282332	1.02432	8.94042e-05	0	0	3.149	3	8.225	8.617	0	0	3.926	3.049	6.375	7.922
chr8	54954653	54954997	EM10E0878021-prom	-3.94462	0	0.0282332	1.12347	8.94476e-05	0	0	21.704	4.041	2.327	4.883	0	0	27.059	4.107	1.804	4.489
chr5	23386632	23386811	EM10E0782617-enhP	3.96274	0	0.0283064	0.131969	8.97619e-05	15.843	5.579	0	0	0	0	8.857	3.082	0	0	0	0
chr12	16653775	16653950	EM10E0531818-enhP	-3.91757	0	0.0283781	1.29074	9.00718e-05	0	0.188	4.161	11.201	12.137	2.744	0	0.104	5.188	11.383	9.407	2.523
chr19	47354550	47354728	EM10E0681254-enhD	3.89454	0	0.0283923	0.118411	9.03649e-05	8.965	9.421	0	0	0	0	5.012	5.204	0	0	0	0
chr3	54413315	54413626	EM10E0729792-enhD	3.93411	0	0.0283923	0.138359	9.03621e-05	6.249	14.617	0	0	0	0	3.494	8.074	0	0	0	0
chr4	138973271	138973442	EM10E0774500-enhP	4.41707	0	0.0283923	1.6413	9.03015e-05	36.987	34.93	2.508	0	0	2.809	20.678	19.295	3.127	0	0	2.583
chr19	5841109	5841277	EM10E0670347-enhD	4.37523	0	0.0284317	4.22035	9.05727e-05	208.846	185.424	0	7.728	20.389	44.479	116.76	102.426	0	7.853	15.803	40.893
chr10	29147144	29147325	EM10E0471002-enhD	-4.87939	0	0.0284588	2.54966	9.08269e-05	0	1.028	29.345	33.896	14.772	11.563	0	0.568	36.586	34.445	11.449	10.631
chr10	86302063	86302266	EM10E0483597-enhP	4.51161	0	0.0284588	1.59783	9.07889e-05	26.551	48.661	0	0	3.746	1.454	14.844	26.88	0	0	2.903	1.337
chr2	167833619	167833969	EM10E0719940-enhP	4.23723	0	0.0284588	2.19991	9.09075e-05	42.236	53.122	0.256	2.662	1.216	3.089	23.613	29.344	0.319	2.705	0.942	2.84
chr8	25139632	25139790	EM10E0873587-enhD	3.89635	0	0.0285851	0.121018	9.13943e-05	7.996	10.673	0	0	0	0	4.47	5.896	0	0	0	0
chr15	99029998	99030332	EM10E0611510-enhP	3.48722	0	0.0286218	3.38525	9.16431e-05	78.361	72.591	3.375	4.04	8.204	4.788	43.81	40.099	4.208	4.105	6.359	4.402
chr2	167062956	167063270	EM10E0719379-prom	1.82335	0	0.0286218	5.20253	9.1678e-05	124.991	112.605	23.571	17.82	27.537	50.45	69.879	62.202	29.387	18.109	21.343	46.383
chr10	80930853	80931045	EM10E0481695-enhP	2.12409	0	0.0286537	4.90648	9.21054e-05	110.779	115.668	29.846	9.732	26.293	23.771	61.934	63.894	37.21	9.89	20.379	21.855
chr11	94729680	94729881	EM10E0516474-CTCF	3.90228	0	0.0286537	0.117142	9.21137e-05	11.245	7.453	0	0	0	0	6.287	4.117	0	0	0	0
chr2	60802354	60802515	EM10E0696813-enhD	3.89259	0	0.0286537	0.116291	9.20366e-05	9.743	8.587	0	0	0	0	5.447	4.743	0	0	0	0
chr2	170185137	170185338	EM10E0720885-enhD	3.89122	0	0.0286537	0.117202	9.20166e-05	8.996	9.339	0	0	0	0	5.029	5.159	0	0	0	0
chr11	120348364	120348713	EM10E0528951-prom	1.58919	0	0.0286825	5.60969	9.24027e-05	135.107	154.438	23.236	33.044	47.181	60.451	75.535	85.31	28.969	33.58	36.569	55.578
chr2	156626592	156626937	EM10E0715626-enhD	3.95484	0	0.0286825	0.472601	9.24999e-05	8.265	17.163	0	0	0.823	0	4.621	9.481	0	0	0.638	0
chr2	170310628	170310961	EM10E0720982-enhD	3.90173	0	0.0286825	0.701532	9.25886e-05	19.226	11.713	0	0.505	0	0.596	10.749	6.47	0	0.513	0	0.548
chr5	140616271	140616475	EM10E0809016-enhD	3.27461	0	0.0286825	4.30206	9.26235e-05	119.452	141.422	9.486	34.492	2.674	10.693	66.783	78.12	11.827	35.051	2.073	9.831
chr7	142548758	142549087	EM10E0868956-enhD	3.96484	0	0.0286825	0.900319	9.25418e-05	17.228	18.721	0	0.789	0	0.881	9.632	10.341	0	0.802	0	0.81
chr12	80230070	80230418	EM10E0541585-enhD	4.4963	0	0.0288067	1.82451	9.3252e-05	44.71	38.727	0	0	2.88	4.225	24.996	21.392	0	0	2.232	3.884
chr2	13574053	13574341	EM10E0686496-prom	3.92914	0	0.0288067	3.76504	9.32708e-05	102.119	141.179	11.118	2.546	6.205	6.065	57.092	77.986	13.861	2.587	4.809	5.576
chr9	79718591	79718938	EM10E0913621-prom	3.96973	0	0.0288067	0.585082	9.3276e-05	13.083	18.883	0	0	0	0.742	7.314	10.431	0	0	0	0.682
chr19	5846571	5846919	EM10E0670363-enhP	1.42305	0	0.028827	5.61223	9.34255e-05	129.122	138.219	34.825	30.33	45.647	53.871	72.189	76.351	43.418	30.822	35.38	49.528
chr9	58581291	58581451	EM10E0907142-enhP	4.10098	0	0.0288765	1.03273	9.36702e-05	25.718	15.118	0	0	1.94	0.553	14.378	8.351	0	0	1.504	0.508
chr7	64504865	64505206	EM10E0850655-enhD	-3.77163	0	0.0289528	0.98872	9.40019e-05	0	0	3.993	2.867	9.466	5.311	0	0	4.978	2.913	7.337	4.883
chr5	137601409	137601574	EM10E0807744-prom	4.04548	0	0.0290245	0.780594	9.4319e-05	18.967	19.456	0	0	0	1.398	10.604	10.747	0	0	0	1.285
chr7	98103699	98103902	EM10E0857238-enhD	4.02498	0	0.0290351	0.614174	9.44378e-05	10.354	17.311	0	0	1.409	0	5.789	9.562	0	0	1.092	0
chr17	29113936	29114285	EM10E0637765-prom	3.91616	0	0.0290818	0.119412	9.46744e-05	12.986	6.492	0	0	0	0	7.26	3.586	0	0	0	0
chr11	54859673	54859879	EM10E0503178-enhP	3.94538	0	0.0290866	0.126663	9.49439e-05	15.248	5.671	0	0	0	0	8.525	3.133	0	0	0	0
chr11	86583505	86583769	EM10E0514128-enhP	4.56098	0	0.0290866	1.663	9.4815e-05	37.715	38.559	8.312	0	0	0.6	21.085	21.3	10.363	0	0	0.552
chr12	80519977	80520321	EM10E0541690-enhP	-3.7755	0	0.0290866	0.997214	9.49166e-05	0	0	8.38	2.427	6.516	4.477	0	0	10.448	2.466	5.05	4.116
chr11	116109125	116109352	EM10E0526194-enhP	4.53155	0	0.0291496	2.24835	9.52344e-05	60.253	50.831	1.033	0	12.619	0.816	33.686	28.079	1.288	0	9.781	0.75
chr2	136058481	136058633	EM10E0711473-enhP	-4.05858	0	0.0291586	1.11575	9.53485e-05	0	0	6.956	28.305	3.151	1.395	0	0	8.672	28.764	2.442	1.283
chr12	84442670	84442836	EM10E0543065-CTCF	-3.81214	0	0.0292239	1.00592	9.56472e-05	0	0	4.507	2.607	12.728	4.073	0	0	5.619	2.649	9.865	3.745
chr11	117478606	117478953	EM10E0527236-enhD	3.89295	0	0.02924	0.121061	9.58652e-05	7.449	11.444	0	0	0	0	4.165	6.322	0	0	0	0
chr6	145998455	145998621	EM10E0839688-enhD	4.01435	0	0.02924	0.820118	9.587e-05	29.117	10.06	0	0.521	0.04	0.76	16.279	5.557	0	0.529	0.031	0.699
chr10	24596405	24596609	EM10E0470316-enhP	4.55343	0	0.0294009	1.91964	9.64831e-05	51.232	40.514	0	0	2.934	5.274	28.643	22.38	0	0	2.274	4.849
chr9	8004112	8004273	EM10E0896356-enhP	4.38577	0	0.0294183	1.57772	9.66257e-05	36.429	29.405	0	0	4.751	1.25	20.367	16.243	0	0	3.682	1.149
chr10	78157315	78157541	EM10E0480286-CTCF	3.88201	0	0.0294614	0.114486	9.6853e-05	8.753	9.484	0	0	0	0	4.894	5.239	0	0	0	0
chr2	22623237	22623466	EM10E0687740-enhP	-3.87244	0	0.0294626	0.99649	9.69426e-05	0	0	6.403	9.071	8.655	0.996	0	0	7.983	9.218	6.708	0.916
chr11	120629378	120629726	EM10E0529139-enhP	3.07931	0	0.029667	4.42148	9.78741e-05	129.367	115.606	22.328	2.092	16.431	22.49	72.326	63.86	27.837	2.126	12.735	20.677
chr2	170321455	170321805	EM10E0720988-enhD	4.42642	0	0.029667	1.29268	9.77916e-05	32.753	33.903	0	0	0	4.922	18.311	18.728	0	0	0	4.525
chr4	135919306	135919560	EM10E0773004-enhP	3.98921	0	0.029667	0.54616	9.77435e-05	16.748	9.208	0	0	1.161	0	9.363	5.086	0	0	0.9	0
chr4	156188844	156189010	EM10E0780684-enhD	4.05047	0	0.0297087	1.256	9.80981e-05	22.74	21.538	0	0.828	1.309	0.582	12.713	11.897	0	0.841	1.015	0.535
chr16	34235448	34235795	EM10E0622022-enhD	-4.09062	0	0.0298515	1.19426	9.86565e-05	0	0	18.785	15.407	1.112	3.665	0	0	23.42	15.657	0.862	3.37
chr11	60317873	60318195	EM10E0504878-enhD	-3.79871	0	0.0298842	1.01013	9.89386e-05	0	0	9.835	6.862	2.1	4.341	0	0	12.262	6.973	1.628	3.991
chr3	99252465	99252804	EM10E0738423-enhP	4.15157	0	0.0298842	0.774008	9.88836e-05	10.645	23.421	0	0	2.191	0	5.951	12.938	0	0	1.698	0
chr11	24094108	24094402	EM10E0497240-enhD	-4.07451	0	0.0298956	1.24396	9.90632e-05	0	0	19.78	6.234	1.011	11.773	0	0	24.66	6.335	0.784	10.824
chr11	79059975	79060190	EM10E0511637-enhP	3.87842	0	0.0299155	0.111718	9.9292e-05	9.56	8.578	0	0	0	0	5.345	4.738	0	0	0	0
chr19	3581449	3581654	EM10E0669048-CTCF	3.88183	0	0.0299155	0.402056	9.94109e-05	9.461	12.719	0	0	0.66	0	5.289	7.026	0	0	0.512	0
chr5	8357376	8357726	EM10E0781350-enhD	-4.01714	0	0.0299155	1.36849	9.93044e-05	0	0.128	18.339	8.292	1.672	8.908	0	0.071	22.864	8.426	1.296	8.19
chr7	45017353	45017577	EM10E0848093-enhP	3.0106	0	0.0299155	4.19203	9.94773e-05	101.749	108.197	2.538	10.024	17.519	20.387	56.885	59.767	3.164	10.186	13.579	18.743
chr4	136176552	136176721	EM10E0773203-enhD	4.00201	0	0.0299217	0.667002	9.95848e-05	13.054	22.605	0	0	0	0.968	7.298	12.487	0	0	0	0.89
chr5	119149645	119149802	EM10E0801296-CTCF	3.88053	0	0.0299444	0.115797	9.97478e-05	7.875	10.591	0	0	0	0	4.403	5.85	0	0	0	0
chr17	35812885	35813092	EM10E0640899-enhD	4.43998	0	0.0300255	1.69603	0.000100105	45.412	29.731	0	3.001	0	2.916	25.389	16.423	0	3.05	0	2.681
chr15	79155997	79156231	EM10E0604924-enhD	2.4222	0	0.0300785	4.50767	0.000100457	92.613	102.919	13.491	9.813	12.308	27.427	51.778	56.851	16.82	9.972	9.54	25.216
chr2	167831658	167831952	EM10E0719938-enhP	4.34597	0	0.0300785	1.56362	0.000100445	31.264	34.144	0	0	2.24	2.674	17.479	18.861	0	0	1.736	2.458
chr12	8772716	8773054	EM10E0530710-enhP	4.2159	0	0.0301515	1.20511	0.000100788	17.078	28.675	0	1.039	2.23	0	9.548	15.84	0	1.056	1.728	0
chr11	59502418	59502619	EM10E0504442-enhD	3.97573	0	0.0301643	0.134146	0.000101007	18.031	4.91	0	0	0	0	10.081	2.712	0	0	0	0
chr14	64405127	64405446	EM10E0584914-enhD	-3.81539	0	0.0301643	1.01604	0.000101001	0	0	14.071	2.873	5.094	3.07	0	0	17.543	2.92	3.948	2.823
chr5	140609835	140610017	EM10E0809004-enhD	4.5514	0	0.030206	2.84042	0.000101257	102.303	69.443	0	7.413	2.217	5.764	57.195	38.36	0	7.533	1.718	5.299
chr9	107709392	107709598	EM10E0918542-enhP	3.26719	0	0.030206	3.79311	0.000101322	93.385	89.605	9.733	3.015	19.545	3.673	52.209	49.497	12.135	3.064	15.149	3.377
chr6	113076686	113077033	EM10E0831233-enhP	1.54085	0	0.0303354	6.16065	0.000101844	208.193	212.514	19.518	88.155	69.873	86.092	116.395	117.391	24.334	89.584	54.157	79.152
chr1	131270222	131270564	EM10E0449977-CTCF	3.98167	0	0.030379	0.571967	0.000102212	14.901	10.688	0	0	1.297	0	8.331	5.904	0	0	1.005	0
chr5	113797539	113797801	EM10E0798982-enhD	4.46365	0	0.030379	2.47953	0.000102138	53.708	76.458	4.892	3.265	0.051	1.813	30.027	42.235	6.099	3.318	0.04	1.667
chr7	126799486	126799636	EM10E0864260-enhP	1.4606	0	0.030379	5.38081	0.000102256	113.077	126.339	35.343	34.656	39.833	25.132	63.218	69.788	44.063	35.218	30.874	23.106
chr11	88950700	88950881	EM10E0515453-enhD	4.4166	0	0.0304359	1.64445	0.000102801	55.009	21.302	0.772	2.25	0	1.082	30.754	11.767	0.962	2.286	0	0.995
chr19	5835386	5835558	EM10E0670334-enhD	3.93692	0	0.0304359	3.80293	0.000102788	123.952	114.109	1.363	1.569	16.77	27.424	69.298	63.033	1.699	1.594	12.998	25.213
chr2	144164928	144165274	EM10E0712342-enhD	3.98938	0	0.0304359	0.908622	0.000102767	21.362	17.542	0	0	0.333	1.411	11.943	9.69	0	0	0.258	1.297
chr6	136875786	136876098	EM10E0837713-prom	4.11362	0	0.0304359	1.05139	0.000102637	29.609	13.837	0	0	1.734	0.679	16.554	7.643	0	0	1.344	0.624
chr15	12215927	12216106	EM10E0594448-enhD	-4.01808	0	0.0304495	1.14477	0.000103277	0	0	2.006	25.088	2.49	8.244	0	0	2.501	25.495	1.93	7.579
chr2	33638861	33639074	EM10E0692424-enhP	4.19058	0	0.0304495	1.72036	0.000103209	38.51	27.855	0	2.438	0.854	1.587	21.53	15.387	0	2.478	0.662	1.459
chr2	33640333	33640658	EM10E0692428-prom	4.52593	0	0.0304495	2.0849	0.000103139	46.685	54.817	0.184	3.071	0	6.06	26.1	30.28	0.229	3.121	0	5.571
chr2	167834622	167834948	EM10E0719942-enhP	4.21069	0	0.0304495	1.7124	0.000103061	29.144	38.4	0	1.562	0.911	2.148	16.294	21.212	0	1.587	0.706	1.975
chr4	117252136	117252302	EM10E0765849-prom	4.10001	0	0.0304495	0.907648	0.000103296	22.996	20.758	0	0	0	2.004	12.856	11.467	0	0	0	1.842
chr5	24344850	24345060	EM10E0782935-enhD	-4.28053	0	0.0304495	1.21173	0.000103379	0	0	3.42	41.872	11.075	0.652	0	0	4.264	42.551	8.584	0.599
chr14	54415231	54415579	EM10E0582050-enhD	3.91456	0	0.0304824	0.117509	0.000103579	14.022	5.942	0	0	0	0	7.839	3.282	0	0	0	0
chr6	88935432	88935706	EM10E0826977-enhD	3.87515	0	0.0305642	0.114546	0.000103946	7.6	10.908	0	0	0	0	4.249	6.025	0	0	0	0
chr11	120632508	120632854	EM10E0529146-enhP	2.46267	0	0.0306651	4.47662	0.000104468	94.046	108.351	6.688	14.274	24.452	15.517	52.579	59.852	8.338	14.505	18.952	14.266
chr19	46501437	46501588	EM10E0680744-prom	1.77575	0	0.0306651	4.99319	0.000104442	103.654	104.476	29.263	28.526	17.766	21.198	57.95	57.712	36.483	28.988	13.77	19.489
chr11	117871063	117871389	EM10E0527474-prom	4.12266	0	0.0306867	1.58385	0.00010472	31.064	27.194	0	1.187	1.197	1.58	17.367	15.022	0	1.206	0.928	1.453
chr2	33638551	33638856	EM10E0692423-enhP	4.21919	0	0.0306867	1.2774	0.000104649	26.653	27.09	0	0	0.691	2.762	14.901	14.964	0	0	0.536	2.539
chr19	8989930	8990091	EM10E0671697-enhP	4.44967	0	0.0307898	2.40475	0.000105161	77.346	45.409	0	3.542	2.107	3.7	43.242	25.083	0	3.599	1.633	3.402
chr11	74488026	74488370	EM10E0509280-enhD	-3.71167	0	0.0308224	0.932739	0.000105553	0	0	7.104	4.766	5.04	2.629	0	0	8.857	4.843	3.906	2.417
chr18	61955598	61955872	EM10E0663156-enhD	3.86639	0	0.0308224	0.108152	0.000105631	9.236	8.742	0	0	0	0	5.164	4.829	0	0	0	0
chr2	26519021	26519207	EM10E0688814-enhD	4.03793	0	0.0308224	0.651914	0.000105482	10.137	18.45	0	1.642	0	0	5.667	10.192	0	1.669	0	0
chr9	108306448	108306649	EM10E0918892-enhP	1.66115	0	0.0308224	5.32547	0.000105529	118.371	125.464	22.728	23.431	36.168	48.35	66.178	69.305	28.336	23.811	28.033	44.452
chr12	105010547	105010785	EM10E0547107-enhP	4.0173	0	0.0308283	0.876144	0.000105831	18.913	14.35	0	1.968	0	0.271	10.574	7.927	0	2	0	0.249
chr2	32471395	32471706	EM10E0691739-enhD	3.88323	0	0.0308283	0.119108	0.000105754	6.858	12.299	0	0	0	0	3.834	6.794	0	0	0	0
chr16	44529316	44529542	EM10E0624123-enhD	-3.69735	0	0.0310719	0.974675	0.000106758	0.034	0	6.355	6.421	3.551	3.526	0.019	0	7.923	6.525	2.752	3.242
chr7	75644684	75644997	EM10E0853188-enhD	4.02033	0	0.0311066	0.146223	0.000106967	21.651	4.259	0	0	0	0	12.105	2.353	0	0	0	0
chr10	59950685	59951030	EM10E0475560-enhP	2.3146	0	0.0312985	5.86407	0.000108173	213.141	275.141	25.096	28.468	48.551	64.885	119.162	151.985	31.288	28.929	37.631	59.654
chr11	64435064	64435405	EM10E0506244-prom	3.82264	0	0.0312985	0.317982	0.000108079	8.52	12.405	0	0	0.371	0.031	4.763	6.852	0	0	0.288	0.029
chr12	54312645	54312976	EM10E0536698-enhD	3.86338	0	0.0312985	0.119352	0.000108154	9.735	8.425	0	0	0	0.016	5.443	4.654	0	0	0	0.015
chr15	102258704	102258900	EM10E0613231-enhP	4.6357	0	0.0312985	2.55221	0.000107944	65.564	80.765	0	0.623	13.404	2.984	36.655	44.614	0	0.633	10.389	2.743
chr5	142905781	142906119	EM10E0809663-enhP	1.45814	0	0.0312985	5.9918	0.000107879	175.249	188.041	22.045	85.23	56.745	64.474	97.977	103.872	27.484	86.612	43.982	59.276
chr7	142664238	142664409	EM10E0869041-enhD	4.27666	0	0.0312985	2.18253	0.000108005	43.675	50.797	0	2.769	5.134	1.004	24.418	28.06	0	2.814	3.979	0.923
chr15	11065220	11065385	EM10E0594210-enhP	3.88144	0	0.0313194	0.781565	0.000108337	15.946	15.131	0	0	0.847	0.569	8.915	8.358	0	0	0.656	0.523
chr7	81707791	81708085	EM10E0854903-enhP	3.87174	0	0.0314052	0.197388	0.000108725	9.173	10.551	0	0	0	0.11	5.128	5.828	0	0	0	0.101
chr17	56290395	56290737	EM10E0645053-prom	3.86702	0	0.0314097	3.07156	0.000108832	77.364	66.699	6.664	1.161	5.251	3.036	43.252	36.844	8.308	1.18	4.07	2.791
chr12	75701369	75701717	EM10E0539871-enhD	4.20337	0	0.0315253	0.892674	0.000109324	22.261	13.272	0	0	3.249	0	12.446	7.331	0	0	2.518	0
chr9	56417060	56417244	EM10E0906067-enhP	4.00099	0	0.0315659	0.140462	0.000109557	20.599	4.378	0	0	0	0	11.516	2.418	0	0	0	0
chr18	61050119	61050426	EM10E0662585-K4m3	4.25816	0	0.0315989	1.37357	0.000110048	24.101	34.14	1.332	0	0	2.281	13.474	18.859	1.661	0	0	2.097
chr3	28171923	28172092	EM10E0725986-enhD	-4.02835	0	0.0315989	1.08198	0.000110037	0	0	2.951	28.561	6.52	1.334	0	0	3.679	29.024	5.054	1.226
chr4	136140335	136140660	EM10E0773161-enhD	4.26163	0	0.0315989	2.30257	0.000110131	52.118	50.135	2.824	0	4.748	1.725	29.138	27.694	3.521	0	3.68	1.586
chr5	104434879	104435210	EM10E0796066-prom	4.1776	0	0.0315989	0.940105	0.000109976	15.653	20.65	0	0	3.316	0.049	8.751	11.407	0	0	2.57	0.045
chr7	128247174	128247386	EM10E0864993-enhP	4.35542	0	0.0315989	2.64901	0.000109938	75.506	60.538	0.729	0.336	10.657	3.607	42.213	33.441	0.909	0.341	8.26	3.316
chr3	142278100	142278276	EM10E0746479-enhD	3.86107	0	0.0316099	0.265509	0.000110347	14.621	6.638	0	0	0.302	0	8.174	3.667	0	0	0.234	0
chr7	3390494	3390696	EM10E0840707-prom	-3.70343	0	0.0316099	0.932762	0.000110353	0	0	6.913	3.63	5.927	3.028	0	0	8.619	3.689	4.594	2.784
chr2	90884954	90885156	EM10E0702011-enhP	-4.43162	0	0.0316268	1.40146	0.000110504	0.057	0	1.679	74.709	9.373	2.205	0.032	0	2.093	75.92	7.265	2.027
chrX	73487000	73487213	EM10E0927055-enhD	3.97866	0	0.0316543	0.645506	0.000110693	21.205	12.794	0	0	0	0.957	11.855	7.067	0	0	0	0.88
chr2	181039651	181039912	EM10E0723220-enhP	-3.9594	0	0.0316676	1.07603	0.000110831	0	0	13.854	2.536	14.729	1.398	0	0	17.272	2.577	11.416	1.285
chr5	123137672	123137926	EM10E0803219-enhP	2.77398	0	0.0316849	4.32517	0.000110992	101.886	100.907	3.927	13.931	10.501	31.384	56.962	55.74	4.896	14.157	8.139	28.854
chr9	32720843	32721003	EM10E0900144-enhD	3.80437	0	0.0316849	0.464892	0.000111076	10.263	12.012	0.281	0	0.443	0	5.738	6.635	0.35	0	0.343	0
chr12	85475014	85475259	EM10E0543525-enhP	2.59384	0	0.031702	4.42719	0.000111228	100.109	99.827	24.224	12.864	5.049	18.716	55.968	55.143	30.201	13.073	3.913	17.207
chr1	133164181	133164356	EM10E0450860-enhD	4.58294	0	0.0317189	1.55073	0.000111466	35.347	42.53	0	0	0.241	7.436	19.762	23.493	0	0	0.187	6.837
chr8	84203206	84203454	EM10E0883049-enhD	2.70969	0	0.0317189	4.32894	0.000111472	106.563	94.364	3.781	10.902	22.886	19.885	59.577	52.126	4.714	11.079	17.738	18.282
chr8	93881517	93881677	EM10E0885780-enhD	-4.42901	0	0.03174	1.29151	0.000111639	0	0	16.957	16.134	20.757	0	0	0	21.141	16.396	16.088	0
chr1	86442786	86442991	EM10E0444128-enhD	3.20249	0	0.0317585	4.39053	0.000112018	115.1	154.209	3.649	8.593	23.49	18.363	64.349	85.184	4.549	8.732	18.207	16.883
chr11	94891183	94891485	EM10E0516519-enhD	3.85885	0	0.0317585	0.104208	0.000112078	9.979	7.947	0	0	0	0	5.579	4.39	0	0	0	0
chr2	127084908	127085150	EM10E0709013-enhD	3.86042	0	0.0317585	0.109513	0.000112258	7.568	10.716	0	0	0	0	4.231	5.919	0	0	0	0
chr2	167688607	167688842	EM10E0719820-prom	3.17896	0	0.0317585	3.74107	0.000112061	86.185	81.434	16.299	8.948	3.321	4.259	48.184	44.983	20.321	9.093	2.574	3.916
chr4	89688311	89688480	EM10E0760825-prom	4.12146	0	0.0317585	0.965137	0.000111885	21.97	24.445	0	0	0	2.334	12.283	13.503	0	0	0	2.146
chr4	136139803	136139989	EM10E0773159-enhD	4.34353	0	0.0317585	1.39901	0.000112243	27.503	28.365	0	0	5.805	0.447	15.376	15.669	0	0	4.499	0.411
chr15	10713704	10713928	EM10E0594077-enhP	3.99401	0	0.0318676	0.545797	0.000112829	25.649	8.759	0	0	0	0.647	14.34	4.838	0	0	0	0.595
chr6	6874589	6874792	EM10E0813284-enhD	-3.80734	0	0.0318676	1.23648	0.000112829	0	0.128	4.57	3.461	6.171	14.09	0	0.071	5.698	3.517	4.783	12.954
chr10	42237621	42237785	EM10E0472977-enhD	3.85557	0	0.0320651	0.103342	0.000113622	9.824	8.043	0	0	0	0	5.492	4.443	0	0	0	0
chr7	98360381	98360626	EM10E0857361-enhP	4.52422	0	0.0321286	1.63752	0.00011394	32.124	46.145	0	0.831	0	5.925	17.96	25.49	0	0.844	0	5.447
chr2	167789732	167789916	EM10E0719913-enhD	4.34181	0	0.0321359	2.32242	0.000114059	53.987	52.662	7.725	0.415	3.675	0.117	30.183	29.09	9.631	0.422	2.848	0.108
chr10	61680821	61680981	EM10E0476387-enhP	3.9262	0	0.0322937	0.55266	0.000114807	12.002	18.739	0	0	0	0.688	6.71	10.351	0	0	0	0.633
chr17	29433410	29433720	EM10E0637996-enhD	4.03157	0	0.0322937	0.556064	0.000114798	22.584	7.036	0	0	1.166	0	12.626	3.887	0	0	0.904	0
chr9	113268804	113269003	EM10E0920139-enhD	-3.82339	0	0.0322946	1.00179	0.000114905	0	0	5.965	14.507	2.128	3.128	0	0	7.437	14.742	1.649	2.876
chr4	53417024	53417210	EM10E0755794-enhD	3.90379	0	0.0323107	0.431472	0.000115056	10.552	15.993	0	0	0	0.447	5.899	8.834	0	0	0	0.411
chr7	45091648	45091857	EM10E0848147-enhP	3.34717	0	0.0323128	3.58645	0.000115157	93.135	68.653	9.521	7.479	2.769	5.867	52.069	37.923	11.87	7.6	2.146	5.394
chr1	71887887	71888198	EM10E0440735-prom	4.19919	0	0.0323159	0.93027	0.000115357	18.846	16.411	0	3.7	0	0	10.536	9.065	0	3.76	0	0
chr9	108461223	108461390	EM10E0918965-prom	4.463	0	0.0323159	1.19914	0.000115299	17.282	35.428	0	0	6.08	0	9.662	19.57	0	0	4.712	0
chr17	28512107	28512356	EM10E0637367-enhD	4.24279	0	0.0323207	1.11717	0.000115468	32.259	22.995	0	0	0	3.384	18.035	12.702	0	0	0	3.111
chr19	4060561	4060724	EM10E0669320-enhP	3.85944	0	0.0323974	0.10295	0.000115923	10.856	7.254	0	0	0	0	6.069	4.007	0	0	0	0
chr8	88650417	88650571	EM10E0884622-enhP	3.85288	0	0.0323974	0.106602	0.00011593	7.702	10.4	0	0	0	0	4.306	5.745	0	0	0	0
chr8	117422457	117422619	EM10E0890949-enhD	3.89812	0	0.032497	0.425423	0.000116381	7.393	16.938	0	0.723	0	0	4.133	9.356	0	0.735	0	0
chr18	75447118	75447407	EM10E0666405-enhD	4.16273	0	0.0325171	1.45807	0.000116642	26.163	27.237	1.795	0	2.225	0.167	14.627	15.045	2.238	0	1.725	0.154
chr9	107708446	107708685	EM10E0918539-enhP	4.30424	0	0.0325171	1.98866	0.000116611	35.743	50.536	0.876	0	3.126	2.537	19.983	27.916	1.092	0	2.423	2.332
chr15	80159706	80159857	EM10E0605540-enhD	4.52469	0	0.0326104	1.47354	0.000117072	33.084	29.746	0	0	9.881	0.124	18.496	16.431	0	0	7.659	0.114
chr19	24555273	24555461	EM10E0674725-enhP	4.2374	0	0.0327015	1.21617	0.000117494	16.01	37.56	0	0	2.264	0.799	8.951	20.748	0	0	1.755	0.735
chr18	37881881	37882231	EM10E0658166-enhD	-3.76806	0	0.0328325	0.976427	0.00011806	0	0	5.899	10.91	2.09	3.902	0	0	7.355	11.087	1.62	3.587
chr1	162223363	162223599	EM10E0457177-prom	4.2387	0	0.0328386	1.43416	0.000118312	28.355	27.615	0	0	3.194	1.364	15.853	15.254	0	0	2.476	1.254
chr15	10771411	10771591	EM10E0594116-enhD	3.94664	0	0.0328386	0.643978	0.000118369	15.777	16.971	0	0	0	0.969	8.821	9.375	0	0	0	0.891
chr7	45052997	45053193	EM10E0848118-enhP	2.84102	0	0.0328386	4.34187	0.000118231	98.898	118.522	6.616	5.611	29.195	15.825	55.291	65.47	8.248	5.702	22.628	14.549
chr11	105159987	105160258	EM10E0522161-enhD	-3.71361	0	0.0328557	0.953418	0.000118648	0	0	3.018	7.553	3.207	6.703	0	0	3.763	7.675	2.486	6.163
chr12	117257065	117257254	EM10E0550576-enhD	-3.97908	0	0.0328557	1.07428	0.000118537	0	0	1.267	23.302	7.308	3.308	0	0	1.58	23.68	5.664	3.041
chr4	109000141	109000291	EM10E0764481-enhP	3.93489	0	0.0328557	0.583668	0.00011878	12.08	19.863	0	0	0	0.769	6.754	10.972	0	0	0	0.707
chr5	139793075	139793297	EM10E0808641-enhP	4.20407	0	0.0328557	0.945474	0.000118813	17.125	18.927	0	0	3.775	0	9.574	10.455	0	0	2.926	0
chr9	108994055	108994245	EM10E0919184-enhD	4.28333	0	0.0328759	1.15637	0.000118981	35.77	22.599	0	0	0	3.7	19.998	12.483	0	0	0	3.402
chr10	92009699	92009884	EM10E0484674-enhD	-3.69505	0	0.0328765	0.933062	0.000119641	0	0	5.23	2.89	7.55	3.945	0	0	6.52	2.937	5.852	3.627
chr11	46058921	46059268	EM10E0500648-enhD	3.86558	0	0.0328765	0.38932	0.000119928	9.743	15.116	0.029	0	0	0.356	5.447	8.35	0.036	0	0	0.327
chr16	29893845	29894089	EM10E0620076-enhD	3.86227	0	0.0328765	0.112402	0.000119746	6.635	12.336	0	0	0	0	3.709	6.814	0	0	0	0
chr18	61640570	61640902	EM10E0662940-enhP	4.39628	0	0.0328765	2.24201	0.000119468	50.065	56.215	3.185	0	0.721	5.73	27.99	31.053	3.971	0	0.559	5.268
chr2	25892476	25892766	EM10E0688497-enhD	-3.70725	0	0.0328765	0.934071	0.00011994	0	0	2.322	7.69	5.023	4.968	0	0	2.895	7.815	3.893	4.567
chr5	124182156	124182451	EM10E0803729-enhD	-3.79443	0	0.0328765	0.968796	0.000119309	0	0	1.877	6.938	12.1	3.12	0	0	2.34	7.05	9.378	2.868
chr5	139737777	139738055	EM10E0808622-enhP	3.99819	0	0.0328765	0.805013	0.000119791	19.999	11.819	0	0	1.866	0.183	11.181	6.529	0	0	1.446	0.168
chr7	120862725	120862887	EM10E0862837-enhD	-3.8124	0	0.0328765	1.02414	0.000119093	0	0	2.802	2.357	12.919	7.519	0	0	3.493	2.395	10.013	6.913
chr8	121080768	121081024	EM10E0892438-enhD	3.9602	0	0.0328765	0.66195	0.000119427	13.779	20.434	0	0	0	1.006	7.703	11.288	0	0	0	0.925
chr9	121445452	121445704	EM10E0922594-CTCF	3.98329	0	0.0328765	0.626611	0.000119762	11.76	14.711	0	0	1.584	0	6.575	8.126	0	0	1.228	0
chr17	83913369	83913621	EM10E0650164-enhD	3.87467	0	0.0329244	0.105296	0.000120211	12.833	6.169	0	0	0	0	7.175	3.408	0	0	0	0
chr11	118247028	118247196	EM10E0527748-enhP	4.03434	0	0.0329542	0.992816	0.000120415	29.323	13.767	0	0	0.647	1.326	16.394	7.605	0	0	0.501	1.219
chr6	142345791	142345999	EM10E0838560-enhP	3.87973	0	0.0329657	0.272749	0.000120553	13.263	8.515	0	0	0	0.219	7.415	4.704	0	0	0	0.201
chr11	42181443	42181717	EM10E0499823-enhP	-3.76846	0	0.0329766	0.960558	0.000121043	0	0	4.641	3.196	13.23	2.487	0	0	5.786	3.248	10.254	2.287
chr14	22784025	22784180	EM10E0576431-enhD	3.8506	0	0.0329766	0.100195	0.000120869	10.669	7.294	0	0	0	0	5.965	4.029	0	0	0	0
chr17	45736486	45736638	EM10E0642377-enhD	4.51265	0	0.0329766	2.04002	0.000121073	44.585	52.932	0	0.033	5.061	4.36	24.926	29.239	0	0.034	3.923	4.009
chr6	4457012	4457203	EM10E0812714-enhD	4.3472	0	0.0329766	1.67843	0.000121067	33.903	35.872	0	0	4.179	2.135	18.954	19.815	0	0	3.239	1.963
chr8	120049445	120049652	EM10E0891655-enhD	3.84621	0	0.0329766	0.104612	0.000120755	7.559	10.502	0	0	0	0	4.226	5.801	0	0	0	0
chr15	99033259	99033457	EM10E0611517-enhD	4.47189	0	0.0330101	1.29713	0.000121292	30.129	23.161	0	0	8.219	0	16.844	12.794	0	0	6.37	0
chr3	107113798	107114144	EM10E0740583-enhD	-3.74303	0	0.0334024	0.995639	0.000122833	0	0	3.488	5.871	2.64	10.802	0	0	4.349	5.966	2.046	9.931
chr9	112234786	112235072	EM10E0920048-prom	-4.08173	0	0.0334024	1.6376	0.000122928	0.473	0	3.871	9.845	12.062	11.277	0.264	0	4.826	10.005	9.349	10.368
chr7	142482472	142482682	EM10E0868889-enhD	4.66083	0	0.0335087	2.14317	0.000123416	47.045	65.96	0	9.165	0	2.99	26.302	36.436	0	9.314	0	2.749
chr15	79163450	79163666	EM10E0604928-enhP	3.78149	0	0.0335553	3.6181	0.000123686	107.289	85.838	14.962	2.192	1.54	15.055	59.983	47.416	18.654	2.228	1.194	13.841
chr11	70250199	70250463	EM10E0508188-K4m3	3.92249	0	0.0336072	0.57054	0.000123975	11.884	19.512	0	0	0	0.742	6.644	10.778	0	0	0	0.682
chr10	80150644	80150964	EM10E0481088-enhD	1.76532	0	0.0336304	5.22657	0.000124158	142.739	103.074	15.211	41.957	30.693	31.51	79.802	56.937	18.964	42.637	23.79	28.97
chr10	10710855	10711204	EM10E0467320-enhD	-3.87404	0	0.0336729	0.989948	0.000124413	0	0	7.202	9.789	8.76	0.7	0	0	8.979	9.948	6.79	0.644
chr2	109677247	109677397	EM10E0705363-enhP	-3.7995	0	0.0337209	0.961651	0.000124689	0	0	2.327	7.298	13.007	2.129	0	0	2.901	7.416	10.081	1.957
chr1	45311430	45311748	EM10E0436681-prom	3.92636	0	0.0337245	0.918696	0.0001248	20.084	15.198	0	0	1.088	0.776	11.228	8.395	0	0	0.843	0.713
chr12	106046246	106046399	EM10E0547451-enhD	3.80425	0	0.0338435	0.238739	0.000125399	11.313	7.959	0	0	0.275	0	6.325	4.396	0	0	0.213	0
chr17	31740052	31740401	EM10E0639072-enhD	3.93864	0	0.0338435	0.461493	0.000125544	19.008	6.85	0	0	0.864	0	10.627	3.784	0	0	0.67	0
chr17	46283260	46283427	EM10E0642691-enhP	3.90322	0	0.0338435	0.554402	0.000125634	13.696	16.078	0	0	0	0.723	7.657	8.881	0	0	0	0.665
chr9	40376773	40376948	EM10E0901200-enhP	-4.00004	0	0.0338435	1.1059	0.000125607	0	0	0.855	7.681	21.664	5.305	0	0	1.066	7.806	16.791	4.877
chr10	76653350	76653511	EM10E0479692-enhD	4.0065	0	0.0338768	0.17042	0.000125856	4.176	24.431	0	0	0	0	2.335	13.495	0	0	0	0
chr13	63251604	63251762	EM10E0564287-enhD	4.01856	0	0.0340269	0.811145	0.000126743	22.522	16.711	0	0	0	1.613	12.591	9.231	0	0	0	1.483
chr14	70204471	70204708	EM10E0586584-prom	4.52084	0	0.0340269	2.14791	0.00012681	60.466	45.854	2.441	0	0.253	8.185	33.805	25.329	3.043	0	0.196	7.525
chr15	84679910	84680137	EM10E0607566-enhP	3.88627	0	0.0340269	0.123709	0.000126745	5.566	15.325	0	0	0	0	3.112	8.465	0	0	0	0
chr16	17797661	17797895	EM10E0617145-enhP	4.12765	0	0.0340269	1.09895	0.000126605	20.243	30.609	0.192	0	0	2.603	11.317	16.908	0.239	0	0	2.393
chr1	74797470	74797819	EM10E0441811-enhD	4.35114	0	0.0341401	1.65261	0.00012743	32.891	37.084	0	0	2.033	3.859	18.389	20.485	0	0	1.576	3.548
chr5	103387617	103387774	EM10E0795624-enhD	3.86637	0	0.0341401	0.10228	0.000127406	12.945	6.031	0	0	0	0	7.237	3.331	0	0	0	0
chr3	106483109	106483265	EM10E0740462-enhP	4.27904	0	0.0341586	1.02396	0.000127599	28.086	15.174	4.028	0	0	0	15.702	8.382	5.022	0	0	0
chr1	45502069	45502226	EM10E0436717-enhP	3.84971	0	0.03416	0.108148	0.000127703	6.595	12.182	0	0	0	0	3.687	6.729	0	0	0	0
chr9	57261106	57261258	EM10E0906391-enhP	4.37446	0	0.0342047	1.55847	0.00012797	32.206	36.151	0.984	0	0	4.766	18.006	19.969	1.227	0	0	4.382
chr4	135146745	135147067	EM10E0772540-enhD	3.84705	0	0.0342331	0.107001	0.000128176	6.683	11.967	0	0	0	0	3.736	6.61	0	0	0	0
chr3	135569244	135569400	EM10E0745401-enhD	3.85965	0	0.0342724	0.112734	0.000128522	6.167	13.256	0	0	0	0	3.448	7.322	0	0	0	0
chr5	43517369	43517716	EM10E0787333-enhD	3.79635	0	0.0342724	0.272022	0.000128437	8.896	10.623	0	0	0.351	0	4.974	5.868	0	0	0.272	0
chr6	72711448	72711605	EM10E0824014-enhD	3.83768	0	0.0343136	0.10252	0.000128777	7.186	10.936	0	0	0	0	4.018	6.041	0	0	0	0
chr2	35259718	35260048	EM10E0693081-enhD	3.96208	0	0.0344069	0.900173	0.000129227	20.232	19.314	0.181	0	0	1.667	11.311	10.669	0.226	0	0	1.533
chr9	65524078	65524231	EM10E0909833-enhD	3.8684	0	0.0344395	0.102495	0.00012945	13.308	5.865	0	0	0	0	7.44	3.24	0	0	0	0
chr11	75533696	75533874	EM10E0509875-enhP	4.31671	0	0.034467	1.15051	0.000129742	17.734	28.462	0	0	5.306	0.06	9.915	15.722	0	0	4.113	0.055
chr19	47416213	47416410	EM10E0681290-enhD	4.2968	0	0.034467	1.07164	0.000129754	25.065	16.714	0	0	5.121	0	14.013	9.233	0	0	3.969	0
chr1	161269468	161269784	EM10E0456897-enhD	3.83757	0	0.0345572	0.184803	0.000130256	9.574	9.57	0	0	0	0.11	5.353	5.286	0	0	0	0.101
chr15	77848679	77848956	EM10E0604161-enhD	3.86829	0	0.0345572	0.435509	0.000130294	13.683	8.792	0	0	0.832	0	7.65	4.857	0	0	0.645	0
chr2	31451592	31451834	EM10E0691145-enhD	3.86096	0	0.0346115	0.109473	0.0001306	12.948	6.083	0	0	0	0.011	7.239	3.36	0	0	0	0.01
chr10	80855567	80855782	EM10E0481649-enhP	2.16584	0	0.034705	4.66141	0.000131053	111.993	88.461	8.073	22.782	26.017	17.284	62.612	48.865	10.065	23.151	20.165	15.891
chr17	28079324	28079487	EM10E0637046-enhP	3.82662	0	0.0347108	0.0965322	0.000131176	8.154	9.407	0	0	0	0	4.559	5.196	0	0	0	0
chr13	15462418	15462613	EM10E0552408-prom	3.82999	0	0.0347357	0.0990591	0.000131371	7.529	10.291	0	0	0	0	4.209	5.685	0	0	0	0
chrX	134297271	134297556	EM10E0929571-enhD	-3.73934	0	0.0349247	0.947329	0.000132188	0	0	7.472	9.754	2.466	2.542	0	0	9.316	9.912	1.911	2.337
chr10	76623301	76623651	EM10E0479673-prom	3.88841	0	0.035034	0.607916	0.000132725	11.172	20.606	0	0	0.076	0.767	6.246	11.383	0	0	0.059	0.705
chr10	121500018	121500360	EM10E0490496-enhD	3.83592	0	0.035034	0.0947309	0.000133213	10.913	6.956	0	0	0	0	6.101	3.842	0	0	0	0
chr3	88496538	88496882	EM10E0735127-enhD	4.08957	0	0.035034	0.811223	0.000132847	14.174	17.083	0	0	2.746	0	7.924	9.436	0	0	2.128	0
chr4	86906017	86906260	EM10E0760224-enhD	3.86223	0	0.035034	0.335203	0.000133139	12.64	10.235	0	0	0	0.32	7.067	5.654	0	0	0	0.294
chr4	149650470	149650818	EM10E0777800-CTCF	-3.83989	0	0.035034	1.01986	0.000132957	0	0	11.135	11.529	1.625	2.853	0	0	13.882	11.716	1.26	2.623
chr8	33903552	33903734	EM10E0875043-enhD	3.82718	0	0.035034	0.0936305	0.000133034	9.765	7.752	0	0	0	0	5.459	4.282	0	0	0	0
chr11	89009579	89009924	EM10E0515492-enhD	3.84538	0	0.0350362	0.096526	0.000133731	11.882	6.424	0	0	0	0	6.643	3.549	0	0	0	0
chr3	94759451	94759635	EM10E0736585-enhP	-4.01972	0	0.0350362	1.17381	0.000133715	0	0	21.684	9.63	0.88	5.6	0	0	27.034	9.786	0.682	5.149
chr3	108327327	108327675	EM10E0741123-enhD	-3.91469	0	0.0350362	1.00706	0.000133666	0	0	6.635	13.519	8.269	0.578	0	0	8.272	13.738	6.409	0.531
chr5	137610189	137610377	EM10E0807751-enhP	4.11284	0	0.0350362	1.25094	0.000133467	19.298	24.843	0	1.381	2.111	0.029	10.789	13.723	0	1.403	1.636	0.027
chr8	84191801	84191995	EM10E0883026-enhD	4.42748	0	0.0350362	1.69064	0.000133545	39.872	35.111	0	0	1.2	6.141	22.291	19.395	0	0	0.93	5.646
chr14	25299501	25299717	EM10E0576968-enhD	-3.87494	0	0.0351415	1.03469	0.000134313	0	0	21.796	5.28	3.438	1.59	0	0	27.174	5.366	2.665	1.462
chr9	44072537	44072887	EM10E0902551-enhP	4.69696	0	0.0351415	2.44379	0.000134337	68.983	70.713	0	0	7.272	9.176	38.567	39.061	0	0	5.636	8.436
chr11	3496770	3497022	EM10E0492835-enhD	-4.17063	0	0.0351588	1.75944	0.000134998	0	0.411	14.606	3.091	14.543	14.033	0	0.227	18.21	3.141	11.272	12.902
chr11	69324843	69325058	EM10E0507547-enhP	3.98519	0	0.0351588	1.00243	0.000134773	14.592	26.325	0	0	0.98	1.048	8.158	14.542	0	0	0.76	0.964
chr19	5827540	5827745	EM10E0670316-enhD	2.91702	0	0.0351588	3.93541	0.000134533	91.597	72.566	7.98	5.091	6.922	18.926	51.21	40.085	9.949	5.174	5.365	17.4
chr2	152639998	152640178	EM10E0714083-enhD	3.84008	0	0.0351588	0.105045	0.000135017	6.504	12.182	0	0	0	0	3.636	6.729	0	0	0	0
chr2	158677966	158678313	EM10E0716633-enhD	-3.6745	0	0.0351588	0.922699	0.000134945	0	0	8.537	3.228	4.504	3.449	0	0	10.643	3.28	3.491	3.171
chr9	55345371	55345718	EM10E0905846-enhD	-3.76218	0	0.0351588	0.950359	0.000134956	0	0	6.899	11.856	2.869	1.925	0	0	8.601	12.048	2.224	1.77
chr6	63257853	63258097	EM10E0822565-enhP	-3.64972	0	0.0352725	0.89204	0.000135556	0	0	2.943	5.989	5.688	3.739	0	0	3.669	6.086	4.409	3.438
chr1	124044207	124044529	EM10E0448751-enhP	-3.75917	0	0.0353353	0.931224	0.000136493	0	0	2.974	9.962	8.503	1.608	0	0	3.708	10.123	6.591	1.478
chr11	94839252	94839451	EM10E0516498-CTCF	3.82031	0	0.0353353	0.37248	0.000136712	12.038	8.9	0	0	0.646	0	6.73	4.916	0	0	0.501	0
chr18	60749042	60749209	EM10E0662343-enhD	4.30537	0	0.0353353	1.51137	0.000136631	24.154	39.998	0	2.195	0	2.362	13.504	22.095	0	2.231	0	2.172
chr2	30801954	30802105	EM10E0690792-enhP	4.02194	0	0.0353353	1.00273	0.000136115	28.095	12.744	0	0	1.468	0.746	15.707	7.04	0	0	1.138	0.686
chr2	163875448	163875790	EM10E0717659-enhD	-3.79087	0	0.0353353	0.990659	0.00013621	0	0	15.516	5.806	2.548	2.369	0	0	19.344	5.9	1.975	2.178
chr5	37244202	37244552	EM10E0786681-enhP	-3.83079	0	0.0353353	0.992444	0.000136676	0	0	1.795	5.15	17.946	3.22	0	0	2.238	5.233	13.91	2.96
chr6	83253611	83253777	EM10E0824811-K4m3	3.82417	0	0.0353353	0.0973329	0.000136138	7.402	10.386	0	0	0	0	4.138	5.737	0	0	0	0
chr6	114920599	114920933	EM10E0831880-enhP	4.01583	0	0.0353353	1.12073	0.000136002	25.149	18.701	1.165	0	0	1.35	14.06	10.33	1.452	0	0	1.241
chr6	144782310	144782537	EM10E0839193-enhD	3.82573	0	0.0353353	0.117655	0.000136723	7.353	10.874	0	0	0	0.024	4.111	6.007	0	0	0	0.022
chr11	63130543	63130891	EM10E0506003-enhP	4.257	0	0.0354139	1.8412	0.000137336	38.848	34.761	0	6.233	0.357	1.396	21.719	19.202	0	6.334	0.277	1.283
chr11	88966993	88967300	EM10E0515463-enhP	4.06557	0	0.0354139	1.19783	0.000137314	24.025	20.722	0	0	1.878	1.189	13.432	11.447	0	0	1.456	1.093
chrX	169999240	169999469	EM10E0932110-enhD	0.801089	0	0.0354139	6.50884	0.000137201	176.919	206.804	86.832	89.335	89.022	78.689	98.911	114.236	108.257	90.783	68.999	72.345
chr6	98955854	98956030	EM10E0829277-enhD	3.81739	0	0.0354251	0.0921122	0.000137483	8.759	8.591	0	0	0	0	4.897	4.746	0	0	0	0
chr12	72229855	72230173	EM10E0538997-enhD	-3.82167	0	0.0354904	1.04133	0.000138326	0	0	16.624	1.729	5.048	4.649	0	0	20.726	1.757	3.913	4.274
chr17	34120707	34120886	EM10E0639919-enhP	1.51565	0	0.0354904	6.1725	0.000138459	184.464	250.255	58.761	66.389	59.229	45.493	103.129	138.238	73.26	67.465	45.907	41.826
chr19	7136104	7136408	EM10E0671106-enhD	4.22236	0	0.0354904	1.08561	0.00013802	18.759	38.382	0	0	0	3.001	10.488	21.202	0	0	0	2.759
chr4	114406838	114407006	EM10E0765030-prom	4.14783	0	0.0354904	1.2293	0.000138431	22.561	28.937	0	0	0.581	2.747	12.613	15.985	0	0	0.45	2.526
chr4	124986760	124986968	EM10E0768129-prom	4.40242	0	0.0354904	1.80249	0.000138221	48.389	30.528	0	5.14	0.021	2.399	27.053	16.863	0	5.223	0.016	2.206
chr4	136047706	136047955	EM10E0773085-enhD	3.88272	0	0.0354904	0.105207	0.00013803	15.113	5.193	0	0	0	0	8.449	2.869	0	0	0	0
chr9	108963629	108963968	EM10E0919166-enhD	4.5965	0	0.0354904	2.31534	0.000138301	48.37	76.315	9.268	0	2.433	0.514	27.042	42.156	11.555	0	1.886	0.473
chr7	4924556	4924709	EM10E0841187-enhP	3.99278	0	0.0355416	1.23581	0.000138762	20.657	23.769	0	0.599	0.609	1.456	11.549	13.13	0	0.609	0.472	1.339
chr10	117718235	117718509	EM10E0489310-enhD	3.92517	0	0.0356869	0.442642	0.000139629	19.812	6.301	0	0	0.809	0	11.076	3.481	0	0	0.627	0
chr4	127986884	127987098	EM10E0768985-enhP	3.84807	0	0.0356869	0.448212	0.000139641	16.412	7.484	0	0	0.746	0.05	9.176	4.134	0	0	0.578	0.046
chrX	167315849	167316184	EM10E0931892-enhD	3.85318	0	0.0356869	0.097517	0.00013954	13.102	5.829	0	0	0	0	7.325	3.22	0	0	0	0
chr2	13574655	13574821	EM10E0686498-enhP	5.548	0	0.0357201	2.93531	0.000139874	124.173	173.754	0	0.153	12.06	7.564	69.422	95.98	0	0.155	9.347	6.954
chr1	162218830	162219081	EM10E0457169-enhP	3.99908	0	0.0357647	0.76114	0.000140153	13.146	26.481	0	0	0	1.347	7.35	14.628	0	0	0	1.238
chr11	117931054	117931263	EM10E0527515-enhD	4.51509	0	0.0358223	2.66625	0.000140483	73.077	76.069	0	3.679	0.849	14.276	40.855	42.02	0	3.739	0.658	13.125
chr15	9070527	9070728	EM10E0593797-enhP	3.85923	0	0.0358263	0.141442	0.000140603	13.955	5.964	0	0	0	0.053	7.802	3.294	0	0	0	0.049
chr1	93057565	93057724	EM10E0446552-K4m3	-4.12515	0	0.0359528	1.42948	0.000141418	0	0.193	6.022	41.501	3.598	3.021	0	0.107	7.508	42.174	2.789	2.777
chr10	119453382	119453682	EM10E0489788-enhP	-3.79752	0	0.0359528	0.963737	0.000141832	0	0	1.696	14.443	6.696	2.844	0	0	2.114	14.677	5.19	2.615
chr11	41999493	41999829	EM10E0499809-enhP	-3.78286	0	0.0359528	1.01222	0.000141337	0	0	3.919	1.697	11.745	7.626	0	0	4.886	1.725	9.103	7.011
chr11	117965257	117965474	EM10E0527552-enhD	2.97999	0	0.0359528	4.22496	0.000141731	95.524	120.555	10.618	25.575	3.525	10.807	53.405	66.593	13.238	25.99	2.732	9.936
chr2	52887420	52887624	EM10E0695637-enhD	3.8302	0	0.0359528	0.0920263	0.000141533	11.383	6.581	0	0	0	0	6.364	3.635	0	0	0	0
chr5	140612461	140612689	EM10E0809012-enhD	4.69822	0	0.0359528	3.02404	0.000141801	94.609	113.768	0	1.072	6.534	16.793	52.893	62.844	0	1.089	5.064	15.439
chr9	75261760	75262026	EM10E0912661-enhD	-3.92752	0	0.0359528	1.03027	0.000141824	0	0	8.906	19.581	3.334	0.938	0	0	11.103	19.898	2.584	0.862
chr10	84956222	84956562	EM10E0483262-enhD	-3.66562	0	0.0361564	0.928593	0.00014274	0	0	6.234	5.166	2.4	5.666	0	0	7.772	5.25	1.86	5.209
chr11	86579997	86580239	EM10E0514120-enhD	4.78314	0	0.0361631	1.66722	0.000142872	41.527	52.294	0	0	0	12.773	23.217	28.887	0	0	0	11.743
chr17	29032435	29032782	EM10E0637692-prom	1.86066	0	0.036213	5.03111	0.000143212	107.292	110.693	31.476	12.927	27.959	29.429	59.984	61.146	39.242	13.137	21.67	27.057
chr8	84203498	84203847	EM10E0883050-enhD	2.68998	0	0.036213	4.09445	0.00014328	85.787	79.858	15.291	7.922	5.355	16.007	47.961	44.113	19.064	8.05	4.151	14.717
chr13	41467149	41467498	EM10E0557684-enhD	3.81458	0	0.0362711	0.088965	0.00014372	9.941	7.457	0	0	0	0	5.558	4.119	0	0	0	0
chr17	31789897	31790240	EM10E0639102-enhD	3.89178	0	0.0362711	0.524851	0.000143716	12.503	11.042	0	0	1.196	0	6.99	6.099	0	0	0.927	0
chr6	136943435	136943720	EM10E0837755-enhP	3.89498	0	0.0362815	0.696528	0.000143901	14.994	11.248	0	0.322	1.237	0	8.383	6.213	0	0.327	0.959	0
chr7	141468652	141468873	EM10E0868514-prom	4.49336	0	0.0362815	1.77282	0.000143973	41.312	36.704	0	0	11.697	0.704	23.096	20.275	0	0	9.066	0.647
chr11	85928197	85928545	EM10E0513920-enhD	3.81956	0	0.03641	0.0972421	0.000145223	6.773	11.323	0	0	0	0	3.787	6.255	0	0	0	0
chr12	55492458	55492806	EM10E0537050-prom	1.51498	0	0.03641	5.21331	0.000145179	105.74	108.994	24.105	34.134	28.841	31.65	59.117	60.207	30.053	34.687	22.354	29.099
chr12	111442901	111443129	EM10E0549143-enhP	4.15853	0	0.03641	1.81451	0.000145224	33.079	35.598	0	5.27	1.021	0.777	18.494	19.664	0	5.355	0.791	0.714
chr2	117666918	117667125	EM10E0706579-enhD	3.87267	0	0.03641	0.143615	0.000145086	15.343	5.462	0	0	0	0.052	8.578	3.017	0	0	0	0.048
chr3	88501993	88502214	EM10E0735133-enhP	3.15139	0	0.03641	3.77791	0.000145034	77.116	97.441	6.432	16.288	4.845	4.553	43.114	53.825	8.019	16.552	3.755	4.186
chr5	113650644	113650826	EM10E0798900-enhP	4.08717	0	0.03641	1.21055	0.00014499	18.788	28.937	0	0	1.437	1.504	10.504	15.985	0	0	1.114	1.383
chr7	62419357	62419705	EM10E0850264-enhP	-3.75204	0	0.03641	0.941292	0.000144601	0	0	7.452	3.482	10.926	1.488	0	0	9.291	3.538	8.469	1.368
chr2	73270426	73270742	EM10E0699357-enhP	-3.67551	0	0.0365192	0.898951	0.000145766	0	0	2.683	9.474	4.841	3.057	0	0	3.345	9.628	3.752	2.811
chr7	100009680	100010010	EM10E0858215-CTCF	3.84444	0	0.0365214	0.114011	0.000145892	13.195	5.924	0	0	0	0.024	7.377	3.272	0	0	0	0.022
chr7	140943481	140943638	EM10E0868171-enhP	4.10064	0	0.0365214	1.00462	0.000145987	22.542	24.888	0	0	0	2.7	12.603	13.748	0	0	0	2.482
chr18	61657050	61657329	EM10E0662966-enhD	3.99833	0	0.0365606	0.833001	0.00014625	17.85	21.797	0	0	0	1.741	9.979	12.04	0	0	0	1.601
chr1	133694835	133695154	EM10E0451137-enhD	3.8288	0	0.0366862	0.101838	0.000146859	6.238	12.508	0	0	0	0	3.488	6.909	0	0	0	0
chr8	88288868	88289140	EM10E0884451-prom	4.47354	0	0.0367462	1.25923	0.000147207	17.784	38.178	0	0	7.132	0	9.943	21.089	0	0	5.528	0
chr1	151371632	151371873	EM10E0454072-enhD	-4.0649	0	0.0368128	1.51293	0.000147581	0	0.313	12.499	22.922	5.06	2.316	0	0.173	15.583	23.294	3.922	2.129
chr3	52035445	52035616	EM10E0729203-enhD	3.82037	0	0.0368472	0.170664	0.000147826	7.592	11.639	0	0	0	0.094	4.244	6.429	0	0	0	0.086
chr19	5841730	5841985	EM10E0670349-enhD	1.86124	0	0.0369635	5.08538	0.0001484	115.259	111.134	35.009	30.928	11.781	30.514	64.438	61.389	43.647	31.429	9.131	28.054
chr18	67935510	67935711	EM10E0664852-K4m3	3.81462	0	0.0369887	0.0877653	0.000148609	10.668	6.902	0	0	0	0	5.964	3.813	0	0	0	0
chr15	3582901	3583092	EM10E0592848-prom	4.02609	0	0.037083	0.877063	0.000149311	24.113	17.535	0	0	0	1.981	13.481	9.686	0	0	0	1.821
chr16	13671508	13671713	EM10E0616309-enhP	3.87946	0	0.037083	0.526126	0.000149291	10.724	19.256	0	0	0	0.654	5.996	10.637	0	0	0	0.601
chr6	110645771	110646047	EM10E0830906-prom	-3.74436	0	0.037083	0.991042	0.000149289	0	0	2.873	8.357	2.185	10.528	0	0	3.582	8.492	1.694	9.679
chr1	25831162	25831498	EM10E0433307-enhP	-4.16738	0	0.0371241	1.26642	0.000149585	0	0	24.937	0.682	18.04	4.488	0	0	31.09	0.693	13.982	4.126
chr12	85474514	85474754	EM10E0543524-enhP	2.02675	0	0.0371516	4.71886	0.000150029	105.543	86.194	11.949	25.967	14.873	25.188	59.006	47.613	14.897	26.388	11.528	23.157
chr13	52929258	52929409	EM10E0561349-enhP	4.14958	0	0.0371516	1.76544	0.000149933	44.855	24.115	0	1.349	2.217	1.475	25.077	13.321	0	1.371	1.718	1.356
chr2	38524119	38524363	EM10E0693956-enhD	3.83028	0	0.0371516	0.102959	0.000150204	6.017	13.012	0	0	0	0	3.364	7.188	0	0	0	0
chr2	167903579	167903854	EM10E0719994-enhD	3.87364	0	0.0371516	0.120931	0.000150236	5.058	16.573	0	0	0	0	2.828	9.155	0	0	0	0
chr9	112187750	112188059	EM10E0920021-prom	-3.7283	0	0.0371516	0.982509	0.000150201	0	0	6.876	6.327	1.578	7.659	0	0	8.573	6.43	1.223	7.042
chr10	76731911	76732253	EM10E0479724-enhP	3.93354	0	0.0371565	0.550594	0.000150364	8.428	19.972	1.05	0	0	0	4.712	11.032	1.309	0	0	0
chr17	56164678	56164843	EM10E0644978-enhD	3.80796	0	0.037469	0.0860228	0.000151737	10.327	7.08	0	0	0	0	5.774	3.911	0	0	0	0
chr7	45103281	45103432	EM10E0848158-enhP	4.30644	0	0.0375398	2.45199	0.000152133	50.049	68.164	5.483	2.799	0	2.31	27.981	37.653	6.836	2.844	0	2.124
chr7	98562995	98563341	EM10E0857464-enhP	3.83895	0	0.0375868	0.336388	0.000152433	6.064	17.794	0	0	0.468	0	3.39	9.829	0	0	0.363	0
chr5	33722068	33722225	EM10E0785355-prom	4.67642	0	0.037655	1.93548	0.000152819	36.102	65.093	0	0	10.761	1.162	20.184	35.957	0	0	8.341	1.068
chr4	84545212	84545560	EM10E0759878-enhD	3.85504	0	0.0379339	0.113769	0.000154061	5.274	15.452	0	0	0	0	2.949	8.536	0	0	0	0
chr5	115431202	115431403	EM10E0799913-enhP	4.01527	0	0.03799	1.11179	0.0001544	17.358	29.049	0.521	0.076	0	1.855	9.704	16.046	0.65	0.077	0	1.705
chr1	135755302	135755647	EM10E0452323-enhD	3.95525	0	0.0380103	0.662093	0.000155359	24.75	10.95	0	0	0	1.058	13.837	6.049	0	0	0	0.973
chr10	59920945	59921113	EM10E0475536-enhD	4.41585	0	0.0380103	1.83809	0.000154692	45.858	34.124	0	0	8.472	1.581	25.638	18.85	0	0	6.566	1.454
chr10	76725945	76726272	EM10E0479717-prom	3.89693	0	0.0380103	0.890843	0.000155377	13.647	20.211	0	0	1.41	0.542	7.63	11.164	0	0	1.093	0.498
chr11	62911398	62911689	EM10E0505925-enhD	3.86309	0	0.0380103	0.540129	0.000155472	15.176	13.59	0	0	0	0.728	8.485	7.507	0	0	0	0.669
chr14	76496263	76496579	EM10E0588072-enhD	-3.87199	0	0.0380103	1.24478	0.000154977	0.024	0.149	2.083	14.823	11.64	3.388	0.013	0.082	2.597	15.063	9.022	3.115
chr15	102258467	102258670	EM10E0613230-enhP	4.66345	0	0.0380103	2.6411	0.000154863	60.734	103.111	0	2.985	3.833	3.912	33.955	56.958	0	3.033	2.971	3.597
chr3	81922916	81923078	EM10E0733043-CTCF	-3.6817	0	0.0380103	0.938392	0.000155293	0	0	10.529	3.771	2.628	4.323	0	0	13.127	3.832	2.037	3.974
chr6	86792972	86793237	EM10E0826036-enhP	3.99125	0	0.0380103	0.833279	0.000155225	21.914	17.447	0	0	0	1.782	12.252	9.638	0	0	0	1.638
chr9	40407958	40408276	EM10E0901221-enhD	-3.79723	0	0.0380103	1.13141	0.000155478	0.122	0	1.631	6.484	12.766	5.957	0.068	0	2.033	6.589	9.895	5.477
chr12	104256597	104256897	EM10E0546859-enhD	-3.72806	0	0.0380231	0.935531	0.000155751	0	0	11.521	3.462	6.548	1.592	0	0	14.364	3.518	5.075	1.464
chr2	73066336	73066676	EM10E0699320-enhD	3.81586	0	0.0380231	0.156226	0.000155672	11.671	7.191	0	0	0	0.087	6.525	3.972	0	0	0	0.08
chr3	158561252	158561497	EM10E0749161-enhP	-3.65277	0	0.0380868	0.92431	0.000156123	0	0	8	3.221	3.059	5.454	0	0	9.974	3.273	2.371	5.014
chr2	104389253	104389563	EM10E0704708-enhD	-3.75777	0	0.0381155	0.969874	0.000156352	0	0	16.313	4.5	3.004	2.25	0	0	20.338	4.573	2.328	2.069
chr12	111444046	111444383	EM10E0549146-enhP	4.09015	0	0.0384216	1.81462	0.000157719	31.804	35.595	0	2.991	0.849	1.975	17.781	19.662	0	3.039	0.658	1.816
chr14	70206065	70206413	EM10E0586588-enhP	2.8372	0	0.0384335	3.87068	0.000157879	77.918	73.759	8.112	5.56	6.486	16.052	43.562	40.744	10.114	5.65	5.027	14.758
chr1	74800754	74801012	EM10E0441814-enhD	4.22977	0	0.0384377	1.55929	0.000158072	28.229	33.285	0	0	2.922	2.33	15.782	18.386	0	0	2.265	2.142
chr2	170121926	170122150	EM10E0720819-enhD	3.8393	0	0.0384377	0.0920408	0.00015812	13.626	5.457	0	0	0	0	7.618	3.014	0	0	0	0
chr1	163311965	163312245	EM10E0457411-enhP	4.40695	0	0.0384802	1.75995	0.000159303	38.733	35.826	0	0	9.787	0.977	21.655	19.79	0	0	7.586	0.898
chr10	64086456	64086720	EM10E0477099-enhD	-3.90369	0	0.0384802	1.04663	0.000158759	0	0	1.133	22.565	4.527	5.387	0	0	1.413	22.931	3.509	4.953
chr13	98027695	98027953	EM10E0569453-enhD	3.80286	0	0.0384802	0.0837342	0.00015879	10.648	6.792	0	0	0	0	5.953	3.752	0	0	0	0
chr14	48122278	48122439	EM10E0580966-enhP	3.80458	0	0.0384802	0.0839697	0.000159202	10.871	6.656	0	0	0	0	6.078	3.677	0	0	0	0
chr14	60736298	60736515	EM10E0583764-enhD	3.85804	0	0.0384802	0.154425	0.000158909	5.359	16.455	0	0	0	0.049	2.996	9.09	0	0	0	0.045
chr17	45805516	45805672	EM10E0642416-enhD	3.80441	0	0.0384802	0.0840285	0.000158694	10.798	6.704	0	0	0	0	6.037	3.703	0	0	0	0
chr4	135085172	135085405	EM10E0772515-CTCF	3.805	0	0.0384802	0.370195	0.000158903	12.984	8.704	0.578	0	0	0	7.259	4.808	0.721	0	0	0
chr6	4417589	4417749	EM10E0812700-enhD	4.1439	0	0.0384802	0.927575	0.000159019	22.458	14.809	3.366	0	0	0	12.556	8.18	4.197	0	0	0
chr7	108949368	108949673	EM10E0859731-K4m3	-3.68306	0	0.0384802	0.916698	0.000159218	0	0	3.826	10.934	2.45	3.95	0	0	4.77	11.111	1.899	3.632
chr7	128247484	128247808	EM10E0864994-enhP	4.22701	0	0.0385051	1.3531	0.000159518	19.14	39.255	0	0	1.546	1.996	10.701	21.684	0	0	1.198	1.835
chr1	162312712	162312943	EM10E0457206-enhD	3.82081	0	0.038618	0.195423	0.000160696	5.536	16.508	0.13	0	0	0	3.095	9.119	0.162	0	0	0
chr11	98937158	98937351	EM10E0519210-enhP	4.37654	0	0.038618	1.82707	0.000160547	39.898	35.391	0	1.398	9.902	0	22.306	19.55	0	1.421	7.675	0
chr12	111437527	111437876	EM10E0549138-enhD	4.34656	0	0.038618	1.20951	0.000160573	23.846	24.984	6.574	0	0	0	13.332	13.801	8.196	0	0	0
chr15	98778032	98778184	EM10E0611292-prom	3.80734	0	0.038618	0.0941537	0.000160697	6.329	11.931	0	0	0	0	3.538	6.591	0	0	0	0
chr17	45869716	45869961	EM10E0642458-enhD	3.79214	0	0.038618	0.0864407	0.000160772	7.317	10.017	0	0	0	0	4.091	5.533	0	0	0	0
chr18	75385605	75385844	EM10E0666360-enhD	4.03953	0	0.038618	1.55678	0.000160654	33.302	22.341	0	1.619	0.872	1.572	18.618	12.341	0	1.645	0.676	1.445
chr2	104192429	104192772	EM10E0704676-enhD	-3.72802	0	0.038618	0.917638	0.000160444	0	0	5.235	12.573	3.878	1.486	0	0	6.527	12.777	3.006	1.366
chr11	117939658	117939943	EM10E0527524-enhD	4.2334	0	0.0386558	1.0236	0.000161466	14.519	26.082	0	0	4.574	0	8.117	14.407	0	0	3.545	0
chr12	69367355	69367525	EM10E0537901-enhD	3.82973	0	0.0386558	0.0892841	0.000161802	13.205	5.57	0	0	0	0	7.383	3.077	0	0	0	0
chr17	46030892	46031202	EM10E0642554-enhP	4.25571	0	0.0386558	3.45158	0.00016196	106.712	123.6	0	9.756	11.035	7.314	59.66	68.275	0	9.914	8.553	6.724
chr17	47595474	47595815	EM10E0643359-enhP	3.74008	0	0.0386558	3.25648	0.000161686	73.047	78.83	8.731	1.09	3.524	7.428	40.839	43.545	10.885	1.108	2.731	6.829
chr18	5816050	5816397	EM10E0652988-enhD	3.73555	0	0.0386558	0.444928	0.00016181	14.575	8.512	0	0	0.428	0.224	8.149	4.702	0	0	0.332	0.206
chr2	167596345	167596565	EM10E0719740-enhD	4.40219	0	0.0386558	1.75095	0.000162047	31.401	46.988	0	2.037	0	4.927	17.555	25.956	0	2.07	0	4.53
chr3	65860967	65861235	EM10E0731528-enhD	3.82078	0	0.0386558	0.100292	0.000162054	5.796	13.332	0	0	0	0	3.24	7.364	0	0	0	0
chr4	154635443	154635647	EM10E0779833-enhP	4.46799	0	0.0386558	1.66205	0.00016119	26.648	53.479	0	0	1.63	4.117	14.898	29.541	0	0	1.263	3.785
chr6	86781666	86781864	EM10E0826032-enhD	3.84425	0	0.0386558	0.386899	0.000161786	6.322	18.153	0	0	0.627	0	3.534	10.028	0	0	0.486	0
chr6	124449276	124449607	EM10E0834649-enhD	-4.20605	0	0.0386558	1.72814	0.000161223	0	0.384	1.989	13.967	15.928	17.639	0	0.212	2.48	14.193	12.345	16.217
chr1	71898240	71898561	EM10E0440741-enhD	3.84677	0	0.0386831	0.4806	0.000162556	10.448	17.61	0	0	0	0.568	5.841	9.728	0	0	0	0.522
chr2	75703417	75703691	EM10E0700175-enhP	3.00808	0	0.0386831	3.64289	0.000162342	69.758	74.416	4.296	9.551	5.704	8.157	39	41.107	5.356	9.706	4.421	7.499
chr2	144009202	144009493	EM10E0712292-enhP	3.79544	0	0.0386831	0.289185	0.000162618	6.36	15.305	0	0	0.381	0	3.556	8.454	0	0	0.295	0
chr9	120547111	120547321	EM10E0922193-enhD	3.78607	0	0.0386831	0.0818282	0.000162488	8.482	8.479	0	0	0	0	4.742	4.684	0	0	0	0
chr18	57786266	57786507	EM10E0661876-enhD	-3.60282	0	0.0387529	0.856572	0.000163589	0	0	3.849	5.282	5.796	2.694	0	0	4.799	5.368	4.492	2.477
chr18	75370222	75370494	EM10E0666330-enhP	2.42205	0	0.0387529	4.40657	0.000163555	98.155	84.687	6.234	11.119	17.084	27.729	54.876	46.78	7.772	11.299	13.241	25.494
chr5	113806360	113806706	EM10E0798991-enhD	4.08946	0	0.0387529	1.80784	0.000163514	36.582	30.17	3.027	0	2.268	0.69	20.452	16.666	3.774	0	1.758	0.634
chr5	140611615	140611829	EM10E0809009-enhD	4.46172	0	0.0387529	2.62666	0.000163446	75.143	66.059	7.551	0	0.591	8.501	42.011	36.49	9.414	0	0.458	7.816
chr6	4544675	4544845	EM10E0812750-CTCF	4.24902	0	0.0387529	1.63016	0.0001634	30.637	34.332	0	0	3.156	2.683	17.128	18.965	0	0	2.446	2.467
chr8	122605388	122605735	EM10E0893317-enhD	3.7931	0	0.0387529	0.0812892	0.000163233	10.088	7.1	0	0	0	0	5.64	3.922	0	0	0	0
chr8	122182060	122182396	EM10E0893034-enhD	3.89828	0	0.0387839	0.574753	0.000163832	11.994	12.344	0	0	1.452	0	6.706	6.819	0	0	1.125	0
chr8	84977220	84977425	EM10E0883551-enhP	1.23218	0	0.0388145	5.60734	0.000164075	129.612	119.512	29.535	55.907	43.292	41.058	72.463	66.017	36.822	56.813	33.555	37.748
chr9	69457731	69457939	EM10E0911107-enhP	3.933	0	0.0389346	0.712398	0.000164696	13.411	22.466	0	0	0	1.238	7.498	12.41	0	0	0	1.138
chr10	77440921	77441270	EM10E0480017-enhD	3.74764	0	0.039037	0.192038	0.000165242	7.761	10.481	0	0	0.203	0	4.339	5.79	0	0	0.157	0
chr11	116096773	116097122	EM10E0526174-enhD	3.88891	0	0.0390683	0.963095	0.000165551	17.58	17.904	0	0	1.239	0.861	9.829	9.89	0	0	0.96	0.792
chr8	17532453	17532748	EM10E0872521-enhD	-3.72439	0	0.0390683	1.03134	0.000165602	0	0.032	14.353	3.348	2.405	5.421	0	0.018	17.894	3.402	1.864	4.984
chr11	83020722	83020957	EM10E0512827-prom	3.8669	0	0.0391011	0.570697	0.000165855	16.721	13.029	0	0	0	0.822	9.348	7.197	0	0	0	0.756
chr6	113075978	113076314	EM10E0831231-enhP	1.67483	0	0.039135	6.14805	0.000166112	208.604	234.08	17.233	62.341	86.716	95.195	116.625	129.303	21.485	63.352	67.212	87.521
chr6	86775130	86775293	EM10E0826024-enhD	3.84973	0	0.0393172	0.0939585	0.000167	15.004	4.971	0	0	0	0	8.388	2.746	0	0	0	0
chr10	59902648	59902806	EM10E0475512-enhD	4.37927	0	0.0393657	1.99461	0.00016732	36.509	54.44	0	1.998	0.351	6.147	20.411	30.072	0	2.03	0.272	5.651
chr8	126854394	126854739	EM10E0895481-enhD	4.05846	0	0.0393922	0.826318	0.000167548	15.645	14.972	0	3.07	0	0	8.747	8.27	0	3.12	0	0
chr11	69758527	69758876	EM10E0507863-prom	1.4556	0	0.0395103	5.55378	0.00016858	142.037	122.179	31.067	25.224	69.879	38.056	79.409	67.49	38.732	25.633	54.162	34.988
chr15	83223480	83223815	EM10E0606894-enhD	4.00948	0	0.0395103	1.14888	0.000168519	22.34	21.943	0	0	0.834	1.994	12.49	12.121	0	0	0.646	1.833
chr3	96220153	96220385	EM10E0737346-prom	1.88106	0	0.0395103	5.08325	0.000168184	102.587	134.587	20.465	18.94	38.713	23.963	57.354	74.345	25.515	19.247	30.006	22.031
chr5	101816876	101817224	EM10E0795275-enhD	-3.60809	0	0.0395103	0.869544	0.000168599	0	0	2.608	6.364	4.555	4.449	0	0	3.251	6.467	3.53	4.09
chr6	58640319	58640664	EM10E0822298-prom	-4.05317	0	0.0395103	1.66771	0.00016881	0.493	0	14.398	5.18	6.047	12.91	0.276	0	17.951	5.264	4.687	11.869
chr7	79391784	79391936	EM10E0853730-enhP	3.78141	0	0.0395103	0.0823669	0.000168765	7.473	9.638	0	0	0	0	4.178	5.324	0	0	0	0
chr9	63985191	63985430	EM10E0909172-enhD	3.87856	0	0.0395103	0.101634	0.000168855	17.071	4.484	0	0	0	0	9.544	2.477	0	0	0	0
chr7	142657897	142658196	EM10E0869028-enhP	5.357	0	0.0395145	2.36542	0.000169103	60.876	129.203	0	8.684	3.174	0	34.034	71.37	0	8.825	2.46	0
chr9	41889990	41890326	EM10E0901831-enhP	4.20087	0	0.0395145	1.45247	0.000169056	22.883	35.217	0	0	2.276	2.1	12.793	19.454	0	0	1.764	1.931
chr11	109545685	109546032	EM10E0523915-enhD	-3.67607	0	0.0396297	0.917553	0.000169711	0	0	11.067	5.238	2.607	2.66	0	0	13.798	5.323	2.021	2.446
chr12	112183640	112183966	EM10E0549536-enhD	3.90993	0	0.0396517	1.00131	0.000169942	18.287	18.091	0	0	1.51	0.815	10.224	9.993	0	0	1.17	0.749
chr15	101191492	101191841	EM10E0612730-enhD	3.83246	0	0.0396517	0.467392	0.000170151	10.739	16.42	0	0	0	0.554	6.004	9.07	0	0	0	0.509
chr2	128428104	128428439	EM10E0709539-enhP	4.2716	0	0.0396517	1.6069	0.000170103	26.907	37.952	0	4.712	0	1.586	15.043	20.964	0	4.788	0	1.458
chr11	101245937	101246104	EM10E0520268-prom	4.4216	0	0.0398516	2.06851	0.000171241	50.344	44.158	0	0	6.067	4.74	28.146	24.392	0	0	4.702	4.358
chr5	139398417	139398745	EM10E0808426-enhD	4.07093	0	0.0398516	1.38231	0.000171214	35.574	17.105	0	0.993	0.629	1.603	19.889	9.449	0	1.009	0.488	1.474
chr13	77128362	77128571	EM10E0566348-enhD	-3.63505	0	0.0399539	0.891005	0.000171921	0	0	9.402	4.141	3.395	2.76	0	0	11.722	4.208	2.631	2.537
chr16	89944479	89944773	EM10E0628230-enhD	-3.60643	0	0.0399539	0.882758	0.000172011	0	0	5.496	5.092	2.624	4.883	0	0	6.852	5.175	2.034	4.489
chr2	11709223	11709496	EM10E0686215-enhD	3.77538	0	0.0399539	0.078196	0.000172029	8.449	8.377	0	0	0	0	4.724	4.627	0	0	0	0
chr8	111876632	111876976	EM10E0889878-prom	-3.87273	0	0.0400393	1.27576	0.00017263	0	0.157	1.319	7.563	12.671	10.888	0	0.087	1.644	7.686	9.821	10.01
chr9	108305983	108306333	EM10E0918891-prom	1.57081	0	0.0400393	5.12273	0.000172582	113.438	96.574	36.365	26.476	32.724	17.057	63.42	53.347	45.338	26.905	25.364	15.682
chr14	64586804	64586973	EM10E0584993-enhP	-4.80119	0	0.0400394	1.66258	0.000172747	0	0	0	21.571	43.082	29.53	0	0	0	21.921	33.392	27.149
chr8	119824844	119825033	EM10E0891536-enhD	3.83475	0	0.0401079	0.436418	0.000173159	16.088	10.007	0	0	0	0.511	8.994	5.528	0	0	0	0.47
chr17	34264446	34264612	EM10E0640019-enhP	3.85357	0	0.040148	0.701348	0.000173449	11.568	14.26	0	0.368	1.215	0	6.467	7.877	0	0.374	0.942	0
chr3	95651024	95651208	EM10E0737004-enhD	4.17778	0	0.0402185	2.37152	0.000173871	50.816	52.713	0	4.455	1.289	5.191	28.41	29.118	0	4.527	0.999	4.773
chr11	49081404	49081744	EM10E0501140-enhD	3.79988	0	0.0402237	0.0925901	0.000174097	5.955	12.566	0	0	0	0	3.329	6.941	0	0	0	0
chr17	46029640	46029821	EM10E0642551-enhP	4.52479	0	0.0402237	2.79147	0.000174228	67.604	99.027	6.889	0	6.161	1.868	37.796	54.702	8.589	0	4.775	1.717
chr9	15541937	15542192	EM10E0897212-enhD	3.83174	0	0.0402237	0.22595	0.000174244	14.803	6.567	0	0	0	0.179	8.276	3.628	0	0	0	0.165
chr17	35867579	35867841	EM10E0640962-enhP	2.88265	0	0.0402249	3.75186	0.000174597	86.343	62.793	10.032	9.522	6.634	4.68	48.272	34.686	12.507	9.676	5.142	4.303
chr4	32863717	32864005	EM10E0752222-enhD	-3.77172	0	0.0402249	0.94847	0.000174601	0	0	1.593	16.441	5.504	2.981	0	0	1.986	16.708	4.266	2.741
chr9	108953081	108953360	EM10E0919164-enhP	4.1269	0	0.0402249	2.3679	0.000174476	46.156	54.822	0	2.792	5.149	2.327	25.805	30.283	0	2.837	3.991	2.139
chr11	94928811	94929161	EM10E0516536-enhD	2.84238	0	0.0402394	3.83948	0.00017478	72.902	81.487	8.578	4.888	14.677	6.409	40.758	45.013	10.695	4.967	11.376	5.892
chr7	73608659	73608832	EM10E0852714-enhP	3.96476	0	0.0402808	1.10639	0.000175077	20.39	19.346	0	1.884	0	0.946	11.4	10.687	0	1.915	0	0.87
chr3	142700537	142700692	EM10E0746599-enhP	3.79521	0	0.0402868	0.0797045	0.000175221	11.541	6.139	0	0	0	0	6.452	3.391	0	0	0	0
chr13	56582915	56583139	EM10E0562746-enhD	3.80324	0	0.0403998	0.0942599	0.00017583	5.778	13.028	0	0	0	0	3.23	7.197	0	0	0	0
chr16	8524241	8524539	EM10E0614972-enhD	-3.80154	0	0.0404062	0.994044	0.000175975	0	0	6.694	16.146	1.369	3.502	0	0	8.346	16.408	1.061	3.22
chr11	98774916	98775124	EM10E0519080-enhP	1.39674	0	0.0405364	5.58789	0.000176778	135.117	133.924	20.189	57.181	55.416	36.003	75.54	73.978	25.17	58.108	42.952	33.101
chr15	78529168	78529357	EM10E0604502-enhP	4.10797	0	0.0405364	2.34492	0.000176769	48.92	48.527	0	5.684	3.988	1.334	27.35	26.806	0	5.776	3.091	1.226
chr2	119323303	119323513	EM10E0707277-enhD	3.8928	0	0.0405391	0.68037	0.000177026	15.308	17.855	0	0	0	1.175	8.558	9.863	0	0	0	1.08
chr7	45459202	45459546	EM10E0848415-prom	1.511	0	0.0405391	5.36898	0.000176962	111.721	130.233	21.501	33.731	46.255	34.085	62.46	71.939	26.806	34.278	35.851	31.337
chr2	44556908	44557245	EM10E0694415-enhD	4.16202	0	0.0405757	1.48694	0.000177303	28.525	28.005	0	2.266	0	2.54	15.948	15.47	0	2.303	0	2.335
chr2	119605757	119605936	EM10E0707385-enhD	3.76923	0	0.0406606	0.0769794	0.000177793	8.008	8.79	0	0	0	0	4.477	4.856	0	0	0	0
chr11	116532852	116533026	EM10E0526515-prom	4.07945	0	0.0407378	1.18468	0.000178368	18.541	31.133	0	0	0.637	2.39	10.366	17.198	0	0	0.494	2.197
chr12	99627160	99627386	EM10E0545481-enhP	3.77351	0	0.0407378	0.0754152	0.000178306	9.574	7.295	0	0	0	0	5.353	4.03	0	0	0	0
chr14	47374385	47374732	EM10E0580757-enhP	3.92008	0	0.040907	1.99785	0.000179328	35.586	35.282	0.834	1.115	0.863	3.34	19.895	19.489	1.04	1.133	0.669	3.071
chr3	37348825	37349026	EM10E0727505-prom	4.19181	0	0.040907	1.21446	0.000179346	28.545	26.447	0	0	0.11	4.192	15.959	14.609	0	0	0.085	3.854
chr2	30929827	30930004	EM10E0690879-enhD	4.22284	0	0.0409744	0.991993	0.000179761	27.875	12.123	0	4.459	0	0	15.584	6.697	0	4.531	0	0
chr9	107974628	107974829	EM10E0918661-enhP	4.00478	0	0.0410305	0.765027	0.000180196	15.109	13.769	0	0	2.603	0	8.447	7.606	0	0	2.018	0
chr9	108991567	108991914	EM10E0919179-prom	4.00104	0	0.0410305	2.12829	0.000180246	34.15	48.077	0.733	1.673	0.869	3.557	19.092	26.557	0.914	1.7	0.674	3.27
chr11	101008202	101008548	EM10E0520100-enhP	3.76664	0	0.0410344	0.0762758	0.000180382	7.917	8.863	0	0	0	0	4.426	4.896	0	0	0	0
chr17	34120302	34120650	EM10E0639918-enhP	1.66618	0	0.0413726	5.69462	0.000181989	157.023	166.455	13.228	54.441	58.345	58.797	87.788	91.948	16.492	55.323	45.222	54.057
chr12	105010352	105010504	EM10E0547106-enhP	4.07786	0	0.0415486	1.14043	0.000183005	18.963	22.112	0	3.886	0	0.353	10.602	12.214	0	3.949	0	0.325
chr9	32696325	32696477	EM10E0900096-prom	4.11994	0	0.0415486	1.33392	0.000182903	32.257	20.671	1.05	0	0.044	2.648	18.034	11.418	1.309	0	0.034	2.435
chr10	42089451	42089655	EM10E0472897-enhD	3.76327	0	0.0415963	0.0746319	0.000183336	8.144	8.555	0	0	0	0	4.553	4.726	0	0	0	0
chr12	85455784	85456121	EM10E0543502-enhD	4.00276	0	0.0416044	1.15743	0.000183493	21.061	20.31	0	0	2.539	0.796	11.775	11.219	0	0	1.968	0.732
chr10	126928886	126929108	EM10E0491322-enhD	4.58626	0	0.0416263	2.34143	0.000183711	70.399	52.75	0	0	14.121	3.904	39.358	29.139	0	0	10.945	3.589
chr5	114175628	114175970	EM10E0799226-enhD	4.22479	0	0.0416845	1.55507	0.000184089	32.977	26.886	0	0	5.536	1.169	18.437	14.852	0	0	4.291	1.075
chr1	71653113	71653463	EM10E0440673-prom	4.13988	0	0.0417275	2.13212	0.00018441	42.81	43.775	4.275	0	1.039	3.112	23.934	24.181	5.33	0	0.805	2.861
chr10	76699796	76700146	EM10E0479714-enhD	3.84883	0	0.0417275	0.496316	0.000184522	14.318	8.802	0	0	1.14	0	8.005	4.862	0	0	0.884	0
chr2	35326087	35326241	EM10E0693122-enhD	3.80102	0	0.0417617	0.209528	0.000184794	5.143	17.191	0	0	0.187	0	2.875	9.496	0	0	0.145	0
chr10	79927902	79928182	EM10E0480857-enhP	4.32098	0	0.0418816	1.88964	0.000185447	39.134	40.688	0	0	4.893	3.718	21.879	22.476	0	0	3.792	3.418
chr2	33847307	33847565	EM10E0692576-enhD	3.76107	0	0.0419737	0.0728945	0.000186099	8.626	8.015	0	0	0	0	4.823	4.427	0	0	0	0
chr7	28379106	28379455	EM10E0844693-prom	1.5859	0	0.0419737	5.25809	0.000186027	122.575	100.981	31.582	31.293	19.693	43.291	68.529	55.781	39.374	31.8	15.264	39.801
chr7	45018942	45019149	EM10E0848096-enhP	3.66872	0	0.0420157	3.84253	0.000186407	96.069	125.15	24.334	4.87	1.371	9.825	53.71	69.132	30.338	4.949	1.063	9.033
chr9	75426250	75426457	EM10E0912753-enhD	4.04087	0	0.0421106	0.794319	0.000186951	11.031	20.663	0	0	2.699	0	6.167	11.414	0	0	2.092	0
chr11	69099005	69099194	EM10E0507451-prom	1.93901	0	0.0422524	5.35437	0.000187949	148.517	134.676	26.916	10.937	70.383	37.053	83.032	74.394	33.557	11.114	54.552	34.066
chr16	97996967	97997118	EM10E0631254-enhP	3.82573	0	0.0422524	0.807799	0.000187826	20.777	11.153	0	0	0.984	0.622	11.616	6.161	0	0	0.763	0.572
chr18	43606625	43606810	EM10E0659469-enhD	-3.69167	0	0.0422524	0.950679	0.00018788	0	0	11.484	1.706	5.081	4.569	0	0	14.318	1.734	3.938	4.201
chr7	110628971	110629264	EM10E0860296-enhP	4.25436	0	0.0423275	1.5099	0.000188506	36.87	25.217	0	0	1.097	4.487	20.613	13.93	0	0	0.85	4.125
chr8	122055448	122055615	EM10E0892977-enhD	3.84483	0	0.0423275	0.0911067	0.00018853	16.033	4.57	0	0	0	0	8.964	2.524	0	0	0	0
chr15	83564170	83564372	EM10E0607108-enhP	4.29778	0	0.0423967	1.72321	0.000188961	36.59	34.793	0	0	1.877	5.473	20.457	19.219	0	0	1.455	5.032
chr11	62746297	62746545	EM10E0505875-K4m3	3.7572	0	0.0424464	0.0727531	0.000189348	8.039	8.595	0	0	0	0	4.494	4.748	0	0	0	0
chr16	84704627	84704791	EM10E0627530-enhP	3.75838	0	0.0424464	0.0741935	0.000189429	7.562	9.191	0	0	0	0	4.228	5.077	0	0	0	0
chr2	167753942	167754291	EM10E0719882-enhD	4.10183	0	0.0424959	1.372	0.000189774	27.289	24.073	0	1.634	0	2.46	15.257	13.298	0	1.66	0	2.262
chr5	139110258	139110472	EM10E0808218-CTCF	-4.08059	0	0.0425053	1.83721	0.000190046	0	0.66	5.78	14.513	11.945	10.469	0	0.365	7.206	14.748	9.258	9.625
chr9	112233362	112233707	EM10E0920045-enhP	-3.59875	0	0.0425053	0.882245	0.000190063	0	0	6.476	2.391	4.704	4.861	0	0	8.074	2.43	3.646	4.469
chr10	62665039	62665326	EM10E0476775-enhD	3.81953	0	0.0425545	0.481763	0.000190655	10.285	11.916	0	0	1.089	0	5.75	6.582	0	0	0.844	0
chr11	94934152	94934407	EM10E0516544-enhP	5.00575	0	0.0425545	2.39181	0.000190566	54.334	112.094	0	0.639	10.303	1.473	30.377	61.92	0	0.649	7.986	1.354
chr17	34121113	34121460	EM10E0639920-enhP	1.6162	0	0.0425545	5.43945	0.00019065	126.254	138.522	28.041	20.307	68.103	32.862	70.585	76.518	34.96	20.636	52.785	30.213
chr1	42953343	42953614	EM10E0436252-enhP	-3.69594	0	0.042555	0.976874	0.000190781	0	0	4.362	1.747	5.588	12.039	0	0	5.438	1.775	4.331	11.068
chr11	95581884	95582135	EM10E0516961-enhD	3.81675	0	0.0425903	0.406036	0.000191063	15.67	6.916	0	0	0.795	0	8.761	3.82	0	0	0.616	0
chr1	135766957	135767206	EM10E0452335-enhP	4.75713	0	0.0427154	2.11718	0.000191844	85.684	37.174	0	0	3.936	6.142	47.904	20.535	0	0	3.051	5.647
chr14	54430472	54430637	EM10E0582071-enhP	4.03389	0	0.0427154	1.12238	0.000191873	26.015	15.302	0	2.962	0	0.553	14.544	8.453	0	3.01	0	0.508
chr2	170131927	170132113	EM10E0720832-enhP	4.41704	0	0.0427547	1.30977	0.000192173	34.399	19.488	0	0	9.047	0	19.232	10.765	0	0	7.012	0
chr5	140608462	140608667	EM10E0809001-enhP	4.09007	0	0.04279	2.87884	0.000192457	73.429	67.557	0	5.737	5.537	5.497	41.052	37.318	0	5.83	4.292	5.054
chr18	75367468	75367622	EM10E0666323-prom	2.53996	0	0.0427992	4.35267	0.000192623	90.947	92.331	6.736	8.332	12.568	36.292	50.846	51.003	8.398	8.467	9.741	33.366
chr16	8862600	8862921	EM10E0615176-enhD	-3.82247	0	0.0428788	1.0251	0.000193106	0	0	22.622	1.745	5.684	2.675	0	0	28.204	1.773	4.406	2.459
chr8	84198411	84198761	EM10E0883036-enhP	2.666	0	0.042922	4.50904	0.000193425	93.015	128.432	17.399	6.023	12.34	27.153	52.002	70.945	21.692	6.121	9.564	24.964
chr8	45332815	45332985	EM10E0876808-enhP	4.23399	0	0.0429819	1.53389	0.00019382	30.091	31.63	0	0	1.174	4.64	16.823	17.472	0	0	0.91	4.266
chr2	144160388	144160730	EM10E0712336-enhD	3.78418	0	0.0429989	0.0750978	0.000194147	12.088	5.73	0	0	0	0	6.758	3.165	0	0	0	0
chr2	170307582	170307840	EM10E0720976-enhD	3.7645	0	0.0429989	0.15819	0.000194026	7.937	10.371	0	0	0	0.104	4.437	5.729	0	0	0	0.096
chr14	25227083	25227424	EM10E0576951-enhD	4.07437	0	0.0431063	0.784826	0.000194757	26.955	9.325	2.282	0	0	0	15.07	5.151	2.845	0	0	0
chr11	117939950	117940300	EM10E0527525-enhD	4.03764	0	0.0431307	0.989824	0.000195044	22.332	23.149	0	0	0	2.76	12.485	12.787	0	0	0	2.537
chr18	61071953	61072154	EM10E0662603-enhD	3.79902	0	0.0431307	0.0785861	0.000195319	13.283	5.273	0	0	0	0	7.426	2.913	0	0	0	0
chr4	101508849	101509180	EM10E0762488-enhP	-4.48132	0	0.0431307	2.12852	0.000195369	0.91	0	6.69	27.934	15.935	10.084	0.509	0	8.341	28.387	12.351	9.271
chr7	25788390	25788542	EM10E0844050-enhP	4.60969	0	0.0431307	2.90804	0.000195364	122.875	66.166	0	4.991	5.12	4.554	68.696	36.549	0	5.072	3.968	4.187
chr6	113861480	113861691	EM10E0831553-enhD	-3.99565	0	0.0434053	1.14491	0.00019674	0	0	26.851	10.424	0.809	3.789	0	0	33.476	10.593	0.627	3.484
chr3	83789728	83790054	EM10E0733295-prom	3.98689	0	0.0434263	1.1082	0.000196961	17.126	22.852	0	0	2.632	0.617	9.575	12.623	0	0	2.04	0.567
chr7	63990356	63990568	EM10E0850478-enhD	3.91483	0	0.0435595	0.585253	0.000197692	18.152	8.155	0	0	1.527	0	10.148	4.505	0	0	1.184	0
chr12	83163800	83164113	EM10E0542508-enhD	-3.70977	0	0.0435823	0.933269	0.000197922	0	0	12.237	2.147	7.82	1.98	0	0	15.256	2.182	6.061	1.82
chr11	116109527	116109852	EM10E0526195-enhP	3.53325	0	0.0436681	3.64488	0.000198483	76.465	104.503	4.174	2.475	5.935	18.501	42.75	57.726	5.204	2.515	4.6	17.01
chr9	72641385	72641735	EM10E0912145-enhD	3.80562	0	0.0436681	0.860334	0.000198566	17.85	14.966	0	0	0.709	0.997	9.979	8.267	0	0	0.55	0.917
chr14	68123183	68123405	EM10E0586177-enhP	-3.97783	0	0.0437107	1.1532	0.000198887	0	0	5.526	0.734	23.609	9.185	0	0	6.889	0.746	18.299	8.445
chr8	124657955	124658296	EM10E0894466-enhD	-3.71959	0	0.0437652	0.908207	0.000199262	0	0	2.691	16.335	4.551	1.81	0	0	3.355	16.6	3.527	1.664
chr9	107666628	107666976	EM10E0918492-enhP	4.24462	0	0.0437917	2.64791	0.00019951	62.207	67.329	2.608	0	2.701	9.776	34.778	37.192	3.251	0	2.093	8.988
chr17	34959406	34959629	EM10E0640371-enhP	3.00881	0	0.043794	4.13698	0.000199648	84.966	124.367	5.636	6.461	19.755	11.021	47.502	68.699	7.027	6.566	15.312	10.133
chr11	117263515	117263673	EM10E0527037-enhP	3.75004	0	0.0438319	0.0722745	0.000200336	7.14	9.645	0	0	0	0	3.992	5.328	0	0	0	0
chr19	5833667	5833992	EM10E0670330-enhD	4.02151	0	0.0438319	2.99125	0.000200212	88.496	59.339	0.706	3.588	2.354	11.599	49.476	32.778	0.88	3.646	1.825	10.664
chr3	69004481	69004747	EM10E0732084-prom	4.09936	0	0.0438319	1.24096	0.000200277	24.78	20.091	0	0	4.334	0.494	13.854	11.098	0	0	3.359	0.454
chr8	58913029	58913265	EM10E0878433-enhP	-3.7318	0	0.0438319	0.988728	0.000200459	0	0	11.052	5.609	1.193	6.833	0	0	13.779	5.7	0.925	6.282
chr9	32505549	32505712	EM10E0899947-enhD	-3.57709	0	0.0438319	0.840376	0.000200192	0	0	2.387	6.185	5.849	3.358	0	0	2.976	6.285	4.533	3.087
chr17	45581129	45581467	EM10E0642249-enhD	3.97919	0	0.0438958	1.13815	0.000200878	22.393	21.351	0	0	0.708	2.199	12.519	11.794	0	0	0.549	2.022
chr18	23040581	23040758	EM10E0655259-enhP	-3.569	0	0.0439012	0.853808	0.000201031	0	0	2.874	5.523	3.507	5.639	0	0	3.583	5.613	2.718	5.184
chr11	86585422	86585692	EM10E0514133-enhP	3.26625	0	0.0441351	3.7144	0.000202959	76.716	88.036	13.817	2.829	3.227	14.608	42.89	48.63	17.226	2.875	2.501	13.43
chr12	112147480	112147634	EM10E0549518-enhP	3.85823	0	0.0441351	2.26501	0.000202948	42.3	39.444	0.972	5.058	2.591	0.523	23.649	21.788	1.212	5.14	2.008	0.481
chr19	6543619	6543784	EM10E0670821-enhP	3.81745	0	0.0441351	0.542925	0.000203001	14.612	13.675	0	0	0	0.781	8.169	7.554	0	0	0	0.718
chr19	38042858	38043063	EM10E0677779-enhP	3.74683	0	0.0441351	0.0708509	0.000202572	7.275	9.41	0	0	0	0	4.067	5.198	0	0	0	0
chr4	109660708	109660956	EM10E0764709-enhD	3.87241	0	0.0441351	0.0979761	0.000202296	18.633	4.008	0	0	0	0	10.417	2.214	0	0	0	0
chr5	121383948	121384211	EM10E0802166-prom	3.79207	0	0.0441351	0.0920471	0.000202985	5.23	14.186	0	0	0	0	2.924	7.836	0	0	0	0
chr5	138194738	138194905	EM10E0807989-enhP	4.32357	0	0.0441351	1.88769	0.000202598	35.513	45.244	0	0	4.633	3.856	19.854	24.992	0	0	3.591	3.545
chr12	69213231	69213571	EM10E0537847-enhD	3.7449	0	0.0442243	0.0670388	0.000203539	8.761	7.689	0	0	0	0	4.898	4.247	0	0	0	0
chr10	128590183	128590404	EM10E0492396-enhP	4.17881	0	0.0442657	1.47906	0.000203859	37.028	21.368	0	2.097	0	2.659	20.701	11.803	0	2.131	0	2.445
chr10	13061114	13061332	EM10E0467654-enhD	-3.71801	0	0.0442687	0.944242	0.000204411	0	0	8.327	11.071	1.383	3.286	0	0	10.382	11.25	1.072	3.021
chr11	68899166	68899369	EM10E0507288-enhD	3.76437	0	0.0442687	0.0695866	0.000204477	11.191	6.056	0	0	0	0	6.257	3.345	0	0	0	0
chr11	120349147	120349406	EM10E0528953-enhP	1.68809	0	0.0442687	5.43563	0.000204055	134.483	130.033	53.07	14.272	42.218	39.076	75.186	71.829	66.164	14.503	32.722	35.926
chr14	65970313	65970583	EM10E0585450-enhP	4.25809	0	0.0442687	2.83165	0.000204512	88.55	59.72	3.62	0	7.752	4.621	49.506	32.989	4.513	0	6.008	4.248
chr7	44352979	44353191	EM10E0847702-enhD	-4.77905	0	0.0442687	2.61108	0.000204517	1.567	0	17.173	27.571	30.662	11.175	0.876	0	21.41	28.018	23.765	10.274
chr12	102733487	102733649	EM10E0546566-CTCF	-3.9308	0	0.0443969	1.09055	0.000205238	0	0	19.395	1.006	13.754	2.633	0	0	24.18	1.022	10.66	2.421
chr6	136913764	136913975	EM10E0837735-enhD	3.74883	0	0.044401	0.0727824	0.000205515	6.757	10.203	0	0	0	0	3.778	5.636	0	0	0	0
chr8	121397831	121398014	EM10E0892640-enhD	3.74896	0	0.044401	0.112147	0.000205433	12.267	5.753	0	0	0.073	0	6.858	3.178	0	0	0.057	0
chr7	73556758	73556959	EM10E0852653-enhP	3.75695	0	0.0444277	0.0679348	0.000205768	10.611	6.351	0	0	0	0	5.932	3.508	0	0	0	0
chr10	59909560	59909909	EM10E0475523-enhD	4.12416	0	0.0444302	1.35904	0.000205909	19.418	34.041	0	0	2.249	1.661	10.856	18.804	0	0	1.743	1.527
chr11	88966758	88966940	EM10E0515462-enhP	4.13889	0	0.0445406	0.997357	0.00020655	19	17.238	0	0	4.751	0	10.622	9.522	0	0	3.682	0
chr7	142481784	142482134	EM10E0868887-enhD	4.34748	0	0.0445813	1.98035	0.000206869	39.376	47.147	0	0	5.821	4.009	22.014	26.044	0	0	4.512	3.686
chr10	80931203	80931539	EM10E0481696-enhP	2.36481	0	0.0446262	4.25963	0.000208577	74.974	91.436	11.667	9.516	17.981	10.836	41.916	50.508	14.546	9.67	13.937	9.962
chr11	9135781	9135933	EM10E0494802-CTCF	3.85874	0	0.0446262	0.150315	0.000208541	18.658	4.401	0	0	0	0.071	10.431	2.431	0	0	0	0.065
chr11	55418160	55418428	EM10E0503464-enhP	3.83319	0	0.0446262	2.33316	0.000207869	42.01	43.107	4.783	1.292	2.407	0.651	23.487	23.812	5.963	1.313	1.866	0.599
chr11	74831728	74831895	EM10E0509444-enhP	2.12785	0	0.0446262	4.58912	0.000208329	92.15	91.716	7.436	20.976	18.281	25	51.519	50.663	9.271	21.316	14.169	22.985
chr11	117932134	117932293	EM10E0527516-enhD	4.49826	0	0.0446262	2.23816	0.000208723	49.013	62.142	0	0	10.235	4.252	27.402	34.327	0	0	7.933	3.909
chr15	11075805	11075974	EM10E0594215-enhD	3.76833	0	0.0446262	0.0701118	0.000207699	11.751	5.77	0	0	0	0	6.57	3.187	0	0	0	0
chr15	77212945	77213124	EM10E0603913-enhD	-4.2333	0	0.0446262	1.16293	0.000208287	0	0	10.142	30.947	10.305	0	0	0	12.644	31.449	7.987	0
chr17	35821738	35822057	EM10E0640912-enhP	2.35071	0	0.0446262	4.39215	0.000208321	79.962	97.18	17.229	7.693	13.872	18.235	44.705	53.681	21.48	7.818	10.752	16.765
chr19	7267734	7267992	EM10E0671207-enhP	3.60424	0	0.0446262	3.15451	0.000208765	66.027	67.227	3.306	4.282	1.547	10.15	36.914	37.136	4.122	4.351	1.199	9.332
chr19	46500193	46500402	EM10E0680740-enhP	2.33747	0	0.0446262	4.44265	0.000207656	102.23	82.729	6.085	28.917	12.008	17.806	57.154	45.699	7.586	29.386	9.307	16.371
chr3	118434365	118434623	EM10E0742287-enhP	-3.67852	0	0.0446262	0.922217	0.000207456	0	0	3.634	12.255	1.727	5.158	0	0	4.531	12.454	1.339	4.742
chr5	35687164	35687442	EM10E0786019-enhD	3.7653	0	0.0446262	0.343786	0.000208461	6.379	15.725	0	0	0.574	0	3.566	8.686	0	0	0.445	0
chr5	138966114	138966379	EM10E0808150-enhD	3.77215	0	0.0446262	0.413462	0.000207255	11.576	9.083	0	0.884	0	0	6.472	5.017	0	0.898	0	0
chr5	119672069	119672333	EM10E0801430-enhP	3.72074	0	0.0447257	0.310987	0.00020962	7.874	11.509	0	0.54	0	0	4.402	6.357	0	0.549	0	0
chr7	100906065	100906386	EM10E0858545-enhD	3.91203	0	0.0447257	0.734683	0.000209476	23.206	12.877	0	0	0	1.421	12.974	7.113	0	0	0	1.306
chr9	107677487	107677819	EM10E0918507-K4m3	3.97897	0	0.0447257	0.759423	0.000209619	16.002	12.514	0	0	2.644	0	8.946	6.913	0	0	2.049	0
chr1	119828231	119828466	EM10E0448283-enhD	3.74479	0	0.0448256	0.06521	0.00021048	9.733	6.855	0	0	0	0	5.441	3.787	0	0	0	0
chr1	157709120	157709468	EM10E0456306-CTCF	-3.73449	0	0.0448256	0.936358	0.000210353	0	0	15.564	3.263	6.345	1.203	0	0	19.404	3.316	4.918	1.106
chr19	47511935	47512136	EM10E0681381-enhP	3.74988	0	0.0448256	0.0660285	0.000210238	10.284	6.503	0	0	0	0	5.75	3.592	0	0	0	0
chr4	137469125	137469303	EM10E0773774-enhP	4.23694	0	0.044861	1.51401	0.000210907	23.008	37.553	0	0	5.381	0.98	12.863	20.744	0	0	4.171	0.901
chr9	63668696	63668897	EM10E0908963-enhD	3.7472	0	0.044861	0.0728753	0.00021088	6.497	10.605	0	0	0	0	3.632	5.858	0	0	0	0
chr4	120612331	120612678	EM10E0767121-enhD	-3.53381	0	0.0449336	0.815952	0.000211408	0	0	3.895	4.93	4.728	2.923	0	0	4.856	5.01	3.665	2.687
chr6	6878241	6878475	EM10E0813291-enhD	-3.7218	0	0.0449336	0.939193	0.00021151	0	0	4.881	15.536	1.573	3.486	0	0	6.085	15.788	1.219	3.205
chr6	29509182	29509433	EM10E0815518-enhP	3.8849	0	0.0450644	0.918214	0.000212257	11.052	29.634	0.954	0	0	0.791	6.179	16.37	1.189	0	0	0.727
chr4	141274749	141274934	EM10E0775634-enhD	3.75697	0	0.0450879	0.0671199	0.000212499	11.132	6.022	0	0	0	0	6.224	3.326	0	0	0	0
chr9	21043586	21043925	EM10E0897706-enhD	-3.89653	0	0.0451857	1.52625	0.000213091	0	0.382	11.181	3.169	13.512	7.234	0	0.211	13.94	3.22	10.473	6.651
chr16	31546273	31546614	EM10E0620888-enhD	4.16486	0	0.0452133	1.1615	0.000213353	23.703	31.248	0	0	0	4.178	13.252	17.261	0	0	0	3.841
chr6	144961368	144961606	EM10E0839225-enhD	3.73693	0	0.0452339	0.0639021	0.000213582	8.961	7.412	0	0	0	0	5.01	4.094	0	0	0	0
chr1	181246699	181247036	EM10E0462339-enhD	3.73529	0	0.0452385	0.063989	0.000213735	8.622	7.709	0	0	0	0	4.82	4.258	0	0	0	0
chr18	37852614	37852953	EM10E0658152-enhP	-3.80699	0	0.0453239	0.953418	0.00021427	0	0	1.221	13.592	12.164	1.963	0	0	1.522	13.812	9.428	1.805
chr15	56692724	56692926	EM10E0599382-enhP	4.14356	0	0.0456228	1.06764	0.000215949	16.66	39.236	0	0	0	3.068	9.314	21.674	0	0	0	2.821
chr5	31597395	31597582	EM10E0784623-enhP	3.82882	0	0.0456228	0.10766	0.00021584	4.401	17.822	0	0	0	0	2.46	9.845	0	0	0	0
chr2	13574897	13575188	EM10E0686499-enhP	4.53395	0	0.0456419	3.23868	0.000216172	94.64	129.218	5.09	7.139	0	9.128	52.911	71.379	6.346	7.255	0	8.392
chr6	144781298	144781453	EM10E0839190-enhD	4.24211	0	0.0456528	1.15866	0.000216447	22.285	20.666	0	0	6.866	0	12.459	11.416	0	0	5.322	0
chr7	121706173	121706422	EM10E0863023-enhP	-3.75853	0	0.0456528	0.958575	0.000216489	0	0	1.102	4.662	16.428	5.021	0	0	1.374	4.738	12.733	4.616
chr7	126708673	126708823	EM10E0864206-enhD	3.75526	0	0.045691	0.23347	0.000216804	9.17	10.458	0	0	0	0.215	5.127	5.777	0	0	0	0.198
chr15	83205177	83205518	EM10E0606881-CTCF	3.76375	0	0.0456965	0.0681884	0.000216962	11.988	5.602	0	0	0	0	6.702	3.094	0	0	0	0
chr4	86672489	86672751	EM10E0760158-enhD	3.78394	0	0.0457706	0.073094	0.000217447	13.508	5.052	0	0	0	0	7.552	2.791	0	0	0	0
chr1	35869541	35869734	EM10E0434078-enhD	-3.60109	0	0.0457878	0.864088	0.000217795	0	0	8.398	6.252	2.366	2.53	0	0	10.47	6.353	1.834	2.326
chr10	111222575	111222903	EM10E0488043-enhD	-3.67867	0	0.0457878	0.893147	0.00021769	0	0	3.953	15.275	2.731	2.094	0	0	4.928	15.523	2.117	1.925
chr10	12879379	12879638	EM10E0467572-enhD	3.83211	0	0.0458861	0.0858927	0.000218397	16.812	4.238	0	0	0	0	9.399	2.341	0	0	0	0
chr12	16896439	16896683	EM10E0531927-enhP	-3.7107	0	0.0459099	0.933424	0.000218643	0	0	15.432	2.379	6.251	1.748	0	0	19.24	2.418	4.845	1.607
chr7	142442122	142442462	EM10E0868849-prom	4.01579	0	0.0461478	1.32128	0.000220045	18.705	31.187	1.452	0	0.189	1.634	10.457	17.227	1.81	0	0.146	1.502
chr9	21318674	21318824	EM10E0897879-enhP	4.06542	0	0.0461478	1.26761	0.000219961	24.676	24.542	0	0	0.709	3.166	13.796	13.557	0	0	0.55	2.911
chr11	69098610	69098957	EM10E0507450-prom	1.88507	0	0.0462959	5.14903	0.000220886	123.894	118.485	11.814	18.062	56.756	36.45	69.266	65.45	14.729	18.355	43.99	33.512
chr11	53778118	53778410	EM10E0502764-enhD	4.3027	0	0.0463052	1.23814	0.000221065	20.589	27.022	0	0	8.018	0	11.511	14.927	0	0	6.215	0
chr4	47235302	47235645	EM10E0755142-enhD	3.71473	0	0.0463251	0.275968	0.000221429	11.929	7.141	0	0	0.452	0	6.669	3.945	0	0	0.35	0
chr7	101836308	101836461	EM10E0858994-enhP	4.0857	0	0.0463251	1.37093	0.000221379	25.935	24.677	3.52	0	0	1.105	14.5	13.631	4.389	0	0	1.016
chr11	98922847	98923056	EM10E0519184-enhD	3.74537	0	0.0463928	0.867515	0.000221888	13.643	17.231	0	0.78	0.191	0.693	7.627	9.518	0	0.793	0.148	0.637
chr7	98493427	98493613	EM10E0857417-enhP	3.72568	0	0.0466851	0.0620694	0.000223422	7.935	8.307	0	0	0	0	4.436	4.589	0	0	0	0
chr1	191879262	191879516	EM10E0464979-enhD	3.81095	0	0.0467157	0.0798133	0.000223841	15.683	4.442	0	0	0	0	8.768	2.454	0	0	0	0
chr2	167747473	167747813	EM10E0719877-enhD	4.3868	0	0.0467157	1.39273	0.000223909	36.58	30.598	0	0	0	7.655	20.451	16.902	0	0	0	7.038
chr7	35086312	35086569	EM10E0846491-enhP	3.81397	0	0.0467157	0.102257	0.000223976	4.465	17.184	0	0	0	0	2.496	9.492	0	0	0	0
chr10	12869381	12869669	EM10E0467565-prom	4.00841	0	0.0468216	1.60243	0.000225048	25.597	31.887	1.039	0	0.831	2.748	14.311	17.614	1.295	0	0.644	2.526
chr11	117350569	117350865	EM10E0527151-enhD	3.78228	0	0.0468216	0.486386	0.000224623	14.241	12.262	0	0	0	0.653	7.962	6.773	0	0	0	0.6
chr2	38511426	38511586	EM10E0693940-prom	4.27068	0	0.0468216	1.65149	0.000225026	45.374	23.229	0	0	4.753	1.912	25.367	12.831	0	0	3.684	1.758
chr6	73279775	73280109	EM10E0824220-enhD	-3.57247	0	0.0468216	0.871283	0.000225165	0	0	7.167	2.79	2.967	5.647	0	0	8.935	2.835	2.3	5.192
chr8	56294992	56295227	EM10E0878070-enhP	3.9845	0	0.0468216	0.7329	0.0002251	20.19	9.461	0	0	2.434	0	11.288	5.226	0	0	1.887	0
chr12	108403973	108404322	EM10E0548049-enhD	3.73535	0	0.046829	0.0690835	0.000225337	6.377	10.622	0	0	0	0	3.565	5.867	0	0	0	0
chr1	86525845	86526043	EM10E0444221-enhP	2.34043	0	0.0468477	4.96434	0.000225704	141.415	120.049	6.297	12.034	58.428	38.16	79.062	66.314	7.851	12.229	45.286	35.084
chr16	35871597	35871760	EM10E0622564-prom	4.25858	0	0.0468477	1.5329	0.000225816	38.637	25.518	0.918	0	0	5.333	21.601	14.096	1.145	0	0	4.903
chr3	142390315	142390661	EM10E0746524-enhP	3.80235	0	0.0468477	0.0773868	0.000225835	15.209	4.54	0	0	0	0	8.503	2.508	0	0	0	0
chr11	46306797	46307133	EM10E0500808-enhD	-3.84472	0	0.0468898	1.37628	0.000226175	0	0.329	8.52	12.698	9.185	1.797	0	0.182	10.622	12.904	7.119	1.652
chr1	74807908	74808110	EM10E0441828-enhD	4.1893	0	0.0469947	1.62827	0.000226817	36.495	26.153	0	0	5.137	1.753	20.403	14.447	0	0	3.982	1.612
chr16	85800699	85801046	EM10E0627771-enhD	4.20752	0	0.0471297	2.4617	0.000227606	68.377	44.9	0	2.142	2.275	8.243	38.228	24.802	0	2.177	1.763	7.578
chr12	85473521	85473673	EM10E0543520-enhP	2.1772	0	0.0471936	4.63015	0.000228052	104.599	86.558	37.995	9.178	13.623	16.681	58.479	47.814	47.37	9.327	10.559	15.336
chr10	52704474	52704779	EM10E0474512-enhD	-3.56624	0	0.0471973	0.851174	0.000229245	0	0	2.453	3.105	7.153	5.569	0	0	3.058	3.155	5.544	5.12
chr10	127290455	127290804	EM10E0491630-prom	1.87789	0	0.0471973	4.83777	0.00022911	93.381	98.613	17.02	13.991	24.413	32.828	52.207	54.473	21.219	14.218	18.922	30.182
chr11	83174997	83175341	EM10E0512862-prom	3.72263	0	0.0471973	0.0596918	0.000228569	8.581	7.6	0	0	0	0	4.797	4.198	0	0	0	0
chr13	23738633	23738979	EM10E0553863-prom	1.54601	0	0.0471973	5.6188	0.000228705	123.303	167.758	50.234	38.613	27.547	43.054	68.936	92.668	62.629	39.239	21.351	39.583
chr16	35939690	35940040	EM10E0622598-enhP	3.84839	0	0.0471973	0.889247	0.000229718	16.801	14.583	0	0	2.014	0.383	9.393	8.056	0	0	1.561	0.352
chr16	37533832	37534048	EM10E0622840-enhD	-4.09475	0	0.0471973	1.70567	0.000228366	0	0.491	24.613	6.317	13.528	3.13	0	0.271	30.686	6.419	10.485	2.878
chr17	46031483	46031714	EM10E0642556-enhP	2.53558	0	0.0471973	4.23126	0.000228382	79.247	93.519	9.046	5.687	19.234	17.516	44.305	51.659	11.278	5.779	14.908	16.104
chr19	5725060	5725408	EM10E0670204-enhP	2.41982	0	0.0471973	4.1187	0.000229525	73.843	77.989	10.706	7.081	14.901	12.413	41.284	43.08	13.348	7.196	11.549	11.412
chr2	93014466	93014805	EM10E0702933-enhD	3.29277	0	0.0471973	3.32433	0.000229545	74.424	57.458	3.737	2.884	9.3	5.437	41.609	31.739	4.659	2.931	7.208	4.999
chr4	109657315	109657487	EM10E0764700-enhP	4.27943	0	0.0471973	1.66249	0.000229596	24.934	45.942	0	0	3.558	2.512	13.94	25.378	0	0	2.758	2.309
chr4	133815819	133815973	EM10E0771703-enhP	4.00802	0	0.0471973	1.15874	0.000229132	31.988	14.346	1.781	0	0	1.115	17.884	7.925	2.22	0	0	1.025
chr7	57387002	57387341	EM10E0850052-prom	-3.64055	0	0.0471973	0.924763	0.000229328	0	0	10.151	1.652	4.12	5.841	0	0	12.656	1.679	3.193	5.37
chr5	151107908	151108230	EM10E0812492-enhD	3.74082	0	0.0472345	0.179426	0.000230036	10.583	7.9	0	0	0	0.15	5.917	4.364	0	0	0	0.138
chr1	45502996	45503295	EM10E0436719-prom	3.9479	0	0.0472555	1.04109	0.000230782	13.478	25.916	0	0	2.224	0.583	7.535	14.316	0	0	1.724	0.536
chr12	29534264	29534423	EM10E0533588-enhP	-4.05154	0	0.0472555	1.09071	0.000230977	0	0	27.101	10.567	6.052	0.169	0	0	33.788	10.738	4.691	0.155
chr13	54874888	54875050	EM10E0562005-enhD	3.71916	0	0.0472555	0.0602608	0.000231332	7.727	8.462	0	0	0	0	4.32	4.674	0	0	0	0
chr13	58934814	58935044	EM10E0563297-enhD	-3.53061	0	0.0472555	0.81321	0.000231376	0	0	4.727	3.498	6.217	2.508	0	0	5.893	3.555	4.819	2.306
chr16	85804302	85804576	EM10E0627781-enhP	4.09721	0	0.0472555	1.72529	0.000230907	29.669	34.539	0	3.196	0.21	2.879	16.587	19.079	0	3.248	0.163	2.647
chr5	135250398	135250734	EM10E0806581-enhP	4.04641	0	0.0472555	1.37585	0.000231335	23.976	25.572	0	0	2.554	1.749	13.404	14.126	0	0	1.98	1.608
chr5	140609590	140609787	EM10E0809003-enhD	4.02818	0	0.0472555	3.75245	0.000230988	129.031	120.611	0	26.621	5.121	17.474	72.138	66.624	0	27.053	3.969	16.065
chr6	88108101	88108437	EM10E0826571-enhD	-3.66856	0	0.0472555	0.882834	0.000230389	0	0	1.425	11.516	7.047	2.731	0	0	1.777	11.703	5.462	2.511
chr7	80014935	80015108	EM10E0854043-enhD	3.71997	0	0.0472555	0.0608859	0.000230735	7.571	8.659	0	0	0	0	4.233	4.783	0	0	0	0
chr18	50030776	50031107	EM10E0660370-prom	3.74793	0	0.047263	0.0632371	0.000231686	11.638	5.65	0	0	0	0	6.507	3.121	0	0	0	0
chr19	61057500	61057678	EM10E0684382-enhD	3.74261	0	0.047263	0.0620573	0.000231687	11.2	5.849	0	0	0	0	6.262	3.231	0	0	0	0
chr17	27167697	27167948	EM10E0636509-prom	3.98737	0	0.0472681	1.22204	0.00023185	26.984	17.791	0	0	1.643	1.646	15.086	9.828	0	0	1.273	1.513
chr16	22545242	22545540	EM10E0618656-enhD	3.85398	0	0.0472784	0.13458	0.000232038	19.435	4.047	0	0	0	0.054	10.866	2.236	0	0	0	0.05
chr11	53769783	53770133	EM10E0502750-prom	3.08543	0	0.0474918	3.65045	0.000233224	73.929	72.766	6.17	10.154	2.217	12.856	41.332	40.195	7.692	10.319	1.718	11.82
chr18	75377433	75377782	EM10E0666348-enhD	4.10275	0	0.0475331	2.38537	0.000233565	55.73	45.284	6.688	0	1.664	3.144	31.157	25.014	8.338	0	1.29	2.891
chr18	35597789	35597990	EM10E0657292-enhP	3.67694	0	0.0475626	0.164975	0.000233848	8.054	8.976	0	0.203	0	0	4.503	4.958	0	0.206	0	0
chr11	62458099	62458250	EM10E0505702-enhP	4.22727	0	0.047636	1.79877	0.0002345	41.196	30.791	0	4.249	0	3.607	23.032	17.009	0	4.318	0	3.316
chr15	85656871	85657147	EM10E0607989-enhD	4.35375	0	0.047636	1.83745	0.000234763	52.524	28.878	0	0	2.707	5.483	29.365	15.952	0	0	2.098	5.041
chr6	71708614	71708831	EM10E0823470-enhP	-3.56427	0	0.047636	0.867737	0.000234762	0	0	6.665	2.722	2.953	6.145	0	0	8.31	2.766	2.289	5.65
chrX	155262859	155263063	EM10E0930885-enhP	3.73289	0	0.047636	0.164159	0.000234658	10.114	7.966	0	0	0	0.132	5.654	4.4	0	0	0	0.121
chr8	110792602	110792945	EM10E0889337-enhD	3.7684	0	0.047709	0.0679274	0.000235262	13.36	4.992	0	0	0	0	7.469	2.758	0	0	0	0
chr2	154657437	154657587	EM10E0714913-enhP	4.23444	0	0.047825	2.33993	0.000236251	49.12	55.35	0	0.475	7.287	5.241	27.462	30.575	0	0.483	5.648	4.818
chr3	94787416	94787765	EM10E0736603-enhP	-3.60222	0	0.047825	0.905164	0.000236223	0	0	3.715	2.363	4.085	10.686	0	0	4.632	2.401	3.166	9.825
chr6	108663093	108663253	EM10E0830760-enhD	4.24984	0	0.047825	1.7015	0.000236059	36.633	32.312	0	0	1.621	6.071	20.481	17.849	0	0	1.256	5.582
chr3	109273583	109273733	EM10E0741474-enhD	3.79833	0	0.0478294	0.0757194	0.000236412	15.455	4.428	0	0	0	0	8.64	2.446	0	0	0	0
chr2	153107986	153108191	EM10E0714355-enhP	3.71718	0	0.0478475	0.0610269	0.000236748	7.087	9.249	0	0	0	0	3.962	5.109	0	0	0	0
chr3	84346780	84347091	EM10E0733583-enhD	3.71607	0	0.0478475	0.0602215	0.00023678	7.268	8.99	0	0	0	0	4.063	4.966	0	0	0	0
chr10	75055778	75056070	EM10E0479010-enhD	-3.77597	0	0.0478704	0.98367	0.000237133	0	0	6.627	16.791	1.017	4.089	0	0	8.262	17.063	0.788	3.759
chr3	65565714	65565960	EM10E0731443-enhD	3.71795	0	0.0478704	0.0572364	0.000237172	9.015	7.152	0	0	0	0	5.04	3.951	0	0	0	0
chr9	107908528	107908687	EM10E0918627-enhP	4.07287	0	0.0479073	1.075	0.000237494	21.019	28.945	0	0	0	3.459	11.751	15.989	0	0	0	3.18
chr12	69986474	69986731	EM10E0538189-enhP	4.31742	0	0.0481153	1.70706	0.000238665	32.398	40.297	0	0	1.156	7.319	18.113	22.26	0	0	0.896	6.729
chr14	54443204	54443551	EM10E0582085-enhD	4.20092	0	0.0481188	2.02274	0.000238962	38.704	44.289	0	0.235	3.929	5.15	21.638	24.465	0	0.239	3.045	4.735
chr14	65951065	65951266	EM10E0585438-enhD	3.86984	0	0.0481188	0.946428	0.000238908	14.34	17.507	1.315	0	1.015	0	8.017	9.671	1.639	0	0.787	0
chr12	73044689	73044855	EM10E0539238-enhD	4.063	0	0.0481319	1.40776	0.000239462	29.443	22.021	0	0	2.284	2.166	16.461	12.164	0	0	1.77	1.991
chr16	32200322	32200488	EM10E0621130-enhD	3.37836	0	0.0481319	3.21449	0.000239352	68.964	58.897	4.807	9.662	2.137	3.41	38.556	32.534	5.993	9.819	1.656	3.135
chr17	29434113	29434413	EM10E0637997-enhD	3.73859	0	0.0481319	0.0722038	0.000239588	5.654	12.091	0	0	0	0	3.161	6.679	0	0	0	0
chr8	126298670	126298874	EM10E0895109-enhP	-3.84969	0	0.0481319	1.58117	0.000239225	0	0.496	8.214	11.531	5.119	8.273	0	0.274	10.241	11.718	3.968	7.606
chr15	7811284	7811499	EM10E0593529-enhP	3.77027	0	0.0481644	0.0680982	0.000240029	13.73	4.853	0	0	0	0	7.676	2.681	0	0	0	0
chr4	59196414	59196600	EM10E0757232-enhD	3.71267	0	0.0481644	0.0567917	0.000239893	8.309	7.75	0	0	0	0	4.645	4.281	0	0	0	0
chr17	31854761	31854955	EM10E0639168-enhP	4.09814	0	0.0483144	1.64423	0.000240918	29.416	28.507	0	4.173	2.8	0	16.446	15.747	0	4.241	2.17	0
chr11	116104393	116104641	EM10E0526185-enhD	4.56265	0	0.0483738	2.07697	0.000241355	58.89	45.473	1.307	0	0	15.904	32.924	25.119	1.629	0	0	14.622
chr19	32595910	32596217	EM10E0676558-enhD	4.07325	0	0.0484109	1.31274	0.000241822	18.098	31.754	0	0	3.048	1.084	10.118	17.541	0	0	2.362	0.997
chr4	83315348	83315574	EM10E0759603-enhD	3.79483	0	0.0484109	0.476595	0.000241692	18.532	9.192	0	0	0	0.629	10.361	5.078	0	0	0	0.578
chr5	130290845	130291065	EM10E0805385-enhD	-3.65196	0	0.0485186	0.878697	0.000242501	0	0	9.68	8.748	2.741	1.317	0	0	12.068	8.89	2.124	1.211
chr1	152461818	152462168	EM10E0454434-enhD	3.71905	0	0.0485256	0.0633131	0.000242818	6.425	10.283	0	0	0	0	3.592	5.68	0	0	0	0
chr10	75045898	75046186	EM10E0479005-enhD	-3.58761	0	0.0485256	0.997052	0.000242767	0.134	0	7.065	6.117	4.927	2.133	0.075	0	8.808	6.216	3.819	1.961
chr9	48814905	48815062	EM10E0904340-enhD	-4.05428	0	0.0485457	1.08395	0.00024306	0	0	13.342	4.67	25.941	0.188	0	0	16.634	4.746	20.106	0.173
chr11	98917566	98917884	EM10E0519179-enhD	3.88658	0	0.048549	0.100238	0.000243255	21.615	3.437	0	0	0	0	12.084	1.899	0	0	0	0
chr15	102246061	102246306	EM10E0613210-enhP	3.07093	0	0.048549	3.5417	0.000243458	76.453	63.314	6.982	3.325	14.117	3.855	42.743	34.974	8.705	3.379	10.942	3.544
chr8	87940766	87940927	EM10E0884334-enhD	3.95214	0	0.048549	1.2	0.0002435	20.542	22.953	0	0	1.281	1.9	11.485	12.679	0	0	0.993	1.747
chr19	5849309	5849659	EM10E0670370-enhD	1.24633	0	0.0485666	5.69685	0.000243764	125.691	135.679	33.828	36.732	50.277	62.141	70.271	74.948	42.175	37.327	38.969	57.131
chr19	11336033	11336283	EM10E0672520-prom	3.71706	0	0.0485666	0.0558676	0.000243871	9.597	6.67	0	0	0	0	5.365	3.684	0	0	0	0
chr17	80224911	80225109	EM10E0649273-enhP	3.78407	0	0.0486498	0.492495	0.000244701	10.947	10.873	0	0	1.209	0	6.12	6.006	0	0	0.937	0
chr18	61047303	61047504	EM10E0662582-enhD	4.11561	0	0.0486498	2.12899	0.000244784	51.208	34.099	5.583	3.546	0	0.641	28.629	18.836	6.961	3.603	0	0.589
chr18	67132918	67133134	EM10E0664511-enhP	-3.60724	0	0.0486498	0.862246	0.000244763	0	0	1.478	9.617	4.516	4.658	0	0	1.843	9.773	3.5	4.282
chr4	149953673	149953889	EM10E0778003-enhP	4.11913	0	0.0486498	0.868492	0.000244855	28.423	9.029	0	0	3.356	0	15.891	4.988	0	0	2.601	0
chr6	97394726	97395067	EM10E0828984-enhD	-3.55144	0	0.0487897	0.835997	0.000245701	0	0	8.483	2.822	4.473	2.628	0	0	10.576	2.868	3.467	2.416
chr6	24603718	24603952	EM10E0814927-enhD	-3.55097	0	0.048823	0.84831	0.000246437	0	0	4.945	2.002	6.035	4.988	0	0	6.165	2.034	4.678	4.586
chr7	127948533	127948807	EM10E0864891-enhP	3.78272	0	0.048823	0.464818	0.000246288	17.697	9.344	0	0	0	0.607	9.894	5.162	0	0	0	0.558
chr7	142538762	142539082	EM10E0868945-enhD	3.78605	0	0.048823	0.917482	0.000246384	16.722	16.634	0	0	0.942	1.031	9.349	9.188	0	0	0.73	0.948
chr8	25306863	25307198	EM10E0873693-enhP	3.85024	0	0.048823	0.0897038	0.00024607	19.318	3.705	0	0	0	0	10.8	2.047	0	0	0	0
chr18	24601767	24602017	EM10E0655618-enhP	3.72118	0	0.0488458	0.064944	0.000247116	6.089	10.91	0	0	0	0	3.404	6.027	0	0	0	0
chr2	27885535	27885766	EM10E0689463-enhP	4.02808	0	0.0488458	1.29157	0.000247113	17.78	26.53	0	1.278	3.014	0	9.94	14.655	0	1.299	2.336	0
chr6	146675207	146675557	EM10E0839935-enhD	3.79758	0	0.0488458	0.586812	0.000246885	14.13	15.101	0	0	0	0.943	7.9	8.342	0	0	0	0.867
chr9	64021321	64021537	EM10E0909198-enhP	4.2192	0	0.0488458	1.72277	0.00024712	28.799	40.782	0	0	3.172	3.677	16.101	22.528	0	0	2.459	3.381
chr17	34088899	34089160	EM10E0639892-enhD	3.73703	0	0.0488689	0.0594094	0.000247379	11.68	5.532	0	0	0	0	6.53	3.056	0	0	0	0
chr7	81214599	81214807	EM10E0854756-enhP	3.75156	0	0.0490156	0.0628285	0.000248264	12.817	5.096	0	0	0	0	7.166	2.815	0	0	0	0
chr11	108922108	108922425	EM10E0523652-enhP	3.92017	0	0.0490324	1.03735	0.000248492	12.846	27.588	0	0	1.679	0.813	7.182	15.239	0	0	1.301	0.747
chr2	167690514	167690845	EM10E0719826-enhP	4.89109	0	0.0490446	2.99168	0.000248697	90.732	138.636	0	3.015	1.983	15.896	50.726	76.581	0	3.064	1.537	14.615
chr11	53758812	53759013	EM10E0502732-enhD	3.81878	0	0.0490453	0.601144	0.000248843	18.953	11.577	0	0	0	0.988	10.596	6.395	0	0	0	0.908
chr1	146498594	146498922	EM10E0453685-enhP	-3.95484	0	0.0490482	1.50251	0.000249123	0	0.352	1.961	19.45	10.322	7.698	0	0.194	2.445	19.765	8	7.077
chr16	38090182	38090508	EM10E0623078-prom	-3.59899	0	0.0490482	0.882211	0.000249143	0	0	11.504	3.389	2.285	3.827	0	0	14.342	3.444	1.771	3.518
chr15	74954422	74954663	EM10E0602865-enhP	4.19138	0	0.0490853	1.97727	0.000249578	38.316	41.887	0.207	0	3.247	5.633	21.421	23.138	0.258	0	2.517	5.179
chr7	142660153	142660493	EM10E0869034-enhP	4.63129	0	0.0490853	2.4824	0.000249721	49.546	97.905	0	8.895	1.689	1.657	27.7	54.082	0	9.039	1.309	1.523
chr9	65579760	65579942	EM10E0909886-prom	3.13939	0	0.0490853	3.69349	0.00024976	73.367	80.171	6.741	7.833	2.059	17.779	41.018	44.286	8.404	7.96	1.596	16.346
chr2	157367873	157368024	EM10E0716003-enhP	4.52207	0	0.0490941	1.50296	0.000249948	29.656	48.526	0	0	0	9.56	16.58	26.805	0	0	0	8.789
chr7	142510300	142510593	EM10E0868912-enhD	4.12528	0	0.0491246	1.98941	0.000250389	40.931	37.074	0.374	0	3.208	5.073	22.883	20.479	0.466	0	2.486	4.664
chrX	111462514	111462722	EM10E0929294-enhP	-3.73081	0	0.0491246	0.952238	0.000250314	0	0	11.03	11.236	1.141	2.89	0	0	13.752	11.418	0.884	2.657
chr1	59186384	59186730	EM10E0438610-enhD	-3.55168	0	0.0491375	0.831367	0.000250597	0	0	8.865	4.326	3.165	2.249	0	0	11.052	4.396	2.453	2.068
chrX	170009792	170010044	EM10E0932124-prom	1.54527	0	0.0492225	5.6731	0.000251174	126.183	182.172	33.645	42.308	42.582	42.93	70.546	100.63	41.947	42.994	33.004	39.469
chr11	20896306	20896486	EM10E0496409-enhD	4.18408	0	0.049227	1.0707	0.000251913	26.187	14.158	0	5.799	0	0	14.64	7.821	0	5.893	0	0
chr11	117265715	117265916	EM10E0527044-enhP	4.14488	0	0.049227	1.628	0.000251834	29.91	31.99	0	2.432	0	3.818	16.722	17.671	0	2.471	0	3.51
chr15	76199838	76200034	EM10E0603309-prom	4.41817	0	0.049227	2.34457	0.000251413	48.316	69.025	0	0.416	2.851	11.321	27.012	38.129	0	0.423	2.21	10.408
chr19	7135261	7135452	EM10E0671104-enhD	4.08482	0	0.049227	1.04918	0.000251608	16.709	35.959	0	0	0	3.091	9.342	19.863	0	0	0	2.842
chr9	107667021	107667213	EM10E0918493-enhP	4.1738	0	0.049227	2.77362	0.000251795	65.139	71.542	0	6.364	1.617	10.174	36.418	39.519	0	6.467	1.253	9.354
chr15	81859090	81859367	EM10E0606304-enhP	2.00386	0	0.0492432	4.85008	0.000252139	94.43	111.89	11.667	15.275	25.22	38.697	52.793	61.807	14.546	15.523	19.548	35.577
chr11	49203202	49203547	EM10E0501192-prom	4.33222	0	0.0493434	1.72212	0.000252997	34.851	38.845	0	0	0.964	8.586	19.484	21.458	0	0	0.747	7.894
chr3	88492610	88492846	EM10E0735118-enhP	2.58684	0	0.0493434	4.49272	0.000253047	104.565	112.596	3.762	44.141	10.634	18.054	58.46	62.197	4.69	44.857	8.242	16.599
chr4	137470988	137471309	EM10E0773778-enhD	4.1482	0	0.0493434	0.952775	0.000253083	10.171	31.602	0	0	3.695	0.025	5.686	17.457	0	0	2.864	0.023
chr1	164457125	164457420	EM10E0457705-enhP	-4.43384	0	0.0494067	1.43753	0.000253551	0	0	0	24.163	14.272	30.597	0	0	0	24.555	11.062	28.13
chr2	51146073	51146400	EM10E0695269-enhD	4.01561	0	0.0495525	1.09432	0.000254443	16.613	22.221	0	0	4.034	0.271	9.288	12.275	0	0	3.127	0.249
chr17	35701296	35701636	EM10E0640820-enhP	2.72751	0	0.0496928	3.82121	0.000255309	74.694	66.24	6.513	11.456	4.493	13.116	41.76	36.59	8.12	11.642	3.482	12.059
chr6	128033608	128033823	EM10E0835981-enhD	3.89538	0	0.049767	1.03751	0.000255979	16.227	19.872	0	0	2.537	0.537	9.072	10.977	0	0	1.966	0.494
chr7	142535190	142535539	EM10E0868940-enhP	4.1209	0	0.049767	0.951163	0.000255976	11.325	26.799	0	4.143	0	0	6.332	14.804	0	4.21	0	0
chr3	108781543	108781853	EM10E0741311-enhD	3.73499	0	0.0498616	0.307019	0.000256611	9.946	11.252	0	0	0	0.338	5.561	6.215	0	0	0	0.311
chr2	30545632	30545802	EM10E0690590-enhD	3.69993	0	0.0499212	0.0547316	0.000257208	7.227	8.825	0	0	0	0	4.04	4.875	0	0	0	0
chr2	33643151	33643367	EM10E0692435-enhP	4.42984	0	0.0499212	1.96073	0.000257119	33.306	55.132	0	13.2	1.437	0	18.621	30.454	0	13.414	1.114	0
*FDR = False Discovery Rate, which corrects for multiple comparisons.

## Sheet: PDGPB-Tumor Normal_avg_FDR05
Supplementary Data 6_2: Top hits for PDGFB-versus-Normal FDR < 0.05 comparisons for on-slide FFPE-CUTAC (Related to Figure 6c-d).
CCRE	chr	start	end	PDGFB-Tumor	PDGFB-Normal	FDR*	AveExpr	P value	Prep1_P2S5_P1_0720	Prep2_P2S5_P3_0720	Prep3_P2S5_P4_0720	Prep4_P2S5_P8_0720	Prep5_P2S5_P5_0720	Prep6_P2S5_P6_0720	Prep7_P2S5_P7_0720	Prep1_P2S5_P1_0720 CPM	Prep2_P2S5_P3_0720 CPM	Prep3_P2S5_P4_0720 CPM	Prep4_P2S5_P8_0720 CPM	Prep5_P2S5_P5_0720 CPM	Prep6_P2S5_P6_0720 CPM	Prep7_P2S5_P7_0720 CPM
chr1	42539726	42540074	EM10E0436130-enhD	3.64013	0	1.3052e-06	1.4888	7.5943e-12	6.966	7.842	7.17	4.43	0	0	0	7.821	8.408	8.071	5.994	0	0	0
chr2	172934781	172934938	EM10E0721553-enhD	3.66056	0	1.3052e-06	1.47702	6.86596e-12	6.51	6.51	15.477	2.333	0	0	0	7.309	6.98	17.423	3.157	0	0	0
chr10	87486284	87486620	EM10E0483854-enhD	3.63289	0	1.37068e-06	1.46322	1.1963e-11	7.607	10.549	9.69	1.779	0	0	0	8.54	11.31	10.908	2.407	0	0	0
chr14	64592754	64593058	EM10E0585006-enhP	-1.44252	0	1.89006e-06	5.6387	2.74932e-11	26.588	24.41	23.987	31.887	64.92	64.108	71.807	29.851	26.172	27.003	43.144	99.93	98.103	77.467
chr7	113767710	113767912	EM10E0861354-enhP	3.58141	0	1.89006e-06	1.45954	2.72544e-11	6.39	7.673	7.479	3.985	0	0	0.007	7.174	8.227	8.419	5.392	0	0	0.008
chr2	22671007	22671251	EM10E0687753-enhD	-3.67368	0	5.58352e-06	1.06	9.74632e-11	0	0.423	0	0	5.907	11.643	3.595	0	0.454	0	0	9.093	17.817	3.878
chr14	64591202	64591432	EM10E0585003-prom	-1.09472	0	6.43406e-06	6.08718	1.31028e-10	32.551	50.315	33.817	48.699	73.623	77.064	87.89	36.545	53.946	38.069	65.891	113.326	117.929	94.817
chr18	58210421	58210580	EM10E0661978-enhP	3.55363	0	1.38361e-05	1.77162	3.22022e-10	5.278	6.99	13.429	6.796	0	0.556	0	5.926	7.494	15.117	9.195	0	0.851	0
chr1	156676217	156676567	EM10E0455956-CTCF	3.45287	0	1.71414e-05	1.60873	4.48817e-10	5.03	7.536	8.374	6.353	0.046	0	0.214	5.647	8.08	9.427	8.596	0.071	0	0.231
chr7	117380805	117381139	EM10E0862027-prom	3.42926	0	2.0723e-05	1.56756	6.02885e-10	5.408	8.8	4.192	8.682	0	0.229	0	6.072	9.435	4.719	11.747	0	0.35	0
chr7	126248546	126248714	EM10E0863933-enhP	-3.65257	0	2.58672e-05	1.22166	8.41798e-10	0.979	0.047	0	0	2.949	4.592	22.173	1.099	0.05	0	0	4.539	7.027	23.921
chr7	145090051	145090305	EM10E0869860-enhD	3.39938	0	2.58672e-05	1.34783	9.0305e-10	6.277	3.618	9.289	3.85	0	0	0	7.047	3.879	10.457	5.209	0	0	0
chrX	106186766	106187112	EM10E0929090-prom	0.964083	0	3.17506e-05	6.53812	1.20082e-09	120.988	146.697	87.627	74.016	35.342	50.507	59.352	135.835	157.284	98.644	100.145	54.401	77.289	64.03
chr18	58160693	58161039	EM10E0661961-enhD	3.36255	0	3.69296e-05	1.48865	1.50413e-09	3.91	6.39	10.872	4.723	0.152	0	0	4.39	6.851	12.239	6.39	0.234	0	0
chr14	64592226	64592491	EM10E0585005-enhP	-1.18113	0	3.86138e-05	5.81796	1.68506e-09	26.741	28.594	22.633	69.484	60.238	56.832	86.846	30.022	30.658	25.479	94.013	92.723	86.968	93.691
chr1	88412042	88412367	EM10E0444799-enhD	-3.54727	0	5.29155e-05	0.749294	2.46311e-09	0	0	0	0	1.821	9.458	5.135	0	0	0	0	2.803	14.473	5.54
chr16	21209996	21210177	EM10E0618132-enhP	3.32975	0	6.15138e-05	1.59225	3.16475e-09	7.293	7.116	3.798	8.605	0.051	0	0.26	8.188	7.63	4.276	11.643	0.079	0	0.28
chr7	130895649	130895834	EM10E0865805-enhD	-3.52273	0	6.15138e-05	0.748438	3.22126e-09	0	0	0	0	2.275	8.297	4.813	0	0	0	0	3.502	12.697	5.192
chr14	62555968	62556132	EM10E0584249-enhP	3.32878	0	6.33805e-05	1.77885	3.50341e-09	7.703	9.923	14.97	2.957	0.552	0	0	8.648	10.639	16.852	4.001	0.85	0	0
chr17	28031387	28031588	EM10E0637026-enhD	-3.49151	0	6.49704e-05	1.12393	3.78031e-09	0.8	0	0	0	6.926	12.775	2.629	0.898	0	0	0	10.661	19.549	2.836
chr17	50510133	50510327	EM10E0644353-enhP	-3.48354	0	7.64513e-05	0.818373	4.67074e-09	0	0.123	0	0	2.778	8.285	4.575	0	0.132	0	0	4.276	12.678	4.936
chr11	88999216	88999566	EM10E0515481-prom	3.28321	0	7.73413e-05	1.77194	4.95011e-09	7.898	11.738	5.698	6.583	0.531	0	0	8.867	12.585	6.414	8.907	0.817	0	0
chr15	62077834	62078042	EM10E0600672-enhD	3.27094	0	8.20911e-05	1.47113	5.49295e-09	5.661	1.813	10.181	10.178	0.165	0	0	6.356	1.944	11.461	13.771	0.254	0	0
chr1	185283289	185283535	EM10E0463521-enhD	3.28284	0	9.08189e-05	1.28903	6.34116e-09	6.548	5.462	4.76	3.542	0	0	0	7.352	5.856	5.358	4.792	0	0	0
chr16	4454676	4454844	EM10E0614239-enhD	3.27005	0	0.000117664	1.27386	8.55784e-09	6.072	3.556	7.839	3.234	0	0	0	6.817	3.813	8.825	4.376	0	0	0
chr16	91224600	91224801	EM10E0628749-enhP	3.26174	0	0.000130769	1.26845	9.89141e-09	2.811	4.601	9.22	4.425	0	0	0	3.156	4.933	10.379	5.987	0	0	0
chr11	101448583	101448748	EM10E0520397-enhP	3.45192	0	0.000150048	1.88057	1.17863e-08	11.501	4.065	6.837	12.818	0	0	0.972	12.912	4.358	7.697	17.343	0	0	1.049
chr11	5239783	5240121	EM10E0493650-enhD	3.22975	0	0.000164778	1.27079	1.34227e-08	9.433	3.593	3.479	4.555	0	0	0	10.591	3.852	3.916	6.163	0	0	0
chr14	21852342	21852492	EM10E0576213-enhD	3.22962	0	0.000206547	1.24292	1.80269e-08	4.132	2.924	11.969	3.112	0	0	0	4.639	3.135	13.474	4.211	0	0	0
chr5	75151493	75151718	EM10E0791772-enhP	3.48464	0	0.000206547	1.96318	1.76155e-08	5.924	9.332	11.18	8.962	0.082	0	0.948	6.651	10.005	12.586	12.126	0.126	0	1.023
chr19	5800037	5800363	EM10E0670271-enhP	-0.766055	0	0.000246234	6.46312	2.22071e-08	68.93	50.967	46.505	68.661	95.324	113.77	69.706	77.389	54.645	52.352	92.9	146.73	174.099	75.2
chr18	61032889	61033072	EM10E0662557-enhD	-3.39175	0	0.000284096	1.00411	2.64482e-08	0	0.651	0	0	3.91	6.851	5.509	0	0.698	0	0	6.019	10.484	5.943
chr4	89295856	89296144	EM10E0760695-enhP	3.15953	0	0.000311719	1.469	2.99267e-08	1.631	6.609	8.638	10.013	0.235	0	0	1.831	7.086	9.724	13.548	0.362	0	0
chr12	98779278	98779431	EM10E0545167-CTCF	-3.55337	0	0.000333387	1.54351	3.29768e-08	1.267	0.649	0	0	8.124	11.871	6.589	1.422	0.696	0	0	12.505	18.166	7.108
chr7	63344661	63344995	EM10E0850300-enhD	-3.34878	0	0.000354504	0.834297	3.6097e-08	0.246	0	0	0	2.836	20.934	1.344	0.276	0	0	0	4.365	32.035	1.45
chr1	139346940	139347143	EM10E0453339-enhD	3.16351	0	0.000410194	1.22233	4.29608e-08	5.719	4.966	4.267	3.489	0	0	0	6.421	5.324	4.803	4.721	0	0	0
chr11	96306646	96306875	EM10E0517407-prom	-3.33575	0	0.000500577	0.740534	5.38833e-08	0.088	0	0	0	2.624	7.44	3.779	0.099	0	0	0	4.039	11.385	4.077
chr6	17281354	17281508	EM10E0814120-prom	3.33597	0	0.000540831	2.11028	5.97897e-08	6.197	11.843	14.617	10.114	1.311	0	0	6.957	12.698	16.455	13.684	2.018	0	0
chr14	64591574	64591919	EM10E0585004-enhP	-1.00682	0	0.000599705	5.91028	6.8043e-08	42.177	34.182	28.296	43.415	74.795	45.995	92.717	47.353	36.649	31.854	58.741	115.13	70.385	100.025
chr10	52691204	52691479	EM10E0474508-enhP	3.17019	0	0.000617058	1.69626	7.18071e-08	7.878	11.388	11.262	1.895	0.446	0	0.107	8.845	12.21	12.678	2.564	0.687	0	0.115
chr1	34678359	34678527	EM10E0433896-enhP	3.28159	0	0.000668554	1.73863	9.06727e-08	4.342	9.581	7.569	6.708	0	0	0.894	4.875	10.272	8.521	9.076	0	0	0.964
chr11	70516424	70516689	EM10E0508297-CTCF	-3.30403	0	0.000668554	0.677829	9.03513e-08	0	0	0	0	3.354	2.608	7.187	0	0	0	0	5.163	3.991	7.753
chr4	54945618	54945783	EM10E0756055-enhD	3.14289	0	0.000668554	1.44671	8.9316e-08	6.161	5.449	8.759	2.525	0	0.365	0	6.917	5.842	9.86	3.416	0	0.559	0
chr4	132476016	132476184	EM10E0770842-enhD	3.12446	0	0.000668554	1.18963	8.62721e-08	5.452	1.701	10.357	3.378	0	0	0	6.121	1.824	11.659	4.57	0	0	0
chr5	65028139	65028370	EM10E0789551-enhD	3.13504	0	0.000668554	1.42168	8.15148e-08	6.814	4.081	5.962	4.452	0	0	0.293	7.65	4.376	6.712	6.024	0	0	0.316
chr5	90891316	90891470	EM10E0793316-prom	3.12663	0	0.000668554	1.19237	8.23101e-08	3.597	5.954	5.576	2.979	0	0	0	4.038	6.384	6.277	4.031	0	0	0
chr5	111393054	111393309	EM10E0797884-enhD	3.11815	0	0.000668554	1.18765	9.33419e-08	6.008	4.288	5.451	2.446	0	0	0	6.745	4.597	6.136	3.309	0	0	0
chr9	55329486	55329647	EM10E0905842-enhD	-3.28865	0	0.000668554	0.960161	9.33597e-08	0.432	0	0	0.087	3.739	3.744	8.703	0.485	0	0	0.118	5.755	5.729	9.389
chr14	64593656	64593849	EM10E0585007-enhD	-1.26315	0	0.00067734	5.43591	9.65571e-08	39.568	22.52	20.496	17.663	67.103	43.056	58.528	44.424	24.145	23.073	23.898	103.29	65.887	63.141
chr6	146500863	146501074	EM10E0839853-enhP	3.11088	0	0.000881289	1.16146	1.28248e-07	12.07	1.665	12.518	0.858	0	0	0	13.551	1.785	14.092	1.161	0	0	0
chr9	53325754	53326051	EM10E0905346-enhD	-3.33321	0	0.000881289	0.638181	1.30758e-07	0	0	0	0	0.822	8.226	6.085	0	0	0	0	1.265	12.588	6.565
chr5	107111220	107111426	EM10E0796714-enhD	-3.27572	0	0.000897904	0.987225	1.35836e-07	0.719	0	0	0	3.696	8.388	4.044	0.807	0	0	0	5.689	12.836	4.363
chr9	60687368	60687653	EM10E0907723-prom	3.1203	0	0.000975983	1.52724	1.50487e-07	3.259	5.404	5.76	9.553	0	0	0.516	3.659	5.794	6.484	12.925	0	0	0.557
chr6	124666555	124666713	EM10E0834722-enhD	-3.31077	0	0.000988484	0.941311	1.5529e-07	0.683	0	0	0	1.052	14.242	5.608	0.767	0	0	0	1.619	21.794	6.05
chr12	100185077	100185370	EM10E0545665-enhP	-3.35668	0	0.000993989	1.33614	1.59047e-07	0.817	0.583	0	0	6.904	10.587	4.295	0.917	0.625	0	0	10.627	16.201	4.634
chr3	68494731	68494955	EM10E0731913-enhP	3.4471	0	0.00111108	2.14633	1.81016e-07	13.01	12.147	6.565	9.253	0.225	0	1.176	14.607	13.024	7.39	12.519	0.346	0	1.269
chr1	89580874	89581065	EM10E0445225-enhP	3.31541	0	0.00128562	1.85326	2.15137e-07	5.006	4.312	16.94	7.934	0	0	1.271	5.62	4.623	19.07	10.735	0	0	1.371
chr7	49811464	49811619	EM10E0849681-CTCF	-3.16894	0	0.00128562	0.873908	2.17561e-07	0.354	0	0	0	11.896	1.141	6.362	0.397	0	0	0	18.311	1.746	6.863
chr9	79717912	79718081	EM10E0913619-enhP	3.05055	0	0.00128562	1.1627	2.20672e-07	3.332	7.445	2.95	4.108	0	0	0	3.741	7.982	3.321	5.558	0	0	0
chr7	130577583	130577829	EM10E0865639-enhP	-3.23729	0	0.00129838	0.968847	2.26639e-07	0.706	0	0	0	3.72	10.356	2.92	0.793	0	0	0	5.726	15.847	3.15
chr18	23038463	23038687	EM10E0655253-prom	3.03913	0	0.00140113	1.46959	2.4865e-07	5.199	7.894	4.755	4.142	0.108	0	0.256	5.837	8.464	5.353	5.604	0.166	0	0.276
chr6	53637668	53637864	EM10E0821189-enhD	3.05279	0	0.0015512	1.13432	2.79796e-07	5.13	3.909	8.659	1.355	0	0	0	5.76	4.191	9.748	1.833	0	0	0
chr2	14603596	14603791	EM10E0686616-enhP	3.04141	0	0.00158583	1.35652	2.95269e-07	3.788	2.32	9.168	6.367	0	0	0.272	4.253	2.487	10.321	8.615	0	0	0.293
chr4	149167990	149168191	EM10E0777566-enhP	3.03788	0	0.00158583	1.14347	2.9449e-07	2.465	3.012	8.293	4.315	0	0	0	2.767	3.229	9.336	5.838	0	0	0
chr14	14599629	14599959	EM10E0574854-enhD	2.98914	0	0.00168393	1.4835	3.18433e-07	4.886	5.485	5.028	6.69	0.254	0	0.094	5.486	5.881	5.66	9.052	0.391	0	0.101
chr1	180263731	180263919	EM10E0461815-enhD	3.02919	0	0.00170593	1.13857	3.32519e-07	1.264	5.553	7.099	4.806	0	0	0	1.419	5.954	7.992	6.503	0	0	0
chr9	94540332	94540583	EM10E0915221-enhD	-3.17551	0	0.00170593	0.77428	3.30717e-07	0.211	0	0	0	5.213	2.642	5.26	0.237	0	0	0	8.024	4.043	5.675
chr11	19875675	19875836	EM10E0495949-K4m3	-3.1856	0	0.00172651	0.65267	3.69897e-07	0	0	0	0	5.456	3.894	2.614	0	0	0	0	8.398	5.959	2.82
chr11	48774561	48774743	EM10E0501000-K4m3	-3.19537	0	0.00172651	0.649934	3.54563e-07	0	0	0	0	4.738	2.583	4.48	0	0	0	0	7.293	3.953	4.833
chr12	24710736	24710973	EM10E0532632-enhD	2.96404	0	0.00172651	1.49102	3.88055e-07	3.633	5.46	10.178	4.517	0.402	0	0	4.079	5.854	11.458	6.112	0.619	0	0
chr12	69351812	69351967	EM10E0537886-CTCF	-3.14978	0	0.00172651	0.806931	3.48873e-07	0.259	0	0	0	7.946	5.237	1.842	0.291	0	0	0	12.231	8.014	1.987
chr17	63406504	63406776	EM10E0645898-enhD	-3.20295	0	0.00172651	0.938872	3.91783e-07	0.679	0	0	0	3.078	6.884	4.745	0.762	0	0	0	4.738	10.534	5.119
chr18	25556650	25556878	EM10E0655825-enhD	-3.19733	0	0.00172651	0.892743	3.61395e-07	0.529	0	0	0	3.36	4.882	5.61	0.594	0	0	0	5.172	7.471	6.052
chr2	166142474	166142639	EM10E0718816-enhD	2.98581	0	0.00172651	1.61411	3.64298e-07	7.103	10.741	4.212	4.586	0.556	0	0	7.975	11.516	4.742	6.205	0.856	0	0
chr4	109976284	109976476	EM10E0764768-enhP	3.04175	0	0.00172651	1.15056	3.62326e-07	5.913	4.104	13.718	0.514	0.036	0	0	6.639	4.4	15.443	0.695	0.055	0	0
chr5	24077402	24077600	EM10E0782862-enhD	-3.19789	0	0.00172651	0.946351	3.78955e-07	0.683	0	0	0	3.712	8.158	3.427	0.767	0	0	0	5.714	12.484	3.697
chr5	150441709	150442044	EM10E0812307-CTCF	-3.26354	0	0.00172651	1.15719	3.88937e-07	0.371	0.699	0	0	3.474	9.188	5.36	0.417	0.749	0	0	5.347	14.06	5.782
chr7	100502227	100502392	EM10E0858372-enhD	-3.16969	0	0.00172651	0.961397	3.88263e-07	0.465	0	0	0.11	5.949	4.725	4.094	0.522	0	0	0.149	9.157	7.231	4.417
chr6	146898792	146899005	EM10E0840030-enhD	3.03076	0	0.00183695	1.4072	4.22188e-07	6.532	5.125	7.495	2.239	0	0.415	0	7.334	5.495	8.437	3.029	0	0.635	0
chr14	64594383	64594595	EM10E0585009-enhD	-1.46554	0	0.00208586	4.97133	4.85464e-07	14.152	16.195	8.718	37.495	42.022	41.472	41.467	15.889	17.364	9.814	50.731	64.684	63.463	44.735
chr18	50067550	50067734	EM10E0660415-enhD	2.99358	0	0.00210361	1.12892	4.95714e-07	4.382	3.225	4.352	4.156	0	0	0	4.92	3.458	4.899	5.623	0	0	0
chr15	76783530	76783757	EM10E0603705-enhD	3.34397	0	0.00213537	2.28124	5.09412e-07	9.882	16.209	20.099	5.195	1.869	0	0.071	11.095	17.379	22.626	7.029	2.877	0	0.077
chr9	45665168	45665387	EM10E0903419-enhD	3.02077	0	0.00215883	1.17956	5.21288e-07	4.216	5.718	13.97	0.542	0	0	0.094	4.733	6.131	15.726	0.733	0	0	0.101
chr7	145031392	145031589	EM10E0869847-enhD	3.14055	0	0.00231442	1.63016	5.65591e-07	7.109	6.8	12.002	1.931	0	0.286	0.381	7.981	7.291	13.511	2.613	0	0.438	0.411
chr18	74959035	74959207	EM10E0666126-enhD	2.96156	0	0.00235929	1.25543	5.8342e-07	2.562	2.596	6.617	8.471	0.127	0	0	2.876	2.783	7.449	11.461	0.195	0	0
chr16	38285920	38286118	EM10E0623127-enhD	-3.18286	0	0.00237953	1.03207	5.95349e-07	1.034	0	0	0	3.822	5.723	5.724	1.161	0	0	0	5.883	8.758	6.175
chr1	177490152	177490317	EM10E0461025-enhD	-3.23456	0	0.00248636	0.58628	6.36235e-07	0	0	0	0	0.493	6.77	7.68	0	0	0	0	0.759	10.36	8.285
chr1	180265458	180265787	EM10E0461818-K4m3	3.1702	0	0.00248636	1.75093	6.36543e-07	3.234	6.551	7.47	11.897	0	0.623	0.219	3.631	7.024	8.409	16.097	0	0.953	0.236
chr13	112118718	112118878	EM10E0572596-enhD	2.97674	0	0.00262577	1.34045	6.79872e-07	2.662	2.679	8.12	7.76	0	0.301	0	2.989	2.872	9.141	10.499	0	0.461	0
chr1	136212841	136213170	EM10E0452547-prom	2.97035	0	0.00284044	1.19647	7.43721e-07	3.418	6.72	4.516	2.832	0	0	0.103	3.837	7.205	5.084	3.832	0	0	0.111
chr3	63929000	63929152	EM10E0731291-enhP	3.08467	0	0.00290952	1.70651	7.70271e-07	8.973	2.742	13.816	4.832	0.234	0	0.484	10.074	2.94	15.553	6.538	0.36	0	0.522
chr5	116589850	116590036	EM10E0800382-enhP	-3.14974	0	0.00294643	1.28032	7.88614e-07	0	0	0	2.034	8.699	7.172	4.289	0	0	0	2.752	13.39	10.975	4.627
chr11	42319121	42319469	EM10E0499829-enhP	-3.17737	0	0.00307955	0.598142	8.51124e-07	0	0	0	0	1.582	2.252	10.417	0	0	0	0	2.435	3.446	11.238
chr14	64595036	64595343	EM10E0585011-enhD	-1.28134	0	0.00307955	5.2221	8.47418e-07	29.485	26.906	14.845	16.25	37.43	48.324	54.887	33.103	28.848	16.711	21.987	57.615	73.949	59.213
chr7	19935476	19935629	EM10E0843166-enhD	3.00676	0	0.00307955	1.52192	8.37548e-07	3.836	5.63	4.74	8.352	0.045	0	0.529	4.307	6.036	5.336	11.3	0.069	0	0.571
chr17	47453531	47453790	EM10E0643237-enhD	2.9353	0	0.00313058	1.16927	8.74334e-07	9.12	3.31	1.342	6.216	0	0	0.051	10.239	3.549	1.511	8.41	0	0	0.055
chr15	95653579	95653743	EM10E0609846-enhD	2.96308	0	0.00329135	1.35839	9.2881e-07	3.043	9.185	4.898	3.35	0	0	0.377	3.416	9.848	5.514	4.533	0	0	0.407
chr2	172930109	172930344	EM10E0721545-enhD	2.93851	0	0.00342156	1.1038	9.85464e-07	3.042	2.846	4.2	6.029	0	0	0	3.415	3.051	4.728	8.157	0	0	0
chr8	95353586	95353752	EM10E0886497-enhP	2.92281	0	0.00342156	1.68373	9.77192e-07	11.3	7.759	1.699	11.31	0.698	0	0	12.687	8.319	1.913	15.303	1.074	0	0
chrX	110815091	110815329	EM10E0929282-enhP	3.17981	0	0.00366731	1.94814	1.06691e-06	6.207	9.548	8.697	8.168	0.4	0	0.631	6.969	10.237	9.79	11.051	0.616	0	0.681
chr6	16150668	16150858	EM10E0813993-CTCF	-3.13735	0	0.00396846	0.598169	1.16607e-06	0	0	0	0	2.354	5.837	2.959	0	0	0	0	3.623	8.932	3.192
chr18	80987231	80987575	EM10E0667872-prom	3.19965	0	0.00406244	2.08256	1.2055e-06	5.814	17.867	12.568	5.481	1.03	0	0.257	6.527	19.156	14.148	7.416	1.585	0	0.277
chr11	117827188	117827397	EM10E0527440-enhP	2.93917	0	0.00450746	1.10432	1.35839e-06	6.202	4.672	9.963	0.424	0.044	0	0	6.963	5.009	11.216	0.574	0.068	0	0
chr2	129177798	129178002	EM10E0709771-enhP	-3.07191	0	0.00450746	1.00615	1.36379e-06	0.072	0	0	0.75	4.935	10.676	2.107	0.081	0	0	1.015	7.596	16.337	2.273
chr15	8665963	8666309	EM10E0593690-enhD	2.92144	0	0.00453244	1.07975	1.38453e-06	4.164	2.851	5.356	3.036	0	0	0	4.675	3.057	6.029	4.108	0	0	0
chr1	9967421	9967571	EM10E0431749-prom	2.92718	0	0.00461115	1.06827	1.44882e-06	3.34	4.34	6.882	1.731	0	0	0	3.75	4.653	7.747	2.342	0	0	0
chr1	156280244	156280445	EM10E0455802-enhD	2.90188	0	0.00461115	1.09638	1.42416e-06	3.793	4.888	1.616	6.668	0	0	0	4.258	5.241	1.819	9.022	0	0	0
chr9	49814230	49814414	EM10E0904558-enhD	2.90819	0	0.00461115	1.08788	1.44723e-06	5.554	4.649	2.08	3.686	0	0	0	6.236	4.985	2.342	4.987	0	0	0
chr13	3712874	3713049	EM10E0551054-enhD	2.91582	0	0.00470819	1.07617	1.49301e-06	4.492	2.994	5.036	2.794	0	0	0	5.043	3.21	5.669	3.78	0	0	0
chr3	88230745	88231015	EM10E0734950-enhD	1.58102	0	0.00492966	5.1683	1.57758e-06	39.078	55.842	77.078	29.448	10.596	20.568	13.279	43.873	59.872	86.769	39.844	16.31	31.475	14.326
chr3	114031488	114031728	EM10E0741644-enhP	2.85795	0	0.00497891	1.4436	1.60782e-06	4.677	17.324	5.917	1.199	0.44	0	0	5.251	18.574	6.661	1.622	0.677	0	0
chr1	57774759	57775051	EM10E0438210-prom	2.91768	0	0.0050052	1.26233	1.65856e-06	9.185	3.983	8.089	0.882	0.031	0	0.217	10.312	4.27	9.106	1.193	0.048	0	0.234
chr18	54986911	54987066	EM10E0661200-enhD	-3.15403	0	0.0050052	1.12661	1.66e-06	1.71	0	0	0	2.293	10.422	5.526	1.92	0	0	0	3.53	15.948	5.962
chrX	151519690	151519867	EM10E0930642-enhP	-3.16598	0	0.0050052	0.554677	1.64884e-06	0	0	0	0	0.382	8.309	6.02	0	0	0	0	0.588	12.715	6.494
chr15	84675745	84675946	EM10E0607562-enhD	-3.29916	0	0.00501681	1.50364	1.67844e-06	2.465	0.434	0	0	2.875	23.79	5.074	2.767	0.465	0	0	4.425	36.405	5.474
chr1	79860138	79860317	EM10E0442932-enhP	2.89412	0	0.00505229	1.31134	1.76681e-06	2.308	2.273	5.852	11.894	0	0	0.312	2.591	2.437	6.588	16.093	0	0	0.337
chr14	121879926	121880096	EM10E0592201-enhP	-3.20725	0	0.00505229	1.43059	1.76193e-06	0.957	0	0.044	0.84	4.884	6.051	11.35	1.074	0	0.05	1.137	7.518	9.26	12.245
chr17	9167170	9167516	EM10E0632817-enhP	2.88895	0	0.00505229	1.08869	1.77851e-06	2.166	3.189	3.624	7.718	0.007	0	0	2.432	3.419	4.08	10.443	0.011	0	0
chr2	16357819	16357980	EM10E0686719-enhP	3.06255	0	0.00505229	1.65624	1.75282e-06	4.281	3.131	10.995	8.174	0	0	1.033	4.806	3.357	12.377	11.06	0	0	1.114
chr2	157201879	157202054	EM10E0715936-enhD	2.90278	0	0.00505229	1.06826	1.77053e-06	4.283	1.576	7.396	3.404	0	0	0	4.809	1.69	8.326	4.606	0	0	0
chr5	28464947	28465271	EM10E0783825-enhP	2.90477	0	0.00505229	1.41761	1.7205e-06	5.536	3.608	6.979	4.062	0.106	0	0.313	6.215	3.868	7.856	5.496	0.163	0	0.338
chr16	19908390	19908550	EM10E0617776-CTCF	-3.07498	0	0.00544163	0.596533	1.93139e-06	0	0	0	0	4.107	6.027	1.564	0	0	0	0	6.322	9.223	1.687
chr15	8663585	8663785	EM10E0593687-enhD	2.96816	0	0.00557242	1.49917	1.99403e-06	2.797	4.803	7.415	6.963	0	0	0.699	3.14	5.15	8.347	9.421	0	0	0.754
chr2	147185644	147185944	EM10E0713042-enhP	3.43144	0	0.00557582	2.30059	2.01146e-06	7.222	10.829	18.725	8.311	0	0	3.581	8.108	11.611	21.079	11.245	0	0	3.863
chr15	30694140	30694307	EM10E0595862-enhD	2.89791	0	0.00562734	1.34728	2.04642e-06	4.434	6.964	4.071	3.314	0	0	0.423	4.978	7.467	4.583	4.484	0	0	0.456
chr4	153153056	153153222	EM10E0779383-CTCF	0.415496	0	0.00566758	7.29886	2.08349e-06	194.094	154.562	147.999	114.426	71.434	90.751	151.903	217.912	165.717	166.606	154.82	109.957	138.874	163.876
chr7	144935622	144935962	EM10E0869803-CTCF	2.1218	0	0.00566758	4.57546	2.10206e-06	39.157	43.539	49.285	22.965	3.592	24.5	4.004	43.962	46.681	55.481	31.072	5.529	37.492	4.32
chr8	119628149	119628317	EM10E0891430-enhD	-3.12355	0	0.00566758	0.560371	2.11052e-06	0	0	0	0	0.921	10.141	2.944	0	0	0	0	1.418	15.518	3.176
chr14	40902425	40902605	EM10E0579972-enhD	2.88165	0	0.0060023	1.05944	2.25378e-06	1.95	4.234	4.98	4.114	0	0	0	2.189	4.54	5.606	5.566	0	0	0
chr16	85128401	85128564	EM10E0627684-enhD	-3.0384	0	0.0060023	0.960963	2.27009e-06	0	0.122	0	0.593	4.193	9.171	2.447	0	0.131	0	0.802	6.454	14.034	2.64
chr4	153481605	153481767	EM10E0779435-enhP	2.86399	0	0.0061471	1.41837	2.34273e-06	4.763	4.545	6.59	4.025	0.184	0	0.218	5.347	4.873	7.419	5.446	0.283	0	0.235
chr4	82934037	82934198	EM10E0759491-enhD	2.87898	0	0.00648727	1.04934	2.49125e-06	1.874	4.216	6.428	3.1	0	0	0	2.104	4.52	7.236	4.194	0	0	0
chr10	89765736	89765953	EM10E0484342-enhD	2.86561	0	0.00653398	1.06131	2.5282e-06	3.126	5.186	2.506	4.275	0	0	0	3.51	5.56	2.821	5.784	0	0	0
chr3	41123739	41124027	EM10E0728200-CTCF	2.87195	0	0.00658142	1.05282	2.5657e-06	7.561	4.073	2.876	1.782	0	0	0	8.489	4.367	3.238	2.411	0	0	0
chr12	75308856	75309057	EM10E0539741-enhP	3.04245	0	0.00667074	1.75234	2.61993e-06	12.652	9.706	17.2	0.531	0.405	0	0.454	14.205	10.406	19.362	0.718	0.623	0	0.49
chr1	55237382	55237654	EM10E0437889-enhP	3.26162	0	0.0067515	2.05664	2.67129e-06	10.506	7.333	7.045	9.418	0	0	2.37	11.795	7.862	7.931	12.743	0	0	2.557
chr8	88580058	88580253	EM10E0884590-enhD	2.87024	0	0.00691168	1.05941	2.75477e-06	5.429	2.127	6.353	2.167	0	0	0.015	6.095	2.281	7.152	2.932	0	0	0.016
chr2	19657045	19657253	EM10E0687346-enhP	-3.12461	0	0.00697734	1.18476	2.80124e-06	0.018	2.061	0	0	4.085	6.433	5.887	0.02	2.21	0	0	6.288	9.844	6.351
chr2	27739764	27739965	EM10E0689385-enhD	2.79669	0	0.00762546	1.35394	3.08363e-06	6.813	2.784	4.197	6.077	0.325	0	0	7.649	2.985	4.725	8.222	0.5	0	0
chr3	153636526	153636873	EM10E0748568-enhD	2.85296	0	0.0076509	1.04625	3.14009e-06	4.136	5.388	2.67	2.679	0	0	0	4.644	5.777	3.006	3.625	0	0	0
chr4	116448748	116448995	EM10E0765571-CTCF	2.98774	0	0.0076509	1.60132	3.15064e-06	2.953	10.895	4.088	7.186	0	0	0.965	3.315	11.681	4.602	9.723	0	0	1.041
chr8	8819587	8819840	EM10E0870596-enhD	-3.09211	0	0.0076509	0.546498	3.16069e-06	0	0	0	0	0.87	9.943	2.903	0	0	0	0	1.339	15.215	3.132
chr4	63404821	63404983	EM10E0758140-enhP	2.87213	0	0.00770825	1.02361	3.20681e-06	6.613	6.113	5.502	0.373	0	0	0	7.425	6.554	6.194	0.505	0	0	0
chr10	87493065	87493234	EM10E0483865-enhP	3.27277	0	0.00771447	2.08587	3.23424e-06	3.419	11.368	12.784	10.669	0	2.592	0	3.839	12.188	14.391	14.435	0	3.966	0
chr9	30283881	30284074	EM10E0899364-enhD	-3.05307	0	0.00771447	0.687435	3.25428e-06	0	0.247	0	0	1.515	7.391	3.561	0	0.265	0	0	2.332	11.31	3.842
chr16	58522793	58523010	EM10E0626034-enhP	3.05617	0	0.00775659	1.76266	3.33975e-06	11.585	12.566	3.214	3.607	0.085	0	1.078	13.007	13.473	3.618	4.88	0.131	0	1.163
chr2	124972004	124972172	EM10E0708450-enhD	-3.08737	0	0.00775659	0.897154	3.30286e-06	0.881	0	0	0	0.751	9.328	7.359	0.989	0	0	0	1.156	14.274	7.939
chr3	146676259	146676518	EM10E0747572-enhD	2.8578	0	0.00775659	1.03391	3.31962e-06	1.694	7.333	4.929	2.277	0	0	0	1.902	7.862	5.549	3.081	0	0	0
chr12	98459013	98459198	EM10E0545065-enhD	-3.05809	0	0.00778532	1.20677	3.39742e-06	1.838	0.054	0	0	9.44	3.779	4.94	2.064	0.058	0	0	14.531	5.783	5.329
chr2	26547517	26547712	EM10E0688831-enhD	2.84114	0	0.00778532	1.17538	3.38677e-06	4.313	18.747	3.525	0.557	0.153	0	0	4.842	20.1	3.968	0.754	0.236	0	0
chr17	90087741	90087942	EM10E0652250-enhP	-3.04558	0	0.00786295	0.567456	3.45417e-06	0	0	0	0	2.778	1.219	9.065	0	0	0	0	4.276	1.865	9.779
chr6	125493246	125493401	EM10E0835317-enhP	3.1853	0	0.00836867	2.10249	3.70068e-06	5.214	9.449	12.038	10.958	0.51	0	0.902	5.854	10.131	13.551	14.826	0.785	0	0.973
chr11	89299753	89299913	EM10E0515584-enhD	-2.98191	0	0.00887855	0.595119	3.97152e-06	0	0	0	0	9.138	5.801	0.515	0	0	0	0	14.066	8.877	0.556
chr14	51091851	51092010	EM10E0581446-enhP	2.83508	0	0.00887855	1.03361	3.97781e-06	4.266	2.783	4.276	2.962	0	0	0	4.789	2.984	4.814	4.008	0	0	0
chr10	84755222	84755375	EM10E0483170-enhP	3.0066	0	0.00890931	1.78391	4.09328e-06	7.433	4.877	16.77	3.17	0.42	0	0.491	8.345	5.229	18.878	4.289	0.646	0	0.53
chr12	79906158	79906350	EM10E0541311-enhD	2.83738	0	0.00890931	1.29254	4.06194e-06	2.657	3.783	6.701	4.821	0	0.377	0	2.983	4.056	7.543	6.523	0	0.577	0
chr15	25752695	25752907	EM10E0595160-prom	3.03944	0	0.00890931	1.71987	4.04186e-06	3.527	5.093	8.552	9.302	0	1.308	0	3.96	5.461	9.627	12.586	0	2.002	0
chr15	67138631	67138846	EM10E0601686-enhD	-3.06253	0	0.00890931	0.542806	4.09527e-06	0	0	0	0	1.131	7.401	3.211	0	0	0	0	1.741	11.326	3.464
chr12	76541364	76541684	EM10E0540227-enhD	-2.97315	0	0.00897226	0.772166	4.15031e-06	0.24	0	0	0.088	5.311	4.973	2.129	0.269	0	0	0.119	8.175	7.61	2.297
chr15	59541086	59541264	EM10E0600265-enhD	-3.02745	0	0.00913459	0.689049	4.25197e-06	0	0.268	0	0	1.623	6.298	3.886	0	0.287	0	0	2.498	9.638	4.192
chr2	103706259	103706609	EM10E0704478-enhD	2.83127	0	0.00913757	1.27296	4.27994e-06	2.147	8.273	4.029	4.163	0	0.115	0.185	2.41	8.87	4.536	5.633	0	0.176	0.2
chr11	84886340	84886576	EM10E0513498-enhD	2.81423	0	0.00934593	1.04182	4.40473e-06	5.779	2.186	2.283	5.236	0	0	0	6.488	2.344	2.57	7.084	0	0	0
chr10	5384785	5384952	EM10E0466433-enhD	-3.02589	0	0.00934787	0.558631	4.43284e-06	0	0	0	0	2.678	2.382	5.138	0	0	0	0	4.122	3.645	5.543
chrX	142682079	142682291	EM10E0930294-enhP	2.94805	0	0.00937012	1.76434	4.47065e-06	5.675	11.065	8.73	3.522	0.617	0	0.257	6.371	11.864	9.828	4.765	0.95	0	0.277
chr5	75154055	75154212	EM10E0791778-enhP	3.49323	0	0.00939497	3.10934	4.50984e-06	26.19	21.009	23.608	11.715	2.264	0	2.775	29.404	22.525	26.576	15.851	3.485	0	2.994
chr16	90629772	90629988	EM10E0628522-enhD	2.81309	0	0.0097059	1.03305	4.74148e-06	2.395	4.668	2.623	5.022	0	0	0	2.689	5.005	2.953	6.795	0	0	0
chr2	73528629	73528836	EM10E0699500-enhP	2.82913	0	0.0097059	1.04926	4.72218e-06	2.517	7.095	4.756	1.662	0	0	0.036	2.826	7.607	5.354	2.249	0	0	0.039
chr3	129214294	129214444	EM10E0744153-prom	2.92442	0	0.0097059	1.52122	4.7438e-06	3.742	8.613	4.566	4.736	0	0	0.844	4.201	9.235	5.14	6.408	0	0	0.911
chr4	46089247	46089504	EM10E0754714-enhD	-3.04235	0	0.00987367	0.908382	4.85453e-06	0.939	0	0	0	1.182	9.694	5.211	1.054	0	0	0	1.819	14.834	5.622
chr5	88765934	88766097	EM10E0792933-enhP	-3.00488	0	0.0103505	0.781675	5.14916e-06	0.494	0	0	0	1.899	4.413	6.004	0.555	0	0	0	2.923	6.753	6.477
chr6	147243154	147243305	EM10E0840158-K4m3	2.7921	0	0.0103505	1.04407	5.14831e-06	5.097	0	5.336	16.166	0	0	0	5.722	0	6.007	21.873	0	0	0
chr14	105922608	105922763	EM10E0590681-enhD	2.81538	0	0.0104878	1.15374	5.26664e-06	3.468	8.028	3.736	1.909	0	0	0.171	3.894	8.607	4.206	2.583	0	0	0.184
chr18	77828853	77829042	EM10E0667061-enhD	2.80708	0	0.0104878	1.02466	5.28225e-06	0.774	2.888	6.155	8.124	0	0	0	0.869	3.096	6.929	10.992	0	0	0
chr3	40687184	40687385	EM10E0728115-enhD	-3.01019	0	0.0104878	0.552078	5.36107e-06	0	0	0	0	2.596	7.977	1.406	0	0	0	0	3.996	12.207	1.517
chr5	65535775	65535974	EM10E0789738-prom	2.81107	0	0.0104878	1.01847	5.35904e-06	3.758	2.613	4.707	2.983	0	0	0	4.219	2.802	5.299	4.036	0	0	0
chr8	40598977	40599195	EM10E0876300-enhD	-3.0014	0	0.0104878	0.879092	5.37007e-06	0	0	0.323	0.277	2.42	14.746	1.647	0	0	0.364	0.375	3.725	22.565	1.777
chr15	85577748	85578054	EM10E0607929-prom	2.83946	0	0.0105923	1.31368	5.47794e-06	2.707	4.624	12.129	1.973	0	0	0.481	3.039	4.958	13.654	2.67	0	0	0.519
chr9	64806405	64806697	EM10E0909536-enhD	-3.03805	0	0.0105923	0.772339	5.48518e-06	0	0.51	0.017	0	0.793	10.156	4.561	0	0.547	0.019	0	1.221	15.541	4.92
chr15	83224114	83224458	EM10E0606895-enhD	2.80305	0	0.0106958	1.15581	5.60103e-06	5.65	1.546	5.973	3.808	0	0	0.167	6.343	1.658	6.724	5.152	0	0	0.18
chrX	120292842	120293147	EM10E0929391-enhD	3.00568	0	0.0106958	1.67166	5.5701e-06	2.05	7.216	11.806	6.195	0	0	1.264	2.302	7.737	13.29	8.382	0	0	1.364
chr2	125278584	125278802	EM10E0708519-enhD	2.95636	0	0.0107459	1.57637	5.6585e-06	1.929	6.782	12.243	4.736	0	0	1.026	2.166	7.271	13.782	6.408	0	0	1.107
chr13	21780192	21780383	EM10E0553322-enhP	1.92384	0	0.0112002	4.62351	5.93033e-06	36.46	33.531	45.969	29.322	7.318	3.429	21.668	40.934	35.951	51.749	39.673	11.264	5.247	23.376
chr4	150254953	150255180	EM10E0778207-enhD	2.84228	0	0.0114499	1.38832	6.12457e-06	4.156	3.279	6.511	4.849	0	0	0.596	4.666	3.516	7.33	6.561	0	0	0.643
chr9	8003406	8003704	EM10E0896354-enhP	-3.01593	0	0.0114499	1.12003	6.12915e-06	1.417	0	0	0.108	3.975	5.461	5.828	1.591	0	0	0.146	6.119	8.357	6.287
chr14	77036120	77036297	EM10E0588380-enhP	2.80466	0	0.0114805	1.00561	6.17894e-06	2.851	1.48	9.318	2.967	0	0	0	3.201	1.587	10.49	4.014	0	0	0
chr19	29237056	29237340	EM10E0675749-enhD	-2.96674	0	0.0122829	0.80061	6.68225e-06	0.541	0	0	0	2.992	2.646	6.804	0.607	0	0	0	4.606	4.049	7.34
chr3	37754711	37754935	EM10E0727670-enhD	2.76671	0	0.0122829	1.13123	6.67868e-06	3.95	10.951	1.281	3.234	0.113	0	0	4.435	11.741	1.442	4.376	0.174	0	0
chr7	28151885	28152203	EM10E0844581-CTCF	2.78339	0	0.0123404	1.01585	6.74945e-06	5.284	1.585	3.539	4.373	0	0	0	5.932	1.699	3.984	5.917	0	0	0
chr12	61526129	61526286	EM10E0537588-enhD	2.7947	0	0.0123575	1.07737	6.83072e-06	7.034	4.841	6.624	0.449	0.088	0	0	7.897	5.19	7.457	0.608	0.135	0	0
chr5	75156910	75157062	EM10E0791786-enhP	3.02031	0	0.0123575	1.98717	6.80016e-06	13.616	12.182	3.065	8.301	0.732	0	0.455	15.287	13.061	3.45	11.231	1.127	0	0.491
chr15	30694344	30694545	EM10E0595863-enhD	2.79686	0	0.0126549	0.995103	7.06871e-06	3.147	2.814	7.316	1.772	0	0	0	3.533	3.017	8.236	2.398	0	0	0
chr9	121494560	121494763	EM10E0922613-prom	2.75632	0	0.0126549	1.52641	7.0388e-06	5.467	4.36	7.529	4.778	0.65	0	0	6.138	4.675	8.476	6.465	1.001	0	0
chr6	99731738	99731934	EM10E0829700-enhD	-3.01451	0	0.0126622	0.833834	7.10967e-06	0.578	0.081	0	0	0.761	14.864	3.544	0.649	0.087	0	0	1.171	22.746	3.823
chr3	10301908	10302124	EM10E0724420-enhP	2.78427	0	0.0128192	1.00517	7.23511e-06	1.295	3.381	5.491	4.9	0	0	0	1.454	3.625	6.181	6.63	0	0	0
chr17	74868268	74868518	EM10E0648338-enhD	-3.03179	0	0.0129836	1.18216	7.36566e-06	0.227	0.492	0.483	0	5.917	7.522	3.144	0.255	0.528	0.544	0	9.108	11.511	3.392
chr1	134804529	134804733	EM10E0451807-enhD	-3.017	0	0.0132172	1.08347	7.53665e-06	0.278	0.963	0	0	3.125	7.131	4.733	0.312	1.032	0	0	4.81	10.912	5.106
chr4	124659607	124659781	EM10E0767953-enhD	2.94935	0	0.0133039	1.83807	7.62478e-06	7.817	6.923	5.702	7.992	0.54	0	0.448	8.776	7.423	6.419	10.813	0.831	0	0.483
chr12	83044106	83044263	EM10E0542455-enhD	-2.97624	0	0.0133603	0.988989	7.69598e-06	1.234	0	0	0	3.44	6.015	4.181	1.385	0	0	0	5.295	9.205	4.511
chr16	91222401	91222630	EM10E0628743-enhP	3.14367	0	0.0137879	1.95665	8.01574e-06	4.918	5.399	20.155	5.554	0	0	2.352	5.522	5.789	22.689	7.515	0	0	2.537
chr4	45254452	45254662	EM10E0754315-enhD	2.72793	0	0.0137879	1.30643	8.02251e-06	4.092	5.387	8.273	1.897	0.355	0	0	4.594	5.776	9.313	2.567	0.546	0	0
chr6	31124964	31125145	EM10E0816211-enhD	2.71971	0	0.0137888	1.41213	8.10326e-06	6.101	3.037	9.488	3.002	0.494	0	0	6.85	3.256	10.681	4.062	0.76	0	0
chr7	144939380	144939536	EM10E0869809-enhP	2.19326	0	0.0137888	4.31041	8.09214e-06	35.265	27.34	36.333	27.064	5.322	9.737	3.812	39.593	29.313	40.901	36.618	8.192	14.9	4.112
chr11	4105123	4105280	EM10E0493091-enhD	2.76929	0	0.0141985	1.26308	8.38532e-06	2.958	3.413	8.901	3.012	0.051	0	0.3	3.321	3.659	10.02	4.075	0.079	0	0.324
chr1	184033362	184033522	EM10E0463128-enhP	3.07563	0	0.0142014	1.97881	8.48162e-06	5.233	8.112	10.906	8.012	0.33	0	1.095	5.875	8.697	12.277	10.84	0.508	0	1.181
chr19	5341385	5341733	EM10E0669970-enhD	2.75952	0	0.0142014	1.38441	8.43023e-06	4.592	2.19	7.952	5.453	0.191	0	0.245	5.156	2.348	8.952	7.378	0.294	0	0.264
chr5	100500066	100500288	EM10E0794983-prom	3.01716	0	0.0142014	1.7936	8.55232e-06	6.045	4.962	9.13	6.518	0.067	0	1.386	6.787	5.32	10.278	8.819	0.103	0	1.495
chr9	35187644	35187866	EM10E0900512-enhP	2.77274	0	0.0142014	1.04098	8.51416e-06	1.054	6.016	5.354	3.59	0	0	0.053	1.183	6.45	6.027	4.857	0	0	0.057
chr10	43619071	43619297	EM10E0473543-enhD	-2.96021	0	0.0144728	0.539516	8.7971e-06	0	0	0	0	3.11	8.819	0.899	0	0	0	0	4.787	13.495	0.97
chr10	94520373	94520574	EM10E0485468-enhD	2.74958	0	0.0144728	1.12341	8.83108e-06	3.693	9.963	0.789	5.096	0	0	0.132	4.146	10.682	0.888	6.895	0	0	0.142
chr8	121086512	121086723	EM10E0892451-enhP	2.75638	0	0.0144728	1.08971	8.84203e-06	3.085	1.58	4.738	6.771	0	0	0.098	3.464	1.694	5.334	9.161	0	0	0.106
chr16	91229565	91229786	EM10E0628763-enhD	3.35865	0	0.0152753	2.6958	9.39483e-06	12.128	15.599	17.728	13.841	3.533	0	0.46	13.616	16.725	19.957	18.727	5.438	0	0.496
chr3	125938714	125938970	EM10E0743552-enhP	2.75061	0	0.0152753	1.26517	9.48195e-06	5.435	5.062	6.679	1.407	0.108	0	0.224	6.102	5.427	7.519	1.904	0.166	0	0.242
chr5	22344070	22344291	EM10E0782532-enhP	-3.002	0	0.0152753	1.0952	9.51239e-06	0	0.054	1.675	0	5.635	1.418	11.801	0	0.058	1.886	0	8.674	2.17	12.731
chr6	52902547	52902748	EM10E0821011-enhD	2.84857	0	0.0152753	1.48127	9.51365e-06	2.429	11.375	3.082	6.367	0	0	0.827	2.727	12.196	3.469	8.615	0	0	0.892
chr9	95076046	95076241	EM10E0915290-enhD	2.72883	0	0.0152753	1.2136	9.55453e-06	3.394	1.73	13.339	2.951	0.247	0	0	3.81	1.855	15.016	3.993	0.38	0	0
chr7	120861301	120861475	EM10E0862834-enhD	-2.96748	0	0.0153334	1.171	9.63547e-06	0.693	0	0	0.613	4.659	5.912	5.236	0.778	0	0	0.829	7.171	9.047	5.649
chr12	59509967	59510168	EM10E0537560-CTCF	-2.95966	0	0.0154229	0.530589	9.73658e-06	0	0	0	0	2.465	15.933	0.425	0	0	0	0	3.794	24.382	0.458
chr5	147190171	147190413	EM10E0810958-K4m3	2.88551	0	0.0155223	1.62214	9.84448e-06	2.146	6.249	9.344	7.484	0.161	0	0.712	2.409	6.7	10.519	10.126	0.248	0	0.768
chr11	83975074	83975233	EM10E0513152-enhD	-2.97801	0	0.0155758	0.701185	9.92377e-06	0.402	0	0	0	0.591	18.12	2.314	0.451	0	0	0	0.91	27.728	2.496
chr11	113612423	113612618	EM10E0524767-enhD	2.75485	0	0.0156103	0.989358	1.00756e-05	2.897	1.12	7.024	4.541	0	0	0	3.253	1.201	7.907	6.144	0	0	0
chr15	54571668	54571904	EM10E0599041-enhP	2.76909	0	0.0156103	0.974044	1.0082e-05	1.906	5.752	6.316	1.39	0	0	0	2.14	6.167	7.11	1.881	0	0	0
chr17	8851149	8851366	EM10E0632755-K4m3	2.76157	0	0.0156103	1.00688	1.00445e-05	1.449	2.405	9.051	3.487	0	0	0.027	1.627	2.579	10.189	4.718	0	0	0.029
chr1	69662519	69662738	EM10E0440545-CTCF	-2.96039	0	0.0157051	1.00701	1.02109e-05	1.386	0	0	0	3.032	8.917	3.125	1.556	0	0	0	4.667	13.645	3.371
chr2	116022972	116023173	EM10E0706248-enhD	-2.94376	0	0.0157051	0.796597	1.02346e-05	0	0.602	0	0	2.659	5.898	3.178	0	0.645	0	0	4.093	9.026	3.428
chr19	36705347	36705546	EM10E0677314-enhD	2.74703	0	0.0158683	0.993344	1.03871e-05	2.435	11.329	1.215	3.074	0	0	0	2.734	12.147	1.368	4.159	0	0	0
chr10	14196320	14196572	EM10E0468016-enhP	2.74185	0	0.0158914	1.11676	1.04485e-05	2.684	2.434	4.137	6.42	0	0	0.146	3.013	2.61	4.657	8.686	0	0	0.158
chr1	74121866	74122183	EM10E0441484-enhD	2.71558	0	0.0159122	1.1532	1.05084e-05	9.707	3.857	1.469	3.523	0.156	0	0	10.898	4.135	1.654	4.767	0.24	0	0
chr11	20400355	20400703	EM10E0496224-enhD	2.73264	0	0.0159556	1.00614	1.05835e-05	2.863	2.698	1.664	9.229	0	0	0	3.214	2.893	1.873	12.487	0	0	0
chr15	77797673	77797930	EM10E0604085-enhD	3.02363	0	0.0160278	1.87515	1.07246e-05	2.461	4.803	18.292	10.32	0.192	0	1.237	2.763	5.15	20.592	13.963	0.296	0	1.334
chr6	113077087	113077413	EM10E0831234-prom	0.951385	0	0.0160278	5.91709	1.06858e-05	70.831	83.275	59.249	54.624	30.521	18.341	54.383	79.523	89.285	66.698	73.907	46.98	28.067	58.669
chr12	117345735	117345893	EM10E0550604-enhD	2.69188	0	0.0163464	1.36894	1.09854e-05	3.09	6.62	9.243	2.242	0.464	0	0	3.469	7.098	10.405	3.033	0.714	0	0
chr11	55290334	55290535	EM10E0503414-enhD	-3.02438	0	0.0164518	0.477078	1.11041e-05	0	0	0	0	0	7.137	8.604	0	0	0	0	0	10.922	9.282
chr12	85475014	85475259	EM10E0543525-enhP	2.27268	0	0.0173376	4.13498	1.17524e-05	24.238	34.46	30.873	21.512	11.57	1.345	7.839	27.212	36.947	34.755	29.106	17.809	2.058	8.457
chr10	117755492	117755655	EM10E0489342-enhD	-2.9535	0	0.0177881	0.68443	1.22192e-05	0.067	0.268	0	0	0.886	11.636	2.745	0.075	0.287	0	0	1.364	17.806	2.961
chr17	36237656	36237924	EM10E0641123-K4m3	2.74845	0	0.0177881	0.967515	1.22648e-05	3.315	3.429	5.9	1.457	0	0	0	3.722	3.676	6.642	1.971	0	0	0
chr2	92599090	92599242	EM10E0702777-enhP	-2.96169	0	0.0177881	1.10053	1.22632e-05	0.686	0.522	0	0	4.187	4.944	5.287	0.77	0.56	0	0	6.445	7.566	5.704
chr5	139559271	139559522	EM10E0808549-enhD	-2.93136	0	0.0177881	1.02205	1.22625e-05	1.442	0	0	0	4.441	5.043	4.099	1.619	0	0	0	6.836	7.717	4.422
chr11	99095841	99096091	EM10E0519343-enhD	-2.97244	0	0.0181974	0.498234	1.25999e-05	0	0	0	0	0.812	6.879	3.479	0	0	0	0	1.25	10.527	3.753
chr1	138579311	138579521	EM10E0453164-enhD	2.82304	0	0.0182357	1.54805	1.26795e-05	2.716	14.28	6.511	2.76	0.229	0	0.491	3.049	15.311	7.33	3.734	0.352	0	0.53
chr3	89831742	89831899	EM10E0735861-enhP	-2.94513	0	0.018314	0.82433	1.27872e-05	0	0.758	0	0	1.709	4.453	6.309	0	0.813	0	0	2.631	6.814	6.806
chr3	121703902	121704141	EM10E0742732-enhD	2.732	0	0.0184083	1.29369	1.29602e-05	1.821	0.83	10.535	13.337	0.014	0	0.443	2.044	0.89	11.86	18.045	0.022	0	0.478
chr5	75154954	75155147	EM10E0791781-enhP	3.3349	0	0.0184083	3.04815	1.29123e-05	19.514	21.091	24.371	10.51	0	4.872	1.289	21.909	22.613	27.435	14.22	0	7.455	1.391
chr10	64086748	64086913	EM10E0477100-enhD	3.23269	0	0.0184594	2.24845	1.30498e-05	6.46	14.927	13.002	6.537	0	0	4.103	7.253	16.004	14.637	8.845	0	0	4.426
chr3	116807686	116808005	EM10E0742104-enhP	2.77163	0	0.018664	1.36836	1.32488e-05	3.828	5.686	3.339	5.167	0	0	0.627	4.298	6.096	3.759	6.991	0	0	0.676
chr1	42539393	42539710	EM10E0436129-enhD	2.82897	0	0.0186844	1.45956	1.33177e-05	2.693	6.38	7.252	3.942	0	0.279	0.367	3.023	6.84	8.164	5.334	0	0.427	0.396
chr17	69158527	69158723	EM10E0647006-enhP	-2.89277	0	0.0193725	0.688285	1.38812e-05	0	0.314	0	0	3.756	3.465	3.026	0	0.337	0	0	5.782	5.302	3.265
chr2	157339571	157339829	EM10E0715981-enhD	2.6758	0	0.0193725	1.39077	1.40335e-05	1.198	7.908	7.534	5.795	0.449	0	0.034	1.345	8.479	8.481	7.841	0.691	0	0.037
chr5	75045358	75045707	EM10E0791731-enhP	2.99488	0	0.0193725	1.78388	1.39861e-05	1.813	7.074	12.272	9.162	0	0	1.78	2.035	7.585	13.815	12.396	0	0	1.92
chr9	21600282	21600449	EM10E0898029-enhD	-3.08635	0	0.0193725	2.36539	1.39913e-05	2.923	1.616	2.035	0	7.828	13.45	18.913	3.282	1.733	2.291	0	12.049	20.582	20.404
chr19	3645788	3646137	EM10E0669069-enhD	2.72607	0	0.0194257	1.15794	1.41285e-05	5.186	5.971	3.232	1.787	0	0	0.253	5.822	6.402	3.638	2.418	0	0	0.273
chr12	101028965	101029267	EM10E0546088-prom	2.98004	0	0.0197425	1.79126	1.44164e-05	7.289	4.797	5.236	9.056	0	0	1.759	8.183	5.143	5.894	12.253	0	0	1.898
chr1	64929180	64929336	EM10E0440144-enhD	-2.96572	0	0.0197625	0.489089	1.44885e-05	0	0	0	0	0.632	5.203	5.208	0	0	0	0	0.973	7.962	5.618
chr2	69778624	69778794	EM10E0698080-enhD	-3.1214	0	0.0198535	1.63542	1.4613e-05	0.527	0.607	0	1.563	2.772	17.61	8.129	0.592	0.651	0	2.115	4.267	26.948	8.77
chr19	42611839	42612110	EM10E0679068-K4m3	2.73043	0	0.019983	0.959337	1.47664e-05	2.105	1.531	10.248	2.673	0	0	0	2.363	1.641	11.536	3.617	0	0	0
chr7	79395310	79395517	EM10E0853739-enhD	2.71755	0	0.0199908	0.972605	1.4836e-05	4.637	2.752	2.834	2.955	0	0	0	5.206	2.951	3.19	3.998	0	0	0
chr8	11181533	11181741	EM10E0871038-enhD	-2.88139	0	0.0199908	0.71406	1.48885e-05	0	0.372	0	0	4.41	4.579	2.024	0	0.399	0	0	6.788	7.007	2.184
chr5	75150708	75150909	EM10E0791770-enhP	2.88849	0	0.0203444	1.98369	1.5211e-05	5.967	8.995	10.51	7.869	1.797	0	0	6.699	9.644	11.831	10.647	2.766	0	0
chr11	86969479	86969718	EM10E0514375-enhD	-3.02919	0	0.0204081	1.46033	1.53775e-05	2.639	0	0	0.404	6.228	7.583	6.146	2.963	0	0	0.547	9.587	11.604	6.63
chr4	124701065	124701274	EM10E0767989-enhP	2.89369	0	0.0204081	1.64376	1.53268e-05	5.327	5.204	4.205	8.358	0	0	1.303	5.981	5.58	4.734	11.309	0	0	1.406
chr4	138330598	138330791	EM10E0774243-enhD	2.72423	0	0.0204907	1.13956	1.54993e-05	4.196	3.887	6.588	1.491	0	0	0.244	4.711	4.168	7.416	2.017	0	0	0.263
chr2	3420372	3420542	EM10E0684521-enhP	-2.98375	0	0.0205188	1.34169	1.55803e-05	0	0	0.8	1.136	6.354	5.082	6.588	0	0	0.901	1.537	9.781	7.777	7.107
chr11	69884683	69884982	EM10E0507954-enhD	2.94939	0	0.0205893	1.69932	1.56937e-05	7.301	10.202	6.501	2.228	0	0	1.551	8.197	10.938	7.318	3.015	0	0	1.673
chr10	120552410	120552760	EM10E0490106-enhD	2.68858	0	0.0211716	1.25587	1.63159e-05	4.962	3.226	3.806	4.375	0.088	0	0.257	5.571	3.459	4.285	5.919	0.135	0	0.277
chr5	105501164	105501511	EM10E0796232-enhD	2.71255	0	0.0211716	1.02606	1.62945e-05	3.446	1.99	9.491	1.717	0.073	0	0	3.869	2.134	10.684	2.323	0.112	0	0
chr6	125494305	125494565	EM10E0835320-prom	3.09824	0	0.0211716	1.9659	1.63223e-05	5.26	15.404	14.933	2.159	0	1.808	0.187	5.905	16.516	16.81	2.921	0	2.767	0.202
chr16	91226530	91226792	EM10E0628754-enhP	3.29906	0	0.0212355	2.66829	1.64766e-05	9.874	21.929	15.098	11.007	1.357	1.794	0.006	11.086	23.512	16.996	14.893	2.089	2.745	0.006
chr2	77146886	77147059	EM10E0700541-enhD	2.68222	0	0.0212355	1.18172	1.64951e-05	2.103	6.011	2.154	7.386	0.08	0	0.145	2.361	6.445	2.425	9.993	0.123	0	0.156
chr16	37012000	37012154	EM10E0622806-enhP	2.9862	0	0.0212589	1.79768	1.65752e-05	3.538	6.005	10.006	7.579	0	0	1.864	3.972	6.438	11.264	10.255	0	0	2.011
chr12	53782022	53782181	EM10E0536556-enhD	3.02307	0	0.021393	1.91999	1.68041e-05	8.152	8.787	9.058	4.025	0.159	0	1.583	9.152	9.421	10.197	5.446	0.245	0	1.708
chr18	3507107	3507316	EM10E0652466-enhP	2.87201	0	0.021393	1.60566	1.67462e-05	5.424	7.483	3.663	5.613	0	0	1.225	6.09	8.023	4.124	7.594	0	0	1.322
chr18	6238180	6238369	EM10E0653077-enhD	-2.89912	0	0.0214053	0.517586	1.68761e-05	0	0	0	0	3.428	1.127	6.121	0	0	0	0	5.277	1.725	6.603
chr3	105765906	105766121	EM10E0740335-K4m3	-2.84922	0	0.0215474	0.74111	1.70508e-05	0.417	0	0	0	6.128	3.196	2.286	0.468	0	0	0	9.433	4.891	2.466
chr18	5624790	5624989	EM10E0652956-enhD	-2.94002	0	0.0216026	0.489203	1.71573e-05	0	0	0	0	0.922	6.3	3.313	0	0	0	0	1.419	9.641	3.574
chr8	120738770	120739112	EM10E0892299-enhP	2.77026	0	0.021666	1.36306	1.72708e-05	1.973	7.022	7.672	3.06	0	0.024	0.628	2.215	7.529	8.637	4.14	0	0.037	0.677
chr7	136082233	136082531	EM10E0867156-enhD	2.70961	0	0.021718	1.02408	1.73754e-05	3.663	3.61	4.774	1.864	0	0	0.079	4.113	3.871	5.374	2.522	0	0	0.085
chr14	34343097	34343421	EM10E0579556-enhD	-2.91188	0	0.0217294	0.543993	1.75109e-05	0.073	0	0	0	1.529	5.755	2.807	0.082	0	0	0	2.354	8.807	3.028
chr15	103257850	103258107	EM10E0613860-enhD	2.87988	0	0.0217294	1.60614	1.74583e-05	4.987	3.166	9.523	5.364	0	0	1.26	5.599	3.394	10.72	7.258	0	0	1.359
chr2	45183431	45183735	EM10E0694607-enhD	-2.93609	0	0.0218481	0.994187	1.76701e-05	1.528	0	0	0	1.464	13.245	3.403	1.716	0	0	0	2.254	20.268	3.671
chr13	94058398	94058599	EM10E0568149-enhP	2.70184	0	0.0222444	0.959396	1.81201e-05	2.729	2.518	4.184	3.454	0	0	0	3.064	2.7	4.71	4.673	0	0	0
chrX	73342200	73342401	EM10E0927024-enhP	-2.88964	0	0.0222444	0.869798	1.80634e-05	0	0.899	0	0	3.765	1.819	7.945	0	0.964	0	0	5.795	2.784	8.571
chr10	42018588	42018787	EM10E0472856-enhP	-2.93892	0	0.0223141	1.1166	1.83067e-05	2.177	0	0	0	2.754	8.037	4.704	2.444	0	0	0	4.239	12.299	5.075
chr3	38485243	38485455	EM10E0727882-enhP	2.70083	0	0.0223141	1.63624	1.82633e-05	8.072	6.619	2.779	8.011	0.914	0	0	9.063	7.097	3.128	10.839	1.407	0	0
chr2	125623336	125623487	EM10E0708625-K4m3	-3.04752	0	0.0225093	1.52857	1.85323e-05	0.702	1.485	0	0.24	6.409	11.177	4.513	0.788	1.592	0	0.325	9.865	17.104	4.869
chr13	104028079	104028363	EM10E0570998-enhD	2.6857	0	0.0228126	1.01303	1.88484e-05	3.727	1.202	4.734	5.173	0.048	0	0	4.184	1.289	5.329	6.999	0.074	0	0
chr6	50524368	50524569	EM10E0819909-enhD	-2.927	0	0.0228437	0.487887	1.89405e-05	0	0	0	0	1.027	14.374	1.113	0	0	0	0	1.581	21.996	1.201
chr11	107415526	107415693	EM10E0523162-enhD	2.64357	0	0.022852	1.35474	1.91469e-05	4.543	6.477	7.81	1.627	0.488	0	0	5.1	6.944	8.792	2.201	0.751	0	0
chr12	117154009	117154234	EM10E0550528-enhD	2.7196	0	0.022852	1.02761	1.90864e-05	4.892	13.848	4.756	0	0	0	0.118	5.492	14.847	5.354	0	0	0	0.127
chr9	72441335	72441644	EM10E0912081-enhP	2.69547	0	0.022852	1.01854	1.91235e-05	2.308	3.353	7.032	2.084	0.071	0	0	2.591	3.595	7.916	2.82	0.109	0	0
chr14	64753707	64753998	EM10E0585086-enhP	-2.89851	0	0.0231345	0.903206	1.94509e-05	1.074	0	0	0	2.065	3.784	7.445	1.206	0	0	0	3.179	5.791	8.032
chr11	18923324	18923658	EM10E0495743-enhD	-2.86487	0	0.023219	0.664612	1.95895e-05	0.296	0	0	0	2.819	3.826	3.278	0.332	0	0	0	4.339	5.855	3.536
chr4	140001009	140001169	EM10E0775013-enhD	2.68452	0	0.0235951	1.01102	1.99754e-05	4.936	2.109	2.848	3.899	0	0	0.055	5.542	2.261	3.206	5.275	0	0	0.059
chr3	95588103	95588254	EM10E0736978-enhP	-2.85619	0	0.0237505	0.864759	2.02621e-05	0	0.841	0	0	6.174	4.098	2.271	0	0.902	0	0	9.503	6.271	2.45
chr4	40701906	40702063	EM10E0752923-enhP	2.85446	0	0.0237505	1.98932	2.01887e-05	9.7	5.663	7.265	11.228	1.833	0	0	10.89	6.072	8.178	15.192	2.821	0	0
chr7	130560980	130561241	EM10E0865629-enhD	-2.92932	0	0.0237505	0.479354	2.03143e-05	0	0	0	0	0.738	8.545	2.639	0	0	0	0	1.136	13.076	2.847
chr1	135714158	135714311	EM10E0452282-enhD	2.72324	0	0.023795	1.31647	2.04908e-05	4.696	2.815	6.846	3.222	0.015	0.552	0	5.272	3.018	7.707	4.359	0.023	0.845	0
chr11	11830993	11831303	EM10E0495047-enhD	-2.95209	0	0.023795	1.12339	2.04763e-05	0.613	0.787	0	0	2.094	7.803	5.982	0.688	0.844	0	0	3.223	11.941	6.453
chr14	29723256	29723470	EM10E0578140-enhP	2.80889	0	0.0238039	1.46698	2.06369e-05	1.931	5.815	11.437	3.489	0	0	0.949	2.168	6.235	12.875	4.721	0	0	1.024
chr2	118897198	118897458	EM10E0707060-enhD	2.71175	0	0.0238039	1.56705	2.05744e-05	5.112	3.977	5.927	7.206	0.569	0	0.147	5.739	4.264	6.672	9.75	0.876	0	0.159
chr11	120851177	120851526	EM10E0529288-enhD	2.65136	0	0.0245897	1.18644	2.19621e-05	3.903	4.259	6.623	1.851	0.237	0	0.025	4.382	4.566	7.456	2.504	0.365	0	0.027
chr13	57855744	57856040	EM10E0562986-enhD	-2.88123	0	0.0245897	0.504751	2.16289e-05	0	0	0	0	2.925	3.122	2.705	0	0	0	0	4.502	4.778	2.918
chr14	64588599	64588940	EM10E0584998-enhP	-1.12775	0	0.0245897	5.16777	2.18914e-05	21.912	16.29	14.709	38.949	35.581	40.807	48.966	24.601	17.466	16.558	52.699	54.769	62.446	52.825
chr14	79203132	79203364	EM10E0588836-enhD	2.69421	0	0.0245897	1.05917	2.17872e-05	0.646	2.532	15.889	3.444	0	0	0.152	0.725	2.715	17.887	4.66	0	0	0.164
chr15	67121176	67121344	EM10E0601675-enhD	-2.87996	0	0.0245897	0.505464	2.16573e-05	0	0	0	0	3.017	3.157	2.602	0	0	0	0	4.644	4.831	2.807
chr19	43614214	43614451	EM10E0679319-enhD	-2.88309	0	0.0245897	0.757169	2.19112e-05	0.262	0.218	0	0	1.65	3.798	6.191	0.294	0.234	0	0	2.54	5.812	6.679
chr3	96235023	96235235	EM10E0737364-CTCF	-2.92641	0	0.0245897	1.25887	2.16926e-05	0.181	0	0	2.155	2.591	8.037	7.588	0.203	0	0	2.916	3.988	12.299	8.186
chr6	38353786	38353987	EM10E0817860-enhP	2.89725	0	0.0245897	1.66054	2.14007e-05	2.747	8.531	8.293	4.826	0	0.32	0.703	3.084	9.147	9.336	6.53	0	0.49	0.758
chr7	65861697	65862020	EM10E0850905-prom	2.84817	0	0.0245897	1.58372	2.15811e-05	8.179	3.029	6.689	4.411	0	0	1.226	9.183	3.248	7.53	5.968	0	0	1.323
chr15	77044960	77045220	EM10E0603829-prom	2.70015	0	0.0247065	1.13174	2.21382e-05	2.588	2.099	17.829	1.308	0	0	0.283	2.906	2.25	20.071	1.77	0	0	0.305
chr7	117489961	117490263	EM10E0862093-enhD	2.68387	0	0.0247136	0.947602	2.22165e-05	3.554	3.246	3.235	2.505	0	0	0	3.99	3.48	3.642	3.389	0	0	0
chr19	5662717	5662889	EM10E0670164-enhP	3.15499	0	0.0249473	2.1836	2.24991e-05	8.599	12.323	13.907	4.036	0	0	3.996	9.654	13.212	15.655	5.461	0	0	4.311
chr13	34652169	34652379	EM10E0556070-enhP	3.07281	0	0.0251691	2.28658	2.29034e-05	11.91	7.012	21.918	5.999	2.266	0	0.252	13.372	7.518	24.674	8.117	3.488	0	0.272
chr13	66905567	66905728	EM10E0564839-enhP	-2.94998	0	0.0251691	1.19899	2.29188e-05	1.033	0.616	0	0	2.813	19.343	2.066	1.16	0.66	0	0	4.33	29.6	2.229
chr14	117895671	117895893	EM10E0591037-enhD	2.67968	0	0.0251691	0.948344	2.27729e-05	3.171	1.618	4.684	3.744	0	0	0	3.56	1.735	5.273	5.066	0	0	0
chr2	147193743	147193909	EM10E0713060-enhD	2.6337	0	0.0256412	1.4384	2.34979e-05	1.619	8.716	6.28	5.746	0.615	0	0	1.818	9.345	7.07	7.774	0.947	0	0
chr4	145037063	145037273	EM10E0776622-enhD	-2.96299	0	0.0256412	1.13157	2.3465e-05	0.444	1.134	0	0	1.245	13.146	5.165	0.498	1.216	0	0	1.916	20.117	5.572
chr3	88217717	88217915	EM10E0734927-enhD	1.52171	0	0.0261248	4.90125	2.40932e-05	46.501	38.871	68.621	16.76	10.72	10.127	16.851	52.207	41.676	77.248	22.677	16.501	15.497	18.179
chr5	134316059	134316209	EM10E0806106-enhP	-2.94816	0	0.0261248	1.13946	2.40579e-05	0.402	1.204	0	0	1.926	4.018	12.333	0.451	1.291	0	0	2.965	6.149	13.305
chr15	101076390	101076668	EM10E0612630-enhD	2.58706	0	0.0264312	1.3465	2.45296e-05	6.346	7.96	1.123	6.146	0.445	0	0	7.125	8.534	1.264	8.316	0.685	0	0
chr3	35680438	35680721	EM10E0727209-CTCF	0.215879	0	0.0264312	7.91288	2.44634e-05	404.965	217.153	148.035	154.483	158.386	149.458	208.872	454.66	232.825	166.647	209.018	243.8	228.711	225.335
chr16	12217632	12217833	EM10E0616070-enhD	2.66802	0	0.0264582	0.948879	2.46316e-05	5.121	1.254	3.458	3.895	0	0	0	5.749	1.345	3.893	5.27	0	0	0
chr1	191233427	191233769	EM10E0464669-enhD	-2.851	0	0.0274113	0.983473	2.55986e-05	0.315	0	0	0.653	2.696	7.132	3.925	0.354	0	0	0.884	4.15	10.914	4.234
chr11	47989112	47989344	EM10E0500982-enhD	2.69738	0	0.0275433	0.908673	2.58813e-05	3.113	10.744	6.447	0	0	0	0	3.495	11.519	7.258	0	0	0	0
chr4	130637825	130637984	EM10E0770170-enhD	2.72406	0	0.0275433	1.31318	2.59623e-05	4.611	2.971	10.626	1.734	0	0	0.639	5.177	3.185	11.962	2.346	0	0	0.689
chr7	144938091	144938285	EM10E0869805-enhP	1.58118	0	0.0275433	4.83529	2.59211e-05	56.535	47.191	22.363	33.816	11.29	8.554	14.058	63.473	50.597	25.175	45.754	17.378	13.09	15.166
chr10	38965881	38966229	EM10E0471748-enhP	2.88274	0	0.0277215	1.78511	2.66141e-05	5.469	8.999	9.421	3.441	0.326	0	0.854	6.14	9.648	10.605	4.656	0.502	0	0.921
chr13	30336271	30336605	EM10E0555113-prom	2.65401	0	0.0277215	1.02025	2.63722e-05	3.421	2.347	4.395	3.332	0.079	0	0	3.841	2.516	4.948	4.508	0.122	0	0
chr2	166433621	166433971	EM10E0719006-enhD	2.67549	0	0.0277215	1.00887	2.64989e-05	2.278	3.947	7.144	1.535	0	0	0.097	2.558	4.232	8.042	2.077	0	0	0.105
chr3	83127207	83127551	EM10E0733217-enhP	2.65952	0	0.0277215	0.946248	2.6579e-05	2.03	4.569	2.093	4.592	0	0	0	2.279	4.899	2.356	6.213	0	0	0
chr5	143977106	143977385	EM10E0810099-enhD	2.70669	0	0.0277215	1.31609	2.64224e-05	2.09	2.916	8.086	5.503	0	0	0.617	2.346	3.126	9.103	7.446	0	0	0.666
chr7	140057517	140057733	EM10E0868004-enhD	2.64423	0	0.0277215	1.08933	2.65567e-05	6.543	6.459	2.518	1.239	0.159	0	0	7.346	6.925	2.835	1.676	0.245	0	0
chr10	83168391	83168594	EM10E0482643-enhD	2.66549	0	0.0277509	0.938764	2.6723e-05	0.144	1.271	12.131	10.835	0	0	0	0.162	1.363	13.656	14.66	0	0	0
chr18	61880946	61881275	EM10E0663113-enhD	-2.8794	0	0.0279195	1.07127	2.69666e-05	1	0	0	0.312	2.569	4.983	7.077	1.123	0	0	0.422	3.954	7.625	7.635
chr17	21535183	21535348	EM10E0634520-enhP	-2.92727	0	0.0279225	1.24937	2.7132e-05	0.211	1.131	0	0.317	4.01	5.894	6.244	0.237	1.213	0	0.429	6.173	9.019	6.736
chr4	111663966	111664147	EM10E0764952-enhD	2.66642	0	0.0279225	0.93574	2.70605e-05	2.283	2.939	4.271	3.024	0	0	0	2.563	3.151	4.808	4.092	0	0	0
chr14	26971486	26971754	EM10E0577567-enhP	-2.82507	0	0.0280871	0.707569	2.73737e-05	0	0.415	0	0	4.458	1.529	5.278	0	0.445	0	0	6.862	2.34	5.694
chr8	31122472	31122627	EM10E0874614-enhD	-3.07432	0	0.0281704	1.79851	2.75368e-05	4.164	0	0	1.194	3.403	21.388	7.34	4.675	0	0	1.616	5.238	32.729	7.919
chr1	191911119	191911458	EM10E0465007-enhD	-2.82829	0	0.0285971	0.759212	2.8114e-05	0.566	0	0	0	3.339	4.647	2.744	0.635	0	0	0	5.14	7.111	2.96
chr15	99725095	99725255	EM10E0611937-enhP	-2.5763	0	0.0285971	3.00875	2.82867e-05	9.313	2.382	2.313	0.679	14.52	19.891	15.849	10.456	2.554	2.604	0.919	22.35	30.439	17.098
chr3	95588261	95588462	EM10E0736979-enhP	-2.84581	0	0.0285971	0.985441	2.82128e-05	0	1.422	0	0	6.487	4.178	2.76	0	1.525	0	0	9.985	6.393	2.978
chr3	121705792	121706112	EM10E0742733-enhD	2.67222	0	0.0285971	0.922871	2.81755e-05	3.114	7.387	3.36	0.874	0	0	0	3.496	7.92	3.782	1.183	0	0	0
chr2	172936205	172936491	EM10E0721557-enhD	2.83857	0	0.0286476	1.57713	2.84199e-05	4.443	7.161	8.258	2.533	0	0	1.297	4.988	7.678	9.296	3.427	0	0	1.399
chr8	121930128	121930329	EM10E0892900-enhD	2.67132	0	0.0288826	1.26975	2.87372e-05	5.185	8.798	1.629	3.044	0	0	0.52	5.821	9.433	1.834	4.119	0	0	0.561
chr13	33763507	33763846	EM10E0555786-enhD	-2.83874	0	0.0288924	0.61089	2.88336e-05	0.221	0	0	0	2.226	6.128	2.054	0.248	0	0	0	3.426	9.377	2.216
chr4	22478572	22478768	EM10E0751517-enhD	2.76535	0	0.0288924	1.43973	2.8915e-05	5.289	6.754	5.627	2.033	0	0	0.924	5.938	7.241	6.334	2.751	0	0	0.997
chr9	53385012	53385170	EM10E0905379-enhP	2.87426	0	0.0288956	1.81576	2.90022e-05	2.65	8.014	5.737	14.405	0.276	0	0.987	2.975	8.592	6.458	19.49	0.425	0	1.065
chr10	8518447	8518663	EM10E0466990-enhP	2.91516	0	0.0292118	1.7882	2.954e-05	5.51	8.012	3.532	9.605	0	0	1.915	6.186	8.59	3.976	12.996	0	0	2.066
chr15	99707965	99708157	EM10E0611919-K4m3	0.743661	0	0.0292118	6.23719	2.94254e-05	102.859	97.092	59.592	61.251	42.738	23.252	77.122	115.481	104.099	67.084	82.874	65.786	35.582	83.201
chr9	45079032	45079379	EM10E0903166-prom	-2.86427	0	0.0292118	0.871756	2.95746e-05	0.379	0.377	0	0	1.86	5.188	5.2	0.426	0.404	0	0	2.863	7.939	5.61
chr2	152775411	152775705	EM10E0714180-enhD	-2.9287	0	0.0294134	1.2069	2.99665e-05	0.647	1.073	0	0	2.968	7.203	5.722	0.726	1.15	0	0	4.569	11.023	6.173
chr5	27339325	27339549	EM10E0783563-enhD	-2.84905	0	0.0294134	0.543555	3.00354e-05	0.098	0	0	0	1.986	3.139	3.936	0.11	0	0	0	3.057	4.804	4.246
chr7	76185687	76185895	EM10E0853324-enhD	2.65076	0	0.0294134	1.10922	2.99623e-05	0.809	2.051	9.358	7.237	0	0	0.233	0.908	2.199	10.535	9.792	0	0	0.251
chr2	71274034	71274198	EM10E0698521-enhD	-2.78459	0	0.0295527	0.832663	3.02636e-05	0	0	0	0.712	4.797	2.548	4.487	0	0	0	0.963	7.384	3.899	4.841
chr1	189728635	189728798	EM10E0464217-enhP	2.60773	0	0.0295929	1.20057	3.03909e-05	2.827	3.348	7.909	2.864	0.303	0	0	3.174	3.59	8.903	3.875	0.466	0	0
chr10	83859757	83860049	EM10E0482830-enhD	2.6637	0	0.029775	0.918667	3.06645e-05	5.115	2.304	5.605	1.041	0	0	0	5.743	2.47	6.31	1.408	0	0	0
chr3	90537587	90537787	EM10E0736173-enhP	3.11377	0	0.029807	2.37051	3.08025e-05	6.042	9.04	26.804	8.955	1.84	0	0.626	6.783	9.692	30.174	12.116	2.832	0	0.675
chr5	149381997	149382220	EM10E0811933-enhD	2.64188	0	0.029807	0.941894	3.0871e-05	2.812	2.848	2.032	5.405	0	0	0	3.157	3.054	2.287	7.313	0	0	0
chr19	28678570	28678780	EM10E0675588-enhP	-2.87912	0	0.0299016	0.468728	3.10559e-05	0	0	0	0	1.016	8.955	1.829	0	0	0	0	1.564	13.704	1.973
chr8	10830831	10831181	EM10E0870833-enhD	2.6257	0	0.0299232	1.124	3.12263e-05	5.025	5.359	5.439	0.949	0.22	0	0	5.642	5.746	6.123	1.284	0.339	0	0
chrX	7854674	7854874	EM10E0923815-CTCF	-2.8834	0	0.0299232	0.769328	3.12524e-05	0	0.754	0	0	0.677	4.38	9.464	0	0.808	0	0	1.042	6.703	10.21
chr16	14417389	14417615	EM10E0616522-enhD	-2.83774	0	0.0303272	0.734231	3.17627e-05	0	0.553	0	0	2.329	6.33	2.475	0	0.593	0	0	3.585	9.687	2.67
chr17	31877328	31877634	EM10E0639196-enhD	2.64912	0	0.0306567	1.2038	3.21969e-05	3.836	5.15	3.95	2.42	0	0	0.428	4.307	5.522	4.447	3.274	0	0	0.462
chr7	44640957	44641184	EM10E0847879-K4m3	-2.99514	0	0.0307915	1.56814	3.2428e-05	0.588	1.425	0	0.488	6.496	6.16	8.474	0.66	1.528	0	0.66	9.999	9.426	9.142
chr2	167834958	167835121	EM10E0719943-enhP	2.63992	0	0.0308146	0.977311	3.26316e-05	4.89	4.335	1.761	2.543	0	0.049	0	5.49	4.648	1.982	3.441	0	0.075	0
chr6	30652780	30653037	EM10E0816027-enhD	2.71234	0	0.0308146	1.32383	3.26316e-05	4.773	3.398	10.268	1.503	0	0	0.693	5.359	3.643	11.559	2.034	0	0	0.748
chr9	67605844	67606024	EM10E0910739-enhD	2.65012	0	0.0315286	1.17794	3.34795e-05	0.792	4.587	9.834	3.801	0	0	0.392	0.889	4.918	11.07	5.143	0	0	0.423
chr14	121798912	121799063	EM10E0592170-enhP	-2.89615	0	0.0325005	1.06142	3.46061e-05	0.642	0.657	0	0	1.504	5.189	9.328	0.721	0.704	0	0	2.315	7.941	10.063
chr2	174050399	174050602	EM10E0722060-enhD	-2.82332	0	0.0331185	0.985151	3.54187e-05	0.955	0.176	0	0	4.96	4.474	3.328	1.072	0.189	0	0	7.635	6.846	3.59
chr9	114401264	114401483	EM10E0920345-enhP	2.71054	0	0.0331185	1.50044	3.54568e-05	3.039	7.567	7.358	3.308	0.262	0	0.457	3.412	8.113	8.283	4.476	0.403	0	0.493
chr17	8923805	8924132	EM10E0632791-enhP	-2.81956	0	0.0331231	1.03436	3.56545e-05	0	0.382	0	0.738	3.924	7.803	2.737	0	0.41	0	0.999	6.04	11.941	2.953
chr4	82916427	82916757	EM10E0759488-enhD	2.63574	0	0.0331231	0.925696	3.55725e-05	4.46	5.064	1.618	2.122	0	0	0	5.007	5.429	1.821	2.871	0	0	0
chr4	104366961	104367214	EM10E0762966-enhP	2.708	0	0.0332244	1.37386	3.58602e-05	2.168	4.252	6.827	5.17	0	0	0.78	2.434	4.559	7.685	6.995	0	0	0.841
chr2	153240155	153240377	EM10E0714423-enhP	2.63385	0	0.0336327	0.969333	3.63987e-05	4.991	0.393	7.837	3.689	0	0	0.053	5.603	0.421	8.822	4.991	0	0	0.057
chr2	168608340	168608525	EM10E0720355-enhD	2.64985	0	0.0336979	0.90531	3.65674e-05	2.807	5.932	4.587	0.783	0	0	0	3.151	6.36	5.164	1.059	0	0	0
chr10	83152024	83152212	EM10E0482630-enhD	2.88842	0	0.0337986	1.74042	3.71137e-05	6.564	8.234	5.813	3.843	0	1.86	0	7.369	8.828	6.544	5.2	0	2.846	0
chr2	77804888	77805113	EM10E0700703-enhD	-2.83162	0	0.0337986	0.577769	3.70953e-05	0.195	0	0	0	1.386	2.59	6.495	0.219	0	0	0	2.133	3.963	7.007
chr4	41089436	41089608	EM10E0753140-enhD	-2.77786	0	0.0337986	0.671507	3.71324e-05	0	0	0	0.328	3.4	7.686	1.189	0	0	0	0.444	5.234	11.762	1.283
chr4	117170061	117170307	EM10E0765815-enhD	2.69912	0	0.0337986	1.29454	3.70623e-05	0.736	12.965	11.167	1.53	0	0	0.664	0.826	13.901	12.571	2.07	0	0	0.716
chr9	119986225	119986521	EM10E0921999-enhP	2.63981	0	0.0337986	0.913871	3.71682e-05	4.509	2.675	3.998	1.523	0	0	0	5.062	2.868	4.501	2.061	0	0	0
chr5	132544643	132544936	EM10E0805845-enhP	-2.81416	0	0.0341762	0.890365	3.76828e-05	0.162	0.691	0	0	4.282	4.443	2.964	0.182	0.741	0	0	6.591	6.799	3.198
chr5	146783364	146783587	EM10E0810740-enhD	2.64151	0	0.0343981	1.18754	3.80276e-05	4.624	4.637	6.018	1.2	0	0	0.436	5.191	4.972	6.775	1.624	0	0	0.47
chr11	7212158	7212424	EM10E0494447-enhP	2.5692	0	0.0344687	1.28966	3.8206e-05	2.199	4.686	10.63	2.534	0.448	0	0	2.469	5.024	11.966	3.429	0.69	0	0
chr12	111817124	111817439	EM10E0549379-enhD	-2.95979	0	0.0347687	1.49183	3.86397e-05	2.461	0.693	0	0	6.738	8.84	4.504	2.763	0.743	0	0	10.372	13.528	4.859
chr5	5266552	5266748	EM10E0781162-enhP	-2.75825	0	0.0347812	0.667478	3.87548e-05	0.298	0	0	0	7.91	4.059	0.931	0.335	0	0	0	12.176	6.211	1.004
chr11	18747990	18748314	EM10E0495673-enhD	-2.86177	0	0.0349603	0.914532	3.9056e-05	0.463	0.459	0	0	1.118	4.651	8.931	0.52	0.492	0	0	1.721	7.117	9.635
chr11	62909877	62910078	EM10E0505922-enhD	2.62002	0	0.0349713	0.927479	3.917e-05	2.347	1.57	3.27	6.458	0	0	0	2.635	1.683	3.681	8.738	0	0	0
chr10	84049017	84049215	EM10E0482886-enhD	-2.84914	0	0.0349858	0.776271	3.92881e-05	0	0.782	0	0	1.048	4.323	7.255	0	0.838	0	0	1.613	6.615	7.827
chr2	169825883	169826151	EM10E0720718-enhD	2.63118	0	0.0353008	0.912457	3.97444e-05	5.969	0.318	8.287	2.591	0	0	0	6.701	0.341	9.329	3.506	0	0	0
chr12	99996121	99996336	EM10E0545594-enhD	-2.91397	0	0.0356157	1.21954	4.04098e-05	0	3.434	0	0	2.789	18.297	2.122	0	3.682	0	0	4.293	27.999	2.289
chr5	72815542	72815697	EM10E0790912-enhD	-2.87226	0	0.0356157	1.09612	4.0356e-05	2.347	0	0	0	1.835	18.277	2.307	2.635	0	0	0	2.825	27.969	2.489
chr7	116031771	116032112	EM10E0861775-prom	2.86721	0	0.0356157	1.88174	4.02447e-05	8.273	7.962	8.403	4.119	0.545	0	0.742	9.288	8.537	9.459	5.573	0.839	0	0.8
chr13	28873945	28874287	EM10E0554746-enhD	-2.84411	0	0.03571	0.967583	4.06207e-05	0	0	1.546	0	4.409	6.873	2.036	0	0	1.74	0	6.787	10.518	2.196
chr17	86354121	86354278	EM10E0651176-enhD	-2.83493	0	0.0358641	1.08627	4.09004e-05	0	0.86	0	0.461	3.637	4.018	6.337	0	0.922	0	0.624	5.598	6.149	6.836
chr10	120474430	120474620	EM10E0490081-enhP	2.61283	0	0.0360744	1.14709	4.12451e-05	3.349	3.645	2.863	4.618	0	0.317	0	3.76	3.908	3.223	6.248	0	0.485	0
chr18	76532065	76532231	EM10E0666744-CTCF	2.63573	0	0.0362431	0.899929	4.15435e-05	2.764	5.416	4.429	0.921	0	0	0	3.103	5.807	4.986	1.246	0	0	0
chr11	97899851	97900184	EM10E0518502-enhD	-2.82076	0	0.0362986	0.827893	4.17127e-05	0.911	0	0	0	1.729	4.32	5.79	1.023	0	0	0	2.661	6.611	6.246
chr13	46542843	46543108	EM10E0559443-enhD	2.61551	0	0.0363356	0.921444	4.18739e-05	2.532	2.277	2.794	4.913	0	0	0	2.843	2.441	3.145	6.647	0	0	0
chr4	58501131	58501387	EM10E0757039-enhP	-2.82329	0	0.0363356	1.06225	4.19667e-05	1.95	0	0	0	4.573	7.079	2.656	2.189	0	0	0	7.039	10.833	2.865
chr8	128358382	128358538	EM10E0895884-enhP	2.8485	0	0.0364992	1.69002	4.22617e-05	5.59	3.715	7.877	6.114	0	0	1.698	6.276	3.983	8.867	8.272	0	0	1.832
chr7	112498651	112498967	EM10E0860944-enhD	-2.83055	0	0.0365803	1.11596	4.2462e-05	1.14	0	0	0.35	3.694	7.324	3.717	1.28	0	0	0.474	5.686	11.208	4.01
chr17	25124061	25124262	EM10E0635380-CTCF	-2.82634	0	0.0365986	0.870622	4.2632e-05	0	1.096	0	0	2.345	5.418	3.866	0	1.175	0	0	3.61	8.291	4.171
chr4	46598273	46598539	EM10E0754928-enhD	-2.78544	0	0.0365986	0.831102	4.26963e-05	0.034	0.328	0	0.257	3.444	7.659	1.748	0.038	0.352	0	0.348	5.301	11.72	1.886
chr3	131019393	131019554	EM10E0744642-enhD	-2.81542	0	0.0367063	0.4772	4.29287e-05	0	0	0	0	2.828	3.819	1.92	0	0	0	0	4.353	5.844	2.071
chr4	48725736	48726078	EM10E0755455-enhD	-2.80069	0	0.0367718	0.540238	4.31123e-05	0	0	0.103	0	3.293	5.945	1.102	0	0	0.116	0	5.069	9.097	1.189
chr1	72879096	72879272	EM10E0441106-enhD	-2.79005	0	0.0376265	0.554789	4.43333e-05	0	0.124	0	0	3.57	5.16	1.263	0	0.133	0	0	5.495	7.896	1.363
chr15	62195541	62195708	EM10E0600759-enhD	2.63251	0	0.0376265	0.89266	4.4321e-05	4.587	1.2	10.162	0.916	0	0	0	5.15	1.287	11.44	1.239	0	0	0
chr10	75105199	75105448	EM10E0479045-enhD	-2.88938	0	0.0376491	1.35321	4.44694e-05	0.932	0.135	0	0.865	4.393	7.391	5.863	1.046	0.145	0	1.17	6.762	11.31	6.325
chr2	125716703	125716937	EM10E0708667-enhD	2.61255	0	0.0377319	0.913491	4.47868e-05	1.719	11.246	1.227	2.709	0	0	0	1.93	12.058	1.381	3.665	0	0	0
chr7	34629841	34630046	EM10E0846277-enhD	2.63649	0	0.0377319	0.886499	4.47587e-05	5.378	2.991	7.468	0.275	0	0	0	6.038	3.207	8.407	0.372	0	0	0
chr13	95250275	95250492	EM10E0568501-prom	2.54764	0	0.0380337	1.29046	4.53663e-05	4.154	4.829	6.115	2.374	0.454	0	0	4.664	5.178	6.884	3.212	0.699	0	0
chr3	18054113	18054460	EM10E0724864-prom	-2.77279	0	0.0380337	0.738106	4.52993e-05	0	0	0	0.545	2.089	5.35	3.397	0	0	0	0.737	3.216	8.187	3.665
chr14	64589969	64590289	EM10E0585001-enhP	-0.813649	0	0.0380542	5.77445	4.56122e-05	39.691	46.546	23.543	36.034	55.153	49.839	67.412	44.562	49.905	26.503	48.755	84.896	76.267	72.725
chr14	118423299	118423563	EM10E0591168-enhD	2.61092	0	0.0380542	1.01086	4.55758e-05	2.375	0.887	8.746	4.543	0	0	0.123	2.666	0.951	9.846	6.147	0	0	0.133
chr2	29855485	29855669	EM10E0690275-enhD	-3.00521	0	0.0381375	1.57044	4.58551e-05	3.15	0.852	0	0	1.963	11.858	11.15	3.537	0.913	0	0	3.022	18.146	12.029
chr8	33015969	33016130	EM10E0874788-CTCF	-2.82265	0	0.0381375	0.464644	4.59339e-05	0	0	0	0	1.795	12.429	0.603	0	0	0	0	2.763	19.02	0.651
chr9	99139076	99139231	EM10E0916249-enhP	2.60366	0	0.0382554	0.99639	4.61873e-05	3.668	1.383	4.061	4.57	0	0	0.095	4.118	1.483	4.572	6.183	0	0	0.102
chr11	32347984	32348181	EM10E0498554-enhP	2.88353	0	0.0387065	1.75604	4.69571e-05	4.64	6.065	10.532	4.096	0	0	2.017	5.209	6.503	11.856	5.542	0	0	2.176
chr16	91225725	91225969	EM10E0628752-enhP	2.56979	0	0.0387065	3.67904	4.69556e-05	14.491	28.403	33.456	17.781	2.688	5.566	1.834	16.269	30.453	37.662	24.058	4.138	8.517	1.979
chr13	63815848	63816077	EM10E0564533-enhP	-2.8368	0	0.0391941	1.08343	4.76848e-05	0.407	1.005	0	0	3.726	5.176	4.531	0.457	1.078	0	0	5.735	7.921	4.888
chr13	97471762	97471969	EM10E0569202-enhD	2.62147	0	0.0391941	0.8924	4.77767e-05	3.383	2.541	6.325	1.118	0	0	0	3.798	2.724	7.12	1.513	0	0	0
chr12	24723869	24724138	EM10E0532639-enhD	2.60226	0	0.0398482	0.92607	4.86899e-05	1.985	3.379	3.07	3.815	0.017	0	0	2.229	3.623	3.456	5.162	0.026	0	0
chr1	9629896	9630064	EM10E0431627-enhP	2.73513	0	0.0400189	1.60931	4.91313e-05	3.047	6.604	5.336	7.486	0.218	0	0.753	3.421	7.081	6.007	10.129	0.336	0	0.812
chr18	84873849	84874169	EM10E0668734-enhD	2.62145	0	0.0400189	1.59304	4.90548e-05	5.153	4.341	9.23	4.402	0.996	0	0	5.785	4.654	10.39	5.956	1.533	0	0
chr18	73541788	73542137	EM10E0665714-enhD	2.60414	0	0.0404816	0.986441	5.00177e-05	3.075	1.314	6.998	3.021	0	0	0.101	3.452	1.409	7.878	4.087	0	0	0.109
chr4	124618688	124619003	EM10E0767935-enhD	2.6082	0	0.0404816	1.12022	4.99909e-05	3.192	3.182	6.699	1.948	0	0	0.322	3.584	3.412	7.541	2.636	0	0	0.347
chr7	44698033	44698238	EM10E0847919-enhD	2.6057	0	0.0404816	0.902391	5.00528e-05	0.928	3.292	4.766	4.3	0	0	0	1.042	3.53	5.365	5.818	0	0	0
chr18	65519680	65519902	EM10E0664116-enhD	2.60657	0	0.0411697	1.16023	5.10233e-05	3.937	1.252	10.537	2.583	0	0	0.404	4.42	1.342	11.862	3.495	0	0	0.436
chr15	10715147	10715303	EM10E0594081-enhP	2.60039	0	0.0419943	0.901347	5.21674e-05	0.961	1.578	6.763	5.676	0	0	0	1.079	1.692	7.613	7.68	0	0	0
chr12	67282037	67282188	EM10E0537768-CTCF	-2.80989	0	0.0422104	0.464522	5.25587e-05	0.012	0	0	0	1.655	2.395	4.62	0.013	0	0	0	2.548	3.665	4.984
chr17	26721898	26722068	EM10E0636220-enhD	2.52272	0	0.0422849	1.2866	5.27744e-05	1.129	2.907	8.487	8.866	0.445	0	0	1.268	3.117	9.554	11.996	0.685	0	0
chr11	83067591	83067873	EM10E0512846-enhD	2.58942	0	0.0426267	0.908168	5.39297e-05	1.394	2.878	2.759	6.251	0	0	0	1.565	3.086	3.106	8.458	0	0	0
chr2	38825490	38825648	EM10E0694069-enhD	2.59217	0	0.0426267	0.906311	5.35274e-05	3.286	3.278	1.976	3.439	0	0	0	3.689	3.515	2.224	4.653	0	0	0
chr2	157457042	157457247	EM10E0716072-prom	2.6267	0	0.0426267	1.6501	5.39452e-05	4.566	1.849	13.425	9.1	1.119	0	0	5.126	1.982	15.113	12.312	1.722	0	0
chr4	44910110	44910408	EM10E0754196-enhD	-2.81031	0	0.0426267	0.996235	5.38521e-05	0	0	1.732	0	5.941	7.093	1.477	0	0	1.95	0	9.145	10.854	1.593
chr4	82537057	82537226	EM10E0759378-enhD	-2.74175	0	0.0426267	0.711247	5.38053e-05	0.465	0	0	0	5.489	4.09	1.541	0.522	0	0	0	8.449	6.259	1.662
chr7	125676209	125676360	EM10E0863759-enhD	2.59753	0	0.0426267	0.900109	5.35504e-05	4.504	2.103	3.135	2.359	0	0	0	5.057	2.255	3.529	3.192	0	0	0
chr16	96846207	96846549	EM10E0630974-enhD	2.59437	0	0.0428105	0.901315	5.43022e-05	3.785	2.095	3.07	2.93	0	0	0	4.249	2.246	3.456	3.964	0	0	0
chr8	111424210	111424526	EM10E0889606-enhD	-2.79929	0	0.0430652	1.00895	5.47506e-05	0	0.339	0	0.847	1.829	3.039	11.821	0	0.363	0	1.146	2.815	4.65	12.753
chr8	94962260	94962531	EM10E0886291-enhD	2.59581	0	0.0431935	0.89734	5.50394e-05	1.052	4.409	3.661	3.713	0	0	0	1.181	4.727	4.121	5.024	0	0	0
chr14	34633023	34633254	EM10E0579702-enhD	-2.7874	0	0.0438681	0.875796	5.60972e-05	0.958	0.06	0	0	2.303	7.219	2.905	1.076	0.064	0	0	3.545	11.047	3.134
chr17	79940112	79940288	EM10E0649117-enhD	2.60464	0	0.0438681	0.883373	5.62819e-05	1.215	1.556	11.56	2.435	0	0	0	1.364	1.668	13.013	3.295	0	0	0
chr9	50301782	50302032	EM10E0904641-prom	2.59691	0	0.0438681	1.21736	5.61645e-05	6.596	0.976	5.197	4.814	0	0	0.495	7.405	1.046	5.85	6.513	0	0	0.534
chr11	31870395	31870572	EM10E0498275-enhP	2.79252	0	0.0446277	3.42532	5.73863e-05	17.064	17.424	31.197	16.44	3.097	0	11.159	19.158	18.681	35.119	22.244	4.767	0	12.039
chr1	128398813	128398980	EM10E0449371-enhD	-2.73581	0	0.0453918	0.752588	5.85009e-05	0	0.594	0	0	6.921	3.633	1.472	0	0.637	0	0	10.653	5.559	1.588
chr7	29179382	29179586	EM10E0845181-enhP	2.71375	0	0.0454469	1.48544	5.87446e-05	5.001	3.561	5.209	5.09	0	0	1.125	5.615	3.818	5.864	6.887	0	0	1.214
chrX	73757928	73758247	EM10E0927168-enhP	2.58616	0	0.0454469	1.10239	5.88363e-05	5.863	4.623	2.928	1.533	0	0	0.295	6.582	4.957	3.296	2.074	0	0	0.318
chr2	170410762	170410918	EM10E0721022-K4m3	2.61932	0	0.0454506	0.858328	5.89733e-05	1.641	9.402	9.927	0	0	0	0	1.842	10.081	11.175	0	0	0	0
chr7	100886617	100886881	EM10E0858535-CTCF	-2.75096	0	0.0461548	0.723843	6.00214e-05	0	0	0.553	0	5.638	3.775	1.583	0	0	0.623	0	8.678	5.777	1.708
chr15	99817713	99817881	EM10E0611983-enhP	2.51097	0	0.0462465	1.32579	6.06708e-05	6.029	2.197	4.107	6.049	0.505	0	0	6.769	2.356	4.623	8.184	0.777	0	0
chr17	27483568	27483914	EM10E0636651-enhD	-2.81424	0	0.0462465	1.1293	6.06788e-05	0	0.711	0	0.779	2.443	3.658	10.358	0	0.762	0	1.054	3.76	5.598	11.174
chr3	107581660	107581866	EM10E0740714-enhD	2.58157	0	0.0462465	1.07755	6.04018e-05	2.636	5.771	3.117	2.501	0	0	0.25	2.959	6.187	3.509	3.384	0	0	0.27
chr6	77572703	77572960	EM10E0824296-CTCF	2.69089	0	0.0462465	1.50915	6.06643e-05	3.578	4.78	5.349	5.88	0.116	0	0.813	4.017	5.125	6.022	7.956	0.179	0	0.877
chr2	4299256	4299431	EM10E0684743-enhP	-2.80753	0	0.0463349	0.442887	6.09667e-05	0	0	0	0	1.114	3.054	4.634	0	0	0	0	1.715	4.673	4.999
chr5	147876277	147876585	EM10E0811223-enhD	-2.78656	0	0.0463349	0.557316	6.10643e-05	0.154	0.039	0	0	1.106	3.679	4.922	0.173	0.042	0	0	1.702	5.63	5.31
chr5	115489843	115490162	EM10E0799967-enhP	0.7302	0	0.0466703	6.19263	6.16421e-05	70.598	87.797	91.673	56.775	31.755	35.673	61.662	79.261	94.133	103.199	76.818	48.88	54.589	66.522
chr7	110628432	110628659	EM10E0860294-enhP	3.0936	0	0.0466783	2.90268	6.17884e-05	11.92	21.726	19.323	10.354	0.495	0.62	3.741	13.383	23.294	21.752	14.009	0.762	0.949	4.036
chr14	67234212	67234366	EM10E0585905-enhP	2.58854	0	0.047706	0.929218	6.32997e-05	2.244	4.253	5.232	1.372	0	0	0.057	2.519	4.56	5.89	1.856	0	0	0.061
chr4	133092683	133092932	EM10E0771237-enhD	2.80126	0	0.047706	1.73335	6.34265e-05	8.848	6.065	8.039	2.635	0.203	0	1.17	9.934	6.503	9.05	3.565	0.312	0	1.262
chr4	100386369	100386570	EM10E0762172-enhD	-2.78818	0	0.0479297	0.750147	6.40024e-05	0	0.741	0	0	1.358	4.438	5.243	0	0.794	0	0	2.09	6.791	5.656
chr7	144931847	144932128	EM10E0869800-enhD	1.8835	0	0.0479297	4.32173	6.40027e-05	33.306	25.574	33.2	24.607	4.795	14.028	4.284	37.393	27.42	37.374	33.294	7.381	21.467	4.622
chr7	144939153	144939352	EM10E0869808-enhP	1.7107	0	0.0480527	4.55925	6.43069e-05	36.611	25.202	44.552	29.316	3.152	24.695	6.871	41.104	27.021	50.153	39.665	4.852	37.79	7.413
chr13	56296294	56296641	EM10E0562662-prom	2.54492	0	0.0482461	1.1045	6.47059e-05	4.937	2.322	7.017	1.635	0.241	0	0	5.543	2.49	7.899	2.212	0.371	0	0
chr2	127337045	127337249	EM10E0709111-enhP	2.79226	0	0.0482945	1.64727	6.49114e-05	3.352	3.172	10.874	6.787	0	0	1.667	3.763	3.401	12.241	9.183	0	0	1.798
chr1	136170189	136170461	EM10E0452536-CTCF	2.73394	0	0.0486505	1.48279	6.55314e-05	2.057	7.275	13.673	1.864	0	0	1.217	2.309	7.8	15.392	2.522	0	0	1.313
chr14	55881976	55882129	EM10E0582799-enhD	-2.89028	0	0.0492099	1.33127	6.64281e-05	1.075	0	0	1.236	0.959	4.071	29.57	1.207	0	0	1.672	1.476	6.23	31.901
chr5	113722732	113722893	EM10E0798931-enhP	-2.81274	0	0.0497907	1.03953	6.73569e-05	0	2.145	0	0	2.5	5.641	4.964	0	2.3	0	0	3.848	8.632	5.355
*FDR = False Discovery Rate, which corrects for multiple comparisons.
