# Supplementary material for: Epigenomic analysis of formalin-fixed paraffin-embedded samples by CUT&Tag
Source: Nat Commun. 2023 Sep 22;14:5930. doi: 10.1038/s41467-023-41666-z (PMC10516967; doi:10.1038/s41467-023-41666-z)
Supplement: Supplementary file 10 — Supplementary Data 7 [file 41467_2023_41666_MOESM10_ESM.xlsx]

## Sheet: Tumor-vs-Liver_avg_FDR05
Supplementary Data 7: Top hits for Tumor-versus-Normal FDR < 0.05 comparisons for liver tumor-versus-normal (Related to Figure 7).
CCRE	chr	start	end	Normal	Orthotopic	FDR*	AveExpr	P value	Nrep1_20230520_FFPE_6541_A12	Nrep2_20230520_FFPE_6541_A10	Nrep3_20230520_FFPE_6541_B12	Nrep6_20230520_FFPE_6541_B10	Nrep7_20230520_FFPE_6541_C12	Nrep8_20230520_FFPE_6541_C10	Orep1_20230526_FFPE_O652_C3	Orep2_20230524_FFPE_O651_F1	Orep3_20230524_FFPE_O651_G1	Orep4_20230524_FFPE_O651_H1	Orep5_20230526_FFPE_O652_D3	Orep6_20230526_FFPE_O652_G3	Orep7_20230526_FFPE_O652_H3	Nrep1_20230520_FFPE_6541_A12 CPM	Nrep2_20230520_FFPE_6541_A10 CPM	Nrep3_20230520_FFPE_6541_B12 CPM	Nrep6_20230520_FFPE_6541_B10 CPM	Nrep7_20230520_FFPE_6541_C12 CPM	Nrep8_20230520_FFPE_6541_C10 CPM	Orep1_20230526_FFPE_O652_C3 CPM	Orep2_20230524_FFPE_O651_F1 CPM	Orep3_20230524_FFPE_O651_G1 CPM	Orep4_20230524_FFPE_O651_H1 CPM	Orep5_20230526_FFPE_O652_D3 CPM	Orep6_20230526_FFPE_O652_G3 CPM	Orep7_20230526_FFPE_O652_H3 CPM
chr6	135326877	135327183	EM10E0837309-enhD	0	3.35916	8.28732e-07	-0.472634	2.41099e-12	0	0	0	0	0	0	5.657	4.739	3.098	3.639	3.675	4.298	4.73	0	0	0	0	0	0	2.36	2.051	1.381	1.771	1.67	1.912	2.318
chr15	56685347	56685527	EM10E0599379-enhD	0	3.45793	4.73883e-06	-0.418493	5.51458e-11	0	0	0	0	0	0	4.323	4.615	6.274	3.693	5.7	2.307	6.222	0	0	0	0	0	0	1.803	1.998	2.798	1.797	2.591	1.026	3.049
chr17	87850823	87850981	EM10E0651841-enhD	0	3.66797	4.73883e-06	-0.306838	3.6598e-11	0	0	0	0	0	0	6.198	4.165	3.14	3.649	8.249	6.958	6.781	0	0	0	0	0	0	2.586	1.803	1.4	1.775	3.749	3.095	3.323
chr7	80499212	80499505	EM10E0854384-enhD	0	3.69989	4.73883e-06	-0.286995	4.20571e-11	0	0	0	0	0	0	5.007	6.016	4.66	7.416	5.027	2.925	9.162	0	0	0	0	0	0	2.089	2.604	2.078	3.608	2.285	1.301	4.49
chr1	153127158	153127471	EM10E0454770-enhD	0	3.47961	1.12594e-05	-0.407465	1.96539e-10	0	0	0	0	0	0	3.538	4.585	2.405	5.327	3.908	5.635	9.132	0	0	0	0	0	0	1.476	1.985	1.072	2.592	1.776	2.507	4.475
chr6	82771853	82772175	EM10E0824549-enhP	0	2.98612	1.12594e-05	-0.674887	1.68399e-10	0	0	0	0	0	0	1.786	4.531	2.689	2.382	4.306	3.074	3.98	0	0	0	0	0	0	0.745	1.961	1.199	1.159	1.957	1.367	1.95
chr6	135295391	135295633	EM10E0837287-enhD	0	3.15346	1.98384e-05	-0.58182	4.04004e-10	0	0	0	0	0	0	2.619	2.658	2.842	6.373	3.96	2.525	5.664	0	0	0	0	0	0	1.093	1.151	1.267	3.101	1.8	1.123	2.776
chr1	172485205	172485359	EM10E0460322-enhD	0	3.2108	2.43497e-05	-0.553099	5.66715e-10	0	0	0	0	0	0	3.826	2.185	2.178	5.441	5.382	6.018	2.94	0	0	0	0	0	0	1.596	0.946	0.971	2.647	2.446	2.677	1.441
chr10	31467211	31467539	EM10E0471218-enhD	0	2.66259	2.68484e-05	-0.849641	8.0272e-10	0	0	0	0	0	0	1.629	2.342	3.38	1.49	3.654	3.028	1.96	0	0	0	0	0	0	0.68	1.014	1.507	0.725	1.661	1.347	0.96
chr14	96517838	96518049	EM10E0589465-enhP	0	3.91211	2.68484e-05	-0.174297	8.94305e-10	0	0	0	0	0	0	6.923	6.096	10.412	4.887	2.468	5.762	13.336	0	0	0	0	0	0	2.888	2.639	4.643	2.378	1.122	2.563	6.535
chr7	24112589	24112897	EM10E0843209-enhP	0	-1.82788	2.68484e-05	3.42904	8.08386e-10	41.703	54.696	47.802	52.331	55.425	57.721	14.763	13.669	12.432	13.769	13.746	13.836	8.756	17.873	22.405	19.048	21.443	22.708	22.767	6.158	5.917	5.544	6.699	6.248	6.155	4.291
chr7	133494665	133494983	EM10E0866599-enhD	0	2.54698	2.68484e-05	-0.909776	9.37305e-10	0	0	0	0	0	0	2.019	2.706	2.292	3.198	1.347	1.556	2.594	0	0	0	0	0	0	0.842	1.171	1.022	1.556	0.612	0.692	1.271
chr11	54249583	54249738	EM10E0502986-enhP	0	3.3817	3.54102e-05	-0.40598	1.90616e-09	0	0	0.125	0	0	0	4.627	4.61	8.301	5.149	1.551	5.314	4.226	0	0	0.05	0	0	0	1.93	1.996	3.701	2.505	0.705	2.364	2.071
chr14	71532274	71532588	EM10E0586982-enhD	0	2.64414	3.54102e-05	-0.859386	2.06034e-09	0	0	0	0	0	0	2.155	2.712	3.095	1.683	4.131	2.454	1.185	0	0	0	0	0	0	0.899	1.174	1.38	0.819	1.878	1.092	0.581
chr3	14863039	14863343	EM10E0724599-enhP	0	-2.19663	3.54102e-05	2.94206	1.65762e-09	34.94	49.006	42.08	47.914	37.963	41.227	7.646	6.915	6.81	11.091	9.041	6.086	9.217	14.974	20.074	16.768	19.633	15.554	16.261	3.19	2.993	3.037	5.396	4.109	2.707	4.517
chr4	88950594	88950938	EM10E0760602-enhD	0	3.2921	3.54102e-05	-0.506904	1.99379e-09	0	0	0	0	0	0	3.532	1.731	3.502	4.285	5.213	3.389	9.156	0	0	0	0	0	0	1.473	0.749	1.562	2.085	2.369	1.508	4.487
chr4	135599835	135600116	EM10E0772819-enhD	0	2.81225	3.54102e-05	-0.765736	1.65701e-09	0	0	0	0	0	0	3.131	3.232	2.277	5.196	1.941	1.513	2.906	0	0	0	0	0	0	1.306	1.399	1.015	2.528	0.882	0.673	1.424
chr5	32950139	32950377	EM10E0785065-enhD	0	2.79206	3.54102e-05	-0.779004	1.56433e-09	0	0	0	0	0	0	1.588	1.701	3.508	1.862	4.169	3.042	3.924	0	0	0	0	0	0	0.662	0.736	1.564	0.906	1.895	1.353	1.923
chr6	67534251	67534556	EM10E0823064-enhP	0	2.87739	3.54102e-05	-0.730529	1.4453e-09	0	0	0	0	0	0	2.671	2.45	2.457	3.409	2.303	1.873	6.35	0	0	0	0	0	0	1.114	1.061	1.096	1.659	1.047	0.833	3.112
chr7	70361317	70361562	EM10E0852051-enhP	0	-1.34957	3.54102e-05	4.79984	1.78552e-09	111.98	92.012	104.281	107.455	126.671	131.945	39.565	43.763	38.87	38.688	39.289	38.544	39.606	47.992	37.691	41.554	44.03	51.898	52.043	16.505	18.944	17.332	18.824	17.857	17.146	19.409
chr13	21780405	21780752	EM10E0553323-prom	0	1.8275	4.15941e-05	3.42288	2.61659e-09	12.607	10.03	13.602	10.612	13.537	16.761	39.552	39.917	40.698	46.528	38.254	41.668	50.929	5.403	4.109	5.42	4.348	5.546	6.611	16.499	17.279	18.148	22.638	17.386	18.535	24.957
chr13	97355455	97355801	EM10E0569130-enhD	0	2.60936	4.15941e-05	-0.875974	2.66217e-09	0	0	0	0	0	0	1.615	2.909	2.552	3.062	2.965	1.046	2.664	0	0	0	0	0	0	0.674	1.259	1.138	1.49	1.348	0.465	1.305
chr18	60502319	60502666	EM10E0662159-enhP	0	2.54167	4.60569e-05	-0.914533	3.0818e-09	0	0	0	0	0	0	2.939	2.978	1.676	1.203	2.122	3.532	1.503	0	0	0	0	0	0	1.226	1.289	0.747	0.585	0.964	1.571	0.737
chr9	41581801	41582007	EM10E0901709-prom	0	3.2768	5.29488e-05	-0.515825	3.69699e-09	0	0	0	0	0	0	3.363	1.951	2.99	4.702	2.827	5.111	10.127	0	0	0	0	0	0	1.403	0.845	1.333	2.288	1.285	2.274	4.963
chr4	127199430	127199631	EM10E0768841-enhD	0	3.2624	5.36575e-05	-0.0481377	3.90258e-09	0	0	0.451	0	0.279	0.765	4.933	7.851	4.92	6.077	6.163	5.321	4.405	0	0	0.18	0	0.114	0.302	2.058	3.399	2.194	2.957	2.801	2.367	2.159
chr15	102044962	102045116	EM10E0613060-enhD	0	2.99933	5.69338e-05	-0.665814	4.3065e-09	0	0	0	0	0	0	3.602	5.085	1.667	6.308	3.481	2.157	1.969	0	0	0	0	0	0	1.503	2.201	0.743	3.069	1.582	0.96	0.965
chr13	103966514	103966744	EM10E0570969-enhD	0	2.22258	5.86736e-05	-1.08483	5.15185e-09	0	0	0	0	0	0	1.21	1.709	1.785	1.643	2.264	0.939	2.25	0	0	0	0	0	0	0.505	0.74	0.796	0.799	1.029	0.418	1.103
chr17	66370932	66371262	EM10E0646543-enhD	0	2.58809	5.86736e-05	-0.888558	5.60032e-09	0	0	0	0	0	0	1.668	2.454	1.224	4.157	3.128	2.708	1.482	0	0	0	0	0	0	0.696	1.062	0.546	2.023	1.422	1.205	0.726
chr3	55646142	55646332	EM10E0730133-enhD	0	2.51954	5.86736e-05	-0.925372	4.72807e-09	0	0	0	0	0	0	3.368	1.536	2.467	1.734	3.406	2.098	1.107	0	0	0	0	0	0	1.405	0.665	1.1	0.844	1.548	0.933	0.542
chr6	147116596	147116939	EM10E0840145-CTCF	0	2.54857	5.86736e-05	-0.910255	5.63297e-09	0	0	0	0	0	0	2.559	1.293	1.756	1.921	1.68	4.793	2.322	0	0	0	0	0	0	1.068	0.56	0.783	0.935	0.764	2.132	1.138
chr9	60864779	60865010	EM10E0907801-enhD	0	2.31208	5.86736e-05	-1.03765	4.90414e-09	0	0	0	0	0	0	1.733	1.237	3.066	1.525	1.534	2.617	1.243	0	0	0	0	0	0	0.723	0.535	1.367	0.742	0.697	1.164	0.609
chrX	103481935	103482262	EM10E0928788-enhP	0	2.51336	5.86736e-05	2.69784	5.50561e-09	2.983	6.894	8.668	6.368	5.633	5.106	27.587	33.909	29.186	35.18	27.675	38.294	31.702	1.278	2.824	3.454	2.609	2.308	2.014	11.508	14.678	13.014	17.117	12.578	17.034	15.535
chrY	1010678	1010849	EM10E0932162-enhP	0	-3.25773	5.86736e-05	-0.651695	5.29049e-09	4.942	6.825	3.296	2.114	3.817	11.241	0	0	0	0	0	0	0	2.118	2.796	1.313	0.866	1.564	4.434	0	0	0	0	0	0	0
chr16	55554028	55554378	EM10E0625395-enhD	0	3.74538	7.38985e-05	0.361942	7.30964e-09	0	1.161	0.333	0.716	0	0	11.999	9.562	9.259	6.695	8.258	7.298	10.939	0	0.476	0.133	0.293	0	0	5.005	4.139	4.129	3.257	3.753	3.246	5.361
chr13	21780192	21780383	EM10E0553322-enhP	0	2.01379	0.000100787	4.67384	1.03429e-08	28.517	24.023	43.384	26.876	24.11	29.617	136.041	107.377	93.055	98.211	91.809	123.193	109.84	12.222	9.841	17.288	11.012	9.878	11.682	56.75	46.481	41.494	47.784	41.727	54.8	53.826
chr2	72602546	72602704	EM10E0699142-enhD	0	2.66631	0.000100787	-0.845156	1.05557e-08	0	0	0	0	0	0	4.604	2.77	1.559	1.618	4.173	1.409	2.201	0	0	0	0	0	0	1.921	1.199	0.695	0.787	1.897	0.627	1.079
chr1	88589477	88589814	EM10E0444892-enhD	0	1.91672	0.000115412	-1.24998	1.24232e-08	0	0	0	0	0	0	0.844	1.529	0.975	1.332	1.838	1.153	1.104	0	0	0	0	0	0	0.352	0.662	0.435	0.648	0.835	0.513	0.541
chr7	70360879	70361178	EM10E0852050-enhP	0	-0.864414	0.000122484	5.01887	1.35408e-08	109.325	107.016	118.741	115.872	94.151	107.601	48.762	55.019	52.611	55.023	52.093	59.044	56.941	46.854	43.837	47.316	47.479	38.575	42.441	20.341	23.817	23.46	26.771	23.676	26.265	27.903
chr3	98262210	98262428	EM10E0738266-enhD	0	-3.29544	0.000126899	-0.573712	1.43981e-08	1.827	8.604	3.195	4.776	9.166	7.079	0	0	0	0.169	0	0	0	0.783	3.524	1.273	1.957	3.755	2.792	0	0	0	0.082	0	0	0
chr1	135187093	135187347	EM10E0451984-enhD	0	2.51828	0.000146386	-0.9268	1.7035e-08	0	0	0	0	0	0	0.84	3.353	1.482	1.61	2.839	2.472	3.422	0	0	0	0	0	0	0.35	1.451	0.661	0.783	1.29	1.1	1.677
chr13	102957885	102958235	EM10E0570838-enhP	0	3.08721	0.00014955	-0.62098	1.81966e-08	0	0	0	0	0	0	1.805	1.268	5.602	3.368	2.844	7.298	4.771	0	0	0	0	0	0	0.753	0.549	2.498	1.639	1.293	3.246	2.338
chr8	119563132	119563308	EM10E0891393-enhD	0	2.66448	0.00014955	-0.846701	1.82733e-08	0	0	0	0	0	0	2.343	1.455	0.855	3.083	3.099	3.812	3.63	0	0	0	0	0	0	0.977	0.63	0.381	1.5	1.408	1.696	1.779
chr6	125068924	125069095	EM10E0834990-enhP	0	2.96713	0.00014984	-0.682912	1.87446e-08	0	0	0	0	0	0	2.151	3.03	3.102	1.943	6.631	1.418	6.218	0	0	0	0	0	0	0.897	1.312	1.383	0.945	3.014	0.631	3.047
chr15	31185556	31185883	EM10E0595899-enhD	0	3.29943	0.000155351	-0.505962	1.98861e-08	0	0	0	0	0	0	5.635	1.138	4.856	2.589	7.934	6.877	3.103	0	0	0	0	0	0	2.351	0.493	2.165	1.26	3.606	3.059	1.521
chr11	61023851	61024022	EM10E0505123-enhP	0	3.03775	0.000166405	-0.648103	2.17851e-08	0	0	0	0	0	0	4.361	2.594	7.724	0.93	3.297	4.254	2.743	0	0	0	0	0	0	1.819	1.123	3.444	0.452	1.498	1.892	1.344
chr18	66477287	66477617	EM10E0664455-enhD	0	2.28381	0.000177811	-1.05123	2.37956e-08	0	0	0	0	0	0	1.982	0.776	2.115	2.78	1.289	1.379	2.499	0	0	0	0	0	0	0.827	0.336	0.943	1.353	0.586	0.613	1.225
chr8	34281226	34281547	EM10E0875228-enhD	0	2.56975	0.000196425	-0.896506	2.68581e-08	0	0	0	0	0	0	1.69	2.254	1.396	3.354	1.862	1.324	5.315	0	0	0	0	0	0	0.705	0.976	0.622	1.632	0.846	0.589	2.605
chr10	120369468	120369715	EM10E0490008-enhD	0	2.50782	0.000199214	-0.931691	2.81041e-08	0	0	0	0	0	0	1.703	1.338	2.383	0.885	3.468	2.259	4.043	0	0	0	0	0	0	0.71	0.579	1.063	0.431	1.576	1.005	1.981
chr13	21753337	21753495	EM10E0553306-prom	0	2.04556	0.000199214	3.87356	2.83986e-08	22.621	16.84	13.491	11.531	16.955	17.484	73.554	58.08	57.675	67.649	47.116	76.984	59.136	9.695	6.898	5.376	4.725	6.947	6.896	30.683	25.142	25.718	32.914	21.414	34.245	28.979
chr10	43579333	43579653	EM10E0473514-enhP	0	1.9629	0.000200617	3.52511	2.91823e-08	11.425	11.408	15.012	12.381	11.175	17.386	54.584	45.444	34.166	42.615	50.244	59.975	49.957	4.896	4.673	5.982	5.073	4.579	6.858	22.77	19.672	15.235	20.734	22.836	26.679	24.481
chrY	1285774	1285975	EM10E0932176-enhP	0	-3.69746	0.00020869	-0.447991	3.09638e-08	4.705	8.554	10.637	12.757	1.454	8.744	0	0	0	0	0	0	0	2.016	3.504	4.239	5.227	0.596	3.449	0	0	0	0	0	0	0
chr16	92550674	92550875	EM10E0629446-enhD	0	2.6187	0.000217669	-0.873779	3.29292e-08	0	0	0	0	0	0	2.426	1.733	1.668	1.244	2.376	6.858	2.092	0	0	0	0	0	0	1.012	0.75	0.744	0.605	1.08	3.051	1.025
chr10	108582347	108582691	EM10E0487668-enhD	0	2.54538	0.000229429	-0.910807	3.53758e-08	0	0	0	0	0	0	1.081	2.484	2.547	4.401	1.03	1.825	3.373	0	0	0	0	0	0	0.451	1.075	1.136	2.141	0.468	0.812	1.653
chr15	58261018	58261204	EM10E0599722-enhD	0	3.40428	0.000232804	-0.0833672	3.88397e-08	0.24	0	0	0	1.012	0	6.008	5.955	4.489	5.742	10.983	4.607	4.391	0.103	0	0	0	0.415	0	2.506	2.578	2.002	2.794	4.992	2.049	2.152
chr3	90627924	90628119	EM10E0736229-CTCF	0	3.38597	0.000232804	-0.246191	3.82156e-08	0	0.713	0	0	0	0	3.522	5.008	8.16	5.084	2.465	8.926	4.831	0	0.292	0	0	0	0	1.469	2.168	3.639	2.474	1.12	3.971	2.367
chr4	135047825	135048106	EM10E0772497-enhD	0	2.38087	0.000232804	-0.999306	3.92826e-08	0	0	0	0	0	0	2.393	3.995	0.974	1.607	1.875	1.04	2.46	0	0	0	0	0	0	0.998	1.729	0.434	0.782	0.852	0.463	1.205
chr6	40413141	40413444	EM10E0818522-enhD	0	2.91961	0.000232804	-0.707402	3.83751e-08	0	0	0	0	0	0	2.179	1.336	2.722	3.3	6.041	1.644	6.685	0	0	0	0	0	0	0.909	0.578	1.214	1.606	2.746	0.731	3.276
chr9	59656250	59656600	EM10E0907420-prom	0	0.973759	0.000232804	4.79246	3.92265e-08	42.868	44.58	54.264	50.224	42.195	45.428	90.749	78.963	78.822	79.857	75.746	99.362	83.877	18.372	18.261	21.623	20.579	17.288	17.918	37.856	34.181	35.147	38.854	34.427	44.199	41.103
chr14	70775290	70775476	EM10E0586894-enhP	0	2.09045	0.000237973	2.57403	4.15395e-08	4.944	4.613	8.29	6.919	4.952	8.12	19.585	27.71	27.891	20.815	25.528	25.894	32.258	2.119	1.89	3.303	2.835	2.029	3.203	8.17	11.995	12.437	10.127	11.602	11.518	15.808
chr2	102899164	102899507	EM10E0704186-enhP	0	2.02606	0.000237973	2.71757	4.1013e-08	6.176	12.284	5.988	5.368	6.923	6.965	28.504	27.015	29.091	27.452	20.518	29.216	31.826	2.647	5.032	2.386	2.2	2.836	2.747	11.891	11.694	12.972	13.357	9.325	12.996	15.596
chr15	34068053	34068367	EM10E0596353-enhD	0	1.67806	0.000243941	-1.3785	4.32908e-08	0	0	0	0	0	0	1.204	1.299	0.654	0.787	0.814	1.016	1.082	0	0	0	0	0	0	0.502	0.562	0.292	0.383	0.37	0.452	0.53
chr12	17529743	17530087	EM10E0532127-enhD	0	1.73878	0.000245685	-1.34586	4.43152e-08	0	0	0	0	0	0	0.969	1.212	1.084	1.131	0.717	0.715	1.504	0	0	0	0	0	0	0.404	0.525	0.483	0.55	0.326	0.318	0.737
chr12	70627713	70627967	EM10E0538422-enhD	0	2.59183	0.000249034	-0.887349	4.56437e-08	0	0	0	0	0	0	2.056	1.911	4.729	1.297	0.886	3.609	3.136	0	0	0	0	0	0	0.858	0.827	2.109	0.631	0.403	1.605	1.537
chr3	158561252	158561497	EM10E0749161-enhP	0	3.12563	0.000251578	-0.442614	4.68418e-08	0	0	0.436	0	0	0	6.692	5.384	1.55	5.472	4.603	3.322	2.987	0	0	0.174	0	0	0	2.792	2.331	0.691	2.662	2.092	1.478	1.464
chr11	100142149	100142416	EM10E0519581-enhD	0	2.53098	0.000252015	1.70914	4.90536e-08	2.175	1.847	1.953	2.834	2.76	4.69	12.852	16.672	13.188	13.564	15.868	21.87	18.837	0.932	0.757	0.778	1.161	1.131	1.85	5.361	7.217	5.881	6.6	7.212	9.728	9.231
chr12	77026294	77026558	EM10E0540504-enhD	0	2.39057	0.000252015	-0.994692	4.94539e-08	0	0	0	0	0	0	2.509	1.489	1.309	0.882	4.552	1.849	2.067	0	0	0	0	0	0	1.047	0.645	0.584	0.429	2.069	0.822	1.013
chr9	106243138	106243485	EM10E0917859-enhD	0	-1.03331	0.000252015	3.65127	4.98559e-08	43.121	49.059	42.588	41.087	42.318	49.271	20.364	21.941	20.916	15.168	18.061	19.46	22.01	18.481	20.096	16.971	16.835	17.338	19.434	8.495	9.498	9.327	7.38	8.209	8.656	10.786
chrX	10449551	10449889	EM10E0924069-enhD	0	1.9035	0.000252015	-1.21378	4.78518e-08	0	0	0	0.1	0	0	0.673	1.63	1.266	1.403	1.322	1.906	0.933	0	0	0	0.041	0	0	0.281	0.706	0.565	0.683	0.601	0.848	0.457
chr5	113550730	113551051	EM10E0798824-enhD	0	2.56593	0.000261993	-0.822961	5.2592e-08	0	0	0	0	0	0.205	2.12	4.072	1.29	0.956	3.158	2.783	3.552	0	0	0	0	0	0.081	0.884	1.763	0.575	0.465	1.435	1.238	1.741
chr6	17065441	17065791	EM10E0814053-enhP	0	1.88963	0.000265748	3.44192	5.41189e-08	10.414	18.082	19.214	10.425	9.748	10.67	46.422	38.716	41.513	44.092	36.949	49.662	50.146	4.463	7.407	7.656	4.272	3.994	4.209	19.365	16.759	18.511	21.453	16.793	22.091	24.574
chr17	43028633	43028868	EM10E0641523-enhD	0	-1.82095	0.000268097	-1.31129	5.53772e-08	2.313	1.685	1.144	1.046	1.227	1.449	0	0	0	0	0	0	0	0.991	0.69	0.456	0.429	0.503	0.572	0	0	0	0	0	0	0
chr11	87987441	87987789	EM10E0514765-prom	0	-1.15173	0.000271597	4.35793	5.68903e-08	68.919	78.393	70.549	78.947	81.147	80.172	28.018	38.725	37.071	21.418	34.434	28.166	33.053	29.537	32.112	28.113	32.349	33.247	31.622	11.688	16.763	16.53	10.421	15.65	12.529	16.197
chr2	30014679	30014867	EM10E0690325-CTCF	0	2.91554	0.000292774	-0.714717	6.21779e-08	0	0	0	0	0	0	2.94	1.964	7.262	1.33	1.705	6.749	2.452	0	0	0	0	0	0	1.226	0.85	3.238	0.647	0.775	3.002	1.202
chr9	58467766	58467939	EM10E0907083-enhD	0	1.9636	0.000298189	-1.19739	6.41955e-08	0	0	0	0	0	0.063	1.632	1.084	0.712	2.233	0.926	1.882	1.215	0	0	0	0	0	0.025	0.681	0.469	0.317	1.086	0.421	0.837	0.595
chr17	73806376	73806710	EM10E0648076-enhP	0	-1.92856	0.000299304	1.81183	6.53064e-08	18.392	18.002	13.811	13.32	20.478	19.633	2.591	3.78	3.74	4.125	4.797	3.491	3.777	7.882	7.374	5.503	5.458	8.39	7.744	1.081	1.636	1.668	2.007	2.18	1.553	1.851
chr3	65135064	65135392	EM10E0731344-enhD	0	2.50155	0.000305944	-0.789619	6.76451e-08	0	0.032	0	0	0	0.385	1.957	1.207	2.128	3.767	1.841	3.291	3.18	0	0.013	0	0	0	0.152	0.816	0.522	0.949	1.833	0.837	1.464	1.558
chr1	156990626	156990943	EM10E0456090-enhD	0	2.85128	0.000308049	-0.692452	6.90068e-08	0	0	0.123	0	0	0	0.955	4.781	4.318	2.419	2.158	2.295	6.441	0	0	0.049	0	0	0	0.398	2.07	1.925	1.177	0.981	1.021	3.156
chr1	119076844	119077033	EM10E0448078-enhD	0	2.46696	0.000308354	-0.952788	6.99723e-08	0	0	0	0	0	0	1.881	1.686	5.305	2.825	1.206	1.019	2.054	0	0	0	0	0	0	0.785	0.73	2.366	1.374	0.548	0.453	1.007
chr1	37633540	37633889	EM10E0434887-enhD	0	2.34232	0.000312765	-1.02037	7.27554e-08	0	0	0	0	0	0	2.55	0.529	1.814	1.245	2.622	2.465	2.583	0	0	0	0	0	0	1.064	0.229	0.809	0.606	1.192	1.097	1.266
chr10	53379527	53379705	EM10E0474588-prom	0	-0.97954	0.000312765	4.64092	7.27931e-08	93.829	80.788	79.273	82.183	101.55	86.547	38.649	38.858	44.139	45.527	34.777	36.854	42.566	40.213	33.093	31.589	33.674	41.606	34.137	16.123	16.821	19.682	22.151	15.806	16.394	20.859
chr11	86585692	86586024	EM10E0514134-enhP	0	1.09388	0.000339966	4.64343	8.11019e-08	37.096	47.216	37.75	41.536	37.174	39.752	66.656	80.635	69.438	87.386	70.062	93.544	84.43	15.898	19.341	15.043	17.019	15.231	15.679	27.806	34.905	30.963	42.517	31.843	41.611	41.374
chr6	53217346	53217496	EM10E0821088-CTCF	0	2.30442	0.000339966	-1.04107	8.04264e-08	0	0	0	0	0	0	3.725	2.104	0.913	1.932	2.116	1.971	0.728	0	0	0	0	0	0	1.554	0.911	0.407	0.94	0.962	0.877	0.357
chrY	1245137	1245321	EM10E0932169-enhP	0	-2.51918	0.000342569	-0.985783	8.27195e-08	4.553	4.285	1.479	2.646	3.591	1.104	0	0	0	0	0	0	0	1.951	1.755	0.589	1.084	1.471	0.435	0	0	0	0	0	0	0
chr7	19699584	19699933	EM10E0843004-enhP	0	-1.79472	0.000348787	2.93652	8.52357e-08	33.795	34.934	38.269	36.433	28.926	44.519	5.979	6.603	8.56	11.907	12.149	8.309	12.488	14.484	14.31	15.25	14.928	11.851	17.56	2.494	2.858	3.817	5.793	5.522	3.696	6.12
chr13	21417626	21417915	EM10E0553231-enhD	0	1.98351	0.000351681	-1.21394	8.69659e-08	0	0	0	0	0	0	1.251	1.133	2.392	0.619	1.717	0.896	1.707	0	0	0	0	0	0	0.522	0.49	1.067	0.301	0.78	0.399	0.836
chr18	74960837	74961184	EM10E0666129-enhP	0	-1.39391	0.000357708	2.78312	8.9497e-08	25.096	24.965	22.48	31.392	28.908	34.741	11.81	7.688	10.039	9.34	8.169	9.228	9.426	10.756	10.226	8.958	12.863	11.844	13.703	4.927	3.328	4.476	4.544	3.713	4.105	4.619
chr1	21246193	21246484	EM10E0432864-K4m3	0	-2.11237	0.000360005	2.50371	9.21665e-08	25.268	31.25	32.717	25.789	28.526	37.18	4.587	9.71	6.938	9.546	3.642	5.547	4.099	10.829	12.801	13.037	10.567	11.687	14.665	1.913	4.203	3.094	4.645	1.655	2.467	2.009
chr1	166138539	166138863	EM10E0458341-enhD	0	3.40664	0.000360005	0.58402	9.19495e-08	0	0	1.58	0.55	0.643	1.373	7.914	9.999	7.974	10.354	7.703	8.919	14.126	0	0	0.63	0.225	0.263	0.542	3.301	4.328	3.556	5.038	3.501	3.967	6.922
chr16	25584729	25585021	EM10E0619573-enhD	0	2.34009	0.000362177	-1.0227	9.37761e-08	0	0	0	0	0	0	0.515	2.651	2.063	3.191	1.171	2.491	1.842	0	0	0	0	0	0	0.215	1.148	0.92	1.553	0.532	1.108	0.903
chr11	7423271	7423435	EM10E0494468-enhD	0	1.97063	0.000363003	-1.22085	9.50461e-08	0	0	0	0	0	0	0.644	1.307	0.793	2.269	1.992	1.235	1.356	0	0	0	0	0	0	0.269	0.566	0.354	1.104	0.905	0.549	0.664
chr14	72869305	72869638	EM10E0587107-enhD	0	2.66613	0.000364877	-0.463991	9.87213e-08	0.201	0	0.272	0.622	0	0	4.118	2.915	3.442	4.649	2.193	4.03	2.368	0.086	0	0.108	0.255	0	0	1.718	1.262	1.535	2.262	0.997	1.793	1.16
chr17	3084063	3084413	EM10E0631275-prom	0	-0.894039	0.000364877	6.99119	9.80975e-08	430.65	414.298	412.584	458.444	423.348	452.079	172.668	162.444	189.389	247.808	239.458	249.999	244.04	184.566	169.71	164.408	187.847	173.45	178.313	72.029	70.318	84.45	120.57	108.834	111.208	119.589
chr9	58135837	58136122	EM10E0906893-enhP	0	3.74145	0.000364877	0.287236	9.72858e-08	0.327	0	0	2.571	0	0	7.129	10.092	7.168	6.737	10.314	9.405	9.207	0.14	0	0	1.053	0	0	2.974	4.369	3.196	3.278	4.688	4.184	4.512
chr7	45705375	45705587	EM10E0848598-prom	0	-0.994848	0.000376823	5.44959	1.0305e-07	146.428	169.759	136.176	137.754	156.475	179.271	67.086	69.438	89.648	81.381	65.303	60.994	62.115	62.755	69.539	54.264	56.445	64.109	70.71	27.985	30.058	39.975	39.596	29.68	27.132	30.439
chr16	75717740	75718084	EM10E0626869-enhD	0	1.99629	0.0003937	-1.20684	1.0881e-07	0	0	0	0	0	0	1.748	1.411	0.855	2.527	0.6	1.439	1.293	0	0	0	0	0	0	0.729	0.611	0.381	1.23	0.273	0.64	0.634
chr4	48675135	48675372	EM10E0755437-enhP	0	2.30458	0.000395133	-1.04225	1.10356e-07	0	0	0	0	0	0	1.715	3.895	1.762	1.87	0.949	2.775	0.699	0	0	0	0	0	0	0.715	1.686	0.786	0.91	0.431	1.234	0.343
chr13	96133398	96133605	EM10E0568811-prom	0	2.44293	0.000401365	-0.965919	1.17935e-07	0	0	0	0	0	0	3.592	4.445	0.827	1.729	2.337	1.155	1.602	0	0	0	0	0	0	1.498	1.924	0.369	0.841	1.062	0.514	0.785
chr3	90695695	90696005	EM10E0736243-enhP	0	2.94217	0.000401365	-0.697025	1.15022e-07	0	0	0	0	0	0	2.615	1.143	1.159	2.758	5.169	5.507	6.573	0	0	0	0	0	0	1.091	0.495	0.517	1.342	2.349	2.45	3.221
chr5	38365632	38365817	EM10E0786917-enhD	0	1.96712	0.000401365	-1.22256	1.17505e-07	0	0	0	0	0	0	0.714	0.821	1.184	1.873	1.832	0.934	2.229	0	0	0	0	0	0	0.298	0.355	0.528	0.911	0.833	0.415	1.092
chr5	142899045	142899373	EM10E0809651-enhD	0	1.4626	0.000401365	3.08916	1.13445e-07	8.649	11.67	12.316	14.519	12.221	10.415	24.876	33.315	26.207	36.856	31.978	27.565	28.906	3.707	4.78	4.908	5.949	5.007	4.108	10.377	14.421	11.686	17.932	14.534	12.262	14.165
chr6	149566260	149566487	EM10E0840567-enhP	0	3.10154	0.000401365	-0.282054	1.16602e-07	0.918	0.168	0	0	0	0	3.616	2.964	6.995	4.029	5.389	3.687	5.699	0.393	0.069	0	0	0	0	1.508	1.283	3.119	1.96	2.449	1.64	2.793
chr11	16752573	16752859	EM10E0495390-enhP	0	-0.901341	0.000401948	4.42614	1.19275e-07	72.248	70.089	77.36	71.945	64.197	81.652	39.441	28.13	35.009	37.333	37.385	40.253	31.412	30.964	28.711	30.827	29.479	26.302	32.206	16.453	12.177	15.611	18.164	16.991	17.906	15.393
chr9	41582197	41582527	EM10E0901710-enhP	0	3.4261	0.000404203	0.236731	1.21121e-07	0.643	0.579	1.08	0	0	0	8.626	8.77	5.9	8.728	4.211	6.301	11.541	0.276	0.237	0.43	0	0	0	3.598	3.796	2.631	4.247	1.914	2.803	5.656
chr12	81653380	81653729	EM10E0542049-CTCF	0	2.19166	0.000417678	-1.05078	1.27063e-07	0	0	0	0	0.115	0	1.962	1.493	2.883	1.18	0.909	1.104	3.047	0	0	0	0	0.047	0	0.818	0.646	1.286	0.574	0.413	0.491	1.493
chr7	70360211	70360462	EM10E0852047-enhP	0	-1.08449	0.000417678	4.93095	1.27589e-07	102.569	94.711	107.286	112.337	127.631	123.715	53.902	56.146	44.54	42.573	47.238	57.591	34.471	43.958	38.797	42.752	46.03	52.292	48.797	22.486	24.304	19.861	20.714	21.47	25.618	16.892
chr2	173585918	173586163	EM10E0721920-enhD	0	2.33302	0.000422589	-1.02446	1.34485e-07	0	0	0	0	0	0	1.75	0.486	2.137	2.713	2.415	1.274	3.086	0	0	0	0	0	0	0.73	0.21	0.953	1.32	1.098	0.567	1.512
chr2	180235436	180235732	EM10E0722839-enhD	0	3.26845	0.000422589	0.0917509	1.32616e-07	0.39	0	0	1.335	0	0.52	3.178	6.357	6.058	5.335	7.287	8.113	8.933	0.167	0	0	0.547	0	0.205	1.326	2.752	2.701	2.596	3.312	3.609	4.378
chr5	81021084	81021259	EM10E0792592-prom	0	2.70547	0.000422589	-0.677697	1.35236e-07	0	0.417	0	0	0	0	4.365	1.872	1.251	3.051	3.557	4.422	2.518	0	0.171	0	0	0	0	1.821	0.81	0.558	1.484	1.617	1.967	1.234
chr7	70358849	70359149	EM10E0852044-enhP	0	-1.10225	0.000422589	4.44433	1.34125e-07	86.871	73.175	69.333	73.681	78.006	98.803	26.189	34.251	42.363	34.757	36.102	30.448	32.762	37.231	29.975	27.628	30.191	31.96	38.971	10.925	14.827	18.89	16.911	16.408	13.544	16.055
chr9	119357716	119357900	EM10E0921821-enhP	0	-1.60667	0.000422589	3.73196	1.32499e-07	51.556	53.594	55.421	67.741	51.078	74.352	19.655	21.053	12.776	19.188	18.655	22.222	10.415	22.096	21.954	22.084	27.757	20.927	29.327	8.199	9.113	5.697	9.336	8.479	9.885	5.104
chr8	125599765	125599937	EM10E0894912-enhD	0	2.87444	0.00043051	-0.736844	1.39023e-07	0	0	0	0	0	0	3.248	2.562	1.731	0.727	4.962	7.667	2.821	0	0	0	0	0	0	1.355	1.109	0.772	0.354	2.255	3.411	1.382
chr15	25414059	25414350	EM10E0595014-prom	0	1.88721	0.000436258	2.00992	1.42149e-07	4.542	5.192	5.343	5.052	3.578	2.963	14.648	19.236	14.746	15.549	17.143	19.107	11.768	1.947	2.127	2.129	2.07	1.466	1.169	6.111	8.327	6.575	7.565	7.791	8.499	5.767
chr5	13982461	13982797	EM10E0781658-enhD	0	2.16699	0.000452609	-1.11428	1.48793e-07	0	0	0	0	0	0	1.711	0.638	1.782	1.691	2.944	0.791	2.274	0	0	0	0	0	0	0.714	0.276	0.795	0.823	1.338	0.352	1.114
chr11	3123637	3123986	EM10E0492670-enhD	0	-0.873189	0.00045464	6.37004	1.52106e-07	252.772	276.914	237.161	296.93	273.586	340.227	128.762	126.992	122.199	139.898	131.656	160.243	168.13	108.332	113.433	94.505	121.667	112.091	134.195	53.714	54.972	54.489	68.067	59.838	71.281	82.391
chr17	45326727	45327062	EM10E0642096-enhD	0	1.89291	0.00045464	-1.26279	1.51825e-07	0	0	0	0	0	0	0.782	1.493	1.083	1.246	0.524	1.616	2.16	0	0	0	0	0	0	0.326	0.646	0.483	0.606	0.238	0.719	1.058
chr11	87987217	87987418	EM10E0514764-enhP	0	-1.1217	0.000456771	5.41848	1.56547e-07	126.806	147.045	181.678	156.924	173.904	166.648	67.32	90.851	58.701	58.038	59.954	74.826	57.528	54.346	60.234	72.396	64.3	71.25	65.731	28.083	39.327	26.175	28.238	27.249	33.285	28.191
chr17	26535321	26535497	EM10E0636081-enhD	0	1.69182	0.000456771	2.11757	1.60032e-07	4.125	4.934	4.344	5.231	6.484	5.898	20.733	19.641	16.624	14.073	15.021	14.098	13.783	1.768	2.021	1.731	2.143	2.657	2.326	8.649	8.502	7.413	6.847	6.827	6.271	6.754
chr2	32423826	32424058	EM10E0691695-prom	0	-1.47443	0.000456771	3.22529	1.60792e-07	30.555	43.733	42.503	36.897	39.785	41.783	15.956	10.242	12.581	10.823	18.448	12.084	9.411	13.095	17.914	16.937	15.119	16.3	16.48	6.656	4.434	5.61	5.266	8.385	5.375	4.612
chr2	160366992	160367334	EM10E0716863-prom	0	-0.90051	0.000456771	4.55504	1.54697e-07	70.161	87.792	81.145	75.625	88.484	75.926	45.524	39.648	38.252	39.617	32.173	41.063	35.69	30.069	35.962	32.335	30.987	36.253	29.947	18.991	17.163	17.057	19.276	14.623	18.266	17.49
chr6	91389118	91389468	EM10E0827733-enhD	0	2.58632	0.000456771	1.2531	1.58358e-07	2.595	1.161	2.545	2.038	1.716	0.832	12.8	13.637	11.371	7.474	13.311	11.066	12.869	1.112	0.476	1.014	0.835	0.703	0.328	5.34	5.903	5.07	3.636	6.05	4.923	6.306
chr6	125480873	125481053	EM10E0835300-enhP	0	2.32969	0.000456771	2.09666	1.57378e-07	6.371	2.528	7.199	3.588	2.18	3.478	20.159	19.751	23.003	19.583	15.013	20.169	19.676	2.73	1.036	2.869	1.47	0.893	1.372	8.409	8.55	10.257	9.528	6.823	8.972	9.642
chr11	54813227	54813412	EM10E0503158-enhD	0	1.99319	0.000460162	-1.20863	1.63325e-07	0	0	0	0	0	0	1.614	0.821	0.499	1.152	1.815	1.975	2.011	0	0	0	0	0	0	0.673	0.355	0.223	0.561	0.825	0.879	0.985
chr15	101479689	101479995	EM10E0612932-K4m3	0	2.44915	0.000461299	-0.963961	1.65388e-07	0	0	0	0	0	0	2.709	1.158	4.194	0.529	1.933	2.887	2.339	0	0	0	0	0	0	1.13	0.501	1.87	0.257	0.879	1.284	1.146
chr4	155690999	155691348	EM10E0780436-enhD	0	3.05561	0.000461299	-0.399311	1.67832e-07	0.789	0	0	0	0	0	5.507	3.319	1.912	5.453	4.185	4.654	4.252	0.338	0	0	0	0	0	2.297	1.437	0.853	2.653	1.902	2.07	2.084
chr9	111271520	111271870	EM10E0919865-prom	0	-0.971981	0.000461299	4.7743	1.69096e-07	85.183	94.4	89.379	93.741	96.312	113.671	45.221	46.509	55.474	46.802	35.258	35.816	47.223	36.507	38.669	35.616	38.41	39.46	44.835	18.864	20.133	24.736	22.771	16.025	15.932	23.141
chr9	123981902	123982246	EM10E0923478-enhD	0	2.5721	0.000461299	-0.767074	1.66643e-07	0	0	0.348	0	0	0	0.868	2.034	3.551	3.658	2.66	2.887	2.844	0	0	0.139	0	0	0	0.362	0.88	1.583	1.78	1.209	1.284	1.394
chr3	53203732	53204047	EM10E0729595-enhD	0	2.16909	0.000461305	-1.11354	1.70441e-07	0	0	0	0	0	0	2.715	0.851	0.565	1.38	2.348	1.909	2.118	0	0	0	0	0	0	1.133	0.368	0.252	0.671	1.067	0.849	1.038
chr2	32421904	32422250	EM10E0691691-enhP	0	-1.47938	0.000464388	3.19386	1.72931e-07	36.466	38.58	40.558	40.691	31.144	42.699	15.162	15.628	8.852	13.48	8.148	15.053	11.323	15.628	15.804	16.162	16.673	12.76	16.842	6.325	6.765	3.947	6.559	3.703	6.696	5.549
chr11	117475307	117475492	EM10E0527230-CTCF	0	2.87358	0.000468309	-0.73398	1.75753e-07	0	0	0	0	0	0	4.92	1.111	2.22	2.395	1.133	6.356	5.704	0	0	0	0	0	0	2.052	0.481	0.99	1.165	0.515	2.827	2.795
chr12	78914440	78914767	EM10E0540814-enhD	0	2.93177	0.000489588	-0.285781	1.87304e-07	0	0	0.426	0	1.004	0	3.548	3.333	5.515	3.692	5.296	4.134	4.13	0	0	0.17	0	0.411	0	1.48	1.443	2.459	1.796	2.407	1.839	2.024
chr13	109242491	109242797	EM10E0571794-enhD	0	3.07978	0.000489588	-0.425914	1.91854e-07	0	0	0	0	0.55	0.036	5.152	1.917	1.778	8.15	3.685	5.384	4.638	0	0	0	0	0.225	0.014	2.149	0.83	0.793	3.965	1.675	2.395	2.273
chr18	12725796	12725988	EM10E0654124-enhD	0	-2.55225	0.000489588	2.29831	1.94529e-07	31.917	20.009	36.696	36.928	29.595	31.694	3.862	5.8	2.745	4.808	2.199	7.871	5.222	13.679	8.196	14.623	15.131	12.125	12.501	1.611	2.511	1.224	2.339	0.999	3.501	2.559
chr2	131482571	131482787	EM10E0710535-enhD	0	2.57038	0.000489588	-0.899777	1.95134e-07	0	0	0	0	0	0	1.157	7.54	1.204	1.447	2.154	3.045	2.078	0	0	0	0	0	0	0.483	3.264	0.537	0.704	0.979	1.355	1.018
chr4	147443148	147443491	EM10E0776829-prom	0	-1.98966	0.000489588	2.34518	1.92679e-07	22.772	20.608	25.443	23.622	26.957	35.434	5.035	4.349	4.03	4.969	9.055	4.309	8.534	9.76	8.442	10.139	9.679	11.045	13.976	2.1	1.883	1.797	2.418	4.115	1.917	4.182
chr6	108664849	108665184	EM10E0830765-enhD	0	0.989783	0.000489588	4.53635	1.88262e-07	31.696	41.122	45.989	43.178	36.375	34.904	64.282	66.838	81.207	66.831	76.747	77.01	61.129	13.584	16.845	18.326	17.692	14.903	13.767	26.816	28.933	36.211	32.516	34.881	34.257	29.956
chr7	65370915	65371105	EM10E0850795-prom	0	-0.8034	0.000489588	4.47163	1.91091e-07	64.663	67.569	71.726	71.411	75.115	84.983	35.705	39.021	38.794	34.788	31.688	39.789	45.325	27.713	27.678	28.582	29.261	30.775	33.52	14.895	16.891	17.299	16.926	14.402	17.699	22.211
chr8	106603919	106604265	EM10E0888045-enhP	0	1.70837	0.000489588	3.07022	1.86677e-07	9.049	11.083	10.973	6.909	12.129	12.905	31.316	28.295	30.629	23.725	39.95	39.839	31.585	3.878	4.54	4.373	2.831	4.969	5.09	13.064	12.248	13.658	11.543	18.157	17.722	15.478
chr5	115363390	115363602	EM10E0799881-enhD	0	2.11153	0.000492517	-1.14482	2.006e-07	0	0	0	0	0	0	1.035	2.402	0.872	2.519	2.674	0.815	1.03	0	0	0	0	0	0	0.432	1.04	0.389	1.226	1.215	0.363	0.505
chr9	43350151	43350473	EM10E0902324-enhD	0	2.29869	0.000492517	-0.933732	2.00102e-07	0	0	0	0	0.286	0	1.495	1.618	2.349	3.978	1.129	1.692	2.109	0	0	0	0	0.117	0	0.624	0.7	1.047	1.935	0.513	0.753	1.033
chr9	120547332	120547548	EM10E0922194-enhD	0	2.86227	0.000492517	-0.557625	1.9959e-07	0	0	0	0.58	0	0	3.866	3.253	1.426	2.025	4.579	3.66	5.934	0	0	0	0.238	0	0	1.613	1.408	0.636	0.985	2.081	1.628	2.908
chr3	37366628	37366976	EM10E0727513-enhD	0	2.10694	0.000509305	-1.09841	2.08919e-07	0.107	0	0	0	0	0	0.852	2.019	0.934	1.82	1.151	1.556	3.334	0.046	0	0	0	0	0	0.355	0.874	0.416	0.886	0.523	0.692	1.634
chr1	171375642	171375986	EM10E0459788-enhD	0	1.57778	0.000510209	2.62353	2.12035e-07	5.087	7.381	9.332	6.739	10.046	9.483	22.196	24.764	17.368	25.143	20.136	23.84	23.118	2.18	3.023	3.719	2.761	4.116	3.74	9.259	10.72	7.745	12.233	9.152	10.605	11.329
chr12	52700865	52701084	EM10E0536414-enhP	0	3.07228	0.000510209	-0.402983	2.12259e-07	0	0	0	0	0	0.828	3.952	1.482	3.422	7.004	3.855	4.247	6.111	0	0	0	0	0	0.327	1.649	0.642	1.526	3.408	1.752	1.889	2.995
chr10	43580742	43581078	EM10E0473518-enhP	0	3.18731	0.000516213	0.637863	2.16258e-07	0.199	0	2.217	0.689	0.763	1.161	6.845	11.875	8.565	8.327	7.786	13.375	8.303	0.085	0	0.883	0.282	0.313	0.458	2.855	5.14	3.819	4.051	3.539	5.95	4.069
chr6	135364928	135365278	EM10E0837332-enhD	0	2.75003	0.000523619	2.34713	2.20884e-07	4.191	5.488	1.324	5.15	7.574	2.762	23.278	28.933	24.129	33.704	20.829	27.616	31.109	1.796	2.248	0.528	2.11	3.103	1.089	9.711	12.524	10.759	16.399	9.467	12.284	15.245
chr2	122147884	122148124	EM10E0708059-enhP	0	-0.833117	0.000525969	5.97276	2.23406e-07	170.748	221.319	249.701	198.24	209.014	208.425	99.42	111.272	107.021	96.965	106.124	119.299	105.895	73.178	90.659	99.502	81.229	85.635	82.209	41.474	48.167	47.721	47.178	48.233	53.068	51.893
chr4	82879227	82879576	EM10E0759480-CTCF	0	2.23563	0.000527446	-1.07897	2.28637e-07	0	0	0	0	0	0	0.693	1.066	1.5	1.31	1.519	4.131	2.873	0	0	0	0	0	0	0.289	0.461	0.669	0.637	0.69	1.838	1.408
chr6	135332771	135333110	EM10E0837312-enhD	0	3.66776	0.000527446	0.644361	2.27969e-07	0	0.871	1.242	0	2.15	0	12.017	8.695	7.924	9.041	11.471	14.099	13.954	0	0.357	0.495	0	0.881	0	5.013	3.764	3.533	4.399	5.214	6.272	6.838
chr6	135364299	135364647	EM10E0837331-enhP	0	3.45659	0.000527446	0.101953	2.26313e-07	0.011	0.928	0.205	0	0	0.6	5.155	5.014	6.598	13.566	4.852	13.143	3.834	0.005	0.38	0.082	0	0	0.237	2.15	2.17	2.942	6.6	2.205	5.846	1.879
chr1	88525864	88526066	EM10E0444860-enhD	0	2.96426	0.000527951	-0.687575	2.30391e-07	0	0	0	0	0	0	4.084	3.921	8.419	3.459	0.854	4.177	1.101	0	0	0	0	0	0	1.704	1.697	3.754	1.683	0.388	1.858	0.54
chr2	4472894	4473095	EM10E0684812-enhD	0	1.98671	0.000530903	-1.21254	2.33224e-07	0	0	0	0	0	0	1.577	1.289	0.851	0.636	0.904	2.991	1.79	0	0	0	0	0	0	0.658	0.558	0.379	0.309	0.411	1.33	0.877
chr11	84592821	84593170	EM10E0513372-enhD	0	1.72852	0.00053748	-1.35132	2.37677e-07	0	0	0	0	0	0	1.339	1.246	0.726	1.652	1.104	0.971	0.417	0	0	0	0	0	0	0.559	0.539	0.324	0.804	0.502	0.432	0.204
chr1	150099831	150100180	EM10E0453791-prom	0	2.83766	0.000540537	0.598539	2.40601e-07	0.181	0.219	2.562	0.704	0.826	1.322	9.291	7.03	6.442	8.204	8.096	9.47	6.847	0.078	0.09	1.021	0.288	0.338	0.521	3.876	3.043	2.873	3.992	3.68	4.213	3.355
chr2	153576127	153576465	EM10E0714608-enhD	0	2.16907	0.000552456	-1.11372	2.50518e-07	0	0	0	0	0	0	2.05	0.396	2.501	1.756	2.644	1.504	1.1	0	0	0	0	0	0	0.855	0.171	1.115	0.854	1.202	0.669	0.539
chr5	43823863	43824188	EM10E0787411-enhD	0	2.44957	0.000552456	-0.962753	2.49962e-07	0	0	0	0	0	0	1.075	0.504	2.485	2.403	4.418	2.33	2.687	0	0	0	0	0	0	0.448	0.218	1.108	1.169	2.008	1.036	1.317
chr5	100334052	100334324	EM10E0794932-K4m3	0	2.12393	0.000552456	-1.01439	2.50728e-07	0	0	0	0	0	0.363	1.546	0.788	1.736	1.744	2.436	2.284	1.546	0	0	0	0	0	0.143	0.645	0.341	0.774	0.849	1.107	1.016	0.758
chr6	88971267	88971449	EM10E0827007-enhD	0	3.35807	0.000563658	-0.212586	2.59092e-07	0	0	0	1.006	0	0	10.583	4.303	3.422	2.154	5.265	7.501	6.309	0	0	0	0.412	0	0	4.415	1.863	1.526	1.048	2.393	3.337	3.092
chrX	58031473	58031706	EM10E0926608-enhP	0	2.6211	0.000563658	1.12599	2.57618e-07	1.214	0.835	1.182	2.234	1.667	2.263	15.8	7.425	9.091	9.692	11.532	13.999	9.717	0.52	0.342	0.471	0.915	0.683	0.893	6.591	3.214	4.054	4.716	5.241	6.227	4.762
chr1	135021103	135021450	EM10E0451893-enhD	0	2.70722	0.00056926	0.290985	2.63323e-07	0.837	0	0.504	0.931	0.554	1.108	4.315	4.96	6.311	6.115	5.266	6.002	10.09	0.359	0	0.201	0.381	0.227	0.437	1.8	2.147	2.814	2.975	2.393	2.67	4.945
chr5	53540897	53541199	EM10E0788613-enhD	0	2.85946	0.00060049	-0.739988	2.80922e-07	0	0	0	0	0	0	1.594	2.208	0.861	5.117	3.142	2.552	8.889	0	0	0	0	0	0	0.665	0.956	0.384	2.49	1.428	1.135	4.356
chr9	41812591	41812885	EM10E0901809-enhD	0	2.99358	0.00060049	-0.485018	2.81263e-07	0	0	0.562	0	0	0	3.31	6.573	2.607	1.729	2.316	4.677	7.289	0	0	0.224	0	0	0	1.381	2.845	1.162	0.841	1.053	2.08	3.572
chr11	107895692	107895896	EM10E0523350-enhD	0	1.76099	0.00060243	-1.33372	2.88422e-07	0	0	0	0	0	0	0.508	0.671	1.124	1.058	1.374	2.182	0.931	0	0	0	0	0	0	0.212	0.29	0.501	0.515	0.624	0.971	0.456
chr13	52659196	52659386	EM10E0561240-enhD	0	2.75003	0.00060243	-0.68815	2.89182e-07	0	0	0	0.304	0	0	1.861	1.034	3.584	5.995	5.384	2.972	1.787	0	0	0	0.125	0	0	0.776	0.448	1.598	2.917	2.447	1.322	0.876
chr14	96518132	96518451	EM10E0589466-enhP	0	3.97899	0.00060243	0.692402	2.86392e-07	0.689	1.808	0.03	0	0	0.878	18.923	17.986	13.248	13.187	5.37	11.495	11.457	0.295	0.741	0.012	0	0	0.346	7.894	7.786	5.907	6.416	2.441	5.113	5.614
chr2	35233990	35234339	EM10E0693061-enhD	0	2.81337	0.00060243	0.153243	2.88686e-07	0.352	1.204	0	0.76	1.044	0	6.998	5.366	5.657	4.851	6.065	4.549	6.024	0.151	0.493	0	0.311	0.428	0	2.919	2.323	2.522	2.36	2.757	2.024	2.952
chr10	83184045	83184370	EM10E0482651-enhD	0	2.71021	0.000603649	-0.528756	2.95524e-07	0.263	0.588	0	0	0	0	1.663	3.436	4.096	3.356	4.475	1.952	4.466	0.113	0.241	0	0	0	0	0.694	1.487	1.826	1.633	2.034	0.868	2.189
chr11	63921477	63921778	EM10E0506167-enhP	0	-1.1843	0.000603649	4.98825	2.95983e-07	104.555	113.356	128.875	109.529	146.328	120.808	43.085	62.112	55.251	51.449	38.04	54.833	35.609	44.81	46.434	51.355	44.88	59.952	47.65	17.973	26.887	24.637	25.032	17.289	24.391	17.45
chr15	80538697	80538941	EM10E0605686-enhD	0	2.31505	0.000603649	-0.963712	2.96792e-07	0	0.171	0	0	0	0	1.299	0.903	2.286	1.49	1.389	2.859	4.557	0	0.07	0	0	0	0	0.542	0.391	1.019	0.725	0.631	1.272	2.233
chr6	22449004	22449207	EM10E0814706-enhD	0	2.52976	0.000603649	-0.919283	2.9209e-07	0	0	0	0	0	0	2.943	2.332	0.27	2.435	3.081	3.142	2.629	0	0	0	0	0	0	1.228	1.009	0.12	1.185	1.4	1.398	1.288
chr12	117160238	117160439	EM10E0550539-enhD	0	2.5724	0.00060544	-0.863394	3.08241e-07	0.074	0	0	0	0	0	2.244	4.488	2.996	3.999	0.644	3.09	0.966	0.032	0	0	0	0	0	0.936	1.943	1.336	1.946	0.293	1.375	0.473
chr14	65979374	65979707	EM10E0585456-enhD	0	1.24676	0.00060544	3.4045	3.03502e-07	11.672	14.948	12.481	20.582	16.186	20.138	38.89	36.58	29.441	30.341	35.115	36.607	36.558	5.002	6.123	4.973	8.433	6.632	7.943	16.223	15.835	13.128	14.762	15.96	16.284	17.915
chr4	154655548	154655896	EM10E0779856-enhP	0	1.88634	0.00060544	-1.26632	3.01268e-07	0	0	0	0	0	0	1.033	1.771	2.527	1.224	1.204	0.63	0.627	0	0	0	0	0	0	0.431	0.767	1.127	0.596	0.547	0.28	0.307
chr6	85373152	85373449	EM10E0825489-enhP	0	3.3218	0.00060544	-0.237106	3.069e-07	0.89	0	0	0	0	0	4.447	5.594	4.401	4.858	2.272	4.697	12.755	0.381	0	0	0	0	0	1.855	2.422	1.962	2.364	1.033	2.089	6.25
chr8	74930745	74931094	EM10E0881292-CTCF	0	1.90091	0.00060544	-1.25845	3.05442e-07	0	0	0	0	0	0	0.582	2.141	1.373	0.92	1.051	0.78	2.305	0	0	0	0	0	0	0.243	0.927	0.612	0.448	0.478	0.347	1.13
chr8	106618402	106618649	EM10E0888065-enhD	0	1.96926	0.00060544	1.56519	3.05234e-07	2.08	3.769	3.528	4.176	1.508	3.535	11.442	9.379	11.194	12.006	12.225	13.232	14.143	0.891	1.544	1.406	1.711	0.618	1.394	4.773	4.06	4.991	5.841	5.556	5.886	6.931
chr6	4529788	4530136	EM10E0812745-enhD	0	2.94683	0.000611026	-0.345903	3.12863e-07	0	0	0.884	0	0.253	0	1.909	3.114	3.953	5.036	4.958	4.534	5.914	0	0	0.352	0	0.104	0	0.796	1.348	1.763	2.45	2.253	2.017	2.898
chr17	50066448	50066715	EM10E0644177-enhD	0	1.99751	0.000620602	-1.18059	3.20844e-07	0.056	0	0	0	0	0	1.02	1.606	0.974	0.67	2.354	2.886	0.939	0.024	0	0	0	0	0	0.425	0.695	0.434	0.326	1.07	1.284	0.46
chr7	19228557	19228907	EM10E0842673-enhP	0	-0.885831	0.000620602	4.73258	3.21377e-07	90.874	91.76	78.8	86.511	88.2	103.063	38.504	50.567	55.993	39.75	39.625	51.522	35.995	38.946	37.588	31.401	35.448	36.136	40.651	16.062	21.889	24.968	19.34	18.01	22.919	17.639
chr1	166131370	166131615	EM10E0458331-enhP	0	3.39544	0.00062412	0.0864222	3.2683e-07	1.125	0	0.886	0	0	0	6.062	4.971	7.361	7.872	5.685	12.608	3.994	0.482	0	0.353	0	0	0	2.529	2.152	3.282	3.83	2.584	5.608	1.957
chr3	96762916	96763118	EM10E0737722-CTCF	0	-3.19901	0.00062412	-0.454575	3.25456e-07	5.068	9.458	1.989	6.967	6.383	5.111	0	0.988	0	0	0	0	0	2.172	3.874	0.793	2.855	2.615	2.016	0	0.428	0	0	0	0	0
chr1	106867474	106867702	EM10E0447651-enhD	0	2.47117	0.000631117	-0.951758	3.3233e-07	0	0	0	0	0	0	1.577	0.77	2.852	5.058	1.96	3.555	0.869	0	0	0	0	0	0	0.658	0.333	1.272	2.461	0.891	1.581	0.426
chr10	96558017	96558269	EM10E0486323-enhD	0	2.93256	0.000631979	-0.456075	3.35385e-07	0	0.882	0	0	0	0	4.854	2.824	2.689	5.106	5.466	3.677	2.166	0	0.361	0	0	0	0	2.025	1.222	1.199	2.484	2.484	1.636	1.061
chr13	42245817	42246075	EM10E0557930-enhD	0	2.58152	0.000631979	-0.889401	3.36461e-07	0	0	0	0	0	0	5.977	0.981	2.202	2.059	1.051	1.661	4.795	0	0	0	0	0	0	2.493	0.425	0.982	1.002	0.478	0.739	2.35
chr9	41587897	41588086	EM10E0901720-enhD	0	3.13281	0.00063535	-0.304248	3.40104e-07	1.103	0	0	0	0	0	2.945	5.057	5.866	5.14	3.75	2.988	6.525	0.473	0	0	0	0	0	1.229	2.189	2.616	2.501	1.704	1.329	3.198
chr11	86578977	86579325	EM10E0514117-enhD	0	0.974568	0.000638647	4.95259	3.43727e-07	53.824	55.077	60.533	58.047	47.443	39.849	87.732	90.215	102.953	95.604	106.056	90.14	82.953	23.068	22.561	24.121	23.785	19.438	15.718	36.598	39.052	45.908	46.516	48.202	40.097	40.65
chr13	36734740	36734949	EM10E0556567-enhP	0	-1.02215	0.000641572	3.80138	3.47993e-07	45.211	50.756	53.798	45.132	47.383	53.344	20.998	21.37	26.049	25.741	19.593	16.401	24.626	19.376	20.791	21.438	18.493	19.413	21.04	8.759	9.251	11.615	12.524	8.905	7.296	12.068
chr6	112903232	112903580	EM10E0831135-enhD	0	2.6237	0.000641572	-0.674129	3.52767e-07	0	0	0	0	0.621	0	2.47	1.797	2.95	3.975	2.16	4.601	2.056	0	0	0	0	0.254	0	1.03	0.778	1.315	1.934	0.982	2.047	1.008
chr8	118284297	118284634	EM10E0891154-enhP	0	1.72658	0.000641572	2.22328	3.50962e-07	7.181	5.277	6.44	7.58	4.088	3.504	18.171	14.631	19.344	15.155	20.069	19.151	16.712	3.078	2.162	2.566	3.106	1.675	1.382	7.58	6.333	8.626	7.374	9.121	8.519	8.19
chr9	41590236	41590446	EM10E0901724-enhD	0	3.30763	0.000641572	0.379162	3.52687e-07	0	0	0.895	1.171	0.801	0.314	5.699	14.732	7.675	5.965	4.989	8.43	10.724	0	0	0.357	0.48	0.328	0.124	2.377	6.377	3.422	2.902	2.267	3.75	5.255
chr9	67137740	67138029	EM10E0910613-enhD	0	2.54624	0.000644118	-0.642391	3.56041e-07	0	0	0.605	0.183	0	0	3.698	2.328	2.854	1.818	1.908	4.344	2.854	0	0	0.241	0.075	0	0	1.543	1.008	1.273	0.885	0.867	1.932	1.399
chr4	122960661	122960825	EM10E0767428-enhP	0	-1.45775	0.000660158	3.8251	3.66828e-07	46.22	57.228	63.089	66.45	52.521	71.464	18.632	16.031	24.642	25.408	16.327	25.296	12.721	19.809	23.442	25.14	27.228	21.518	28.187	7.772	6.939	10.988	12.362	7.421	11.252	6.234
chr3	14864088	14864246	EM10E0724602-enhP	0	-3.39918	0.000673565	-0.203519	3.78197e-07	2.616	9.651	11.256	9.853	8.136	5.075	0.797	0	0	0.683	0	0	0	1.121	3.953	4.485	4.037	3.333	2.002	0.332	0	0	0.332	0	0	0
chr6	30173838	30174047	EM10E0815796-enhP	0	1.73777	0.000673565	3.83324	3.76878e-07	16.549	22.071	17.39	15.682	12.741	23.598	59.426	61.488	54.178	34.901	60.077	68.815	51.438	7.092	9.041	6.93	6.426	5.22	9.308	24.79	26.617	24.158	16.981	27.305	30.611	25.207
chr11	63919218	63919550	EM10E0506161-enhD	0	-1.43271	0.000684546	4.15741	3.86354e-07	76.558	64.134	75.627	73.272	66.073	87.973	28.212	34.25	31.23	25.504	25.439	14.707	18.839	32.811	26.271	30.136	30.023	27.071	34.699	11.769	14.826	13.926	12.409	11.562	6.542	9.232
chr14	47374052	47374287	EM10E0580756-enhP	0	1.58363	0.000688943	3.47407	3.9084e-07	8.777	11.455	24.454	13.578	14.672	18.416	40.522	37.035	46.786	38.207	42.535	36.834	42.771	3.762	4.692	9.745	5.564	6.011	7.264	16.904	16.032	20.862	18.59	19.332	16.385	20.96
chr11	54220368	54220595	EM10E0502979-enhD	0	1.96879	0.000735844	-1.22197	4.19588e-07	0	0	0	0	0	0	0.913	3.633	1.055	1.564	1.303	0.819	0.819	0	0	0	0	0	0	0.381	1.573	0.47	0.761	0.592	0.364	0.401
chr1	166807639	166807962	EM10E0458458-enhD	0	1.82838	0.000740867	-1.29752	4.35384e-07	0	0	0	0	0	0	0.579	1.41	1.409	2.568	0.906	1.008	0.663	0	0	0	0	0	0	0.242	0.61	0.628	1.249	0.412	0.448	0.325
chr1	178821062	178821409	EM10E0461351-enhD	0	1.41506	0.000740867	-1.52039	4.33923e-07	0	0	0	0	0	0	0.831	1.021	0.848	0.9	0.648	0.421	0.489	0	0	0	0	0	0	0.347	0.442	0.378	0.438	0.295	0.187	0.24
chr11	6444412	6444761	EM10E0494190-prom	0	-0.793013	0.000740867	4.05649	4.28533e-07	47.077	55.118	61.891	55.215	53.079	52.435	23.636	29.374	28.366	32.075	28.844	29.18	26.552	20.176	22.578	24.663	22.624	21.747	20.682	9.86	12.715	12.649	15.606	13.11	12.98	13.012
chr5	111416964	111417312	EM10E0797906-enhP	0	-1.44055	0.000740867	3.38174	4.30297e-07	48.047	35.264	54.12	43.102	42.093	38.176	9.913	14.845	16.176	12.194	14.99	19.92	12.582	20.592	14.445	21.566	17.661	17.246	15.058	4.135	6.426	7.213	5.933	6.813	8.861	6.166
chrX	143518577	143518767	EM10E0930400-prom	0	3.30159	0.000740867	-0.128255	4.29041e-07	0	0	1.347	0.127	0	0	8.523	3.401	8.753	3.498	4.022	4.947	7.043	0	0	0.537	0.052	0	0	3.555	1.472	3.903	1.702	1.828	2.201	3.451
chrY	1220122	1220279	EM10E0932164-CTCF	0	-1.89135	0.000740867	-1.27866	4.31431e-07	0.854	1.372	2.228	2.947	1.709	0.84	0	0	0	0	0	0	0	0.366	0.562	0.888	1.208	0.7	0.331	0	0	0	0	0	0	0
chr2	60698084	60698432	EM10E0696765-enhD	0	2.49945	0.000747299	1.12537	4.41338e-07	1.198	0.928	3.528	1.343	1.427	1.894	9.084	7.35	8.909	10.301	15.043	12.666	10.352	0.513	0.38	1.406	0.55	0.585	0.747	3.789	3.182	3.973	5.012	6.837	5.634	5.073
chr10	120388354	120388509	EM10E0490016-enhP	0	2.86577	0.000749827	-0.737643	4.45013e-07	0	0	0	0	0	0	6.934	2.228	2.98	2.236	0.437	4.072	5.086	0	0	0	0	0	0	2.893	0.964	1.329	1.088	0.199	1.811	2.492
chr15	95773029	95773230	EM10E0609877-enhD	0	2.10815	0.000751844	-1.14693	4.48397e-07	0	0	0	0	0	0	0.485	1.096	1.6	3.123	0.843	2.214	2.152	0	0	0	0	0	0	0.202	0.474	0.713	1.519	0.383	0.985	1.055
chr10	84081658	84081989	EM10E0482902-enhD	0	2.14468	0.000757078	-1.12706	4.60329e-07	0	0	0	0	0	0	2.83	0.998	1.458	0.429	3.119	1.385	1.734	0	0	0	0	0	0	1.181	0.432	0.65	0.209	1.418	0.616	0.85
chr10	89478803	89479120	EM10E0484240-enhD	0	-2.99649	0.000757078	-0.11484	4.56472e-07	5.532	7.287	6.06	5.808	4.737	9.979	1.384	0.085	0.842	0.502	0	0	0	2.371	2.985	2.415	2.38	1.941	3.936	0.577	0.037	0.375	0.244	0	0	0
chr10	128588135	128588456	EM10E0492391-enhP	0	-0.763365	0.000757078	4.05914	4.59552e-07	55.08	50.263	51.234	55.046	55.6	53.894	24.001	27.707	35.051	28.219	28.931	32.646	24.561	23.606	20.589	20.416	22.555	22.78	21.257	10.012	11.994	15.63	13.73	13.149	14.522	12.036
chr6	30173580	30173834	EM10E0815795-enhP	0	1.32646	0.000757078	3.54674	4.59185e-07	17.838	15.631	14.973	14.744	19.864	18.595	50.857	37.758	42.734	33.448	44.63	39.126	29.639	7.645	6.403	5.967	6.041	8.138	7.334	21.215	16.345	19.055	16.274	20.284	17.405	14.524
chr6	29935761	29936104	EM10E0815721-enhD	0	1.92491	0.0007738	-1.24565	4.72747e-07	0	0	0	0	0	0	1.522	1.536	0.419	1.184	2.156	1.995	0.625	0	0	0	0	0	0	0.635	0.665	0.187	0.576	0.98	0.887	0.306
chr13	109243214	109243541	EM10E0571795-enhD	0	2.22998	0.00078719	-1.08007	4.83218e-07	0	0	0	0	0	0	1.535	1.002	2.25	1.303	2.214	0.569	4.303	0	0	0	0	0	0	0.64	0.434	1.003	0.634	1.006	0.253	2.109
chr11	100145134	100145472	EM10E0519583-enhP	0	2.34331	0.000788846	2.26472	4.8974e-07	4.362	4.943	3.23	6.987	2.121	6.321	21.958	24.595	15.915	22.774	20.73	20.234	31.878	1.869	2.025	1.287	2.863	0.869	2.493	9.16	10.647	7.097	11.081	9.422	9.001	15.622
chr12	79141391	79141644	EM10E0540909-enhD	0	2.08044	0.000788846	-1.1619	4.89999e-07	0	0	0	0	0	0	1.381	0.435	3.138	1.931	0.999	2.258	1.071	0	0	0	0	0	0	0.576	0.188	1.399	0.94	0.454	1.004	0.525
chr19	44400173	44400379	EM10E0679713-enhD	0	-2.28415	0.000788846	3.06148	4.9112e-07	63.165	58.729	56.736	38.232	39.325	35.112	10.474	7.545	7.259	10.135	11.787	6.433	6.732	27.071	24.057	22.608	15.666	16.112	13.849	4.369	3.266	3.237	4.931	5.357	2.862	3.299
chr10	12894049	12894363	EM10E0467580-enhD	0	3.35685	0.000789554	0.291803	4.96154e-07	0.806	0.741	1.279	0	0	0	5.882	11.038	7.182	3.772	10.284	7.066	10.352	0.345	0.304	0.51	0	0	0	2.454	4.778	3.203	1.835	4.674	3.143	5.073
chr3	81037262	81037562	EM10E0732983-enhP	0	1.96353	0.000789554	3.05266	4.95435e-07	7.607	6.484	10.226	17.304	5.7	11.771	37.784	35.144	40.778	33.697	39.122	26.96	28.005	3.26	2.656	4.075	7.09	2.335	4.643	15.762	15.213	18.183	16.395	17.781	11.993	13.724
chr11	73176323	73176600	EM10E0509182-enhP	0	-1.17104	0.000794474	3.33847	5.01557e-07	42.956	40.578	41.083	33.531	31.197	38.048	14.604	17.328	17.097	10.664	17.342	14.941	13.852	18.41	16.622	16.371	13.739	12.782	15.007	6.092	7.501	7.624	5.189	7.882	6.646	6.788
chr1	21244332	21244637	EM10E0432863-enhD	0	-2.31164	0.000797447	3.34538	5.19757e-07	60.533	64.618	40.126	62.722	58.412	66.77	4.31	14.116	14.731	19.073	5.718	11.043	10.79	25.943	26.47	15.99	25.7	23.932	26.336	1.798	6.111	6.569	9.28	2.599	4.912	5.288
chr1	120614349	120614583	EM10E0448552-enhD	0	2.67039	0.000797447	-0.683977	5.10399e-07	0	0	0	0.103	0	0.329	4.637	2.049	8.072	3.132	1.633	1.689	1.469	0	0	0	0.042	0	0.13	1.934	0.887	3.599	1.524	0.742	0.751	0.72
chr1	195241423	195241610	EM10E0465887-K4m3	0	-0.888968	0.000797447	4.92053	5.06782e-07	84.834	105.691	114.504	102.817	106.149	101.971	39.874	61.429	61.393	49.898	49.3	46.981	45.706	36.358	43.294	45.628	42.129	43.49	40.22	16.634	26.591	27.376	24.278	22.407	20.899	22.398
chr10	93429598	93429758	EM10E0485024-enhD	0	2.36959	0.000797447	-1.00601	5.21215e-07	0	0	0	0	0	0	1.346	1.824	0.941	0.834	5.662	1.64	3.285	0	0	0	0	0	0	0.561	0.79	0.42	0.406	2.573	0.73	1.61
chr14	25768324	25768656	EM10E0577363-enhP	0	-0.869874	0.000797447	4.76188	5.24034e-07	91.282	92.56	94.576	95.353	86.903	85.161	43.835	55.945	52.03	47.697	33.95	40.109	45.972	39.121	37.916	37.687	39.071	35.605	33.59	18.286	24.217	23.201	23.207	15.43	17.842	22.528
chr16	22372677	22373019	EM10E0618566-enhD	0	2.294	0.000797447	-1.04712	5.28823e-07	0	0	0	0	0	0	1.307	2.464	1.891	4.227	2.225	1.515	0.355	0	0	0	0	0	0	0.545	1.067	0.843	2.057	1.011	0.674	0.174
chr4	89688311	89688480	EM10E0760825-prom	0	-2.11865	0.000797447	2.66942	5.22497e-07	33.882	37.037	30.784	26.096	37.793	37.86	11.457	7.699	2.47	8.286	6.436	8.943	5.383	14.521	15.172	12.267	10.693	15.484	14.933	4.779	3.333	1.101	4.032	2.925	3.978	2.638
chr7	98354491	98354826	EM10E0857354-enhD	0	-1.8081	0.000797447	2.70099	5.26865e-07	34.563	28.109	37.151	21.294	36.052	29.575	7.09	7.662	8.591	6.257	6.227	6.564	12.129	14.813	11.514	14.804	8.725	14.771	11.665	2.958	3.317	3.831	3.044	2.83	2.92	5.944
chr9	41766536	41766876	EM10E0901792-enhD	0	2.58154	0.000797447	-0.820209	5.21218e-07	0	0	0	0	0.165	0	5.623	1.209	0.664	2.682	3.299	2.306	3.496	0	0	0	0	0.068	0	2.346	0.523	0.296	1.305	1.499	1.026	1.713
chrX	56212790	56213110	EM10E0926412-prom	0	1.76725	0.000797447	-1.33038	5.28954e-07	0	0	0	0	0	0	1.371	0.53	1.048	0.612	1.858	1.868	0.695	0	0	0	0	0	0	0.572	0.229	0.467	0.298	0.844	0.831	0.341
chrX	103481593	103481881	EM10E0928787-enhP	0	3.16864	0.000797447	1.59179	5.23257e-07	1.874	2.002	2.036	4.452	0	2.937	20.903	17.906	18.666	14.419	16.401	20.598	17.815	0.803	0.82	0.811	1.824	0	1.158	8.72	7.751	8.323	7.016	7.454	9.163	8.73
chr1	36457440	36457669	EM10E0434332-enhD	0	2.64459	0.000814707	-0.741609	5.45406e-07	0	0	0	0.316	0	0	1.987	0.598	4.064	2.382	2.651	4.177	4.661	0	0	0	0.129	0	0	0.829	0.259	1.812	1.159	1.205	1.858	2.284
chr11	96977696	96978046	EM10E0517852-prom	0	-0.979359	0.000814707	4.24527	5.49158e-07	59.122	71.633	55.532	72.258	65.627	73.516	26.146	29.299	25.283	39.961	28.4	30.074	35.856	25.338	29.343	22.129	29.608	26.888	28.997	10.907	12.683	11.274	19.443	12.908	13.378	17.571
chr19	16876906	16877127	EM10E0673364-K4m3	0	2.1688	0.000814707	-1.11509	5.49883e-07	0	0	0	0	0	0	0.506	2.115	0.975	0.771	2.705	2.886	2.378	0	0	0	0	0	0	0.211	0.916	0.435	0.375	1.229	1.284	1.165
chrY	1245411	1245578	EM10E0932170-prom	0	-3.44735	0.000814707	-0.562184	5.49187e-07	3.054	16.556	10.843	1.645	2.374	10.096	0	0	0	0	0	0	0	1.309	6.782	4.321	0.674	0.973	3.982	0	0	0	0	0	0	0
chr14	33878872	33879171	EM10E0579448-enhD	0	-2.06757	0.0008309	-1.20014	5.6323e-07	1.32	2.138	0.867	3.45	0.884	3.49	0	0	0	0	0	0	0	0.566	0.876	0.345	1.414	0.362	1.377	0	0	0	0	0	0	0
chr6	50943947	50944186	EM10E0820044-enhD	0	1.76405	0.000836733	-1.3322	5.69619e-07	0	0	0	0	0	0	0.468	1.632	1.045	1.521	0.645	0.75	1.861	0	0	0	0	0	0	0.195	0.706	0.466	0.74	0.293	0.334	0.912
chr6	86059170	86059517	EM10E0825688-enhD	0	2.16821	0.000839313	-1.11475	5.73817e-07	0	0	0	0	0	0	2.81	0.506	3.146	0.941	1.483	2.489	0.99	0	0	0	0	0	0	1.172	0.219	1.403	0.458	0.674	1.107	0.485
chr12	107918921	107919125	EM10E0547744-enhD	0	2.51661	0.000844809	-0.852602	5.80032e-07	0	0	0	0	0	0.188	0.916	2.452	2.046	5.848	3.217	0.814	3.112	0	0	0	0	0	0.074	0.382	1.061	0.912	2.845	1.462	0.362	1.525
chr3	89629868	89630146	EM10E0735777-enhD	0	2.32193	0.000850201	-0.820404	5.86207e-07	0	0.225	0.315	0	0	0	3.135	1.746	3.607	1.338	1.452	1.505	3.345	0	0.092	0.126	0	0	0	1.308	0.756	1.608	0.651	0.66	0.669	1.639
chrY	1245594	1245943	EM10E0932171-prom	0	-2.25488	0.000851164	-1.10927	5.89348e-07	2.528	1.314	2.571	0.967	5.875	1.558	0	0	0	0	0	0	0	1.083	0.538	1.025	0.396	2.407	0.615	0	0	0	0	0	0	0
chr18	78121747	78121994	EM10E0667122-enhP	0	1.9875	0.000859462	-1.21139	5.97593e-07	0	0	0	0	0	0	1.168	0.47	0.942	2.656	0.998	1.452	2.504	0	0	0	0	0	0	0.487	0.203	0.42	1.292	0.454	0.646	1.227
chr5	134946275	134946543	EM10E0806426-enhP	0	2.42355	0.0008602	3.49446	6.04395e-07	8.516	7.867	19.533	7.751	8.143	16.702	70.133	54.895	52.261	36.555	71.674	44.543	56.603	3.65	3.223	7.784	3.176	3.336	6.588	29.256	23.763	23.304	17.786	32.576	19.814	27.738
chr7	70361608	70361955	EM10E0852052-enhP	0	-1.0269	0.0008602	4.47758	6.00646e-07	76.489	63.564	88.378	71.479	97.618	81.733	30.821	37.566	41.536	32.997	35.927	37.322	30.958	32.781	26.038	35.217	29.289	39.995	32.238	12.857	16.261	18.521	16.055	16.329	16.602	15.171
chr7	142462787	142463123	EM10E0868869-enhD	0	2.03083	0.0008602	1.7584	6.05614e-07	3.224	5.903	2.15	1.937	3.17	5.28	14.349	15.313	17.344	14.008	11.555	11.616	14.091	1.382	2.418	0.857	0.794	1.299	2.083	5.986	6.629	7.734	6.816	5.252	5.167	6.905
chr13	21779728	21780020	EM10E0553321-enhP	0	2.19356	0.000862966	3.22013	6.10072e-07	13.171	15.369	10.972	5.282	6.487	9.536	38.304	27.267	42.844	42.821	42.621	48.538	50.982	5.645	6.296	4.372	2.164	2.658	3.761	15.979	11.803	19.104	20.834	19.371	21.591	24.983
chrY	1286488	1286837	EM10E0932178-prom	0	-2.65236	0.000867228	-0.927295	6.15609e-07	6.849	1.264	2.079	7.831	1.48	2.534	0	0	0	0	0	0	0	2.935	0.518	0.828	3.209	0.606	0.999	0	0	0	0	0	0	0
chr13	52454840	52455110	EM10E0561128-enhD	0	1.78121	0.000874183	-1.3229	6.23089e-07	0	0	0	0	0	0	0.768	1.753	0.57	1.473	2.134	0.738	0.704	0	0	0	0	0	0	0.32	0.759	0.254	0.717	0.97	0.328	0.345
chr13	23554883	23555233	EM10E0553741-enhP	0	0.88486	0.000874824	5.26156	6.26091e-07	61.494	52.39	72.932	70.812	74.059	70.66	131.267	123.362	102.658	93.004	109.27	117.554	116.071	26.355	21.461	29.062	29.015	30.343	27.87	54.759	53.401	45.776	45.251	49.663	52.292	56.879
chr11	60209255	60209603	EM10E0504783-enhD	0	-1.42177	0.000895709	4.36629	6.51461e-07	71.786	99.893	74.347	84.169	89.973	91.756	22.962	36.415	38.162	37.277	16.531	25.599	30.985	30.766	40.919	29.626	34.488	36.863	36.191	9.579	15.763	17.017	18.137	7.513	11.387	15.184
chr7	125444556	125444767	EM10E0863617-prom	0	-1.36873	0.000895709	2.98372	6.50883e-07	34.019	28.611	35.065	32.437	28.543	31.417	14.781	10.019	9.228	7.404	16.487	9.54	10.98	14.58	11.72	13.973	13.291	11.694	12.392	6.166	4.337	4.115	3.602	7.493	4.244	5.381
chr8	115771013	115771354	EM10E0890476-enhD	0	2.76262	0.000895709	-0.560421	6.50114e-07	0	0.316	0	0	0.294	0	2.735	3.03	4.205	3.932	3.56	0.808	6.462	0	0.129	0	0	0.12	0	1.141	1.312	1.875	1.913	1.618	0.359	3.167
chr9	55046823	55047153	EM10E0905740-CTCF	0	1.91832	0.000895709	-1.2492	6.49448e-07	0	0	0	0	0	0	0.708	0.388	2.478	1.394	1.345	2.033	1.127	0	0	0	0	0	0	0.295	0.168	1.105	0.678	0.611	0.904	0.552
chr9	41586765	41587101	EM10E0901718-enhD	0	1.72774	0.000903957	-1.35167	6.6009e-07	0	0	0	0	0	0	0.502	0.966	2.006	1.133	1.715	0.623	0.722	0	0	0	0	0	0	0.209	0.418	0.894	0.551	0.779	0.277	0.354
chr15	56692724	56692926	EM10E0599382-enhP	0	3.46999	0.000909915	0.977346	6.67087e-07	1.327	1.152	1.475	0	0	2.936	12.11	14.416	10.689	8.62	12.478	15.999	17.153	0.569	0.472	0.588	0	0	1.158	5.052	6.24	4.766	4.194	5.671	7.117	8.406
chr11	6291748	6291979	EM10E0494122-prom	0	-0.987351	0.00091258	5.37996	6.71696e-07	144.216	145.015	143.92	135.313	131.175	179.813	88.763	71.795	71.949	59.182	78.432	55.23	51.807	61.807	59.403	57.35	55.445	53.744	70.923	37.028	31.078	32.083	28.795	35.647	24.568	25.388
chr6	49823060	49823266	EM10E0819703-enhP	0	1.96711	0.000914805	-1.2228	6.75995e-07	0	0	0	0	0	0	0.464	0.911	2.425	2.758	0.883	1.274	1.335	0	0	0	0	0	0	0.194	0.394	1.081	1.342	0.401	0.567	0.654
chr13	110395563	110395794	EM10E0572119-enhP	0	-0.820749	0.000914959	3.95864	6.78771e-07	49.689	47.215	53.723	48.012	53.167	54.208	23.712	33.603	26.101	28.085	22.823	28.399	21.546	21.295	19.341	21.408	19.673	21.783	21.381	9.892	14.546	11.639	13.665	10.373	12.633	10.558
chr11	105933878	105934055	EM10E0522349-enhD	0	2.73178	0.000921764	-0.696427	6.86501e-07	0	0	0	0	0	0.341	1.286	6.258	1.856	2.937	4.126	5.63	0.937	0	0	0	0	0	0.135	0.536	2.709	0.828	1.429	1.875	2.504	0.459
chr19	10183378	10183593	EM10E0672022-enhP	0	-1.04382	0.000926629	4.23408	7.029e-07	58.339	61.23	68.75	72.837	78.505	65.037	32.886	33.21	38.644	26.542	21.569	27.515	28.847	25.003	25.082	27.396	29.845	32.164	25.652	13.719	14.376	17.232	12.914	9.803	12.24	14.136
chr2	74695965	74696284	EM10E0699814-enhP	0	1.59439	0.000926629	-1.35072	6.99079e-07	0	0.174	0	0	0	0	0.675	1.288	1.255	0.659	1.034	0.781	1.128	0	0.071	0	0	0	0	0.282	0.558	0.56	0.321	0.47	0.347	0.553
chr3	152193214	152193373	EM10E0748220-enhP	0	-2.40717	0.000926629	-1.03663	6.97224e-07	3.653	2.884	6.01	0.788	2.317	1.382	0	0	0	0	0	0	0	1.566	1.181	2.395	0.323	0.949	0.545	0	0	0	0	0	0	0
chr7	12966243	12966462	EM10E0841634-enhP	0	-0.83001	0.000926629	3.50208	6.98109e-07	41.174	36.638	32.527	39.154	35.784	37.717	19.742	19.7	16.266	20.934	17.953	17.017	20.622	17.646	15.008	12.961	16.043	14.661	14.877	8.235	8.528	7.253	10.185	8.16	7.57	10.106
chrY	808990	809335	EM10E0932150-enhD	0	-2.52867	0.000926629	-0.980847	7.03603e-07	2.331	4.027	5.887	0.726	4.457	1.576	0	0	0	0	0	0	0	0.999	1.65	2.346	0.297	1.826	0.622	0	0	0	0	0	0	0
chr4	134069219	134069521	EM10E0771858-enhP	0	2.81998	0.000943252	-0.310227	7.1897e-07	0	0	0	0.878	0	0.764	4.79	3.086	1.994	5.06	3.877	5.686	3.882	0	0	0	0.36	0	0.301	1.998	1.336	0.889	2.462	1.762	2.529	1.902
chr11	75510207	75510551	EM10E0509860-enhP	0	-0.749366	0.000946865	5.0086	7.27233e-07	91.745	121.653	98.471	117.318	94.919	98.219	49.612	57.932	53.348	53.588	56.233	57.5	63.338	39.32	49.833	39.239	48.071	38.889	38.74	20.696	25.077	23.788	26.073	25.558	25.578	31.038
chr18	34457624	34457971	EM10E0656859-enhD	0	-2.35064	0.000946865	-0.97425	7.25268e-07	2.414	1.922	0.924	5.32	2.55	3.403	0.287	0	0	0	0	0	0	1.035	0.787	0.368	2.18	1.045	1.342	0.12	0	0	0	0	0	0
chr10	99084373	99084707	EM10E0486765-enhD	0	1.73355	0.000981306	-1.34871	7.58156e-07	0	0	0	0	0	0	1.545	1.186	0.543	0.884	2.15	0.537	0.872	0	0	0	0	0	0	0.645	0.513	0.242	0.43	0.977	0.239	0.427
chr8	83626037	83626385	EM10E0882733-enhD	0	2.59808	0.000981306	-0.525632	7.59394e-07	0.342	0.789	0	0	0	0	1.874	4.535	2.37	3.33	3.09	4.056	2.846	0.147	0.323	0	0	0	0	0.782	1.963	1.057	1.62	1.404	1.804	1.395
chr15	85578607	85578852	EM10E0607931-enhP	0	2.07827	0.000981407	1.79209	7.65183e-07	2.097	4.905	4.006	3.266	3.073	3.519	15.557	15.519	13.73	8.8	18.098	18.614	13.35	0.899	2.009	1.596	1.338	1.259	1.388	6.49	6.718	6.122	4.282	8.226	8.28	6.542
chr7	97417419	97417763	EM10E0857074-prom	0	-1.56365	0.000981407	3.33046	7.62363e-07	36.213	40.985	42.234	34.594	56.318	53.931	13.378	8.846	17.856	12.46	15.093	10.274	15.902	15.52	16.789	16.83	14.175	23.074	21.272	5.581	3.829	7.962	6.062	6.86	4.57	7.793
chr8	103494714	103495052	EM10E0886925-enhD	0	1.55303	0.000984497	-1.44603	7.70457e-07	0	0	0	0	0	0	0.337	0.731	0.769	1.261	0.975	0.688	1.435	0	0	0	0	0	0	0.141	0.316	0.343	0.614	0.443	0.306	0.703
chr7	39517624	39517812	EM10E0847257-prom	0	-1.01714	0.000989634	4.02592	7.77356e-07	61.311	62.652	47.35	63.762	51.589	60.092	27.256	31.897	29.851	26.138	22.536	25.548	18.645	26.276	25.664	18.868	26.126	21.137	23.702	11.37	13.808	13.311	12.717	10.243	11.365	9.137
chr11	69966549	69966891	EM10E0508032-enhP	0	1.45901	0.00100343	3.28977	7.9111e-07	11.3	13.549	13.763	10.204	15.14	16.958	39.506	41.755	30.187	23.039	35.056	37.673	35.844	4.843	5.55	5.484	4.181	6.203	6.689	16.48	18.075	13.461	11.21	15.933	16.758	17.565
chr10	27990999	27991320	EM10E0470885-enhD	0	2.50993	0.00100589	-0.822288	8.04133e-07	0.267	0	0	0	0	0	3.855	2.337	0.704	1.283	4.252	2.152	3.703	0.114	0	0	0	0	0	1.608	1.012	0.314	0.624	1.933	0.957	1.815
chr11	86582641	86582906	EM10E0514126-enhP	0	1.32073	0.00100589	3.41658	8.03325e-07	16.536	13.855	11.209	21.19	14.854	16.165	35.874	36.494	37.99	47.816	29.627	34.143	30.941	7.087	5.675	4.467	8.683	6.086	6.376	14.965	15.797	16.94	23.265	13.465	15.188	15.162
chr13	24965309	24965465	EM10E0554345-K4m3	0	-1.83156	0.00100589	2.27307	8.04757e-07	18.878	19.728	19.644	23.605	27.826	28.869	6.225	3.436	5.067	3.751	10.804	5.302	6.22	8.091	8.081	7.828	9.672	11.401	11.387	2.597	1.487	2.259	1.825	4.91	2.359	3.048
chr9	120519767	120520116	EM10E0922183-enhP	0	1.61975	0.00100589	-1.36411	8.02995e-07	0	0	0	0	0	0.11	0.611	1.075	1.588	0.789	0.671	1.799	0.556	0	0	0	0	0	0.043	0.255	0.465	0.708	0.384	0.305	0.8	0.272
chr13	30198346	30198513	EM10E0555090-enhD	0	2.70313	0.00100856	-0.822804	8.1276e-07	0	0	0	0	0	0	4.465	0.731	1.004	4.881	5.277	1.372	3.51	0	0	0	0	0	0	1.863	0.316	0.448	2.375	2.398	0.61	1.72
chr3	104984933	104985126	EM10E0740126-CTCF	0	1.95149	0.00100856	-1.23094	8.1156e-07	0	0	0	0	0	0	1.126	0.37	2.199	2.031	0.99	0.895	2.2	0	0	0	0	0	0	0.47	0.16	0.981	0.988	0.45	0.398	1.078
chr15	38299780	38300130	EM10E0597524-enhP	0	-0.505283	0.00106262	5.74699	8.59421e-07	146.997	144.527	149.64	153.315	161.115	191.518	109.853	102.486	101.876	97.768	98.645	102.712	95.37	62.999	59.203	59.629	62.821	66.011	75.54	45.826	44.364	45.427	47.569	44.834	45.69	46.735
chr5	34187728	34188077	EM10E0785476-prom	0	-0.796508	0.00106712	5.05144	8.66164e-07	89.417	111.639	124.126	113.841	99.147	114.012	68.206	53.51	62.624	51.356	58.862	56.257	48.111	38.322	45.731	49.462	46.646	40.622	44.97	28.453	23.163	27.925	24.987	26.753	25.025	23.576
chr11	77188441	77188696	EM10E0510726-enhP	0	2.04348	0.00106907	-1.1542	8.77073e-07	0.058	0	0	0	0	0	1.53	0.619	0.886	2.295	0.677	2.866	2.283	0.025	0	0	0	0	0	0.638	0.268	0.395	1.117	0.308	1.275	1.119
chr4	105157815	105158032	EM10E0763121-enhP	0	-1.14608	0.00106907	4.66684	8.7456e-07	87.449	104.157	101.51	86.737	98.118	89.721	50.494	31.422	43.271	29.975	55.534	35.588	31.357	37.478	42.666	40.45	35.54	40.2	35.389	21.064	13.602	19.295	14.584	25.24	15.831	15.366
chr8	105049213	105049424	EM10E0887240-enhP	0	-3.40181	0.00106907	0.721235	8.71001e-07	14.028	14.388	12.466	14.163	12.772	15.071	1.165	1.341	3.179	2.585	0	0	0	6.012	5.894	4.968	5.803	5.233	5.944	0.486	0.58	1.418	1.258	0	0	0
chr1	88278281	88278544	EM10E0444765-enhP	0	-1.30163	0.0010763	4.07664	8.86135e-07	60.22	59.049	80.356	51.315	75.475	76.493	26.104	25.733	26.712	18.695	32.5	23.276	19.216	25.809	24.188	32.021	21.026	30.923	30.171	10.889	11.139	11.911	9.096	14.771	10.354	9.417
chr1	43164618	43164941	EM10E0436312-enhP	0	3.50887	0.00107728	0.909779	8.92851e-07	0.738	0.85	0	2.716	2.12	0	13.983	12.933	10.954	8.24	19.642	11.754	11.441	0.316	0.348	0	1.113	0.869	0	5.833	5.598	4.884	4.009	8.927	5.229	5.607
chr16	30677118	30677373	EM10E0620508-enhD	0	2.66079	0.00107728	-0.822238	8.93215e-07	0	0	0.064	0	0	0	1.315	3.958	0.845	2.595	4.398	7.229	0.999	0	0	0.026	0	0	0	0.549	1.713	0.377	1.263	1.999	3.216	0.49
chr1	190125075	190125344	EM10E0464380-enhD	0	-1.59078	0.00108824	2.22291	9.24919e-07	19.432	21.564	18.979	16.95	26.289	18.518	8.044	5.579	9.006	4.224	5.189	5.31	4.238	8.328	8.833	7.563	6.945	10.771	7.304	3.356	2.415	4.016	2.055	2.358	2.362	2.077
chr11	8826093	8826404	EM10E0494738-enhD	0	2.58741	0.00108824	-0.768987	9.32497e-07	0.311	0	0	0	0	0	3.057	6.032	3.29	1.297	0.763	3.087	2.496	0.133	0	0	0	0	0	1.275	2.611	1.467	0.631	0.347	1.373	1.223
chr11	86586316	86586657	EM10E0514135-enhD	0	0.926558	0.00108824	5.13446	9.26975e-07	58.4	46.836	53.73	57.387	58.775	92.738	98.506	96.258	111.8	98.432	105.504	114.803	109.033	25.029	19.186	21.411	23.514	24.081	36.579	41.092	41.668	49.852	47.892	47.952	51.068	53.431
chr14	47346833	47347022	EM10E0580736-enhD	0	3.24657	0.00108824	0.183858	9.07963e-07	0.276	0	0.531	0	0	2.79	6.471	6.144	5.703	5.02	9.342	10.316	4.749	0.118	0	0.212	0	0	1.1	2.699	2.66	2.543	2.442	4.246	4.589	2.327
chr18	43433910	43434121	EM10E0659432-enhD	0	1.65284	0.00108824	-1.39183	9.40291e-07	0	0	0	0	0	0	0.52	0.508	2.157	0.7	1.212	1.055	0.958	0	0	0	0	0	0	0.217	0.22	0.962	0.341	0.551	0.469	0.469
chr3	105003866	105004130	EM10E0740136-enhD	0	1.95866	0.00108824	-1.22722	9.09812e-07	0	0	0	0	0	0	0.323	1.421	1.724	1.947	1.109	0.805	2.604	0	0	0	0	0	0	0.135	0.615	0.769	0.947	0.504	0.358	1.276
chr3	122409071	122409407	EM10E0743065-enhD	0	1.91164	0.00108824	2.05851	9.38791e-07	4.809	3.37	5.206	3.5	6.865	3.907	10.957	20.754	20.959	13.534	17.699	18.199	16.148	2.061	1.38	2.075	1.434	2.813	1.541	4.571	8.984	9.346	6.585	8.044	8.096	7.913
chr5	5663786	5664009	EM10E0781243-enhP	0	2.28064	0.00108824	1.97129	9.3589e-07	4.858	2.773	3.515	1.081	7.38	4.753	15.926	20.202	19.151	15.157	19.317	18.306	15.538	2.082	1.136	1.401	0.443	3.024	1.875	6.644	8.745	8.54	7.375	8.78	8.143	7.614
chr9	74864917	74865121	EM10E0912501-enhD	0	-1.54261	0.00108824	2.52553	9.28948e-07	22.32	26.29	26.582	22.847	28.62	20.811	7.32	10.465	9.746	8.34	5.271	4.575	7.293	9.566	10.769	10.593	9.362	11.726	8.208	3.054	4.53	4.346	4.058	2.396	2.035	3.574
chrX	6415975	6416290	EM10E0923603-enhD	0	1.58364	0.00108824	-1.42942	9.1887e-07	0	0	0	0	0	0	0.961	0.624	1.782	0.514	0.558	0.738	1.322	0	0	0	0	0	0	0.401	0.27	0.795	0.25	0.254	0.328	0.648
chrX	11752622	11752804	EM10E0924229-enhD	0	2.94542	0.00108824	-0.695054	9.37647e-07	0	0	0	0	0	0	4.086	0.834	5.697	1.217	1.591	4.435	9.597	0	0	0	0	0	0	1.704	0.361	2.54	0.592	0.723	1.973	4.703
chrY	1009738	1009939	EM10E0932159-enhP	0	-2.70623	0.00108824	-0.902192	9.22265e-07	1.037	11.406	4.754	2.758	2.072	2.104	0	0	0	0	0	0	0	0.444	4.672	1.894	1.13	0.849	0.83	0	0	0	0	0	0	0
chr12	21316571	21316868	EM10E0532443-enhP	0	-1.01235	0.00109428	3.19778	9.54183e-07	30.549	31.834	31.39	27.281	32.656	39.924	14.92	14.938	17.064	16.344	12.128	14.583	10.863	13.093	13.04	12.508	11.178	13.38	15.747	6.224	6.466	7.609	7.952	5.512	6.487	5.323
chr5	32191371	32191572	EM10E0784877-enhD	0	2.67366	0.00109428	-0.658279	9.55057e-07	0	0	0.548	0	0	0	3.993	3.422	0.783	3.985	3.771	2.528	2.937	0	0	0.218	0	0	0	1.666	1.481	0.349	1.939	1.714	1.125	1.439
chr6	125467329	125467677	EM10E0835285-enhD	0	1.95094	0.00109428	2.27157	9.50378e-07	4.418	4.621	4.496	5.803	6.191	5.776	24.679	23.469	25.743	13.761	14.264	22.793	16.172	1.893	1.893	1.792	2.378	2.537	2.278	10.295	10.159	11.479	6.695	6.483	10.139	7.925
chr5	32120927	32121125	EM10E0784831-enhD	0	2.64549	0.00110349	2.68941	9.66309e-07	2.557	6.982	6.659	4.163	9.849	4.521	52.774	24.798	29.501	33.913	32.571	26.17	37.735	1.096	2.86	2.654	1.706	4.035	1.783	22.015	10.735	13.155	16.5	14.803	11.641	18.492
chr4	139311432	139311646	EM10E0774729-enhP	0	-1.21108	0.00110704	3.48176	9.72637e-07	32.481	41.731	39.72	54.866	38.192	49.532	18.589	13.051	15.383	21.104	17.192	16.81	13.886	13.921	17.094	15.828	22.481	15.648	19.537	7.755	5.649	6.859	10.268	7.814	7.478	6.805
chr18	12699650	12699856	EM10E0654117-enhD	0	-3.47408	0.00111393	0.227455	9.8517e-07	6.651	13.574	10.677	12.635	5.948	12.877	0.473	0	0	2.703	0.045	1.096	0	2.85	5.56	4.255	5.177	2.437	5.079	0.197	0	0	1.315	0.02	0.488	0
chr7	110614751	110615065	EM10E0860279-prom	0	-0.71093	0.00111393	5.20852	9.8447e-07	114.952	123.796	96.975	115.248	131.202	121.683	78.513	68.056	66.324	59.803	60.83	67.563	56.088	49.266	50.711	38.643	47.223	53.755	47.995	32.752	29.46	29.574	29.097	27.647	30.054	27.485
chr6	108702686	108702972	EM10E0830790-enhD	0	2.00546	0.00111655	1.70146	9.90736e-07	2.2	5.32	3.081	2.292	4.256	3.188	9.193	10.682	12.802	14.48	15.923	14.773	16.469	0.943	2.179	1.228	0.939	1.744	1.257	3.835	4.624	5.709	7.045	7.237	6.572	8.07
chr6	23132727	23132887	EM10E0814770-prom	0	-1.1954	0.00112825	3.26653	1.0044e-06	39.837	30.958	31.3	37.415	45.2	33.914	10.87	14.85	12.896	18.907	15.984	14.034	12.407	17.073	12.681	12.473	15.331	18.519	13.377	4.534	6.428	5.75	9.199	7.265	6.243	6.08
chr11	87749485	87749812	EM10E0514689-enhD	0	1.16104	0.00112893	3.77442	1.00829e-06	25.207	20.586	21.843	19.088	21.345	19.281	38.118	43.752	49.257	47.019	43.665	55.237	31.677	10.803	8.433	8.704	7.821	8.745	7.605	15.901	18.939	21.964	22.877	19.846	24.571	15.523
chr2	160854715	160855059	EM10E0717009-enhD	0	-2.46534	0.00115129	-0.679502	1.03161e-06	3.756	7.22	2.552	3.265	1.967	2.81	0	0.441	0	0.223	0.43	0	0	1.61	2.958	1.017	1.338	0.806	1.108	0	0.191	0	0.109	0.195	0	0
chr11	78550340	78550568	EM10E0511433-enhP	0	-1.11935	0.00115624	4.23061	1.04772e-06	61.773	67.764	70.57	52.047	73.116	94.498	25.735	31.342	32.703	28.242	28.204	30.622	24.808	26.474	27.758	28.121	21.326	29.956	37.273	10.736	13.567	14.583	13.741	12.819	13.622	12.157
chr15	85579672	85579999	EM10E0607932-enhP	0	3.32545	0.00115624	0.726516	1.04543e-06	0	0.319	1.803	2.579	1.2	0	10.811	8.75	7.388	9.668	9.074	12.971	14.009	0	0.131	0.718	1.057	0.492	0	4.51	3.788	3.294	4.704	4.124	5.77	6.865
chr4	40722873	40723095	EM10E0752939-prom	0	-0.511666	0.00115624	6.21574	1.05231e-06	196.483	209.348	220.029	224.822	228.306	233.266	139.183	167.518	136.785	151.516	123.639	140.313	124.352	84.208	85.756	87.678	92.121	93.539	92.007	58.061	72.515	60.993	73.72	56.194	62.416	60.938
chr4	107732610	107732927	EM10E0764065-enhD	0	1.97889	0.00115624	-1.09375	1.05597e-06	0.317	0	0	0	0	0	1.41	2.79	1.371	1.487	1.361	1.289	0.969	0.136	0	0	0	0	0	0.588	1.208	0.611	0.723	0.619	0.573	0.475
chr4	127359648	127359885	EM10E0768912-enhP	0	3.05571	0.00115624	-0.185236	1.05624e-06	0.723	0	0.779	0	0	0	2.495	3.656	4.822	2.84	8.763	5.83	7.762	0.31	0	0.31	0	0	0	1.041	1.583	2.15	1.382	3.983	2.593	3.804
chr4	128904538	128904769	EM10E0769248-enhD	0	2.76707	0.00115624	-0.0287214	1.05223e-06	0.193	0.947	0.154	0	1.075	0.214	4.363	3.635	5.6	3.246	8.604	3.336	6.756	0.083	0.388	0.061	0	0.44	0.084	1.82	1.574	2.497	1.579	3.911	1.484	3.311
chr13	113794314	113794664	EM10E0573184-prom	0	-0.877379	0.00116008	4.21883	1.06649e-06	61.632	48.649	70.6	66.336	57.893	72.119	29.774	34.777	28.51	34.207	27.846	30.909	30.046	26.414	19.928	28.133	27.181	23.719	28.446	12.42	15.054	12.713	16.643	12.656	13.749	14.724
chr14	66868596	66868946	EM10E0585778-prom	0	-1.02205	0.00116008	3.92685	1.06612e-06	50.697	52.738	55.782	57.867	46.142	59.927	35.869	26.321	22.409	22.788	21.657	23.393	18.136	21.727	21.603	22.228	23.711	18.905	23.637	14.963	11.394	9.992	11.087	9.843	10.406	8.887
chr1	183793937	183794229	EM10E0463085-enhD	0	1.87984	0.00117822	-1.26967	1.08659e-06	0	0	0	0	0	0	1.009	2.784	0.867	1.352	1.604	0.33	1.246	0	0	0	0	0	0	0.421	1.205	0.387	0.658	0.729	0.147	0.611
chr11	6899650	6899814	EM10E0494367-enhD	0	2.437	0.00118407	-0.968977	1.09543e-06	0	0	0	0	0	0	0.88	2.179	0.939	7.396	1.109	2.147	2.712	0	0	0	0	0	0	0.367	0.943	0.419	3.599	0.504	0.955	1.329
chr7	31114583	31114909	EM10E0846044-enhP	0	-0.727646	0.00118664	3.89151	1.10126e-06	44.391	51.687	38.843	51.482	49.06	47.037	25.951	26.405	23.765	28.744	25.425	25.503	24.023	19.025	21.173	15.478	21.095	20.1	18.553	10.826	11.43	10.597	13.985	11.556	11.345	11.772
chr2	162931309	162931608	EM10E0717212-prom	0	-0.806106	0.00119439	4.91356	1.1141e-06	93.263	91.124	105.87	92.836	95.932	114.287	64.92	54.282	43.329	42.92	58.493	54.456	44.609	39.97	37.327	42.187	38.04	39.304	45.078	27.082	23.497	19.321	20.883	26.585	24.224	21.86
chr5	136051548	136051895	EM10E0806959-enhD	0	2.45248	0.00119439	1.52444	1.11541e-06	4.023	1.461	0.99	3.75	2.423	2.437	18.022	10.357	17.504	10.199	12.822	12.329	15.601	1.724	0.598	0.394	1.537	0.993	0.961	7.518	4.483	7.805	4.962	5.828	5.484	7.645
chr4	89057616	89057953	EM10E0760635-enhD	0	1.96323	0.00119998	-1.22478	1.12411e-06	0	0	0	0	0	0	0.338	1.219	0.863	1.745	1.893	1.064	2.975	0	0	0	0	0	0	0.141	0.528	0.385	0.849	0.86	0.473	1.458
chr10	120476229	120476570	EM10E0490086-prom	0	2.4548	0.00120763	2.18287	1.1348e-06	2.074	6.764	2.527	3.802	4.333	5.734	24.941	15.909	18.113	18.5	18.65	31.092	29.096	0.889	2.771	1.007	1.558	1.775	2.262	10.404	6.887	8.077	9.001	8.476	13.831	14.258
chr11	86587883	86588206	EM10E0514138-enhD	0	1.20486	0.00121044	3.73257	1.1474e-06	16.552	20.454	21.913	19.101	16.216	28.702	45.44	43.575	55.185	33.171	37.967	46.378	42.396	7.094	8.379	8.732	7.827	6.644	11.321	18.956	18.863	24.607	16.139	17.256	20.63	20.776
chr17	35796588	35796801	EM10E0640888-enhD	0	2.94449	0.00121044	-0.698595	1.15152e-06	0	0	0	0	0	0	1.288	7.786	2.619	8.748	0.882	5.115	1.481	0	0	0	0	0	0	0.537	3.37	1.168	4.256	0.401	2.275	0.726
chr19	53529926	53530260	EM10E0682084-enhP	0	1.04188	0.00121044	3.80507	1.14685e-06	28.001	20.456	22.404	26.481	16.725	23.202	35.531	45.599	39.117	46.969	49.023	46.064	39.341	12.001	8.379	8.928	10.851	6.852	9.152	14.822	19.739	17.443	22.853	22.281	20.491	19.279
chr6	135368218	135368522	EM10E0837334-enhP	0	2.86906	0.00121044	2.10695	1.15117e-06	6.295	3.919	4.667	0.92	3.346	2.114	17.965	28.884	31.54	15.893	21.011	25.873	26.825	2.698	1.605	1.86	0.377	1.371	0.834	7.494	12.503	14.064	7.733	9.549	11.509	13.145
chr8	79211741	79212008	EM10E0881958-enhD	0	2.56003	0.00121709	-0.663334	1.16139e-06	0	0	0.825	0	0	0	2.724	2.911	2.384	1.745	3.058	2.637	3.786	0	0	0.329	0	0	0	1.136	1.26	1.063	0.849	1.39	1.173	1.855
chr11	120821153	120821492	EM10E0529262-enhD	0	-1.87555	0.0012318	3.90198	1.17901e-06	85.268	66.212	86.976	66.782	91.44	50.644	11.351	23.126	14.394	14.965	19.278	22.526	21.766	36.544	27.123	34.659	27.364	37.464	19.975	4.735	10.011	6.418	7.281	8.762	10.02	10.666
chr2	155381996	155382346	EM10E0715164-enhP	0	-0.774621	0.00123636	5.08058	1.19057e-06	94.65	113.484	116.469	104.413	117.192	112.4	48.733	70.49	67.989	63.537	47.319	55.441	57.989	40.565	46.487	46.411	42.783	48.015	44.334	20.329	30.514	30.317	30.914	21.506	24.662	28.417
chr9	96650857	96651207	EM10E0915718-enhD	0	2.83412	0.00123636	-0.235881	1.18778e-06	0	0	1.249	0	0.709	0	3.466	4.288	4.947	4.504	3.002	5.362	4.228	0	0	0.498	0	0.29	0	1.446	1.856	2.206	2.191	1.364	2.385	2.072
chr13	33028746	33029050	EM10E0555751-enhP	0	2.72726	0.00124686	-0.70581	1.20431e-06	0	0	0	0	0.277	0	3.368	2.027	1.643	5.625	0.618	5.998	3.75	0	0	0	0	0.113	0	1.405	0.877	0.733	2.737	0.281	2.668	1.838
chr1	34642495	34642805	EM10E0433885-CTCF	0	1.75412	0.00125109	-1.33738	1.21988e-06	0	0	0	0	0	0	0.505	1.979	1.06	1.539	0.447	1.8	0.704	0	0	0	0	0	0	0.211	0.857	0.473	0.749	0.203	0.801	0.345
chr1	86303110	86303424	EM10E0444028-prom	0	1.9293	0.00125109	2.65738	1.22295e-06	5.288	8.042	8.852	3.546	9.424	8.903	27.26	31.71	20.924	22.163	32.412	28.286	18.928	2.266	3.294	3.527	1.453	3.861	3.512	11.372	13.727	9.33	10.783	14.731	12.583	9.275
chr17	35425100	35425409	EM10E0640681-enhP	0	-1.03402	0.00125109	5.29405	1.21347e-06	145.837	142.818	160.983	132.727	132.781	129.198	53.996	77.136	82.093	55.191	65.484	68.129	41.739	62.502	58.503	64.149	54.385	54.402	50.959	22.525	33.39	36.606	26.853	29.762	30.306	20.454
chrX	158042704	158042925	EM10E0930992-enhP	0	3.41512	0.00125109	0.738643	1.22111e-06	1.365	0.204	0	1.897	2.211	0	10.765	11.748	13.037	7.39	11.419	14.985	6.952	0.585	0.084	0	0.777	0.906	0	4.491	5.085	5.813	3.596	5.19	6.666	3.407
chr3	14862698	14862921	EM10E0724598-enhP	0	-1.58655	0.00125689	3.18568	1.23594e-06	40.57	47.071	34.558	36.463	39.398	40.218	7.835	12.818	18.03	20.609	10.349	8.445	8.902	17.387	19.282	13.771	14.941	16.142	15.863	3.268	5.549	8.04	10.027	4.704	3.757	4.362
chr6	82824751	82825064	EM10E0824578-enhP	0	1.97481	0.00125689	-1.21812	1.23396e-06	0	0	0	0	0	0	1.675	0.561	0.59	3.013	1.063	1.082	2.286	0	0	0	0	0	0	0.699	0.243	0.263	1.466	0.483	0.481	1.12
chr13	119690041	119690391	EM10E0573856-enhP	0	-0.947101	0.00127368	5.3988	1.26031e-06	114.393	141.838	158.942	138.91	155.864	170.412	84.787	65.692	79.956	61.857	75.465	69.762	50.307	49.026	58.101	63.336	56.918	63.859	67.215	35.369	28.437	35.653	30.096	34.299	31.032	24.652
chr17	49428621	49428806	EM10E0643969-enhP	0	-0.873276	0.00127368	4.40485	1.26224e-06	67.739	64.588	70.583	71.674	81.755	70.685	30.3	34.684	44.078	26.286	42.338	38.835	32.563	29.031	26.457	28.126	29.368	33.496	27.88	12.64	15.014	19.655	12.789	19.243	17.275	15.957
chr6	135369670	135370010	EM10E0837335-enhD	0	2.90875	0.00127368	1.64289	1.26356e-06	0.624	1.062	1.705	1.715	4.181	6.461	13.846	16.464	16.486	26.876	16.258	17.213	15.423	0.267	0.435	0.679	0.703	1.713	2.548	5.776	7.127	7.351	13.076	7.389	7.657	7.558
chr14	54228461	54228632	EM10E0581959-enhD	0	3.0503	0.00127788	0.10412	1.27227e-06	0	0	0.606	0.648	0	1.799	4.919	3.691	3.722	8.239	5.586	9.11	7.448	0	0	0.241	0.266	0	0.71	2.052	1.598	1.66	4.009	2.539	4.052	3.65
chr7	127345531	127345852	EM10E0864592-prom	0	-0.676827	0.00127788	4.65207	1.27516e-06	74.658	79.869	67.986	84.116	84.916	79.593	42.799	49.365	40.232	40.138	43.061	56.632	41.401	31.997	32.717	27.091	34.467	34.791	31.394	17.854	21.369	17.94	19.529	19.571	25.192	20.288
chr17	27158522	27158793	EM10E0636503-enhD	0	3.73696	0.00128855	-0.0321578	1.28956e-06	0	0	0	0	0.842	0	11.313	7.317	4.609	1.048	8.05	11.215	13.069	0	0	0	0	0.345	0	4.719	3.167	2.055	0.51	3.659	4.989	6.404
chr11	120951978	120952296	EM10E0529338-enhD	0	1.21037	0.0012967	2.43759	1.30526e-06	5.514	7.504	9.351	6.442	9.419	10.103	17.053	16.404	17.852	16.176	16.802	16.106	20.813	2.363	3.074	3.726	2.64	3.859	3.985	7.114	7.101	7.96	7.87	7.636	7.164	10.199
chr7	82204451	82204798	EM10E0855020-enhD	0	1.91704	0.0012967	-1.15648	1.30301e-06	0.225	0	0	0	0	0	1.007	1.253	2.712	1.211	1.856	0.67	1.328	0.096	0	0	0	0	0	0.42	0.542	1.209	0.589	0.844	0.298	0.651
chr12	85474514	85474754	EM10E0543524-enhP	0	1.05365	0.00130363	4.17856	1.31603e-06	29.986	25.501	26.603	23.517	32.019	40.504	49.007	47.33	57.702	65.957	55.27	66.21	52.897	12.851	10.446	10.601	9.636	13.119	15.976	20.444	20.488	25.73	32.091	25.12	29.452	25.922
chr9	41834762	41835109	EM10E0901817-enhD	0	2.00407	0.00130522	-1.20277	1.32143e-06	0	0	0	0	0	0	0.691	0.378	1.095	2.636	1.234	2.316	2.237	0	0	0	0	0	0	0.288	0.164	0.488	1.283	0.561	1.03	1.096
chr14	24486876	24487224	EM10E0576705-prom	0	-0.988087	0.00130886	3.20215	1.32893e-06	30.533	31.351	30.048	33.158	34.406	32.1	15.979	18.053	17.326	14.602	12.059	14.756	9.864	13.086	12.842	11.974	13.586	14.096	12.661	6.666	7.815	7.726	7.105	5.481	6.564	4.834
chr10	76645122	76645452	EM10E0479687-enhD	0	2.54812	0.0013092	-0.912154	1.33308e-06	0	0	0	0	0	0	0.702	2.328	5.123	0.559	1.671	4.046	4.3	0	0	0	0	0	0	0.293	1.008	2.284	0.272	0.759	1.8	2.107
chr15	58538060	58538403	EM10E0599787-enhD	0	1.83307	0.00131217	-1.29499	1.34374e-06	0	0	0	0	0	0	0.385	1.016	0.579	2.584	1.554	1.143	1.521	0	0	0	0	0	0	0.161	0.44	0.258	1.257	0.706	0.508	0.745
chr15	78709829	78710124	EM10E0604604-enhD	0	3.31237	0.00131217	0.34854	1.34143e-06	0	0	2.427	0.588	0	0.856	7.135	13.989	6.809	5.845	10.079	5.382	6.962	0	0	0.967	0.241	0	0.338	2.976	6.056	3.036	2.844	4.581	2.394	3.412
chr14	76725329	76725534	EM10E0588242-enhD	0	2.50737	0.00132331	-0.909471	1.36986e-06	0	0	0.047	0	0	0	0.426	1.598	4.123	6.124	2.976	1.442	1.736	0	0	0.019	0	0	0	0.178	0.692	1.838	2.98	1.353	0.641	0.851
chr17	12783307	12783647	EM10E0633564-enhD	0	2.22428	0.00132331	-1.07388	1.37169e-06	0	0	0	0	0.024	0	0.173	3.722	2.184	2.206	1.722	1.973	1.379	0	0	0	0	0.01	0	0.072	1.611	0.974	1.073	0.783	0.878	0.676
chr17	56876530	56876812	EM10E0645377-enhP	0	3.19584	0.00132331	-0.279971	1.36288e-06	1.043	0	0	0	0	0	6.29	6.916	1.274	3.666	4.72	5.771	7.097	0.447	0	0	0	0	0	2.624	2.994	0.568	1.784	2.145	2.567	3.478
chr5	13992954	13993260	EM10E0781663-enhD	0	2.37711	0.00132331	-1.00408	1.36589e-06	0	0	0	0	0	0	1.135	1.012	2.08	0.724	1.984	7.598	2.167	0	0	0	0	0	0	0.473	0.438	0.927	0.352	0.902	3.38	1.062
chr6	125494608	125494949	EM10E0835321-prom	0	1.06062	0.00132331	3.10896	1.37439e-06	11.617	16.654	13.128	15.28	11.062	14.85	32.734	26.012	27.315	23.098	22.174	29.173	25.942	4.979	6.822	5.231	6.261	4.532	5.857	13.655	11.26	12.18	11.238	10.078	12.977	12.713
chr19	61227876	61228185	EM10E0684420-enhP	0	0.769587	0.00133848	3.91367	1.39404e-06	26.447	31.823	26.481	27.219	25.621	25.15	37.913	47.871	38.272	40.364	48.582	45.319	39.319	11.335	13.036	10.552	11.153	10.497	9.92	15.816	20.722	17.066	19.639	22.08	20.159	19.268
chr7	70358030	70358244	EM10E0852042-enhD	0	-1.02343	0.0013515	4.66817	1.41153e-06	88.709	92.177	90.702	97.367	78.704	94.7	53.632	45.052	52.208	31.125	36.097	42.668	28.056	38.018	37.759	36.143	39.896	32.246	37.352	22.373	19.502	23.28	15.144	16.406	18.98	13.749
chr17	7533630	7533951	EM10E0632448-enhD	0	2.87545	0.00135215	-0.734438	1.41615e-06	0	0	0	0	0	0	7.652	2.56	3.209	0.177	3.916	3.591	3.703	0	0	0	0	0	0	3.192	1.108	1.431	0.086	1.78	1.597	1.815
chr14	59201684	59201905	EM10E0583381-enhP	0	-1.98988	0.00135447	1.83387	1.42252e-06	20.451	12.464	16.651	20.763	14.586	23.658	5.047	3.099	4.645	5.681	2.886	1.969	3.86	8.765	5.106	6.635	8.508	5.976	9.331	2.105	1.341	2.071	2.764	1.312	0.876	1.892
chr11	69758112	69758441	EM10E0507862-prom	0	-0.652643	0.00136437	4.95343	1.43688e-06	87.226	95.959	95.793	90.919	101.084	104.383	43.969	50.491	63.186	58.656	56.905	66.36	51.331	37.383	39.308	38.172	37.254	41.415	41.172	18.342	21.856	28.175	28.539	25.863	29.519	25.154
chr19	29242226	29242496	EM10E0675756-enhD	0	1.7052	0.00136506	1.96957	1.44159e-06	3.764	4.181	3.227	6.552	3.975	6.448	11.062	15.913	12.902	11.404	17.118	19.696	15.648	1.613	1.713	1.286	2.685	1.629	2.543	4.615	6.888	5.753	5.549	7.78	8.761	7.668
chr11	55154545	55154711	EM10E0503370-enhD	0	1.75827	0.00136845	-1.33543	1.44914e-06	0	0	0	0	0	0	1.114	0.502	1.69	1.146	0.965	0.42	2.192	0	0	0	0	0	0	0.465	0.217	0.754	0.558	0.439	0.187	1.074
chr15	88862338	88862503	EM10E0608740-enhP	0	-0.861648	0.00137397	4.69231	1.45899e-06	81.275	81.532	101.245	73.584	96.3	87.108	39.736	54.75	42.1	39.973	46.406	37.483	43.298	34.832	33.398	40.345	30.151	39.455	34.358	16.576	23.7	18.773	19.449	21.091	16.674	21.218
chr11	86579343	86579552	EM10E0514118-enhD	0	0.982792	0.00137455	5.82557	1.4636e-06	78.95	117.567	91.183	86.92	98.31	102.694	185.821	166.612	216.433	148.64	163.307	199.356	137.581	33.836	48.159	36.335	35.615	40.279	40.505	77.516	72.123	96.509	72.32	74.223	88.68	67.42
chr1	74025319	74025577	EM10E0441389-enhD	0	-1.30293	0.00137756	2.37868	1.47457e-06	23.666	23.184	16.938	15.711	22.242	20.244	8.828	6.094	7.547	6.595	8.121	7.686	5.485	10.143	9.497	6.75	6.438	9.113	7.985	3.683	2.638	3.365	3.209	3.691	3.419	2.688
chr11	113209856	113210190	EM10E0524601-enhP	0	2.49731	0.00137756	-0.752023	1.47883e-06	0	0	0	0.592	0	0	2.305	3.2	0.943	2.815	1.458	3.61	4.152	0	0	0	0.243	0	0	0.962	1.385	0.42	1.37	0.663	1.606	2.035
chr5	36382736	36382989	EM10E0786293-enhD	0	2.98727	0.00137756	-0.161806	1.47614e-06	1.074	0.769	0	0	0	0	4.939	5.367	2.34	6.164	5.213	3.335	7.335	0.46	0.315	0	0	0	0	2.06	2.323	1.043	2.999	2.369	1.484	3.594
chr13	30138016	30138222	EM10E0555070-enhP	0	1.63066	0.00137806	-1.40385	1.48338e-06	0	0	0	0	0	0	1.667	0.882	0.914	0.234	1.466	1.048	0.707	0	0	0	0	0	0	0.695	0.382	0.408	0.114	0.666	0.466	0.346
chr10	7211920	7212090	EM10E0466651-enhP	0	-0.820843	0.00138362	5.11788	1.49684e-06	104.004	103.694	113.988	137.708	107.248	122.312	65.697	59.848	50.161	52.581	48.358	74.305	65.807	44.573	42.476	45.422	56.426	43.941	48.243	27.406	25.907	22.367	25.583	21.979	33.053	32.248
chr13	23574140	23574490	EM10E0553760-prom	0	0.901763	0.00138362	4.78615	1.49741e-06	42.57	45.89	41.991	44.371	51.852	60.052	72.109	84.527	71.235	93.491	68.739	95.67	88.751	18.244	18.798	16.733	18.181	21.244	23.686	30.081	36.59	31.764	45.488	31.242	42.557	43.492
chr1	86308316	86308658	EM10E0444036-enhD	0	3.02738	0.00138974	-0.154548	1.5085e-06	0	0.264	0	0	2.049	0	4.848	4.205	6.224	5.05	3.829	4.04	5.651	0	0.108	0	0	0.839	0	2.022	1.82	2.775	2.457	1.74	1.797	2.769
chr10	67377831	67378009	EM10E0477458-enhD	0	2.50257	0.00138974	-0.813309	1.51617e-06	0.314	0	0	0	0	0	0.89	3.429	0.75	4.085	2.804	3.993	2.589	0.135	0	0	0	0	0	0.371	1.484	0.334	1.988	1.274	1.776	1.269
chr5	21497015	21497206	EM10E0782359-enhD	0	2.40281	0.00138974	-0.888772	1.5142e-06	0	0.255	0	0	0	0	3.425	1.06	1.003	1.279	2.049	6.243	2.286	0	0.104	0	0	0	0	1.429	0.459	0.447	0.622	0.931	2.777	1.12
chr7	126089843	126090091	EM10E0863880-CTCF	0	2.24402	0.00139363	-0.753132	1.52446e-06	0.24	0.028	0	0	0	0.753	1.72	1.465	3.339	2.863	2.224	2.022	2.152	0.103	0.011	0	0	0	0.297	0.718	0.634	1.489	1.393	1.011	0.899	1.055
chr11	80312070	80312336	EM10E0512248-enhD	0	1.85204	0.00139494	-1.18163	1.52995e-06	0	0	0	0.272	0	0	1.245	2.373	1.827	0.993	1.124	0.599	1.262	0	0	0	0.111	0	0	0.519	1.027	0.815	0.483	0.511	0.266	0.618
chr4	63232685	63233031	EM10E0758067-enhD	0	-1.66671	0.00141502	1.40476	1.5561e-06	10.749	12.639	13.266	9.152	12.476	11.302	4.704	3.107	3.541	1.478	3.518	3.014	2.244	4.607	5.177	5.286	3.75	5.112	4.458	1.962	1.345	1.579	0.719	1.599	1.341	1.1
chr5	125489378	125489617	EM10E0804459-enhD	0	-1.84552	0.00141927	2.32814	1.5649e-06	24.753	20.158	27.555	33.034	18.313	21.899	4.531	4.423	4.811	11.041	7.413	4.684	5.075	10.609	8.257	10.98	13.536	7.503	8.638	1.89	1.915	2.145	5.372	3.369	2.084	2.487
chr7	118533227	118533537	EM10E0862328-prom	0	-1.14285	0.00142077	3.8496	1.57068e-06	47.691	55.766	57.953	57.948	49.099	51.962	27.691	26.164	24.726	20.973	25.932	17.026	13.707	20.439	22.844	23.093	23.744	20.116	20.495	11.551	11.326	11.026	10.204	11.786	7.574	6.717
chr3	127482711	127482995	EM10E0743879-K4m3	0	1.97063	0.00142097	-1.13955	1.57504e-06	0	0	0	0	0	0.213	1.073	1.048	1.301	3.621	1.161	0.632	2.05	0	0	0	0	0	0.084	0.448	0.454	0.58	1.762	0.528	0.281	1.005
chr12	116147003	116147353	EM10E0550337-enhD	0	2.13273	0.00143726	-0.982351	1.59728e-06	0.415	0	0	0	0	0	1.637	1.693	1.281	1.234	3.301	1.386	2.183	0.178	0	0	0	0	0	0.683	0.733	0.571	0.6	1.5	0.617	1.07
chr17	5958749	5958958	EM10E0632092-enhD	0	2.06533	0.00144201	2.59885	1.61514e-06	8.123	7.878	5.378	10.678	7.377	2.26	24.76	23.036	24.379	28.676	28.645	29.751	20.467	3.481	3.227	2.143	4.375	3.022	0.891	10.329	9.972	10.871	13.952	13.019	13.234	10.03
chr19	53275318	53275627	EM10E0681880-enhD	0	3.08644	0.00144201	0.329765	1.60929e-06	1.398	1.012	1.635	0	0	0	7.759	4.991	8.638	5.8	9.284	8.277	5.823	0.599	0.415	0.652	0	0	0	3.237	2.16	3.852	2.822	4.22	3.682	2.854
chr7	19694775	19694983	EM10E0842995-enhD	0	-1.08532	0.00144201	4.32976	1.61168e-06	64.921	67.249	85.158	62.265	70.482	91.834	25.172	44.62	34.466	26.137	32.812	31.587	26.649	27.824	27.547	33.934	25.513	28.877	36.222	10.501	19.315	15.369	12.717	14.913	14.051	13.059
chr11	120617522	120617744	EM10E0529128-enhP	0	-1.22038	0.0014448	4.27373	1.62321e-06	75.316	60.52	88.47	67.609	83.516	70.729	38.521	26.181	33.603	32.46	30.202	23.775	19.669	32.279	24.791	35.254	27.703	34.217	27.898	16.069	11.333	14.984	15.793	13.727	10.576	9.639
chr17	67150498	67150829	EM10E0646742-enhD	0	1.23939	0.0014448	-1.58363	1.62667e-06	0.034	0	0.029	0	0	0	0.393	0.792	0.424	0.429	0.782	0.753	0.757	0.015	0	0.012	0	0	0	0.164	0.343	0.189	0.209	0.355	0.335	0.371
chr17	35424750	35424926	EM10E0640680-prom	0	-1.11635	0.00146633	4.94466	1.65518e-06	108.37	116.54	114.077	88.265	101.544	161.611	46.141	42.785	50.221	44.237	56.776	53.239	40.729	46.445	47.738	45.458	36.167	41.604	63.744	19.248	18.521	22.394	21.523	25.805	23.682	19.959
chr12	73381551	73381829	EM10E0539349-enhD	0	2.61999	0.0014665	-0.480543	1.6639e-06	0.777	0	0	0.468	0	0	2.624	4.177	3.028	2.626	3.502	1.816	5.846	0.333	0	0	0.192	0	0	1.095	1.808	1.35	1.278	1.592	0.808	2.865
chr5	149388992	149389321	EM10E0811939-enhD	0	2.78854	0.0014665	0.0798147	1.66092e-06	1.743	0.116	0.738	0	0.596	0.067	5.521	7.883	3.308	5.828	5.085	6.138	4.264	0.747	0.048	0.294	0	0.244	0.026	2.303	3.412	1.475	2.836	2.311	2.73	2.09
chr14	99298383	99298732	EM10E0589652-prom	0	1.46905	0.00147186	2.89211	1.68283e-06	8.854	8.36	8.753	9.198	10.613	14.95	29.882	28.077	19.826	21.625	24.006	25.506	35.901	3.795	3.425	3.488	3.769	4.348	5.897	12.465	12.154	8.841	10.522	10.911	11.346	17.593
chr18	33890120	33890337	EM10E0656646-enhD	0	2.72114	0.00147186	-0.741616	1.67669e-06	0.172	0	0	0	0	0	1.985	0.782	4.4	2.998	0.98	4.408	7.863	0.074	0	0	0	0	0	0.828	0.339	1.962	1.459	0.445	1.961	3.853
chr3	122403901	122404251	EM10E0743057-enhD	0	2.92309	0.00147186	0.084983	1.67938e-06	0	0.476	0	0	0.721	2.542	4.493	4.56	6.414	5.64	7.342	6.074	4.274	0	0.195	0	0	0.295	1.003	1.874	1.974	2.86	2.744	3.337	2.702	2.094
chr11	4261483	4261690	EM10E0493205-enhD	0	1.48918	0.00148241	3.11933	1.70352e-06	20.198	7.702	13.224	9.291	13.309	9.737	33.538	34.522	30.053	29.749	32.748	25.61	28.555	8.656	3.155	5.27	3.807	5.453	3.841	13.991	14.944	13.401	14.474	14.884	11.392	13.993
chr6	82879573	82879914	EM10E0824602-enhD	0	2.69518	0.00148241	-0.609606	1.70084e-06	0.71	0	0	0	0	0	3.468	2.131	2.449	6.839	3.542	2.99	1.399	0.304	0	0	0	0	0	1.447	0.922	1.092	3.327	1.61	1.33	0.686
chr11	120819542	120819879	EM10E0529260-enhD	0	-1.98903	0.00148356	3.19683	1.70915e-06	48.179	49.289	65.95	45.754	45.38	31.111	7.771	11.3	7.788	7.004	14.044	10.497	16.676	20.648	20.19	26.28	18.748	18.593	12.271	3.242	4.892	3.473	3.408	6.383	4.669	8.172
chr14	55560597	55560914	EM10E0582598-prom	0	-0.802272	0.00149294	4.63157	1.72865e-06	70.338	80.811	84.397	94.665	80.531	76.56	36.52	34.462	52.117	44.542	38.754	45.988	45.112	30.145	33.103	33.631	38.789	32.994	30.197	15.235	14.918	23.239	21.672	17.614	20.457	22.107
chr19	36111019	36111358	EM10E0677141-enhD	0	2.17099	0.00149294	-1.11273	1.7248e-06	0	0	0	0	0	0	0.366	0.571	2.009	2.907	1.963	1.666	3.22	0	0	0	0	0	0	0.153	0.247	0.896	1.414	0.892	0.741	1.578
chr8	94180157	94180406	EM10E0885910-enhP	0	1.57953	0.00150041	2.94396	1.74166e-06	7.67	8.551	10.225	13.26	8.588	12.043	25.833	34.989	34.288	33.8	28.808	22.437	19.29	3.287	3.503	4.074	5.433	3.519	4.75	10.776	15.146	15.289	16.445	13.093	9.981	9.453
chrX	103614912	103615181	EM10E0928836-enhD	0	1.51911	0.00151075	2.94158	1.75806e-06	8.927	11.686	12.765	10.93	6.431	11.25	37.538	23.621	30.352	21.963	31.592	26.881	22.29	3.826	4.787	5.087	4.479	2.635	4.437	15.659	10.225	13.534	10.686	14.359	11.958	10.923
chr5	24280568	24280918	EM10E0782900-enhD	0	2.07316	0.00151263	-1.166	1.76465e-06	0	0	0	0	0	0	2.142	1.395	0.323	0.584	2.245	3.056	1.733	0	0	0	0	0	0	0.894	0.604	0.144	0.284	1.02	1.359	0.849
chr1	88701414	88701724	EM10E0444955-enhP	0	1.32775	0.00151305	4.36861	1.76984e-06	28.631	29.894	48.486	25.204	26.093	27.62	76.898	80.94	86.762	53.62	60.154	67.888	66.906	12.271	12.246	19.321	10.327	10.691	10.894	32.078	35.037	38.688	26.089	27.34	30.199	32.787
chr9	77709051	77709235	EM10E0913145-enhP	0	-2.01939	0.00151305	-1.08512	1.77395e-06	1.295	1.378	1.18	4.191	1.698	3.045	0	0	0.149	0	0.251	0	0	0.555	0.564	0.47	1.717	0.696	1.201	0	0	0.066	0	0.114	0	0
chrX	103186543	103186869	EM10E0928737-prom	0	1.63451	0.00151323	-1.4017	1.77856e-06	0	0	0	0	0	0	0.349	0.42	1.134	1.272	1.692	1.406	0.732	0	0	0	0	0	0	0.146	0.182	0.506	0.619	0.769	0.625	0.359
chr7	143757260	143757411	EM10E0869442-enhD	0	-1.63538	0.00152947	2.86305	1.80209e-06	30.894	32.987	30.227	32.654	32.354	33.789	7.199	6.744	13.461	9.18	4.55	17.796	10.094	13.24	13.513	12.045	13.38	13.256	13.327	3.003	2.919	6.002	4.467	2.068	7.916	4.946
chr2	31277938	31278107	EM10E0691100-enhD	0	3.03319	0.00153051	-0.357917	1.80777e-06	1.101	0	0	0	0	0	3.715	3.436	1.417	6.151	4.503	5.562	6.388	0.472	0	0	0	0	0	1.55	1.487	0.632	2.993	2.047	2.474	3.13
chr3	29746496	29746844	EM10E0726203-enhD	0	1.45088	0.00153075	-1.50062	1.81251e-06	0	0	0	0	0	0	1.039	0.975	0.462	0.335	0.469	1.222	1.069	0	0	0	0	0	0	0.433	0.422	0.206	0.163	0.213	0.544	0.524
chr14	30630853	30631062	EM10E0578452-enhD	0	2.65417	0.00153161	1.88588	1.81798e-06	4.988	0.598	4.185	5.327	1.571	3.548	18.538	15.529	21.481	19.204	17.367	15.638	24.897	2.138	0.245	1.668	2.183	0.644	1.399	7.733	6.722	9.579	9.344	7.893	6.956	12.201
chr1	135017700	135017908	EM10E0451887-enhP	0	3.26746	0.00154256	-0.0324949	1.83547e-06	0	0.367	0	0	1.675	0	5.333	6.828	12.914	6.364	4.237	2.539	5.715	0	0.15	0	0	0.686	0	2.225	2.956	5.758	3.096	1.926	1.129	2.801
chr8	61759882	61760205	EM10E0878871-prom	0	2.33615	0.00154719	1.5792	1.84548e-06	5.095	3.57	1.865	3.91	1.649	1.071	16.367	9.9	14.567	10.579	15.845	14.942	13.706	2.184	1.462	0.743	1.602	0.676	0.422	6.828	4.285	6.496	5.147	7.202	6.647	6.716
chr13	21750435	21750782	EM10E0553301-prom	0	2.15695	0.00155325	3.21516	1.86626e-06	14.291	12.833	13.266	4.82	13.444	4.938	35.962	40.278	30.196	46.045	37.757	46.674	50.113	6.125	5.257	5.286	1.975	5.508	1.948	15.002	17.435	13.465	22.403	17.161	20.762	24.557
chr14	63238314	63238521	EM10E0584478-enhD	0	-2.87953	0.00155325	-0.0644842	1.86108e-06	10.863	8.088	5.383	6.124	5.223	4.219	0	0.259	0.793	1.509	0.729	0	0	4.656	3.313	2.145	2.509	2.14	1.664	0	0.112	0.354	0.734	0.331	0	0
chr5	53453041	53453295	EM10E0788563-enhD	0	2.46366	0.00155325	-0.480546	1.86624e-06	0	0	0.944	0	0.221	0.368	3.464	2.204	4.163	1.599	3.542	3.335	3.486	0	0	0.376	0	0.091	0.145	1.445	0.954	1.856	0.778	1.61	1.484	1.708
chr11	90390805	90391155	EM10E0515816-prom	0	-1.54652	0.00157881	2.28786	1.9226e-06	19.147	24.334	22.574	23.218	14.233	22.502	4.499	6.848	5.651	4.253	6.189	10.259	6.642	8.206	9.968	8.995	9.514	5.831	8.875	1.877	2.964	2.52	2.069	2.813	4.564	3.255
chr13	55362708	55363048	EM10E0562191-prom	0	-0.945399	0.00157881	4.1415	1.92511e-06	60.872	71.462	58.366	61.539	63.977	49.978	30.171	29.836	36.826	24.578	26.227	24.804	28.492	26.088	29.273	23.258	25.216	26.212	19.713	12.586	12.915	16.421	11.958	11.92	11.034	13.962
chr2	71786694	71787044	EM10E0698802-prom	0	1.04558	0.00157881	3.4279	1.92564e-06	13.68	16.921	26.017	18.398	13.123	17.873	34.894	30.354	31.697	33.793	33.401	33.557	33.003	5.863	6.931	10.367	7.539	5.377	7.05	14.556	13.14	14.134	16.442	15.181	14.927	16.173
chr3	90586980	90587329	EM10E0736191-enhP	0	1.6498	0.00157881	3.06435	1.91111e-06	9.057	11.764	15.501	10.731	10.613	7.113	42.224	28.043	39.916	26.565	27.617	24.821	31.765	3.882	4.819	6.177	4.397	4.348	2.806	17.614	12.139	17.799	12.925	12.552	11.041	15.566
chr4	127330839	127331014	EM10E0768897-prom	0	3.16441	0.00157881	0.0330104	1.91199e-06	1.298	0	0	0	1.19	0	8.707	9.613	4.576	6.038	6.145	4.707	3.188	0.556	0	0	0	0.488	0	3.632	4.161	2.04	2.938	2.793	2.094	1.562
chr7	98354265	98354485	EM10E0857353-enhD	0	-2.4869	0.00157881	2.20706	1.91245e-06	42.663	34.088	20.703	19.148	21.952	37.147	2.891	4.981	4.884	3.99	4.454	2.657	6.028	18.284	13.964	8.25	7.846	8.994	14.652	1.206	2.156	2.178	1.941	2.024	1.182	2.954
chr9	119156293	119156632	EM10E0921739-enhP	0	-1.648	0.00157881	2.96138	1.92913e-06	28.379	31.395	44.692	37.735	36.347	31.478	9.236	15.142	14.152	4.65	10.071	9.063	9.41	12.163	12.86	17.809	15.462	14.892	12.416	3.853	6.555	6.31	2.262	4.577	4.032	4.611
chr5	67609531	67609789	EM10E0790529-enhP	0	1.96645	0.00159401	-1.07503	1.95368e-06	0.404	0	0	0	0	0	1.788	1.95	0.915	1.662	1.529	1.468	1.285	0.173	0	0	0	0	0	0.746	0.844	0.408	0.809	0.695	0.653	0.63
chr9	61914525	61914837	EM10E0908242-prom	0	-0.80576	0.00159401	4.26447	1.95698e-06	61.406	66.72	55.256	62.041	68.447	63.353	32.325	34.384	41.546	29.47	26.29	39.188	27.2	26.317	27.331	22.019	25.421	28.043	24.988	13.485	14.884	18.526	14.339	11.949	17.432	13.329
chr9	58457591	58457941	EM10E0907079-enhD	0	2.906	0.00160685	-0.262972	1.97741e-06	0.33	0	0	0	1.442	0	2.647	4.407	6.58	3.603	3.654	3.16	7.07	0.141	0	0	0	0.591	0	1.104	1.908	2.934	1.753	1.661	1.406	3.465
chr15	31354318	31354650	EM10E0595998-enhD	0	-1.0915	0.00162183	2.98766	2.01886e-06	24.974	30.927	25.886	29.007	32.325	28.652	14.357	13.21	11.874	8.727	16.548	11.585	9.073	10.703	12.669	10.315	11.886	13.244	11.301	5.989	5.718	5.295	4.246	7.521	5.153	4.446
chr17	28849738	28849890	EM10E0637567-enhD	0	2.775	0.00162183	-0.610822	2.00829e-06	0	0	0.533	0	0	0	1.818	2.625	3.895	0.766	3.71	5.55	6.331	0	0	0.212	0	0	0	0.758	1.136	1.737	0.373	1.686	2.469	3.102
chr18	5592646	5592888	EM10E0652938-enhP	0	-0.810919	0.00162183	4.58005	2.01943e-06	70.522	62.58	86.325	81.142	79.46	93.025	45.89	42.669	45.447	41.48	34.518	38.486	36.739	30.224	25.635	34.399	33.248	32.556	36.692	19.143	18.47	20.265	20.182	15.688	17.12	18.004
chr19	5990982	5991329	EM10E0670467-enhD	0	2.60769	0.00162183	-0.477568	2.01622e-06	0.773	0	0.485	0	0	0	3.876	1.416	3.057	4.306	3.241	3.341	4.16	0.331	0	0.193	0	0	0	1.617	0.613	1.363	2.095	1.473	1.486	2.039
chr9	69453456	69453801	EM10E0911099-prom	0	1.05185	0.00162183	4.15067	2.00101e-06	27.324	20.67	31.549	35.248	34.276	25.964	61.017	64.107	56.834	44.014	48.934	58.421	52.56	11.71	8.467	12.572	14.443	14.043	10.241	25.454	27.751	25.343	21.415	22.24	25.988	25.757
chr9	41937439	41937631	EM10E0901864-enhD	0	2.64052	0.00162408	-0.588411	2.02696e-06	0	0	0.793	0	0	0.086	4.063	4.203	1.836	4.971	3.755	1.557	1.937	0	0	0.316	0	0	0.034	1.695	1.819	0.819	2.419	1.707	0.693	0.949
chr3	96221210	96221559	EM10E0737349-enhP	0	0.757457	0.00162543	5.20706	2.03338e-06	73.522	76.138	66.941	66.816	57.359	64.615	117.887	118.085	112.933	103.973	92.226	94.945	92.296	31.51	31.189	26.675	27.378	23.501	25.486	49.177	51.116	50.358	50.588	41.917	42.235	45.229
chr5	43818731	43819049	EM10E0787404-prom	0	3.05368	0.00166139	2.08241	2.09286e-06	5.479	4.26	3.698	4.108	1.436	0.743	28.138	24.728	16.399	19.463	30.134	36.882	20.711	2.348	1.745	1.474	1.683	0.588	0.293	11.738	10.704	7.312	9.47	13.696	16.406	10.149
chr5	98172575	98172775	EM10E0794461-CTCF	0	2.86192	0.00166139	-0.57163	2.08851e-06	0	0	0.502	0	0	0	6.563	3.111	7.066	2.13	1.941	5.481	0.889	0	0	0.2	0	0	0	2.738	1.347	3.151	1.036	0.882	2.438	0.436
chr6	113172637	113172985	EM10E0831255-CTCF	0	2.13863	0.00166139	-0.957587	2.09224e-06	0.171	0.05	0	0	0.184	0	0.876	1.942	0.659	2.751	3.843	1.565	2.277	0.073	0.02	0	0	0.075	0	0.365	0.841	0.294	1.338	1.747	0.696	1.116
chr2	119237888	119238158	EM10E0707222-enhP	0	1.47496	0.00167613	3.54027	2.11631e-06	12.452	15.554	16.389	18.833	16.27	16.049	51.267	33.756	27.73	39.072	52.484	48.876	40.236	5.337	6.371	6.531	7.717	6.666	6.33	21.386	14.612	12.365	19.01	23.854	21.742	19.717
chr11	117932308	117932611	EM10E0527517-enhD	0	1.58494	0.00168616	1.89529	2.13878e-06	4.853	7.451	3.282	3.5	4.546	4.368	16.281	12.283	14.953	15.411	10.057	12.563	12.129	2.08	3.052	1.308	1.434	1.863	1.723	6.792	5.317	6.668	7.498	4.571	5.588	5.944
chr4	101356579	101356927	EM10E0762423-enhP	0	-0.84389	0.00168616	4.07343	2.13527e-06	63.27	46.523	53.71	54.155	51.494	67.073	31.147	28.44	23	25.335	31.68	31.011	27.082	27.116	19.057	21.403	22.19	21.098	26.456	12.993	12.311	10.256	12.327	14.399	13.795	13.271
chr11	120098639	120098989	EM10E0528721-prom	0	-0.899967	0.00168829	3.79905	2.14639e-06	51.452	53.472	38.678	45.266	50.959	43.513	23.092	25.743	27.63	22.756	19.835	21.277	19.557	22.051	21.904	15.413	18.548	20.878	17.163	9.633	11.144	12.32	11.072	9.015	9.465	9.584
chr17	42943435	42943778	EM10E0641494-CTCF	0	1.90937	0.00169586	-1.24418	2.16096e-06	0	0.02	0	0	0	0	0.782	0.799	0.419	0.894	2.201	1.879	2.876	0	0.008	0	0	0	0	0.326	0.346	0.187	0.435	1	0.836	1.409
chr11	73177265	73177475	EM10E0509185-prom	0	-0.864985	0.00169811	4.56488	2.16876e-06	74.266	77.376	76.434	94.631	75.302	78.119	40.18	50.901	33.698	35.654	30.549	50.408	38.698	31.829	31.696	30.458	38.775	30.852	30.812	16.761	22.034	15.026	17.347	13.885	22.423	18.964
chr1	135199518	135199723	EM10E0451994-enhD	0	2.35405	0.00170896	1.99849	2.18759e-06	2.379	1.186	4.741	4.42	5.88	4.876	28.454	17.56	15.724	13.703	18.518	19.767	17.967	1.02	0.486	1.889	1.811	2.409	1.923	11.87	7.601	7.011	6.667	8.416	8.793	8.805
chr3	107333118	107333449	EM10E0740636-enhP	0	-0.719869	0.00171142	4.2742	2.19572e-06	53.292	61.148	53.826	63.941	70.301	65.59	34.632	32.672	29.081	41.122	32.721	35.443	31.343	22.84	25.048	21.449	26.2	28.803	25.871	14.447	14.143	12.967	20.008	14.872	15.766	15.359
chr13	103696105	103696362	EM10E0570923-K4m3	0	1.65975	0.00173184	-1.38811	2.23644e-06	0	0	0	0	0	0	0.443	0.834	1.105	2.133	1.043	1.396	0.346	0	0	0	0	0	0	0.185	0.361	0.493	1.038	0.474	0.621	0.17
chr2	172292604	172292913	EM10E0721278-enhD	0	1.93235	0.00173184	-1.24164	2.22765e-06	0	0	0	0	0	0	0.822	0.636	3.821	1.719	0.598	1.72	0.903	0	0	0	0	0	0	0.343	0.275	1.704	0.836	0.272	0.765	0.443
chr6	112789990	112790266	EM10E0831074-enhD	0	2.78592	0.00173184	-0.413081	2.23703e-06	0	0.705	0	0	0.45	0	3.968	1.241	7.241	2.388	5.459	3.297	4.277	0	0.289	0	0	0.184	0	1.655	0.537	3.229	1.162	2.481	1.467	2.096
chr16	89950426	89950640	EM10E0628232-enhD	0	2.06301	0.00174545	-1.17226	2.25969e-06	0	0	0	0	0	0	1.253	2.797	1.535	0.929	0.778	4.082	0.435	0	0	0	0	0	0	0.523	1.211	0.684	0.452	0.354	1.816	0.213
chr10	116301199	116301537	EM10E0488700-prom	0	-0.826531	0.00175181	3.83824	2.28538e-06	43.74	48.136	45.725	48.513	43.587	52.175	27.723	26.507	26.829	17.236	26.756	25.482	19.187	18.746	19.718	18.221	19.878	17.858	20.579	11.565	11.474	11.963	8.386	12.161	11.335	9.402
chr2	172863090	172863419	EM10E0721511-enhP	0	2.15614	0.00175181	0.411491	2.28397e-06	0.951	0.866	0.709	2.256	0.475	0.935	5.953	4.154	5.939	3.557	7.605	7.279	4.461	0.408	0.355	0.283	0.924	0.195	0.369	2.483	1.798	2.648	1.731	3.456	3.238	2.186
chr6	55396250	55396457	EM10E0821943-enhP	0	2.13101	0.00175181	-0.902398	2.28831e-06	0	0.218	0	0	0.406	0	1.698	3.021	2.81	2.525	1.25	0.899	1.621	0	0.089	0	0	0.166	0	0.708	1.308	1.253	1.229	0.568	0.4	0.794
chr9	69453936	69454149	EM10E0911100-enhP	0	1.00376	0.00175181	4.4785	2.27513e-06	39.223	34.686	45.214	33.4	36.529	33.185	72.866	66.805	79.845	67.13	75.368	51.102	65.316	16.81	14.208	18.017	13.686	14.966	13.089	30.396	28.918	35.603	32.662	34.255	22.732	32.007
chr13	52582933	52583157	EM10E0561205-prom	0	1.6603	0.00176074	3.19693	2.31022e-06	5.983	18.081	10.947	9.575	14.981	13.362	43.846	37.644	32.447	26.654	36.329	38.45	27.363	2.564	7.407	4.362	3.923	6.138	5.27	18.291	16.295	14.468	12.968	16.512	17.104	13.409
chr19	53531490	53531839	EM10E0682087-enhD	0	1.57141	0.00176074	2.51863	2.30569e-06	5.483	9.883	7.314	7.762	5.898	7.994	19.374	24.136	27.689	12.965	22.487	21.509	18.999	2.35	4.048	2.915	3.18	2.416	3.153	8.082	10.448	12.347	6.308	10.22	9.568	9.31
chr16	89934063	89934259	EM10E0628225-enhD	0	2.71117	0.00176685	-0.56421	2.32337e-06	0	0	0.926	0	0	0	2.187	4.952	4.557	4.927	1.855	2.406	2.31	0	0	0.369	0	0	0	0.912	2.144	2.032	2.397	0.843	1.07	1.132
chr11	103174367	103174590	EM10E0521484-enhD	0	1.41177	0.00176915	2.74824	2.33155e-06	9.166	12.586	10.314	7.154	5.782	11.797	25.602	26.824	24.675	23.399	22.218	23.102	16.499	3.928	5.156	4.11	2.931	2.369	4.653	10.68	11.612	11.003	11.385	10.098	10.277	8.085
chr11	3911430	3911744	EM10E0493002-enhD	0	1.73323	0.0017733	1.99639	2.34218e-06	3.782	5.476	6.984	2.702	7.307	3.166	15.122	12.147	18.701	15.089	14.562	16.153	13.378	1.621	2.243	2.783	1.107	2.994	1.249	6.308	5.258	8.339	7.342	6.618	7.185	6.556
chr6	82862523	82862856	EM10E0824595-enhD	0	2.18143	0.00177534	1.15988	2.35004e-06	4.17	1.304	1.051	4.516	1.287	1.171	9.768	10.247	8.509	10.782	8.115	9.346	9.835	1.787	0.534	0.419	1.85	0.527	0.462	4.075	4.436	3.794	5.246	3.688	4.157	4.82
chr9	78108314	78108468	EM10E0913310-enhP	0	-0.984728	0.00177726	5.3407	2.35774e-06	133.86	156.42	145.729	138.307	149.256	130.313	76.546	70.358	81.349	81.469	55.443	59.227	42.584	57.369	64.075	58.071	56.671	61.152	51.399	31.932	30.456	36.274	39.639	25.199	26.346	20.868
chr11	60203107	60203283	EM10E0504775-enhP	0	-1.50737	0.00179186	3.61217	2.39797e-06	45.078	66.944	56.855	52.691	50.328	42.189	17.108	25.478	13.668	22.207	16.597	10.191	13.393	19.319	27.422	22.656	21.59	20.62	16.641	7.137	11.029	6.095	10.805	7.543	4.533	6.563
chr15	3271275	3271470	EM10E0592780-enhP	0	-1.01696	0.00179186	4.51369	2.38878e-06	64.8	88.975	83.144	89.379	85.838	75.566	26.725	41.655	33.798	49.365	39.867	38.291	28.426	27.772	36.447	33.132	36.623	35.169	29.805	11.148	18.032	15.071	24.018	18.12	17.033	13.93
chr2	70567793	70568001	EM10E0698290-enhD	0	2.88201	0.00179186	-0.400249	2.39634e-06	0	0	1.402	0	0	0	4.103	4.767	3.652	5.435	2.311	2.858	4.004	0	0	0.559	0	0	0	1.712	2.064	1.628	2.644	1.05	1.271	1.962
chr9	122117693	122117949	EM10E0922899-enhP	0	-1.11968	0.00179186	4.36623	2.38447e-06	71.072	93.282	64.8	67.573	80.902	80.429	37.119	43.069	34.152	30.679	30.078	31.347	19.536	30.46	38.211	25.822	27.688	33.146	31.723	15.484	18.644	15.229	14.927	13.67	13.944	9.573
chr15	101369819	101370061	EM10E0612892-enhP	0	2.16632	0.00179197	3.06703	2.41181e-06	14.461	11.856	12.061	6.095	5.097	6.173	44.194	44.281	27.588	28.58	35.358	32.2	50.522	6.198	4.857	4.806	2.497	2.088	2.435	18.436	19.168	12.302	13.906	16.07	14.324	24.758
chr7	145222158	145222505	EM10E0869925-enhD	0	2.59172	0.00179197	0.672394	2.41152e-06	0.569	0.45	3.137	1.25	0.646	0.886	5	8.366	11.627	7.498	5.354	7.485	9.985	0.244	0.184	1.25	0.512	0.265	0.349	2.086	3.621	5.185	3.648	2.433	3.33	4.893
chr8	122142221	122142519	EM10E0893018-enhD	0	2.93522	0.00179197	-0.0630751	2.41375e-06	0	0	0	0	1.962	0.995	6.116	3.947	4.903	5.605	5.056	4.113	5.006	0	0	0	0	0.804	0.392	2.551	1.709	2.186	2.727	2.298	1.83	2.453
chr1	133132040	133132374	EM10E0450841-enhP	0	-0.843901	0.0018067	4.33013	2.45112e-06	68.04	81.513	62.595	65.502	66.097	58.555	27.708	37.424	37.774	30.998	33.433	40.585	29.137	29.16	33.39	24.943	26.839	27.081	23.096	11.559	16.2	16.844	15.082	15.195	18.054	14.278
chr11	103666621	103666824	EM10E0521708-enhD	0	2.32562	0.0018067	-0.728538	2.45988e-06	0.587	0	0	0.285	0	0	3.493	1.217	2.478	1.973	1.791	2.438	3.824	0.252	0	0	0.117	0	0	1.457	0.527	1.105	0.96	0.814	1.085	1.874
chr12	112860833	112861181	EM10E0549897-prom	0	1.68707	0.0018067	2.23511	2.44673e-06	4.932	7.376	9.876	5.166	4.983	3.314	17.749	22.057	16.647	20.634	15.822	15.816	14.36	2.114	3.021	3.935	2.117	2.042	1.307	7.404	9.548	7.423	10.039	7.191	7.035	7.037
chr13	30198057	30198343	EM10E0555089-enhD	0	3.35504	0.0018067	0.176903	2.44511e-06	0	1.02	1.892	0	0	0	8.816	5.101	6.198	3.069	10.375	7.7	10.334	0	0.418	0.754	0	0	0	3.678	2.208	2.764	1.493	4.715	3.425	5.064
chr4	135061326	135061673	EM10E0772503-enhD	0	2.43965	0.0018067	-0.47748	2.45786e-06	0	0.551	0.765	0	0	0.222	1.569	2.72	4.566	3.544	2.025	3.829	3.705	0	0.226	0.305	0	0	0.088	0.655	1.177	2.036	1.724	0.92	1.703	1.816
chr3	90604040	90604192	EM10E0736205-enhP	0	3.05238	0.00180745	-0.400088	2.46616e-06	0	0.823	0	0	0	0	4.892	1.802	1.598	9.904	2.615	5.944	6.224	0	0.337	0	0	0	0	2.041	0.78	0.713	4.819	1.189	2.644	3.05
chr15	101370440	101370781	EM10E0612894-enhP	0	1.71703	0.00181085	2.36469	2.47607e-06	3.177	6.468	5.966	10.629	5.648	6.7	27.336	16.363	17.511	16.684	22.4	19.296	18.069	1.362	2.649	2.377	4.355	2.314	2.643	11.403	7.083	7.808	8.118	10.181	8.583	8.855
chr15	101421028	101421182	EM10E0612924-CTCF	0	3.58173	0.00181484	0.0919869	2.4868e-06	0	0	0	0	2.652	0	6.874	12.432	3.244	11.454	8.023	6.859	4.332	0	0	0	0	1.087	0	2.868	5.382	1.447	5.573	3.646	3.051	2.123
chr15	38452732	38453074	EM10E0597576-enhD	0	1.33619	0.00181768	2.6369	2.49598e-06	7.936	10.553	7.871	14.46	6.37	7.002	21.927	20.198	22.092	22.408	22.173	16.889	19.849	3.401	4.323	3.136	5.925	2.61	2.762	9.147	8.743	9.851	10.903	10.078	7.513	9.727
chr13	109261104	109261448	EM10E0571802-enhD	0	2.52668	0.00181807	-0.711524	2.5018e-06	0.671	0	0	0	0	0	2.073	3.012	4.297	0.999	2.848	4.094	1.998	0.288	0	0	0	0	0	0.865	1.304	1.916	0.486	1.294	1.821	0.979
chr13	40730766	40731020	EM10E0557372-enhP	0	1.76264	0.00183518	2.1297	2.53068e-06	9.293	4.636	4.005	2.771	5.928	5.449	22.317	16.2	13.459	14.661	15.613	16.961	18.178	3.983	1.899	1.596	1.135	2.429	2.149	9.31	7.013	6.001	7.133	7.096	7.545	8.908
chr1	166130481	166130684	EM10E0458330-prom	0	2.77953	0.00184441	1.72089	2.57179e-06	3.76	1.027	7.149	1.994	2.801	0.812	20.017	17.953	16.621	16.567	12.811	14.792	24.438	1.611	0.421	2.849	0.817	1.148	0.32	8.35	7.771	7.411	8.061	5.823	6.58	11.976
chr10	18886977	18887295	EM10E0468695-enhP	0	2.02583	0.00184441	-1.01422	2.5816e-06	0	0.328	0	0	0.126	0	2.984	1.095	3.25	1.286	1.366	1.295	0.979	0	0.134	0	0	0.052	0	1.245	0.474	1.449	0.626	0.621	0.576	0.48
chr10	80927563	80927766	EM10E0481688-enhD	0	2.82641	0.00184441	-0.274026	2.56554e-06	0.055	0	0.128	1.876	0	0.081	4.664	5.28	4.433	5.205	4.053	3.142	2.31	0.024	0	0.051	0.769	0	0.032	1.946	2.286	1.977	2.532	1.842	1.398	1.132
chr10	96625682	96625989	EM10E0486358-enhD	0	1.97462	0.00184441	2.46208	2.58611e-06	4.924	6.947	6.194	2.669	8.648	8.354	16.247	24.945	24.076	25.851	23.365	17.192	29.184	2.11	2.846	2.468	1.094	3.543	3.295	6.778	10.798	10.736	12.578	10.619	7.648	14.301
chr11	102406825	102407171	EM10E0521024-enhP	0	-0.854589	0.00184441	3.52971	2.5838e-06	42.632	36.863	34.229	37.946	39.014	38.778	22.138	18.502	18.613	22.313	13.803	20.764	18.486	18.271	15.1	13.64	15.548	15.984	15.295	9.235	8.009	8.3	10.856	6.273	9.236	9.059
chr11	105949990	105950277	EM10E0522370-enhD	0	2.11449	0.00184441	1.8663	2.58634e-06	4.475	1.077	4.673	4.77	5.567	2.832	17.847	15.323	12.293	13.42	16.727	19.952	13.707	1.918	0.441	1.862	1.955	2.281	1.117	7.445	6.633	5.482	6.529	7.602	8.875	6.717
chr17	29493636	29493926	EM10E0638076-enhP	0	1.7355	0.00184441	2.86241	2.56836e-06	9.025	13.307	13.527	7.812	6.89	5.17	31.051	33.656	21.535	32.058	26.244	29.275	21.874	3.868	5.451	5.39	3.201	2.823	2.039	12.953	14.569	9.603	15.598	11.928	13.022	10.719
chr5	149363975	149364245	EM10E0811906-enhD	0	2.98739	0.00184441	0.181863	2.56494e-06	0.069	0	1.608	1.321	0.326	0.102	7.532	5.867	6.59	2.809	5.592	6.225	10.228	0.03	0	0.641	0.541	0.134	0.04	3.142	2.54	2.939	1.367	2.542	2.769	5.012
chr14	47374385	47374732	EM10E0580757-enhP	0	1.96493	0.00185092	2.78858	2.61163e-06	9.57	12.833	7.03	4.584	11.39	4.163	34.551	30.762	29.831	20.693	26.524	34.278	23.618	4.101	5.257	2.801	1.878	4.667	1.642	14.413	13.316	13.302	10.068	12.055	15.248	11.574
chr14	70776039	70776388	EM10E0586897-enhP	0	1.57058	0.00185092	3.2689	2.60805e-06	13.025	12.461	17.144	18.81	8.801	8.482	47.539	33.282	35.239	26.687	31.254	37.403	35.924	5.582	5.104	6.832	7.707	3.606	3.346	19.831	14.407	15.713	12.984	14.205	16.638	17.604
chr3	132949507	132949789	EM10E0745050-prom	0	2.73424	0.00185092	1.92903	2.6042e-06	1.135	4.188	4.733	3.265	3.181	2.006	22.817	12.903	20.18	12.349	24.246	26.808	24.689	0.486	1.716	1.886	1.338	1.303	0.791	9.518	5.585	8.998	6.008	11.02	11.925	12.099
chr9	58438997	58439270	EM10E0907063-enhD	0	2.01363	0.00185747	-1.04871	2.62627e-06	0	0	0	0	0.425	0	1.615	1.56	0.953	1.623	0.914	2.786	1.925	0	0	0	0	0.174	0	0.674	0.675	0.425	0.79	0.415	1.239	0.943
chr1	93445476	93445796	EM10E0446661-prom	0	-0.803228	0.00185854	5.25226	2.63511e-06	130.074	104.921	127.014	123.797	108.895	159.923	70.095	70.92	64.771	49.912	68.26	69.285	64.866	55.746	42.979	50.613	50.726	44.615	63.078	29.241	30.7	28.882	24.285	31.024	30.82	31.787
chr10	111515916	111516116	EM10E0488156-enhD	0	1.69746	0.00185854	1.64421	2.65965e-06	4.188	2.119	5.232	2.916	2.803	4.97	8.604	10.764	14.338	11.518	12.587	14.166	9.42	1.795	0.868	2.085	1.195	1.148	1.96	3.589	4.659	6.393	5.604	5.721	6.301	4.616
chr2	172871633	172871957	EM10E0721519-enhD	0	3.01423	0.00185854	0.166368	2.66563e-06	0	0	0.8	1.145	0	1.407	4.465	8.841	8.967	3.375	6.743	4.019	8.273	0	0	0.319	0.469	0	0.555	1.863	3.827	3.998	1.642	3.065	1.788	4.054
chr2	172901261	172901607	EM10E0721530-enhD	0	3.10656	0.00185854	0.373142	2.66482e-06	1.184	0.873	0	0.961	0.567	0	8.908	5.31	4.807	8.472	4.061	9.581	14.384	0.507	0.358	0	0.394	0.232	0	3.716	2.299	2.143	4.122	1.846	4.262	7.049
chr3	88623454	88623795	EM10E0735266-enhP	0	1.19394	0.00185854	3.0156	2.65703e-06	8.68	14.464	10.564	13.909	14.291	11.806	27.33	31.05	25.358	20.541	27.984	21.205	29.392	3.72	5.925	4.21	5.699	5.855	4.657	11.401	13.441	11.307	9.994	12.719	9.433	14.403
chr4	8239332	8239533	EM10E0749737-enhP	0	-1.17725	0.00185854	3.03611	2.65134e-06	22.857	27.961	41.016	33.452	30.96	29.592	9.572	12.932	13.517	13.058	11.191	14.625	9.997	9.796	11.454	16.344	13.707	12.685	11.672	3.993	5.598	6.027	6.353	5.086	6.506	4.899
chr7	70360470	70360658	EM10E0852048-prom	0	-1.10617	0.00185854	3.05128	2.6631e-06	36.26	27.381	23.778	27.407	29.181	38.269	11.639	12.417	10.703	15.713	13.948	13.304	10.194	15.54	11.216	9.475	11.23	11.956	15.094	4.855	5.375	4.773	7.645	6.339	5.918	4.995
chr2	102957883	102958221	EM10E0704222-enhD	0	3.09391	0.0018603	0.675109	2.67357e-06	2.533	1.778	0.422	1.397	0	0.049	8.878	8.016	9.658	6.521	8.442	8.893	14.868	1.086	0.728	0.168	0.572	0	0.019	3.704	3.47	4.307	3.173	3.837	3.956	7.286
chr1	43154722	43154880	EM10E0436304-enhD	0	2.1276	0.00187404	-1.13581	2.70357e-06	0	0	0	0	0	0	0.45	2.751	1.343	2.984	1.716	0.42	2.661	0	0	0	0	0	0	0.188	1.191	0.599	1.452	0.78	0.187	1.304
chr11	100113677	100114027	EM10E0519568-enhP	0	2.71793	0.00187404	0.071096	2.70477e-06	0.691	0	0	2.19	0.481	0.314	3.767	4.67	7.382	5.364	3.794	4.612	6.873	0.296	0	0	0.897	0.197	0.124	1.571	2.022	3.292	2.61	1.724	2.052	3.368
chr12	105785273	105785475	EM10E0547338-enhP	0	-1.31971	0.00187404	2.66677	2.70967e-06	17.712	28.493	24.632	27.536	31.421	21.479	9.233	9.964	8.487	7.621	11.09	6.692	8.887	7.591	11.672	9.815	11.283	12.874	8.472	3.852	4.313	3.784	3.708	5.04	2.977	4.355
chr11	100098822	100099057	EM10E0519562-enhD	0	2.44784	0.00187731	-0.963039	2.73514e-06	0	0	0	0	0	0	0.605	0.988	5.431	5.645	1.967	0.989	2.254	0	0	0	0	0	0	0.252	0.428	2.422	2.747	0.894	0.44	1.105
chr2	31501699	31502034	EM10E0691188-CTCF	0	-1.63499	0.00187731	2.70653	2.73625e-06	28.806	27.207	22.269	37.408	28.748	29.805	6.908	12.621	11.869	11.998	5.804	4.987	6.228	12.346	11.145	8.874	15.328	11.778	11.756	2.882	5.463	5.292	5.838	2.638	2.218	3.052
chr4	88938700	88939030	EM10E0760591-enhD	0	2.43643	0.00187731	2.19305	2.7332e-06	3.802	3.031	7.117	4.396	2.124	4.893	21.746	18.397	19.785	22.526	22.465	14.766	38.017	1.629	1.242	2.836	1.801	0.87	1.93	9.071	7.964	8.822	10.96	10.21	6.568	18.63
chr5	32195991	32196305	EM10E0784881-enhD	0	1.75728	0.00187731	1.97287	2.73363e-06	3.925	3.861	6.097	6.524	4.897	2.606	14.649	15.551	13.917	10.846	17.389	12.863	20.009	1.682	1.582	2.43	2.673	2.006	1.028	6.111	6.732	6.206	5.277	7.903	5.722	9.805
chr3	97651745	97651952	EM10E0737941-enhD	0	-2.2089	0.00188396	1.67755	2.75142e-06	22.68	10.42	18.795	20.863	18.687	15.309	3.121	4.286	4.777	2.415	4.004	2.471	1.309	9.72	4.268	7.49	8.549	7.656	6.038	1.302	1.855	2.13	1.175	1.82	1.099	0.641
chr11	120949364	120949703	EM10E0529332-enhP	0	1.26163	0.00189033	3.47498	2.76622e-06	11.367	14.857	14.19	21.981	13.809	26.1	40.311	34.325	34.34	29.879	39.947	44.699	34.563	4.872	6.086	5.654	9.007	5.658	10.295	16.816	14.859	15.312	14.538	18.156	19.884	16.937
chr1	137052114	137052402	EM10E0452858-enhD	0	-1.82444	0.00189541	-1.31062	2.77917e-06	1.112	1.327	2.913	1.289	0.417	2.708	0	0	0	0	0	0	0	0.477	0.544	1.161	0.528	0.171	1.068	0	0	0	0	0	0	0
chr12	76596382	76596730	EM10E0540272-CTCF	0	1.76232	0.00190518	1.07948	2.79904e-06	3.691	1.867	1.434	2.701	1.277	2.778	7.275	9.874	8.102	5.444	8.438	7.884	7.935	1.582	0.765	0.571	1.107	0.523	1.096	3.035	4.274	3.613	2.649	3.835	3.507	3.888
chr4	41759176	41759524	EM10E0753472-enhP	0	-1.31271	0.00191231	2.76007	2.81507e-06	28.961	24.005	24.314	29.986	19.7	33.647	7.87	9.728	10.295	10.497	6.109	9.965	12.791	12.412	9.833	9.689	12.287	8.071	13.271	3.283	4.211	4.591	5.107	2.777	4.433	6.268
chr8	88664087	88664435	EM10E0884628-enhD	0	1.27359	0.00191475	2.80648	2.82425e-06	7.97	12.856	9.569	9.058	8.607	13.604	24.089	26.31	20.827	15.802	25.943	26.964	22.469	3.416	5.266	3.813	3.712	3.526	5.366	10.049	11.389	9.287	7.688	11.791	11.994	11.011
chr10	116871314	116871663	EM10E0488856-enhD	0	2.51851	0.00193551	-0.70077	2.8672e-06	0	0	0	0.787	0	0	3.697	2.124	1.834	5.07	3.337	2.084	1.263	0	0	0	0.322	0	0	1.542	0.919	0.818	2.467	1.517	0.927	0.619
chr11	103174966	103175313	EM10E0521486-enhD	0	2.47342	0.00193551	2.09263	2.89416e-06	3.047	2.042	7.076	9.418	1.085	4.052	20.259	15.737	20.344	21.406	21.347	26.362	18.98	1.306	0.836	2.82	3.859	0.445	1.598	8.451	6.812	9.072	10.415	9.702	11.727	9.301
chr12	27497418	27497617	EM10E0533279-enhD	0	2.42026	0.00193551	-0.977962	2.88728e-06	0	0	0	0	0	0	4.758	0.958	4.127	0.485	3.902	0.918	1.93	0	0	0	0	0	0	1.985	0.415	1.84	0.236	1.773	0.408	0.946
chr12	108631493	108631672	EM10E0548128-enhD	0	2.66721	0.00193551	-0.407963	2.88201e-06	0	0	0	0.862	0	0.706	2.338	2.894	3.823	6.078	4.166	4.954	1.468	0	0	0	0.353	0	0.278	0.975	1.253	1.705	2.957	1.893	2.204	0.719
chr2	5942614	5942944	EM10E0685275-prom	0	-1.15532	0.00193551	3.62597	2.87085e-06	42.307	49.45	51.938	39.056	38.006	56.436	22.552	16.259	22.44	19.986	22.148	15.44	13.011	18.132	20.256	20.696	16.003	15.571	22.26	9.408	7.038	10.006	9.724	10.066	6.868	6.376
chr5	118465000	118465201	EM10E0801039-enhD	0	3.07349	0.00193551	1.18665	2.87273e-06	1.556	0.691	4.464	0	2.67	1.038	17.113	17.11	13.279	13.128	10.194	11.221	10.822	0.667	0.283	1.779	0	1.094	0.409	7.139	7.407	5.921	6.387	4.633	4.991	5.303
chr7	81571603	81571947	EM10E0854847-prom	0	-0.858445	0.00193551	4.64342	2.89428e-06	76.842	72.438	91.776	78.464	76.468	108.006	50.067	42.481	42.227	41.682	46.73	38.613	32.733	32.933	29.673	36.571	32.151	31.33	42.601	20.886	18.389	18.829	20.28	21.239	17.176	16.04
chr5	135168593	135168941	EM10E0806549-enhP	0	-0.63718	0.00194091	4.55841	2.90799e-06	71.401	78.024	78.154	71.177	66.545	69.298	41.423	40.881	40.67	35.057	50.124	47.695	41.081	30.601	31.961	31.143	29.165	27.264	27.333	17.28	17.696	18.135	17.057	22.781	21.216	20.131
chr6	125433197	125433431	EM10E0835262-enhD	0	2.6794	0.00195207	0.988555	2.9304e-06	0	1.663	2.45	1.236	1.147	2.91	12.52	7.444	8.511	10.646	12.891	9.028	9.468	0	0.681	0.976	0.506	0.47	1.148	5.223	3.222	3.795	5.18	5.859	4.016	4.64
chr15	101398314	101398616	EM10E0612916-enhD	0	1.65025	0.00196099	-1.3938	2.9495e-06	0	0	0	0	0	0	0.74	0.887	0.181	1.815	1.357	0.88	1.299	0	0	0	0	0	0	0.309	0.384	0.081	0.883	0.617	0.391	0.637
chr10	60706291	60706641	EM10E0475937-enhD	0	2.16235	0.00196367	0.190914	2.96228e-06	0.723	0	1.333	0.744	1.144	1.083	5.521	4.109	5.847	3.457	3.962	5.267	4.274	0.31	0	0.531	0.305	0.469	0.427	2.303	1.779	2.607	1.682	1.801	2.343	2.094
chr2	30876282	30876482	EM10E0690848-enhD	0	3.00613	0.00196367	-0.352238	2.96495e-06	0	1.32	0	0	0	0	4.592	2.293	3.918	5.255	4.976	8.487	1.799	0	0.541	0	0	0	0	1.916	0.993	1.747	2.557	2.262	3.775	0.882
chr16	50031281	50031478	EM10E0625002-enhD	0	2.35451	0.00196648	-1.01473	2.97491e-06	0	0	0	0	0	0	0.155	2.781	4.673	2.711	1.861	1.113	2.299	0	0	0	0	0	0	0.065	1.204	2.084	1.319	0.846	0.495	1.127
chr1	39256158	39256413	EM10E0435350-enhD	0	2.79107	0.00196787	-0.228832	2.98598e-06	1.343	0	0.267	0	0.33	0	4.478	6.609	1.677	4.077	3.855	5.549	4.693	0.576	0	0.106	0	0.135	0	1.868	2.861	0.748	1.984	1.752	2.468	2.3
chr1	171370190	171370535	EM10E0459783-prom	0	1.28887	0.00196787	2.72405	3.00563e-06	9.205	13.532	9.408	7.405	8.787	9.281	19.787	20.376	21.315	19.62	17.148	28.565	27.036	3.945	5.543	3.749	3.034	3.6	3.661	8.254	8.82	9.505	9.546	7.794	12.707	13.249
chr11	103362765	103362998	EM10E0521620-enhP	0	0.953949	0.00196787	3.61635	2.9922e-06	24	21.721	17.726	17.521	18.664	23.76	37.339	37.174	39.594	40.266	28.207	33.828	40.865	10.286	8.898	7.064	7.179	7.647	9.372	15.576	16.092	17.655	19.591	12.82	15.048	20.026
chr7	97757397	97757744	EM10E0857182-enhD	0	2.3794	0.00196787	0.472397	3.00119e-06	2.114	0.38	0.14	1.042	1.408	1.171	4.467	6.839	7.564	4.06	6.358	8.069	6.385	0.906	0.156	0.056	0.427	0.577	0.462	1.863	2.96	3.373	1.975	2.89	3.589	3.129
chr8	122229978	122230324	EM10E0893049-enhD	0	1.78222	0.00196787	1.13594	3.00415e-06	1.657	1.325	2.893	1.616	3.125	3.683	8.497	6.162	8.238	7.224	7.899	8.889	10.844	0.71	0.543	1.153	0.662	1.28	1.453	3.545	2.667	3.673	3.515	3.59	3.954	5.314
chr19	20603872	20604212	EM10E0673780-enhD	0	-3.06723	0.00197322	0.117175	3.02067e-06	9.111	8.827	3.992	6.705	13.745	7.237	0.544	0	0.543	0.693	0	2.579	0	3.905	3.616	1.591	2.747	5.631	2.854	0.227	0	0.242	0.337	0	1.147	0
chr7	41499632	41499811	EM10E0847370-prom	0	-1.58272	0.00197322	2.63465	3.02529e-06	28.89	26.74	29.534	23.292	21.812	31.725	5.448	8.866	8.736	16.836	6.817	6.439	5.602	12.382	10.954	11.769	9.544	8.937	12.513	2.273	3.838	3.895	8.192	3.098	2.864	2.745
chr18	31634760	31635110	EM10E0656148-enhP	0	-0.702342	0.00197479	4.82503	3.03344e-06	103.735	79.275	77.652	87.186	101.827	88.878	51.316	49.809	45.033	51.72	47.989	56.827	46.726	44.458	32.474	30.943	35.724	41.72	35.056	21.407	21.561	20.081	25.164	21.811	25.278	22.898
chr6	82755435	82755647	EM10E0824531-enhD	0	3.49522	0.00198189	0.241722	3.05011e-06	0	1.327	0	1.523	0	0	5.846	17.163	10.815	5.105	9.534	7.63	3.166	0	0.544	0	0.624	0	0	2.439	7.429	4.822	2.484	4.333	3.394	1.551
chr14	79481275	79481428	EM10E0588961-prom	0	-0.643652	0.00199871	5.55585	3.08182e-06	127.8	138.872	141.537	163.72	141.464	159.558	99.409	86.581	80.561	63.696	92.78	94.328	80.439	54.772	56.886	56.4	67.084	57.959	62.934	41.469	37.479	35.923	30.991	42.168	41.96	39.418
chr1	92372608	92372958	EM10E0446342-enhD	0	2.59524	0.00200014	-0.398789	3.08984e-06	0.617	0	0	1.171	0	0	3.913	2.62	4.331	2.337	4.182	2.97	3.777	0.264	0	0	0.48	0	0	1.632	1.134	1.931	1.137	1.901	1.321	1.851
chr1	136231607	136231953	EM10E0452567-enhD	0	2.03882	0.00201028	1.80967	3.13474e-06	5.498	3.152	2.378	1.839	3.958	5.571	20.317	13.777	13.856	12.519	9.876	16.761	16.418	2.356	1.291	0.948	0.754	1.622	2.197	8.475	5.964	6.178	6.091	4.489	7.456	8.045
chr1	168198338	168198660	EM10E0458810-enhD	0	1.88687	0.00201028	-1.26598	3.11313e-06	0	0	0	0	0	0	1.073	3.819	0.765	0.67	1.11	0.536	1.858	0	0	0	0	0	0	0.448	1.653	0.341	0.326	0.504	0.238	0.91
chr10	120446810	120447137	EM10E0490068-enhP	0	2.87217	0.00201028	0.448683	3.14228e-06	0.797	1.848	0	1.076	1.274	0	9.028	8.058	7.032	9.737	8.009	5.312	4.29	0.342	0.757	0	0.441	0.522	0	3.766	3.488	3.136	4.738	3.64	2.363	2.102
chr14	63449665	63450005	EM10E0584611-enhD	0	2.7394	0.00201028	-0.0678761	3.14164e-06	0.153	0.133	0.086	1.687	0.636	0.065	3.818	3.713	4.942	2.373	6.924	4.162	8.514	0.066	0.054	0.034	0.691	0.261	0.026	1.593	1.607	2.204	1.155	3.147	1.851	4.172
chr17	23998809	23998983	EM10E0634836-enhP	0	3.90848	0.00201028	1.0474	3.13826e-06	1.091	0	4.896	1.468	0.092	0	13.872	9.412	15.477	21.76	11.333	23.995	18.519	0.468	0	1.951	0.602	0.038	0	5.787	4.074	6.901	10.587	5.151	10.674	9.075
chr6	40432674	40432885	EM10E0818533-enhD	0	1.7152	0.00201028	-1.35855	3.14644e-06	0	0	0	0	0	0	0.443	1.27	0.86	1.588	2.468	0.409	0.843	0	0	0	0	0	0	0.185	0.55	0.383	0.773	1.122	0.182	0.413
chr6	82773699	82773986	EM10E0824554-enhP	0	1.41919	0.00201028	3.683	3.12603e-06	12.791	17.513	18.432	20.657	17.232	22.179	61.497	43.905	34.219	34.491	43.438	59.857	41.586	5.482	7.174	7.345	8.464	7.06	8.748	25.654	19.006	15.259	16.782	19.743	26.626	20.379
chr8	36613239	36613514	EM10E0876015-enhP	0	-1.12939	0.00201216	4.03704	3.15523e-06	62.737	55.601	44.904	61.432	68.483	73.135	24.854	33.651	33.684	20.503	22.588	19.603	23.42	26.887	22.776	17.894	25.172	28.058	28.847	10.368	14.567	15.02	9.976	10.266	8.72	11.477
chr19	5751056	5751244	EM10E0670235-K4m3	0	1.63076	0.00201329	2.95279	3.16287e-06	11.446	6.43	8.081	21.331	6.454	10.195	32.054	26.798	29.05	22.859	31.501	30.141	28.302	4.905	2.634	3.22	8.74	2.644	4.021	13.372	11.6	12.954	11.122	14.317	13.408	13.869
chr10	86705597	86705946	EM10E0483712-prom	0	-0.764928	0.00201404	5.26086	3.20609e-06	111.553	119.114	147.916	121.258	117.723	127.451	78.597	74.318	80.057	63.32	56.796	61.444	53.915	47.809	48.793	58.942	49.685	48.232	50.27	32.787	32.171	35.698	30.808	25.814	27.332	26.421
chr13	23581363	23581711	EM10E0553772-prom	0	0.951414	0.00201404	4.59253	3.18549e-06	34.213	30.932	52.072	44.584	48.617	37.94	73.726	68.979	66.865	59.339	76.598	83.802	78.608	14.663	12.671	20.75	18.268	19.919	14.965	30.755	29.859	29.816	28.871	34.814	37.278	38.521
chr14	62760821	62760972	EM10E0584284-enhP	0	-0.427081	0.00201404	6.04361	3.2108e-06	168.943	175.929	182.777	208.055	187.545	205.863	128.282	135.25	117.003	135.137	129.576	138.119	111.278	72.405	72.066	72.834	85.251	76.839	81.198	53.514	58.547	52.173	65.751	58.892	61.44	54.531
chr18	12674548	12674892	EM10E0654107-enhD	0	-2.25653	0.00201404	2.15221	3.18567e-06	25.834	29.111	27.704	21.283	29.16	17.626	3.62	7.072	5.859	3.344	7.175	5.204	1.211	11.072	11.925	11.04	8.721	11.947	6.952	1.51	3.061	2.613	1.627	3.261	2.315	0.593
chr2	32876695	32876934	EM10E0692034-enhP	0	0.904918	0.00201404	3.94491	3.20288e-06	19.347	27.802	26.281	31.703	22.301	32.286	40.397	56.161	40.863	43.938	48.836	44.32	44.203	8.292	11.389	10.473	12.99	9.137	12.735	16.852	24.311	18.221	21.378	22.196	19.715	21.661
chr4	56722356	56722704	EM10E0756418-enhD	0	1.7526	0.00201404	-1.33841	3.18394e-06	0	0	0	0	0	0	1.086	1.994	1.072	0.612	0.62	0.401	2.451	0	0	0	0	0	0	0.453	0.863	0.478	0.298	0.282	0.178	1.201
chr5	134947748	134947984	EM10E0806429-enhP	0	3.29816	0.00201404	-0.102967	3.18981e-06	0	0.074	0	0	1.782	0	5.398	5.942	2.073	6.656	4.1	5.419	13.603	0	0.03	0	0	0.73	0	2.252	2.572	0.924	3.238	1.863	2.411	6.666
chr7	64287863	64288103	EM10E0850606-enhP	0	-1.25563	0.00201404	3.7517	3.21092e-06	57.568	59.556	55.947	49.846	49.388	41.626	15.729	22.753	13.403	18.333	21.941	18.808	29.481	24.672	24.396	22.294	20.424	20.235	16.418	6.561	9.849	5.976	8.92	9.972	8.366	14.447
chr13	119691324	119691674	EM10E0573860-enhP	0	-0.986927	0.00203959	2.96427	3.26604e-06	28.636	23.927	24.601	22.778	30.765	32.325	9.497	11.885	11.214	11.987	12.73	12.84	15.745	12.273	9.801	9.803	9.333	12.605	12.75	3.962	5.145	5	5.832	5.786	5.712	7.716
chr17	21962611	21962959	EM10E0634567-enhP	0	-1.1861	0.00203959	3.24439	3.2694e-06	35.775	41.562	31.63	38.393	29.216	37.529	15.384	16.539	12.881	8.946	15.681	20.311	10.642	15.332	17.025	12.604	15.732	11.97	14.803	6.418	7.159	5.744	4.353	7.127	9.035	5.215
chr2	68259091	68259438	EM10E0697700-enhD	0	2.32729	0.00203959	-0.594512	3.26946e-06	0	0.541	0.625	0	0.138	0	1.499	1.999	4.911	2.292	2.469	3.484	2.645	0	0.222	0.249	0	0.057	0	0.625	0.865	2.19	1.115	1.122	1.55	1.296
chr17	45737166	45737508	EM10E0642379-enhD	0	1.416	0.00205714	2.23059	3.30357e-06	4.529	5.464	7.625	7.695	6.534	6.118	16.052	13.73	16.509	20.788	11.893	20.327	14.068	1.941	2.238	3.038	3.153	2.677	2.413	6.696	5.943	7.361	10.114	5.405	9.042	6.894
chr7	43443869	43444213	EM10E0847511-prom	0	-1.15318	0.00205858	3.37987	3.31187e-06	35.163	43.833	48.995	43.267	29.079	34.15	12.61	14.204	18.214	18.05	15.962	14.841	15.303	15.07	17.955	19.524	17.729	11.914	13.47	5.26	6.149	8.122	8.782	7.255	6.602	7.499
chr4	88930325	88930534	EM10E0760577-enhD	0	3.48534	0.00206581	0.354312	3.32952e-06	0	4.304	0.697	0	0	0	11.218	8.035	10.02	4.852	8.035	9.488	7.351	0	1.763	0.278	0	0	0	4.68	3.478	4.468	2.361	3.652	4.221	3.602
chr14	70774800	70775135	EM10E0586893-enhP	0	1.81104	0.00206889	1.95124	3.3405e-06	4.857	3.121	3.791	5.324	4.542	4.426	10.777	12.586	12.258	12.311	18.469	18.968	21.929	2.082	1.278	1.511	2.182	1.861	1.746	4.496	5.448	5.466	5.99	8.394	8.438	10.746
chr1	74007736	74008084	EM10E0441371-enhD	0	-1.09227	0.00207259	2.60996	3.3525e-06	22.734	23.017	21.531	21.842	18.883	23.263	7.888	6.828	11.8	10.521	12.608	7.722	7.68	9.743	9.428	8.58	8.95	7.737	9.176	3.291	2.956	5.262	5.119	5.73	3.435	3.764
chr11	21571545	21571708	EM10E0496627-enhP	0	-1.67921	0.00207949	3.64154	3.42588e-06	53.379	52.102	59.004	55.119	83.331	42.791	18.66	8.257	22.652	14.934	15.614	19.277	14.734	22.877	21.343	23.512	22.585	34.142	16.878	7.784	3.574	10.101	7.266	7.097	8.575	7.22
chr11	104607742	104607903	EM10E0522058-prom	0	1.45127	0.00207949	2.16576	3.39562e-06	5.596	8.328	7.223	7.155	4.079	4.059	13.402	20.824	14.665	14.855	13.588	14.751	16.373	2.398	3.411	2.878	2.932	1.671	1.601	5.591	9.014	6.539	7.228	6.176	6.562	8.023
chr12	44269354	44269569	EM10E0535644-enhP	0	-0.906929	0.00207949	5.1214	3.42433e-06	137.406	122.945	85.715	117.001	119.462	134.978	66.046	57.999	65.16	55.329	45.732	58.027	56.114	58.889	50.362	34.156	47.941	48.945	53.239	27.551	25.106	29.055	26.92	20.785	25.812	27.498
chr14	63860701	63861020	EM10E0584710-enhP	0	-1.75939	0.00207949	0.000345581	3.39004e-06	5.252	4.562	3.138	4.291	4.23	3.977	0.363	0.635	0.515	0.988	1.14	0.552	1.534	2.251	1.869	1.25	1.758	1.733	1.569	0.151	0.275	0.23	0.481	0.518	0.246	0.752
chr15	101381784	101382134	EM10E0612909-enhD	0	2.86946	0.00207949	1.19373	3.40614e-06	0	0.605	3.017	3.897	2.94	1.13	11.505	10.872	11.889	11.922	15.089	11.103	13.839	0	0.248	1.202	1.597	1.205	0.446	4.799	4.706	5.301	5.801	6.858	4.939	6.782
chr3	103683520	103683759	EM10E0739657-enhD	0	3.13905	0.00207949	-0.179492	3.43196e-06	0	0.174	1.518	0	0	0	7.557	5.158	5.026	4.29	4.474	10.02	1.556	0	0.071	0.605	0	0	0	3.152	2.233	2.241	2.087	2.033	4.457	0.763
chr5	136046008	136046334	EM10E0806955-CTCF	0	2.48328	0.00207949	-0.759818	3.41598e-06	0	0	0.547	0	0	0	5.104	0.986	1.711	2.623	2.193	1.793	4.589	0	0	0.218	0	0	0	2.129	0.427	0.763	1.276	0.997	0.798	2.249
chr6	108700708	108700987	EM10E0830786-enhD	0	1.94943	0.00207949	2.54333	3.41908e-06	9.888	6.374	4.691	11.385	3.803	4.961	20.194	19.594	21.525	27.549	23.391	21.286	35.562	4.238	2.611	1.869	4.665	1.558	1.957	8.424	8.482	9.598	13.404	10.631	9.469	17.427
chr7	38227911	38228256	EM10E0847233-prom	0	-0.750436	0.00207949	3.85296	3.39169e-06	37.77	50.653	41.614	44.721	46.649	56.752	25.83	27.039	20.819	23.366	26.856	25.34	24.868	16.187	20.749	16.583	18.324	19.113	22.385	10.775	11.705	9.283	11.369	12.206	11.272	12.186
chr7	127876012	127876362	EM10E0864842-enhP	0	-0.654355	0.00207949	4.53212	3.41455e-06	66.249	67.416	66.953	69.407	77.846	81.393	46.387	45.905	48.005	36.244	38.234	35.199	40.673	28.393	27.616	26.68	28.44	31.894	32.104	19.351	19.871	21.406	17.634	17.377	15.658	19.931
chr8	36175481	36175651	EM10E0875854-K4m3	0	2.39864	0.00207949	-0.759988	3.43626e-06	0.767	0	0	0	0	0	2.103	3.52	1.731	1.838	2.356	3.732	1.76	0.329	0	0	0	0	0	0.877	1.524	0.772	0.894	1.071	1.66	0.862
chr8	114133819	114134042	EM10E0890121-enhP	0	-1.4838	0.00207949	3.46307	3.37131e-06	43.374	52.71	35.037	49.799	54.589	44.454	12.71	11.857	19.795	19.921	7.682	17.606	18.656	18.589	21.592	13.962	20.405	22.366	17.534	5.302	5.133	8.827	9.693	3.491	7.832	9.142
chr9	41918684	41918899	EM10E0901847-enhD	0	2.85441	0.00211968	-0.136271	3.50884e-06	0	0	0	1.098	0	1.635	6.624	5.609	5.411	2.497	3.984	4.619	3.817	0	0	0	0.45	0	0.645	2.763	2.428	2.413	1.215	1.811	2.055	1.87
chr1	135198440	135198750	EM10E0451991-enhD	0	3.19676	0.0021323	0.0479487	3.54214e-06	0	0	0.669	0	2.093	0	5.984	3.477	5.343	5.791	5.526	5.047	13.773	0	0	0.267	0	0.858	0	2.496	1.505	2.382	2.818	2.512	2.245	6.749
chrX	6778292	6778582	EM10E0923619-K4m3	0	2.95589	0.0021323	0.00351315	3.53757e-06	2.491	0.467	0	0	0	0.246	6.2	5.585	3.54	3.986	6.651	5.292	6.455	1.068	0.191	0	0	0	0.097	2.586	2.418	1.579	1.939	3.023	2.354	3.163
chr18	50024063	50024400	EM10E0660360-enhD	0	2.72722	0.00213396	-0.147501	3.55111e-06	0.906	0	0.519	0	0	0.88	6.149	5.469	4.143	6.136	4.937	1.725	3.527	0.388	0	0.207	0	0	0.347	2.565	2.367	1.847	2.985	2.244	0.767	1.728
chr12	78911176	78911348	EM10E0540811-enhD	0	2.52929	0.00213813	2.16853	3.56427e-06	5.996	3.272	6.516	1.205	2.002	7.663	17.305	24.547	22.143	15.028	24.328	29.99	23.483	2.57	1.34	2.597	0.494	0.82	3.023	7.219	10.626	9.874	7.312	11.057	13.341	11.508
chr12	12681377	12681556	EM10E0531237-enhP	0	1.98301	0.00213977	-1.21447	3.57323e-06	0	0	0	0	0	0	0.499	0.615	0.516	1.968	2.341	3.229	1.626	0	0	0	0	0	0	0.208	0.266	0.23	0.958	1.064	1.436	0.797
chr4	87473652	87473950	EM10E0760297-enhD	0	2.13152	0.00216349	-1.13408	3.61913e-06	0	0	0	0	0	0	0.805	2.518	2.331	1.02	4.084	0.29	1.615	0	0	0	0	0	0	0.336	1.09	1.039	0.496	1.856	0.129	0.791
chr15	101373412	101373650	EM10E0612899-enhD	0	1.60188	0.00216576	2.81724	3.6306e-06	8.525	8.917	6.179	8.344	6.242	19.845	31.304	23.332	22.185	21.291	27.395	29.475	26.807	3.654	3.653	2.462	3.419	2.557	7.827	13.059	10.1	9.892	10.359	12.451	13.111	13.137
chr4	89041025	89041240	EM10E0760626-enhD	0	3.44525	0.00216576	0.0231295	3.63552e-06	0	0	0	0	1.248	0.46	4.479	3.448	5.968	2.127	7.897	14.816	14.706	0	0	0	0	0.511	0.181	1.868	1.493	2.661	1.035	3.589	6.591	7.207
chr3	103573824	103574165	EM10E0739629-enhP	0	2.59581	0.00216619	0.0221815	3.64256e-06	1.037	0	0	0.664	0.846	0.628	3.962	6.671	2.559	7.122	4.202	3.507	6.616	0.444	0	0	0.272	0.347	0.248	1.653	2.888	1.141	3.465	1.91	1.56	3.242
chr16	33724059	33724318	EM10E0621753-CTCF	0	1.85963	0.00218219	-1.28066	3.69505e-06	0	0	0	0	0	0	0.408	0.678	3.752	1.546	1.392	1	0.812	0	0	0	0	0	0	0.17	0.293	1.673	0.752	0.633	0.445	0.398
chr17	44545417	44545603	EM10E0641918-K4m3	0	2.92954	0.00218219	-0.368663	3.70755e-06	0	0	0	0	0	1.683	4.369	2.449	6.182	1.558	5.318	4.429	4.695	0	0	0	0	0	0.664	1.823	1.06	2.757	0.758	2.417	1.97	2.301
chr4	107835579	107835892	EM10E0764125-enhD	0	2.64568	0.00218219	-0.632964	3.70576e-06	0	0	0	0.801	0	0	3.077	3.073	3.083	3.802	1.427	6.898	1.124	0	0	0	0.328	0	0	1.284	1.33	1.375	1.85	0.649	3.068	0.551
chr9	57961965	57962246	EM10E0906769-enhD	0	1.73302	0.00218219	1.59732	3.69755e-06	4.439	2.213	2.386	7.582	3.192	2.365	10.6	11.836	12.251	11.22	9.419	13.192	10.288	1.902	0.907	0.951	3.107	1.308	0.933	4.422	5.124	5.463	5.459	4.281	5.868	5.042
chr9	58134311	58134575	EM10E0906890-enhP	0	3.38971	0.00218219	1.16222	3.69705e-06	1.847	1.71	0	3.396	0	2.122	12.614	22.534	15.567	8.726	13.2	14.154	16.004	0.792	0.7	0	1.392	0	0.837	5.262	9.754	6.941	4.246	5.999	6.296	7.843
chrY	1286088	1286354	EM10E0932177-enhP	0	-2.23482	0.00218219	-1.12173	3.69318e-06	5.529	1.136	0.755	3.896	0.933	3.221	0	0	0	0	0	0	0	2.37	0.465	0.301	1.596	0.382	1.27	0	0	0	0	0	0	0
chr11	50566069	50566225	EM10E0501678-K4m3	0	2.99822	0.00219414	-0.602314	3.74061e-06	0	0	0	0	0.154	0	2.826	4.008	10.156	3.35	0.198	3.811	5.961	0	0	0	0	0.063	0	1.179	1.735	4.529	1.63	0.09	1.695	2.921
chr17	28141381	28141577	EM10E0637086-enhP	0	2.82383	0.00219414	0.97459	3.73474e-06	3.4	0.939	1.322	0.443	1.696	0.504	16.523	12.837	8.293	9.913	9.291	6.186	12.026	1.457	0.385	0.527	0.182	0.695	0.199	6.893	5.557	3.698	4.823	4.223	2.752	5.893
chr18	69592211	69592407	EM10E0665360-enhP	0	-1.85794	0.00220289	0.499864	3.76194e-06	6.325	5.813	8.28	6.984	5.966	5.352	1.265	0.425	2.566	1.869	1.006	1.068	1.176	2.711	2.381	3.299	2.862	2.444	2.111	0.528	0.184	1.144	0.909	0.457	0.475	0.576
chr11	6415591	6415940	EM10E0494176-enhP	0	-0.566721	0.00220589	5.94265	3.77788e-06	161.158	185.489	199.068	182.218	166.201	216.978	121.671	120.798	110.433	110.826	93.436	123.449	117.875	69.068	75.982	79.325	74.664	68.094	85.582	50.756	52.291	49.243	53.922	42.467	54.914	57.764
chr3	90612885	90613219	EM10E0736215-prom	0	1.51598	0.00220589	3.10892	3.7799e-06	10.946	18.095	7.662	13.45	7.134	14.848	40.714	33.644	28.554	31.321	24.327	31.644	27.176	4.691	7.412	3.053	5.511	2.923	5.856	16.984	14.564	12.732	15.239	11.057	14.076	13.317
chr7	19698146	19698381	EM10E0843000-prom	0	-1.41676	0.00221403	4.65259	3.80029e-06	135.281	102.579	80.915	86.759	95.322	130.221	25.669	42.661	34.511	39.319	32.819	25.244	52.801	57.978	42.02	32.243	35.55	39.054	51.363	10.708	18.467	15.389	19.131	14.916	11.229	25.875
chr1	39770436	39770785	EM10E0435601-enhD	0	1.995	0.0022251	-1.12931	3.82758e-06	0	0	0.186	0	0	0	0.675	0.324	2.343	2.263	1.995	1.913	1.657	0	0	0.074	0	0	0	0.282	0.14	1.045	1.101	0.907	0.851	0.812
chr9	69290006	69290353	EM10E0911025-enhP	0	-1.04237	0.0022251	4.60134	3.83224e-06	88.302	87.178	93.671	70.632	90.659	91.403	45.108	43.822	44.475	40.208	39.142	22.992	37.017	37.844	35.711	37.326	28.941	37.144	36.052	18.817	18.97	19.832	19.563	17.79	10.228	18.14
chr18	36560206	36560555	EM10E0657847-enhP	0	-0.672432	0.00223171	5.32605	3.85011e-06	112.801	125.384	122.288	152.567	114.648	125.421	83.837	71.349	81.254	71.499	71.858	65.622	57.901	48.344	51.361	48.73	62.514	46.972	49.47	34.973	30.885	36.232	34.788	32.659	29.191	28.374
chr17	65649173	65649399	EM10E0646269-enhD	0	1.8066	0.00223227	1.96318	3.85757e-06	4.085	3.289	3.669	6.505	6.822	2.94	17.746	13.926	9.933	14.416	16.933	14.403	19.196	1.751	1.347	1.462	2.665	2.795	1.16	7.403	6.028	4.429	7.014	7.696	6.407	9.407
chr2	133554666	133555015	EM10E0711134-enhD	0	-1.15139	0.0022388	3.77216	3.87538e-06	55.024	50.998	62.281	39.554	44.76	54.417	29.935	21.508	17.463	19.321	21.269	21.7	15.107	23.582	20.89	24.818	16.207	18.339	21.464	12.488	9.31	7.787	9.401	9.667	9.653	7.403
chr1	93445183	93445459	EM10E0446660-enhP	0	-0.807398	0.00224211	5.52364	3.89264e-06	134.731	143.747	139.973	142.45	164.312	184.702	93.092	102.875	75.617	69.2	72.499	86.216	58.654	57.742	58.883	55.777	58.369	67.32	72.852	38.834	44.532	33.718	33.669	32.951	38.352	28.743
chr12	81668406	81668716	EM10E0542057-enhD	0	2.81667	0.00224211	-0.467686	3.89415e-06	1.165	0	0	0	0	0	1.96	2.536	3.808	2.217	6.62	5.186	3.965	0.499	0	0	0	0	0	0.818	1.098	1.698	1.079	3.009	2.307	1.943
chr14	66868979	66869252	EM10E0585779-enhP	0	-1.02939	0.00224633	4.75259	3.91103e-06	106.686	78.682	87.724	94.986	108.501	102.157	54.083	49.047	56.08	31.723	45.463	35.564	33.263	45.723	32.231	34.957	38.921	44.454	40.294	22.561	21.231	25.006	15.435	20.663	15.82	16.3
chr15	66978789	66979069	EM10E0601600-enhD	0	2.90754	0.00224633	-0.471014	3.92108e-06	0	0.893	0	0	0	0	3.178	4.456	1.723	3.682	7.637	7.26	1.213	0	0.366	0	0	0	0	1.326	1.929	0.768	1.791	3.471	3.229	0.594
chr2	117105587	117105804	EM10E0706432-enhD	0	2.43713	0.00224633	-0.74049	3.91998e-06	0	0	0.776	0	0	0	2.238	3.581	2.271	1.1	2.116	4.102	2.459	0	0	0.309	0	0	0	0.934	1.55	1.013	0.535	0.962	1.825	1.205
chr6	50527511	50527741	EM10E0819914-enhD	0	2.42977	0.00224962	-0.76601	3.93992e-06	0	0	0.662	0	0	0	1.44	4.376	2.44	1.26	2.559	1.704	4.166	0	0	0.264	0	0	0	0.601	1.894	1.088	0.613	1.163	0.758	2.042
chr9	123936490	123936647	EM10E0923457-enhD	0	3.17124	0.00224962	0.0937709	3.93841e-06	0	0	1.362	0	1.607	0	6.975	4.684	9.002	7.074	5.534	9.14	2.755	0	0	0.543	0	0.658	0	2.91	2.028	4.014	3.442	2.515	4.066	1.35
chr12	28751447	28751599	EM10E0533431-enhP	0	-1.26461	0.00225146	2.80092	3.94969e-06	23.367	27.377	22.654	31.298	27.425	28.978	13.741	8.697	11.842	6.298	7.075	14.226	9.788	10.015	11.214	9.027	12.824	11.236	11.43	5.732	3.765	5.28	3.064	3.216	6.328	4.797
chr19	37078078	37078423	EM10E0677440-enhD	0	-1.76154	0.00225562	1.9136	3.96355e-06	14.547	16.391	21.68	14.138	15.646	22.366	3.681	6.214	2.569	8.036	5.394	3.322	2.895	6.234	6.714	8.639	5.793	6.41	8.822	1.536	2.69	1.146	3.91	2.452	1.478	1.419
chr7	141475781	141475933	EM10E0868520-enhP	0	-0.912877	0.00226717	4.93391	3.99043e-06	81.638	130.896	89.381	105.721	105.248	119.273	40.875	61.333	51.914	50.38	47.334	60.728	42.878	34.988	53.619	35.617	43.319	43.121	47.045	17.051	26.55	23.149	24.512	21.513	27.014	21.012
chr4	145744996	145745198	EM10E0776785-K4m3	0	-1.91841	0.00227329	1.71061	4.00782e-06	15.279	14.41	14.513	15.271	15.542	20.527	2.947	1.651	8.623	2.278	3.02	6.413	2.702	6.548	5.903	5.783	6.257	6.368	8.096	1.229	0.715	3.845	1.108	1.373	2.853	1.324
chr15	101294469	101294816	EM10E0612834-enhP	0	1.34402	0.00227533	2.09001	4.01805e-06	6.802	6.597	7.767	5.889	3.543	5.065	15.528	18.08	13.5	12.86	12.263	14.818	12.024	2.915	2.702	3.095	2.413	1.452	1.998	6.478	7.826	6.02	6.257	5.574	6.592	5.892
chr7	24396008	24396353	EM10E0843294-enhD	0	2.50173	0.00228039	-0.531271	4.03361e-06	0	0.201	0	1.132	0	0.096	2.161	4.764	2.281	3.894	3.01	1.54	3.938	0	0.082	0	0.464	0	0.038	0.901	2.062	1.017	1.895	1.368	0.685	1.93
chr1	134078135	134078404	EM10E0451387-enhP	0	1.03232	0.00230926	3.98801	4.0914e-06	34.808	22.003	31.358	30.855	18.474	21.56	45.544	49.112	48.937	50.146	45.933	56.392	44.294	14.918	9.013	12.496	12.643	7.569	8.504	18.999	21.259	21.821	24.398	20.877	25.085	21.706
chr13	113794702	113794912	EM10E0573185-prom	0	-0.823101	0.00231452	4.36061	4.11418e-06	61.554	77.128	72.33	72.184	52.801	71.79	38.758	39.374	37.82	34.315	28.098	31.143	34.27	26.38	31.594	28.822	29.577	21.633	28.316	16.168	17.044	16.864	16.696	12.771	13.853	16.794
chr14	52019942	52020292	EM10E0581613-prom	0	-0.423439	0.00231452	5.41132	4.11265e-06	114.021	123.666	117.95	130.179	111.197	128.751	88.891	91.648	85.93	78.128	75.35	81.777	74.739	48.867	50.658	47.001	53.341	45.559	50.783	37.081	39.672	38.317	38.013	34.247	36.377	36.625
chr1	38241846	38242186	EM10E0435044-enhD	0	-1.86245	0.00231773	1.25403	4.13337e-06	10.359	14.262	8.356	15.367	8.904	11.162	2.384	2.023	4.549	2.097	3.661	2.052	1.296	4.44	5.842	3.33	6.297	3.648	4.403	0.994	0.876	2.028	1.02	1.664	0.913	0.635
chr3	53200999	53201157	EM10E0729592-enhD	0	3.37576	0.00231773	0.381997	4.13233e-06	0	1.275	0	0	0.076	3.963	11.007	6.954	10.721	4.53	7.684	6.769	10.082	0	0.522	0	0	0.031	1.563	4.592	3.01	4.781	2.204	3.492	3.011	4.941
chr17	29494797	29495002	EM10E0638078-enhD	0	1.30217	0.00231845	4.19897	4.14451e-06	26.316	25.229	25.172	25.651	32.934	27.273	93.549	64.866	45.403	51.751	67.232	58.281	59.088	11.278	10.335	10.031	10.511	13.493	10.757	39.025	28.079	20.246	25.179	30.557	25.925	28.956
chr19	6921081	6921377	EM10E0670945-enhP	0	-0.667872	0.00231845	3.92124	4.14815e-06	45.809	51.023	41.236	52.124	43.332	48.186	25.712	25.43	31.144	25.67	22.339	28.02	29.545	19.633	20.901	16.432	21.358	17.754	19.006	10.726	11.008	13.887	12.49	10.153	12.464	14.478
chr11	103173835	103174179	EM10E0521483-enhD	0	1.4182	0.00232404	2.95373	4.19871e-06	13.182	16.782	10.396	9.71	7.916	8.078	27.86	32.268	30.907	29.222	22.366	25.848	19.804	5.649	6.874	4.143	3.979	3.243	3.186	11.622	13.968	13.782	14.218	10.165	11.498	9.705
chr12	27341380	27341563	EM10E0533239-enhP	0	2.83584	0.00232404	0.950675	4.18791e-06	0.854	2.145	1.31	0	2.451	1.471	7.65	12.919	13.501	8.164	9.345	7.242	14.825	0.366	0.879	0.522	0	1.004	0.58	3.191	5.592	6.02	3.972	4.247	3.221	7.265
chr4	136144598	136144948	EM10E0773170-enhP	0	-0.759459	0.00232404	5.69926	4.19668e-06	130.753	193.027	173.769	181.643	162.408	169.439	108.17	94.744	103.029	79.037	91.751	85.478	73.63	56.037	79.07	69.244	74.428	66.54	66.832	45.124	41.013	45.941	38.455	41.701	38.023	36.082
chr4	139311156	139311380	EM10E0774728-enhP	0	-1.10637	0.00232404	3.63047	4.17151e-06	44.76	58.956	41.099	46.263	35.736	46.364	15.764	19.62	20.486	18.666	22.931	13.39	23.049	19.183	24.15	16.377	18.956	14.641	18.287	6.576	8.493	9.135	9.082	10.422	5.956	11.295
chr6	88724490	88724819	EM10E0826802-prom	0	-1.18565	0.00232404	3.82087	4.19095e-06	53.65	52.018	57.797	43.101	50.512	63.518	28.741	28.961	22.601	16.447	19.874	22.372	12.94	22.993	21.308	23.031	17.661	20.695	25.053	11.989	12.537	10.078	8.002	9.033	9.952	6.341
chr8	80610581	80610824	EM10E0882190-K4m3	0	2.13691	0.00232404	-1.02983	4.18638e-06	0	0.257	0	0	0	0	4.247	1.777	1.535	0.795	0.659	1.34	3.111	0	0.105	0	0	0	0	1.772	0.769	0.684	0.387	0.3	0.596	1.525
chr11	50378336	50378678	EM10E0501618-enhP	0	-0.702384	0.00233144	4.35475	4.21887e-06	70.302	56.216	62.988	66.027	66.459	64.139	36.66	37.663	37.541	40.962	39.615	28.69	31.352	30.13	23.028	25.1	27.055	27.229	25.298	15.293	16.303	16.74	19.93	18.005	12.762	15.364
chr11	109795572	109795918	EM10E0524037-enhP	0	2.30823	0.0023357	-0.875313	4.24017e-06	0	0	0	0.488	0	0	4.31	1.394	2.304	2.561	1.193	0.806	3.412	0	0	0	0.2	0	0	1.798	0.603	1.027	1.246	0.542	0.359	1.672
chr15	78247739	78248066	EM10E0604340-enhD	0	1.04635	0.0023357	2.31098	4.23846e-06	8.129	5.938	8.995	9.153	7.654	6.701	14.657	14.405	14.462	18.476	15.058	15.226	12.611	3.484	2.432	3.584	3.75	3.136	2.643	6.114	6.236	6.449	8.989	6.844	6.773	6.18
chr12	25189778	25189950	EM10E0532825-enhD	0	2.30112	0.00233808	1.79478	4.25129e-06	4.004	3.07	1.846	2.438	2.072	6.801	13.124	16.619	15.777	10.784	12.791	27.383	17.277	1.716	1.258	0.736	0.999	0.849	2.683	5.475	7.194	7.035	5.247	5.814	12.181	8.466
chr2	118125304	118125652	EM10E0706718-enhP	0	3.65086	0.00233884	1.44817	4.25948e-06	2.739	3.853	0.614	0	0.667	2.115	28.427	16.924	10.069	23.964	24.438	19.08	16.451	1.174	1.578	0.245	0	0.273	0.834	11.858	7.326	4.49	11.66	11.107	8.487	8.062
chr1	39856922	39857085	EM10E0435628-enhD	0	3.31678	0.00235498	0.218537	4.30783e-06	0.046	0	0	1.479	1.793	0	4.151	6.777	6.34	3.398	9.282	11.065	12.104	0.02	0	0	0.606	0.735	0	1.732	2.934	2.827	1.653	4.219	4.922	5.931
chr7	24884263	24884547	EM10E0843527-prom	0	-0.713787	0.00235498	3.74394	4.31627e-06	40.495	41.034	37.31	41.394	49.957	43.202	22.242	28.328	25.375	22.003	24.303	21.695	19.447	17.355	16.809	14.867	16.961	20.468	17.04	9.278	12.263	11.315	10.705	11.046	9.651	9.53
chr7	109519587	109519788	EM10E0859858-enhP	0	-1.12979	0.00235498	3.8871	4.29778e-06	62.273	46.158	52.184	54.074	46.001	69.02	20.52	24.279	15.101	24.462	18.61	29.134	28.462	26.689	18.908	20.794	22.157	18.847	27.223	8.56	10.51	6.734	11.902	8.458	12.96	13.948
chrX	53110195	53110500	EM10E0926337-enhD	0	2.25464	0.00235498	-0.758745	4.31415e-06	0.208	0	0	0	0.748	0	2.065	1.747	2.536	2.505	1.97	1.416	3.844	0.089	0	0	0	0.306	0	0.861	0.756	1.131	1.219	0.895	0.63	1.884
chr13	21734840	21735190	EM10E0553293-prom	0	1.38669	0.00236293	3.46019	4.34198e-06	22.104	11.542	14.188	12.601	13.203	22.596	37.535	38.163	33.721	28.972	39.519	54.9	34.967	9.473	4.728	5.654	5.163	5.409	8.913	15.658	16.52	15.036	14.096	17.961	24.421	17.135
chr4	88918532	88918856	EM10E0760568-enhD	0	2.87524	0.00236293	-0.255172	4.34459e-06	1.448	0	0	0.402	0	0	6.566	3.814	7.456	4.506	4.146	2.173	2.87	0.621	0	0	0.165	0	0	2.739	1.651	3.325	2.192	1.884	0.967	1.406
chr14	33347793	33348143	EM10E0579366-enhD	0	2.72352	0.00236775	-0.330782	4.36035e-06	0	0.615	1.148	0	0	0	1.8	4.007	2.933	3.092	4.543	6.672	4.817	0	0.252	0.457	0	0	0	0.751	1.735	1.308	1.504	2.065	2.968	2.361
chr5	135623013	135623357	EM10E0806706-K4m3	0	1.72384	0.0023729	1.46934	4.37673e-06	3.517	2.494	2.787	3.167	2.654	3.784	13.626	10.767	14.444	9.083	6.996	8.14	10.319	1.507	1.022	1.111	1.298	1.087	1.493	5.684	4.661	6.441	4.419	3.18	3.621	5.057
chr9	81633764	81634017	EM10E0913821-prom	0	2.30675	0.00237387	-0.888916	4.38542e-06	0	0	0.423	0	0	0	0.538	3.578	2.205	1.583	3.02	1.392	3.532	0	0	0.169	0	0	0	0.224	1.549	0.983	0.77	1.373	0.619	1.731
chr5	5004769	5005118	EM10E0781119-CTCF	0	1.66598	0.00237908	-1.3853	4.40198e-06	0	0	0	0	0	0	1.048	1.288	0.51	1.115	2.057	0.2	1.17	0	0	0	0	0	0	0.437	0.558	0.227	0.543	0.935	0.089	0.573
chr17	29094545	29094887	EM10E0637753-enhP	0	1.06214	0.00240004	4.88199	4.44774e-06	47.126	43.987	50.419	42.562	46.952	56.993	111.181	86.426	81.546	67.955	96.483	124.82	83.853	20.197	18.018	20.091	17.44	19.237	22.48	46.38	37.412	36.362	33.063	43.851	55.524	41.091
chr13	49297727	49298066	EM10E0560273-enhP	0	2.58391	0.00240183	0.148099	4.45804e-06	0.758	0	0.669	1.237	1.299	0	3.38	4.523	4.29	8.664	5.463	6.663	4.532	0.325	0	0.267	0.507	0.532	0	1.41	1.958	1.913	4.215	2.483	2.964	2.221
chr9	104063745	104063969	EM10E0917438-prom	0	-1.17408	0.00240351	3.67363	4.46815e-06	39.624	66.26	39.899	44.154	58.743	42.883	21.143	17.001	22.349	19.097	16.259	17.512	20.306	16.982	27.142	15.899	18.092	24.068	16.914	8.82	7.359	9.966	9.292	7.39	7.79	9.951
chr11	98774916	98775124	EM10E0519080-enhP	0	-0.814991	0.00240757	5.19452	4.48858e-06	116.667	105.207	106.136	115.956	151.013	132.523	60.288	61.354	65.806	76.35	66.099	63.541	46.243	50.001	43.096	42.293	47.513	61.872	52.271	25.149	26.559	29.343	37.148	30.042	28.265	22.661
chr11	116954771	116955119	EM10E0526804-enhD	0	1.44117	0.00240757	-1.50524	4.48971e-06	0	0	0	0	0	0	0.204	0.856	0.629	1.086	0.487	1.604	0.79	0	0	0	0	0	0	0.085	0.371	0.28	0.528	0.221	0.714	0.387
chr15	85580405	85580725	EM10E0607933-prom	0	2.14222	0.00241105	2.56124	4.51023e-06	6.411	6.893	7.329	3.449	8.422	4.703	34.451	24.369	15.292	19.208	34.096	28.628	28.845	2.748	2.824	2.92	1.413	3.451	1.855	14.371	10.549	6.819	9.346	15.497	12.735	14.135
chr17	35200464	35200813	EM10E0640578-enhP	0	0.994884	0.00241105	3.37922	4.50681e-06	15.65	18.333	19.492	18.796	13.356	17.011	32.723	32.002	23.855	28.714	33.929	40.477	29.703	6.707	7.51	7.767	7.702	5.472	6.71	13.651	13.853	10.637	13.971	15.421	18.005	14.556
chr8	84846387	84846648	EM10E0883460-enhP	0	-0.673905	0.00241501	5.21893	4.52467e-06	112.847	139.419	114.867	104.376	112.155	116.26	68.923	70.673	77.498	53.533	67.257	72.489	56.262	48.363	57.11	45.773	42.768	45.951	45.856	28.752	30.593	34.557	26.046	30.568	32.245	27.571
chr19	10183718	10183883	EM10E0672023-enhP	0	-1.20186	0.00243275	3.87966	4.56497e-06	54.808	54.334	42.387	61.052	62.032	61.345	22.115	13.805	25.654	27.13	31.242	21.741	16.074	23.489	22.257	16.891	25.016	25.415	24.196	9.225	5.976	11.439	13.2	14.199	9.671	7.877
chr12	80022804	80023104	EM10E0541425-enhD	0	1.70418	0.00244129	1.92589	4.59521e-06	6.553	6.878	2.354	4.884	4.178	3.222	11.987	13.528	13.927	13.918	18.827	16.785	10.795	2.808	2.817	0.938	2.001	1.712	1.271	5	5.856	6.21	6.772	8.557	7.467	5.29
chr6	146702491	146702840	EM10E0839947-enhD	0	2.62578	0.00244129	-0.0162518	4.58814e-06	0	0	1.448	0.884	1.079	0	3.388	4.692	4.314	5.266	6.268	4.863	3.939	0	0	0.577	0.362	0.442	0	1.413	2.031	1.924	2.562	2.849	2.163	1.93
chr10	120399816	120400160	EM10E0490030-enhD	0	1.99952	0.00244346	-0.909736	4.6493e-06	0	0	0	0	0.582	0.303	1.872	1.445	1.502	1.594	2.248	1.226	2.574	0	0	0	0	0.238	0.12	0.781	0.626	0.67	0.776	1.022	0.545	1.261
chr11	68427416	68427651	EM10E0507081-enhD	0	1.75597	0.00244346	-1.30907	4.65216e-06	0	0.059	0	0	0	0	0.571	0.735	0.582	0.653	2.439	2.657	1.067	0	0.024	0	0	0	0	0.238	0.318	0.26	0.318	1.109	1.182	0.523
chr11	114810426	114810667	EM10E0525270-enhD	0	2.3112	0.00244346	-0.909345	4.62496e-06	0	0.346	0	0	0	0	2.124	0.235	2.911	2.192	2.365	3.06	2.718	0	0.142	0	0	0	0	0.886	0.102	1.298	1.067	1.075	1.361	1.332
chr18	77848535	77848855	EM10E0667065-enhD	0	2.6876	0.00244346	-0.192131	4.64609e-06	0	0	0.911	0.105	1.577	0	4.921	3.526	4.438	3.364	3.784	6.124	3.26	0	0	0.363	0.043	0.646	0	2.053	1.526	1.979	1.637	1.72	2.724	1.598
chr19	46319076	46319425	EM10E0680604-enhP	0	1.21108	0.00244346	1.98406	4.66011e-06	4.032	6.24	7.667	5.8	6.643	4.233	14.181	12.106	10.717	11.329	13.111	12.715	13.276	1.728	2.556	3.055	2.377	2.722	1.67	5.916	5.24	4.779	5.512	5.959	5.656	6.506
chr2	32423465	32423813	EM10E0691694-enhP	0	-1.13457	0.00244346	2.81304	4.66897e-06	26.553	21.969	24.444	23.947	27.11	30.349	8.839	11.79	13.599	14.733	10.032	7.235	8.446	11.38	8.999	9.741	9.812	11.107	11.971	3.687	5.104	6.064	7.168	4.56	3.218	4.139
chr2	72446135	72446434	EM10E0699086-enhD	0	2.16143	0.00244346	-1.11823	4.65977e-06	0	0	0	0	0	0	1.108	0.209	3.079	3.676	1.515	2.633	0.892	0	0	0	0	0	0	0.462	0.09	1.373	1.789	0.689	1.171	0.437
chr5	35982044	35982335	EM10E0786173-CTCF	0	1.80954	0.00244346	-1.30766	4.64491e-06	0	0	0	0	0	0	3.226	0.563	1.164	0.459	0.667	1.05	1.876	0	0	0	0	0	0	1.346	0.244	0.519	0.223	0.303	0.467	0.919
chr5	81021336	81021653	EM10E0792593-prom	0	2.56045	0.00244346	1.51152	4.6379e-06	2.055	3.211	2.544	1.977	0.935	3.032	17.933	17.687	11.14	7.858	15.018	21.952	10.611	0.881	1.315	1.014	0.81	0.383	1.196	7.481	7.656	4.967	3.823	6.826	9.765	5.2
chrX	136203716	136204051	EM10E0929773-prom	0	2.22222	0.00244346	-1.01816	4.67038e-06	0	0.156	0	0	0	0	3.214	1.484	3.739	0.56	1.932	0.476	3.078	0	0.064	0	0	0	0	1.341	0.642	1.667	0.272	0.878	0.212	1.508
chr3	37817222	37817443	EM10E0727701-enhD	0	1.94471	0.00245219	-1.23476	4.6942e-06	0	0	0	0	0	0	0.993	0.876	1.037	1.182	5.354	0.676	0.933	0	0	0	0	0	0	0.414	0.379	0.462	0.575	2.433	0.301	0.457
chr7	118705740	118706089	EM10E0862386-prom	0	-1.07147	0.00245806	3.3723	4.71259e-06	30.488	41.742	31.586	44.332	40.388	35.927	22.314	15.937	10.903	15.333	15.424	17.017	16.033	13.066	17.099	12.587	18.165	16.547	14.171	9.308	6.899	4.862	7.46	7.01	7.57	7.857
chr5	129886905	129887196	EM10E0805182-enhP	0	-0.790476	0.00247754	4.36778	4.75714e-06	65.71	66.557	78.958	61.5	64.539	66.302	40.635	34.523	34.008	36.623	28.504	45.509	28.927	28.162	27.264	31.463	25.2	26.442	26.151	16.951	14.944	15.164	17.819	12.955	20.244	14.175
chr1	39636179	39636524	EM10E0435532-enhD	0	2.89005	0.0024875	-0.188756	4.79802e-06	1.122	0.886	0	0	0	0	2.662	3.668	7.072	2.314	5.073	4.862	8.11	0.481	0.363	0	0	0	0	1.11	1.588	3.153	1.126	2.306	2.163	3.974
chr1	74794004	74794294	EM10E0441807-enhD	0	1.11252	0.0024875	1.77274	4.83875e-06	5.828	4.995	5.887	3.989	5.51	4.11	11.567	11.787	9.794	10.676	9.148	9.77	9.815	2.498	2.046	2.346	1.634	2.258	1.621	4.825	5.102	4.367	5.194	4.158	4.346	4.81
chr10	12928823	12929171	EM10E0467600-enhD	0	1.73385	0.0024875	-1.26677	4.8414e-06	0	0	0.195	0	0	0	1.197	0.496	1.042	1.657	0.753	0.859	2.451	0	0	0.078	0	0	0	0.499	0.215	0.465	0.806	0.342	0.382	1.201
chr11	87755341	87755691	EM10E0514699-prom	0	0.931727	0.0024875	3.98709	4.82608e-06	27.348	24.622	33.782	21.993	31.784	23.224	41.175	47.155	40.125	54.212	53.869	47.64	46.207	11.721	10.086	13.462	9.012	13.022	9.16	17.176	20.412	17.892	26.377	24.483	21.192	22.643
chr17	45789887	45790235	EM10E0642412-enhD	0	2.33893	0.0024875	1.03674	4.83914e-06	1.84	1.886	2.541	0.374	2.175	1.562	13.189	8.017	6.451	9.942	7.783	7.827	12.78	0.789	0.773	1.013	0.153	0.891	0.616	5.502	3.47	2.877	4.837	3.537	3.482	6.263
chr18	12652860	12653191	EM10E0654100-enhD	0	-2.11682	0.0024875	-0.102125	4.83374e-06	5.376	4.785	4.707	4.223	3.194	4.961	0.166	0.432	0.734	0.995	1.489	0.763	0	2.304	1.96	1.876	1.73	1.309	1.957	0.069	0.187	0.327	0.484	0.677	0.339	0
chr8	105051161	105051416	EM10E0887241-prom	0	-3.15842	0.0024875	0.532212	4.80543e-06	11.067	6.266	7.774	14.838	18.766	11.135	0.406	0	0.832	2.696	0.798	1.915	0	4.743	2.567	3.098	6.08	7.689	4.392	0.169	0	0.371	1.312	0.363	0.852	0
chr8	124066810	124067109	EM10E0894189-enhD	0	1.97819	0.0024875	-1.21745	4.8225e-06	0	0	0	0	0	0	1.515	1.992	0.538	1.14	0.618	4.71	0.73	0	0	0	0	0	0	0.632	0.862	0.24	0.555	0.281	2.095	0.358
chrX	12466917	12467258	EM10E0924484-enhD	0	2.21094	0.0024875	0.855391	4.832e-06	1.801	1.243	0.56	1.23	1.139	3.737	7.483	5.981	12.744	7.763	5.982	6.77	8.584	0.772	0.509	0.223	0.504	0.467	1.474	3.122	2.589	5.683	3.777	2.719	3.012	4.207
chr1	195241820	195242024	EM10E0465888-K4m3	0	-1.04478	0.00249042	4.9466	4.85433e-06	114.192	110.079	83.811	103.959	128.24	128.311	29.012	51.026	60.387	52.019	49.98	52.624	52.005	48.94	45.092	33.397	42.597	52.541	50.61	12.103	22.088	26.927	25.31	22.716	23.409	25.485
chr14	47375301	47375627	EM10E0580758-enhP	0	2.52136	0.00249577	0.25564	4.87205e-06	1.77	0.81	1.292	0	1.044	0	6.052	5.507	5.332	5.167	7.013	4.942	4.589	0.759	0.332	0.515	0	0.428	0	2.525	2.384	2.378	2.514	3.187	2.198	2.249
chr3	103605832	103606170	EM10E0739640-enhD	0	2.19224	0.00249577	-1.10136	4.8821e-06	0	0	0	0	0	0	2.38	1.216	0.202	3.454	2.862	2.634	0.706	0	0	0	0	0	0	0.993	0.526	0.09	1.681	1.301	1.172	0.346
chr6	14901682	14901842	EM10E0813905-enhP	0	-1.35285	0.00249577	2.66697	4.88654e-06	22.594	27.245	23.202	21.178	27.155	30.31	10.616	7.686	16.276	8.752	5.72	7.702	7.025	9.683	11.16	9.246	8.678	11.126	11.955	4.429	3.327	7.258	4.258	2.6	3.426	3.443
chr11	32357662	32358003	EM10E0498563-enhD	0	1.23968	0.00252913	2.17981	4.95921e-06	7.348	4.726	4.541	9.159	8.467	5.75	14.699	17.201	13.898	13.394	15.75	13.101	13.671	3.149	1.936	1.81	3.753	3.469	2.268	6.132	7.446	6.197	6.517	7.158	5.828	6.699
chr12	79047280	79047569	EM10E0540882-enhD	0	3.12569	0.0025303	0.497557	4.97622e-06	1.417	2.428	1.536	0	0	0	6.714	7.913	5.245	7.204	9.884	10.574	10.66	0.607	0.995	0.612	0	0	0	2.801	3.425	2.339	3.505	4.492	4.704	5.224
chr13	119791368	119791559	EM10E0573909-enhP	0	-0.993417	0.0025303	4.17494	4.97281e-06	60.056	56.267	67.993	73.107	63.232	60.097	38.89	31.381	23.004	26.486	34.926	31.963	19.263	25.738	23.049	27.094	29.956	25.907	23.704	16.223	13.584	10.258	12.887	15.874	14.218	9.44
chr10	115585842	115586191	EM10E0488592-enhP	0	1.55492	0.00254094	-1.44464	5.01018e-06	0	0	0	0	0	0	0.355	0.555	0.647	2.027	0.662	1.656	0.707	0	0	0	0	0	0	0.148	0.24	0.289	0.986	0.301	0.737	0.346
chr17	24469938	24470090	EM10E0635029-enhP	0	-0.912017	0.00254094	4.08381	5.01194e-06	49.281	52.879	68.602	52.258	56.036	68.904	31.064	26.954	31.45	18.743	30.509	30.397	26.972	21.121	21.661	27.337	21.413	22.959	27.178	12.959	11.668	14.024	9.119	13.866	13.522	13.217
chr4	88942337	88942680	EM10E0760599-K4m3	0	2.3653	0.00254599	-0.81352	5.0293e-06	0	0	0	0	0.619	0	1.949	3.715	2.285	4.132	0.808	2.644	1.403	0	0	0	0	0.254	0	0.813	1.608	1.019	2.01	0.367	1.176	0.688
chr2	118118330	118118612	EM10E0706717-K4m3	0	3.87876	0.00255824	0.965105	5.06839e-06	3.38	0	3.527	0	0.44	0	21.974	11.847	8.349	16.7	21.35	13.769	13.262	1.449	0	1.405	0	0.18	0	9.167	5.128	3.723	8.125	9.704	6.125	6.499
chr3	81039120	81039285	EM10E0732985-enhP	0	3.22741	0.00255824	-0.0874946	5.06563e-06	0	0	0	2.95	0	0	3.657	7.074	5.185	8.211	5.21	6.744	3.136	0	0	0	1.209	0	0	1.526	3.062	2.312	3.995	2.368	3	1.537
chr5	53487117	53487298	EM10E0788589-enhD	0	3.45169	0.00255902	0.565413	5.07738e-06	0	1.67	0	1.385	0	1.456	16.534	3.701	7.695	9.745	11.644	10.038	11.303	0	0.684	0	0.568	0	0.574	6.897	1.602	3.431	4.741	5.292	4.465	5.539
chr4	11387133	11387481	EM10E0750510-enhP	0	1.95129	0.00256803	2.87103	5.10273e-06	7.35	3.034	12.632	9.737	11.99	8.159	41.213	29.022	23.816	23.376	34.965	32.986	27.43	3.15	1.243	5.034	3.99	4.912	3.218	17.192	12.563	10.62	11.374	15.892	14.673	13.442
chr11	113221762	113222002	EM10E0524604-enhD	0	2.53526	0.00257583	-0.784983	5.13321e-06	0	0	0	0	0.35	0	2.971	0.695	1.854	5.752	5.765	1.024	2.544	0	0	0	0	0.143	0	1.239	0.301	0.827	2.799	2.62	0.456	1.247
chrX	159256036	159256239	EM10E0931037-enhP	0	0.895942	0.00257583	3.89066	5.12583e-06	21.88	27.172	26.888	27.21	27.183	22.374	58.62	39.001	44.131	40.606	38.083	46.191	40.212	9.377	11.131	10.714	11.149	11.137	8.825	24.454	16.883	19.678	19.757	17.309	20.547	19.706
chr6	82773308	82773649	EM10E0824553-prom	0	1.90055	0.00257907	3.29977	5.14716e-06	14.215	13.262	11.362	8.976	17.192	6.297	53.373	34.604	28.861	31.778	34.951	52.969	48.481	6.092	5.433	4.528	3.678	7.044	2.484	22.265	14.979	12.869	15.461	15.885	23.562	23.758
chr14	99301513	99301844	EM10E0589658-enhD	0	3.18146	0.00259226	0.553888	5.18857e-06	2.463	0	2.936	0.757	0	0	8.053	9.823	6.575	9.68	6.944	11.139	8.782	1.056	0	1.17	0.31	0	0	3.359	4.252	2.932	4.71	3.156	4.955	4.304
chr15	9071579	9071790	EM10E0593799-enhP	0	-0.80057	0.00259226	4.9311	5.18737e-06	119.402	102.229	82.796	96.604	91.305	109.582	54.52	57.575	40.058	54.776	48.103	64.038	48.249	51.173	41.876	32.993	39.584	37.409	43.222	22.743	24.923	17.862	26.651	21.863	28.486	23.644
chr3	14860338	14860636	EM10E0724595-K4m3	0	-2.29574	0.00260099	0.867716	5.21362e-06	4.972	11.12	11.175	12.6	9.917	12.274	1.057	0.619	1.987	2.554	0.734	2.72	1.533	2.131	4.555	4.453	5.163	4.063	4.841	0.441	0.268	0.886	1.243	0.334	1.21	0.751
chr9	13457025	13457351	EM10E0896607-enhD	0	2.43902	0.00260318	-0.715395	5.22559e-06	0	0	0.894	0	0	0	2.2	4.238	2.194	3.058	1.975	1.498	2.84	0	0	0.356	0	0	0	0.918	1.835	0.978	1.488	0.898	0.666	1.392
chr15	96642241	96642588	EM10E0610233-prom	0	1.56679	0.00260927	2.78639	5.2454e-06	6.727	7.798	13.76	6.695	8.02	12.266	21.237	34.074	20.798	31.539	23.86	27.807	18.351	2.883	3.194	5.483	2.743	3.286	4.838	8.859	14.75	9.274	15.345	10.844	12.369	8.993
chr2	73312491	73312840	EM10E0699393-prom	0	-0.735197	0.00261045	4.12484	5.25536e-06	54.192	51.097	62.031	55.754	56.842	53.127	32.712	34.74	34.043	26.427	34.53	26.963	23.633	23.225	20.931	24.718	22.845	23.289	20.955	13.646	15.038	15.18	12.858	15.694	11.994	11.581
chr18	12726397	12726618	EM10E0654126-enhD	0	-3.31005	0.00261466	1.48816	5.27522e-06	28.133	24.786	10.026	23.031	26.871	33.052	2.96	2.25	0.79	2.84	3.43	0.301	1.244	12.057	10.153	3.995	9.437	11.009	13.037	1.235	0.974	0.352	1.382	1.559	0.134	0.61
chr7	4866093	4866443	EM10E0841150-prom	0	-1.0568	0.00261466	4.06258	5.27906e-06	53.878	59.486	51.062	76.843	52.435	68.965	19.963	27.682	31.404	29.63	17.607	28.916	30.67	23.091	24.367	20.347	31.486	21.483	27.202	8.328	11.983	14.003	14.416	8.002	12.863	15.03
chr9	24773903	24774114	EM10E0898704-enhP	0	-1.49158	0.00261634	2.48323	5.29006e-06	18.898	32.628	19.805	25.562	18.352	27.304	6.577	6.618	5.644	11.039	7.842	9.839	4.79	8.099	13.365	7.892	10.474	7.519	10.769	2.744	2.865	2.517	5.371	3.564	4.377	2.347
chr11	4236166	4236516	EM10E0493187-prom	0	1.40512	0.00261975	2.13124	5.31118e-06	4.648	5.508	6.719	4.985	5.721	7.767	11.285	21.03	12.681	17.457	15.292	16.465	11.517	1.992	2.256	2.677	2.043	2.344	3.064	4.708	9.103	5.655	8.494	6.95	7.324	5.644
chr15	100972831	100973174	EM10E0612580-CTCF	0	2.90521	0.00261975	0.318698	5.3122e-06	0	0.648	0.68	2.22	0.759	0	11.545	4.453	7.043	5.341	3.773	9.355	7.155	0	0.265	0.271	0.91	0.311	0	4.816	1.928	3.141	2.599	1.715	4.161	3.506
chr5	5320820	5321161	EM10E0781172-enhD	0	2.26698	0.00262043	-1.06148	5.32119e-06	0	0	0	0	0	0	0.405	0.533	0.883	2.907	3.009	3.565	3.474	0	0	0	0	0	0	0.169	0.231	0.394	1.414	1.368	1.586	1.702
chr14	118938283	118938547	EM10E0591379-enhP	0	-0.727298	0.00262269	5.0126	5.34104e-06	99.605	111.612	106.911	89.132	111.244	99.44	56.481	62.325	53.442	62.931	44.328	69.753	48.885	42.688	45.72	42.602	36.522	45.578	39.222	23.561	26.979	23.83	30.619	20.147	31.028	23.956
chr18	32067555	32067904	EM10E0656257-prom	0	-0.959217	0.00262269	3.94373	5.34045e-06	59.537	59.547	46.753	55.049	51.438	48.154	18.565	22.839	30.513	21.063	24.915	35.757	22.509	25.516	24.392	18.63	22.556	21.075	18.993	7.744	9.886	13.606	10.248	11.324	15.906	11.03
chr2	128699006	128699177	EM10E0709633-prom	0	-1.12575	0.0026236	4.85097	5.35052e-06	118.332	108.389	99.985	100.908	117.533	96.674	60.726	37.349	49.808	33.305	51.499	60.623	27.781	50.714	44.4	39.842	41.347	48.155	38.131	25.332	16.168	22.21	16.204	23.406	26.967	13.614
chr2	133552058	133552378	EM10E0711128-prom	0	-0.814403	0.00262795	3.92407	5.36893e-06	58.58	45.839	54.371	45.865	41.383	53.72	26.59	25.774	31.492	21.525	23.36	27.465	23.374	25.106	18.777	21.666	18.793	16.955	21.189	11.092	11.157	14.043	10.473	10.617	12.217	11.454
chr9	74110131	74110471	EM10E0912448-prom	0	3.1998	0.00262795	0.35952	5.37469e-06	1.161	0	2.458	0	0	0.63	12.149	9.204	9.632	7.937	6.661	6.457	3.413	0.498	0	0.979	0	0	0.248	5.068	3.984	4.295	3.862	3.027	2.872	1.673
chr10	80675358	80675573	EM10E0481515-enhP	0	-0.735806	0.00263787	4.692	5.40267e-06	67.863	86.336	83.335	87.207	86.98	83.812	43.574	42.211	44.453	55.118	41.518	56.729	34.601	29.084	35.366	33.208	35.733	35.637	33.058	18.177	18.272	19.822	26.818	18.87	25.235	16.956
chr19	10290098	10290320	EM10E0672082-enhD	0	1.58403	0.0026518	2.77164	5.4389e-06	8.385	14.05	6.668	7.165	12.572	6.135	25.717	29.936	31.383	19.691	20.958	28.951	19.032	3.594	5.755	2.657	2.936	5.151	2.42	10.728	12.959	13.994	9.581	9.525	12.878	9.326
chr2	83695470	83695786	EM10E0701276-enhD	0	2.49481	0.0026594	-0.693838	5.46222e-06	0	0	0	0	0.862	0	5.021	2.026	3.26	2.076	2.798	1.135	2.956	0	0	0	0	0.353	0	2.095	0.877	1.454	1.01	1.272	0.505	1.449
chr15	99017267	99017610	EM10E0611497-enhD	0	2.64747	0.00267585	-0.246788	5.51438e-06	0	1.468	0	0.225	0.607	0	2.002	3.186	3.891	3.056	5.588	6.401	4.538	0	0.601	0	0.092	0.249	0	0.835	1.379	1.735	1.487	2.54	2.847	2.224
chr2	73385986	73386175	EM10E0699417-enhP	0	-1.15567	0.00267585	4.16516	5.51936e-06	82.872	59.895	79.853	61.792	50.935	71.31	27.563	32.721	29.005	27.067	24.096	34.059	17.991	35.517	24.535	31.82	25.319	20.869	28.127	11.498	14.164	12.934	13.169	10.952	15.151	8.816
chr4	150943882	150944084	EM10E0778640-CTCF	0	2.21058	0.00267585	-1.09294	5.51179e-06	0	0	0	0	0	0	1.489	1.872	1.931	2.419	2.944	2.762	0	0	0	0	0	0	0	0.621	0.81	0.861	1.177	1.338	1.229	0
chr6	108701873	108702153	EM10E0830788-enhD	0	2.99196	0.00268322	0.214	5.54238e-06	0	1.017	0	1.859	0.901	0	4.579	8.986	10.339	7.882	6.702	4.365	3.48	0	0.417	0	0.762	0.369	0	1.91	3.89	4.61	3.835	3.046	1.942	1.705
chr10	59907855	59908204	EM10E0475518-enhD	0	1.21974	0.00268345	3.31577	5.55845e-06	13.911	10.192	24.105	19.128	11.187	14.667	36.071	27.668	35.18	29.601	31.086	33.71	32.866	5.962	4.175	9.605	7.838	4.583	5.785	15.047	11.977	15.687	14.402	14.129	14.995	16.106
chr8	34613919	34614268	EM10E0875307-enhD	0	3.20089	0.00268345	0.0986019	5.55292e-06	0	0	2.627	0	0	0.724	8.744	3.387	10.403	7.593	5.333	4.349	5.804	0	0	1.047	0	0	0.286	3.648	1.466	4.639	3.694	2.424	1.935	2.844
chr14	72042872	72043200	EM10E0587000-enhD	0	1.59349	0.00268956	-1.42398	5.57895e-06	0	0	0	0	0	0	0.347	0.572	1.325	2.39	0.582	1.094	0.653	0	0	0	0	0	0	0.145	0.248	0.591	1.163	0.265	0.487	0.32
chr1	184645064	184645237	EM10E0463288-enhD	0	2.74617	0.00268994	-0.482622	5.58757e-06	0	0	0.056	1.226	0	0	1.574	4.75	1.8	6.042	4.524	2.419	4.487	0	0	0.022	0.502	0	0	0.657	2.056	0.803	2.94	2.056	1.076	2.199
chr4	117835888	117836134	EM10E0766088-enhP	0	-0.969505	0.00269166	3.75408	5.59896e-06	37.019	53.204	51.106	47.533	43.772	48.982	27.982	21.339	20.086	15.391	18.65	22.67	27.151	15.865	21.794	20.365	19.477	17.934	19.32	11.673	9.237	8.956	7.488	8.476	10.084	13.305
chr4	150937625	150937971	EM10E0778635-enhD	0	2.67345	0.00269527	-0.152488	5.61665e-06	0.463	0	1.835	0.446	0	0	4.651	3.399	5.746	2.528	3.669	5.818	4.791	0.198	0	0.731	0.183	0	0	1.94	1.471	2.562	1.23	1.668	2.588	2.348
chr6	86776375	86776640	EM10E0826026-enhD	0	2.26907	0.00269527	0.364734	5.63e-06	0.773	0	0.782	1.164	1.148	2.135	4.976	5.843	3.68	4.545	6.465	5.678	7.506	0.331	0	0.312	0.477	0.47	0.842	2.076	2.529	1.641	2.211	2.938	2.526	3.678
chr7	45706843	45707191	EM10E0848602-enhP	0	-0.964391	0.00269527	4.88347	5.62503e-06	88.668	113.487	104.004	103.864	116.439	91.74	42.859	52.175	58.546	66.816	43.828	43.638	33.309	38.001	46.488	41.444	42.558	47.706	36.185	17.879	22.585	26.106	32.509	19.92	19.412	16.323
chr10	115817155	115817426	EM10E0488627-prom	0	2.9197	0.00270113	0.105012	5.66492e-06	0.934	0	1.327	0	0.827	0	5.57	2.846	5.834	7.746	3.718	6.251	10.414	0.4	0	0.529	0	0.339	0	2.324	1.232	2.601	3.769	1.69	2.781	5.103
chr3	137752448	137752676	EM10E0745769-enhD	0	2.59998	0.00270113	-0.673435	5.65354e-06	0	0.67	0	0	0	0	3.065	5.015	1.591	2.554	3.487	0.743	5.16	0	0.274	0	0	0	0	1.279	2.171	0.709	1.243	1.585	0.331	2.529
chr4	148448229	148448579	EM10E0777127-enhP	0	-1.09287	0.00270113	2.7912	5.66582e-06	26.349	31.212	24.369	18.784	22.871	27.335	11.227	10.489	10.745	7.921	12.105	12.603	8.202	11.293	12.785	9.711	7.697	9.37	10.782	4.683	4.54	4.791	3.854	5.502	5.606	4.019
chr15	7129641	7129854	EM10E0593423-prom	0	-1.3393	0.00271287	5.22074	5.70432e-06	133.016	184.845	139.506	125.522	163.11	156.46	53.579	70.747	86.689	69.011	42.241	39.516	32.99	57.007	75.718	55.591	51.433	66.828	61.712	22.351	30.625	38.655	33.577	19.199	17.578	16.166
chr3	103683173	103683396	EM10E0739656-enhD	0	2.13618	0.00271287	-1.0785	5.70621e-06	0	0	0.116	0	0	0	1.786	1.963	1.182	1.618	0.608	0.7	6.019	0	0	0.046	0	0	0	0.745	0.85	0.527	0.787	0.276	0.311	2.95
chr10	43578942	43579291	EM10E0473513-prom	0	1.75594	0.0027131	3.42676	5.71725e-06	14.711	12.481	17.06	11.725	11.99	11.472	60.911	35.065	33.033	26.166	55.763	45.017	44.624	6.305	5.113	6.798	4.804	4.912	4.525	25.409	15.179	14.73	12.731	25.344	20.025	21.868
chr16	38368372	38368639	EM10E0623180-enhD	0	2.87482	0.0027131	0.0969649	5.75478e-06	0	0	1.844	0.722	0.855	0	6.422	4.539	10.048	3.681	7.663	4.205	4.149	0	0	0.735	0.296	0.35	0	2.679	1.965	4.48	1.791	3.483	1.871	2.033
chr17	75178634	75178880	EM10E0648420-prom	0	2.86163	0.0027131	0.0585948	5.73269e-06	0.696	0.988	0	0.157	0.96	0	6.649	5.616	5.745	1.94	3.946	11.369	5.785	0.298	0.405	0	0.064	0.393	0	2.774	2.431	2.562	0.944	1.793	5.057	2.835
chr3	88381936	88382264	EM10E0735041-enhP	0	1.41999	0.0027131	1.8224	5.75384e-06	5.221	4.713	5.353	2.513	5.64	4.789	12.878	13.018	15.305	9.535	11.132	12.699	9.516	2.238	1.931	2.133	1.03	2.311	1.889	5.372	5.635	6.825	4.639	5.059	5.649	4.663
chr3	90587716	90588041	EM10E0736193-enhP	0	1.59243	0.0027131	2.1146	5.76196e-06	6.553	3.431	4.635	5.131	8.046	5.171	15.716	12.405	17.973	20.879	11.548	18.856	13.498	2.808	1.405	1.847	2.102	3.297	2.04	6.556	5.37	8.014	10.159	5.249	8.388	6.615
chr4	46138333	46138682	EM10E0754734-prom	0	-0.655992	0.0027131	3.78679	5.73472e-06	44.453	37.591	46.122	41.957	42.052	42.882	25.173	26.832	28.66	20.852	25.321	22.232	22.359	19.051	15.398	18.379	17.192	17.229	16.914	10.501	11.615	12.78	10.145	11.508	9.89	10.957
chr6	82756935	82757178	EM10E0824533-enhD	0	3.18514	0.0027131	0.155723	5.73978e-06	2.773	0	0.933	0	0	0	5.443	6.433	4.196	10.064	4.78	7.928	7.986	1.188	0	0.372	0	0	0	2.271	2.785	1.871	4.897	2.173	3.527	3.913
chr2	155074112	155074319	EM10E0715067-prom	0	-1.04125	0.0027179	5.42261	5.78006e-06	154.318	116.924	174.331	169.14	139.323	176.623	66.399	67.303	84.556	74.716	60.062	88.43	43.81	66.137	47.896	69.468	69.305	57.082	69.665	27.699	29.134	37.704	36.353	27.298	39.337	21.469
chr13	73679376	73679648	EM10E0565823-enhP	0	2.11717	0.00272175	-0.977739	5.79617e-06	0.465	0	0	0	0	0	0.747	1.379	2.265	1.441	3.104	1.368	2.75	0.199	0	0	0	0	0	0.312	0.597	1.01	0.701	1.411	0.609	1.348
chr16	92824978	92825170	EM10E0629601-enhP	0	1.74205	0.00273411	2.23649	5.83655e-06	6.36	3.51	6.647	6.828	4.255	6.207	17.09	11.476	18.357	24.173	16.032	25.119	15.983	2.726	1.438	2.649	2.798	1.743	2.448	7.129	4.968	8.186	11.761	7.287	11.174	7.832
chr6	97993629	97993857	EM10E0829193-enhP	0	1.5451	0.00273411	-1.45098	5.8384e-06	0	0	0	0	0	0	0.659	0.679	0.855	0.959	0.73	0.291	2.341	0	0	0	0	0	0	0.275	0.294	0.381	0.467	0.332	0.129	1.147
chr11	99041458	99041690	EM10E0519303-enhP	0	-0.877429	0.00274233	4.86924	5.86392e-06	106.973	94.248	102.249	91.973	103.494	92.159	62.388	60.359	57.48	41.309	42.354	48.492	34.279	45.846	38.607	40.745	37.686	42.403	36.35	26.026	26.128	25.631	20.099	19.25	21.571	16.798
chr7	31105408	31105708	EM10E0846036-enhD	0	-1.3535	0.00274775	2.11337	5.8835e-06	13.006	15.133	19.101	16.838	19.555	19.039	5.418	6.888	3.456	5.804	9.798	5.314	5.148	5.574	6.199	7.611	6.899	8.012	7.51	2.26	2.982	1.541	2.824	4.453	2.364	2.523
chr4	99318198	99318546	EM10E0761953-enhD	0	1.48598	0.00276348	-1.48187	5.93327e-06	0	0	0	0	0	0	0.701	0.197	1.023	0.922	1.78	0.935	0.453	0	0	0	0	0	0	0.292	0.085	0.456	0.449	0.809	0.416	0.222
chr5	98030970	98031316	EM10E0794439-prom	0	1.30638	0.00276348	3.98572	5.92692e-06	27.202	22.648	23.35	15.101	18.853	37.334	73.97	47.055	52.882	44.322	51.09	55.276	51.205	11.658	9.277	9.305	6.188	7.724	14.726	30.857	20.369	23.58	21.565	23.22	24.589	25.093
chr4	150060853	150061155	EM10E0778085-enhD	0	1.55368	0.00276643	2.32863	5.94765e-06	7.2	4.704	6.489	9.384	2.997	10.002	14.868	18.565	20.475	19.131	20.702	16.674	15.65	3.086	1.927	2.586	3.845	1.228	3.945	6.202	8.036	9.13	9.308	9.409	7.417	7.669
chr11	63920509	63920833	EM10E0506164-enhP	0	-1.01843	0.00277196	4.34452	5.9676e-06	78.621	60.465	66.847	68.743	90.569	69.906	25.842	41.979	34.8	36.365	32.287	35.994	21.725	33.695	24.768	26.637	28.167	37.107	27.573	10.78	18.172	15.518	17.693	14.674	16.011	10.646
chr1	135900116	135900447	EM10E0452427-enhP	0	2.86406	0.00277475	-0.174282	6.00589e-06	0	0.588	0	0	1.887	0	3.173	4.282	2.357	4.943	4.999	6.774	6.022	0	0.241	0	0	0.773	0	1.324	1.854	1.051	2.405	2.272	3.013	2.951
chr11	86571306	86571504	EM10E0514105-enhD	0	1.20958	0.00277475	3.15412	5.99039e-06	10.53	10.315	15.706	11.441	14.622	19.028	32.559	36.241	21.69	29.652	24.51	28.518	29.996	4.513	4.225	6.259	4.688	5.991	7.505	13.582	15.688	9.672	14.427	11.14	12.686	14.699
chr18	66002561	66002907	EM10E0664308-prom	0	-1.13089	0.00277475	4.27211	5.98231e-06	53.489	69.791	81.967	75.879	78.156	72.286	29.683	40.532	33.873	19.752	33.226	35.126	20.017	22.924	28.589	32.663	31.091	32.021	28.512	12.382	17.545	15.104	9.61	15.101	15.625	9.809
chr6	86029366	86029582	EM10E0825671-enhP	0	3.43033	0.00277475	0.158768	6.00378e-06	0.052	0	0	1.183	1.094	0	7.459	7.154	1.41	8.469	11.826	10.026	8.779	0.022	0	0	0.485	0.448	0	3.112	3.097	0.629	4.121	5.375	4.46	4.302
chr6	129333807	129334147	EM10E0836481-enhD	0	2.64361	0.00278945	0.384972	6.04584e-06	0	0.684	1.467	1.432	0	1.987	5.049	6.699	4.871	9.323	7.676	5.354	5.827	0	0.28	0.585	0.587	0	0.784	2.106	2.9	2.172	4.536	3.489	2.382	2.855
chr6	135322753	135323071	EM10E0837303-enhD	0	3.47843	0.00279508	1.17953	6.06616e-06	0	5.374	0	4.653	1.524	0.259	14.235	15.477	14.839	11.442	14.651	15.187	18.779	0	2.201	0	1.907	0.624	0.102	5.938	6.7	6.617	5.567	6.659	6.756	9.202
chr7	127091134	127091484	EM10E0864417-prom	0	1.00464	0.0027999	3.49724	6.08477e-06	12.85	17.03	26.628	19.128	18.409	18.689	32.473	29.852	37.504	34.037	36.773	30.454	38.894	5.507	6.976	10.611	7.838	7.542	7.371	13.546	12.922	16.723	16.561	16.713	13.547	19.06
chr6	86610736	86611086	EM10E0825953-enhD	0	1.77929	0.00280072	2.19125	6.09471e-06	4.489	5.597	5.109	8.428	2.483	7.108	19.714	14.794	13.922	23.243	20.548	19.635	12.984	1.924	2.293	2.036	3.453	1.017	2.804	8.224	6.404	6.208	11.309	9.339	8.734	6.363
chr5	92969846	92970157	EM10E0793888-enhD	0	1.8223	0.00280816	-1.30079	6.11907e-06	0	0	0	0	0	0	1.058	1.015	0.726	0.493	0.911	0.972	4.342	0	0	0	0	0	0	0.441	0.439	0.324	0.24	0.414	0.432	2.128
chr8	56551373	56551722	EM10E0878097-enhP	0	-1.12145	0.00281114	3.21675	6.13373e-06	35.961	31.142	35.475	25.356	44.921	33.566	12.132	12.482	17.727	12.257	13.385	13.324	17.238	15.412	12.757	14.136	10.39	18.405	13.239	5.061	5.403	7.905	5.964	6.083	5.927	8.447
chr4	132795080	132795414	EM10E0770984-enhP	0	1.4176	0.00281227	3.32952	6.14439e-06	7.234	19.208	12.249	13.767	12.661	23.679	35.537	36.301	31.832	32.954	34.272	45.925	28.653	3.1	7.868	4.881	5.641	5.187	9.34	14.824	15.714	14.194	16.034	15.577	20.429	14.041
chr4	9106889	9107156	EM10E0750033-enhD	0	2.68971	0.00281388	0.0906408	6.15608e-06	1.98	0.52	0.497	0	0.6	0	2.29	6.022	4.37	6.479	6.659	6.531	5.33	0.849	0.213	0.198	0	0.246	0	0.955	2.607	1.949	3.152	3.027	2.905	2.612
chr8	57317937	57318159	EM10E0878155-enhD	0	-2.96094	0.00283729	0.0989673	6.21556e-06	12.645	8.293	5.238	3.474	6.945	11.825	0.613	0	0.709	1.407	1.249	0	0	5.419	3.397	2.087	1.423	2.845	4.664	0.256	0	0.316	0.685	0.568	0	0
chr5	149403499	149403844	EM10E0811949-enhD	0	2.96447	0.00283919	-0.116082	6.22798e-06	0.421	0	0	2.431	0	0	3.975	2.874	5.743	4.792	3.992	9.012	4.934	0.18	0	0	0.996	0	0	1.658	1.244	2.561	2.332	1.814	4.009	2.418
chr6	93258781	93259130	EM10E0828223-enhD	0	2.04093	0.00286283	-1.18376	6.28816e-06	0	0	0	0	0	0	1.781	1.766	2.108	0	1.404	2.76	1.483	0	0	0	0	0	0	0.743	0.764	0.94	0	0.638	1.228	0.727
chr2	27677464	27677792	EM10E0689335-enhP	0	-0.835057	0.00286971	4.74829	6.31161e-06	85.153	75.612	99.374	81.689	96.9	96.865	62.296	50.599	39.133	43.55	46.717	44.497	34.662	36.494	30.973	39.599	33.472	39.701	38.206	25.987	21.903	17.45	21.189	21.233	19.794	16.986
chr13	69761468	69761801	EM10E0565202-enhD	0	2.36784	0.00288553	-0.776343	6.42501e-06	0	0	0.778	0	0	0	1.483	2.942	3.144	1.117	2.165	2.214	3.885	0	0	0.31	0	0	0	0.619	1.274	1.402	0.543	0.984	0.985	1.904
chr15	78305549	78305888	EM10E0604370-prom	0	1.90473	0.00288553	1.36324	6.39597e-06	4.755	1.066	2.36	2.389	2.622	3.483	8.9	10.241	6.733	12.593	12.371	11.523	9.112	2.038	0.437	0.94	0.979	1.074	1.374	3.713	4.433	3.002	6.127	5.623	5.126	4.465
chr17	66233459	66233793	EM10E0646488-enhD	0	2.39575	0.00288553	-0.0644119	6.43036e-06	0.479	0.603	0	0	1.942	0.625	4.228	3.352	4.938	3.019	4.659	3.54	5.278	0.205	0.247	0	0	0.796	0.247	1.764	1.451	2.202	1.469	2.118	1.575	2.586
chr2	27210498	27210844	EM10E0689082-enhD	0	-1.18158	0.00288553	2.14419	6.40257e-06	12.794	13.061	19.783	17.636	15.15	20.365	7.745	6.841	5.756	7.569	5.637	5.856	4.803	5.483	5.35	7.883	7.226	6.207	8.033	3.231	2.961	2.567	3.683	2.562	2.605	2.354
chr3	126829863	126830200	EM10E0743711-enhD	0	2.59464	0.00288553	-0.643687	6.3875e-06	0	0	0	0.887	0	0	3.479	1.926	2.995	0.708	3.566	3.864	4.871	0	0	0	0.363	0	0	1.451	0.834	1.335	0.344	1.621	1.719	2.387
chr5	107717652	107717971	EM10E0796940-enhD	0	2.01677	0.00288553	0.722515	6.37375e-06	1.891	0.969	1.137	0.846	2.486	1.481	8.745	9.082	7.391	4.559	7.524	4.519	5.234	0.81	0.397	0.453	0.347	1.019	0.584	3.648	3.931	3.296	2.218	3.42	2.01	2.565
chr5	125476339	125476668	EM10E0804446-enhP	0	-1.03397	0.00288553	3.81044	6.42182e-06	48.773	51.015	53.868	35.688	46.653	67.09	23.862	22.607	21.603	22.007	23.273	17.405	23.423	20.903	20.897	21.466	14.623	19.114	26.462	9.954	9.786	9.633	10.707	10.578	7.742	11.478
chr9	16311969	16312277	EM10E0897324-enhD	0	2.27485	0.00288553	-1.05711	6.42488e-06	0	0	0	0	0	0	0.29	4.95	1.222	4.427	1.04	1.143	2.31	0	0	0	0	0	0	0.121	2.143	0.545	2.154	0.473	0.508	1.132
chr9	41578827	41579079	EM10E0901702-enhP	0	2.73215	0.00288553	-0.561849	6.40787e-06	0	0.896	0	0	0	0	2.475	2.493	5.228	1.984	1.247	3.585	8.423	0	0.367	0	0	0	0	1.032	1.079	2.331	0.965	0.567	1.595	4.128
chrX	93700888	93701238	EM10E0927789-enhD	0	2.58287	0.00288553	-0.61379	6.37113e-06	0	1.072	0	0	0	0	3.233	1.106	2.816	2.694	2.782	4.897	3.489	0	0.439	0	0	0	0	1.349	0.479	1.256	1.311	1.264	2.178	1.71
chr17	35821285	35821459	EM10E0640910-enhP	0	1.44535	0.00289906	3.36155	6.46895e-06	12.004	9.981	11.505	17.285	15.097	21.211	44.383	34.31	30.719	24.062	37.382	38.503	46.89	5.145	4.089	4.585	7.083	6.185	8.366	18.515	14.852	13.698	11.707	16.99	17.127	22.978
chr1	21248852	21249121	EM10E0432866-enhD	0	-1.91515	0.00291637	2.20584	6.51607e-06	23.791	19.95	14.547	25.354	27.555	26.317	2.387	4.859	9.808	3.453	4.948	4.433	9.183	10.196	8.172	5.797	10.389	11.29	10.38	0.996	2.103	4.373	1.68	2.249	1.972	4.5
chr11	6895096	6895443	EM10E0494363-enhD	0	1.58809	0.00293271	-1.27733	6.56485e-06	0	0	0	0.194	0.173	0	1.798	0.523	1.075	0.761	0.977	0.766	1.689	0	0	0	0.079	0.071	0	0.75	0.226	0.479	0.37	0.444	0.341	0.828
chr17	35379956	35380137	EM10E0640672-enhP	0	-1.06473	0.00293271	4.81675	6.56962e-06	84.334	78.739	99.508	141.03	124.403	94.337	47.662	47.443	46.527	42.387	43.002	43.437	38.733	36.143	32.254	39.652	57.787	50.969	37.209	19.882	20.537	20.747	20.623	19.544	19.322	18.981
chr1	37666660	37667007	EM10E0434898-enhD	0	2.84825	0.00294204	-0.157371	6.60764e-06	0	1.481	0.934	0	0	0	2.787	5.946	3.777	3.52	3.614	4.805	9.042	0	0.607	0.372	0	0	0	1.163	2.574	1.684	1.713	1.643	2.137	4.431
chr12	78909523	78909733	EM10E0540809-enhD	0	2.80772	0.00294204	-0.251571	6.60039e-06	0.106	0	0	0	1.259	0.549	2.399	6.111	4.09	1.326	4.725	7.007	6.045	0.045	0	0	0	0.516	0.217	1.001	2.645	1.824	0.645	2.148	3.117	2.962
chr2	128699263	128699474	EM10E0709634-enhP	0	-1.13476	0.00295073	3.77837	6.63576e-06	46.247	58.292	37.368	57.177	42.417	67.233	14.607	23.129	22.559	24.474	17.991	25.219	19.43	19.82	23.878	14.891	23.428	17.379	26.519	6.093	10.012	10.059	11.908	8.177	11.218	9.521
chr1	92849542	92849835	EM10E0446481-enhP	0	2.745	0.00298446	-0.0233693	6.72131e-06	0.788	0	2.056	0.428	0	0	6.061	7.144	3.457	3.858	4.133	3.99	6.058	0.338	0	0.819	0.175	0	0	2.528	3.092	1.542	1.877	1.878	1.775	2.969
chr4	131874289	131874623	EM10E0770523-enhP	0	-1.22703	0.00298446	3.12233	6.72898e-06	36.963	29.379	31.511	26.957	35.177	39.612	9.204	10.234	12.643	21.091	16.237	11.039	10.955	15.841	12.035	12.557	11.046	14.412	15.624	3.84	4.43	5.638	10.262	7.38	4.911	5.368
chr12	85182262	85182562	EM10E0543357-enhD	0	2.45149	0.00298791	0.956761	6.79248e-06	1.39	2.269	0.605	1.607	0.814	2.362	9.563	6.312	10.688	4.478	12.643	11.57	10.62	0.596	0.929	0.241	0.658	0.334	0.932	3.989	2.732	4.766	2.179	5.746	5.147	5.204
chr15	81514276	81514625	EM10E0606141-enhD	0	1.03086	0.00298791	3.61635	6.80034e-06	16.599	14.919	20.169	17.498	27.446	24.99	43.19	30.688	38.769	32.775	41.142	42.247	35.16	7.114	6.111	8.037	7.17	11.245	9.857	18.017	13.284	17.287	15.947	18.699	18.793	17.23
chr19	4811489	4811839	EM10E0669742-prom	0	-0.642788	0.00298791	5.00791	6.77907e-06	88.459	117.603	99.597	101.342	84.94	105.684	65.73	57.023	61.125	54.699	53.913	66.08	47.801	37.911	48.174	39.688	41.525	34.801	41.685	27.42	24.684	27.256	26.614	24.503	29.395	23.424
chr5	115543490	115543760	EM10E0800031-enhP	0	1.01709	0.00298791	3.99358	6.77497e-06	22.724	28.843	31.998	28.92	28.906	17.921	39.453	46.581	51.861	43.217	56.661	57.081	46.765	9.739	11.815	12.751	11.85	11.843	7.069	16.458	20.164	23.125	21.027	25.752	25.391	22.917
chr6	29288710	29289052	EM10E0815432-enhD	0	2.31237	0.00298791	-0.340669	6.7868e-06	0.708	0.721	0.597	0	0	0.177	4.545	2.629	2.621	3.148	6.172	2.855	1.844	0.303	0.295	0.238	0	0	0.07	1.896	1.138	1.169	1.532	2.805	1.27	0.904
chr7	19677864	19678187	EM10E0842977-prom	0	-0.991498	0.00298791	3.35814	6.80628e-06	37.104	28.401	31.972	37.187	35.68	45.552	14.216	14.528	24.123	16.163	14.109	18.15	13.569	15.902	11.634	12.74	15.237	14.618	17.967	5.93	6.289	10.757	7.864	6.413	8.074	6.649
chrX	69360720	69360956	EM10E0926795-enhP	0	2.88733	0.00298791	-0.237364	6.74581e-06	0.205	0.088	0	0.327	0.899	0	6.577	3.936	3.784	3.96	8.238	7.488	0.805	0.088	0.036	0	0.134	0.368	0	2.744	1.704	1.687	1.927	3.744	3.331	0.394
chrX	73786069	73786277	EM10E0927176-enhP	0	-1.48195	0.00298791	2.2344	6.75904e-06	15.572	13.877	18.486	25.791	23.468	21.995	4.904	8.503	7.107	6.951	6.4	6.116	3.441	6.674	5.684	7.366	10.568	9.615	8.675	2.046	3.681	3.169	3.382	2.909	2.721	1.686
chr1	153722347	153722598	EM10E0455031-CTCF	0	2.47033	0.00299747	-0.586105	6.83678e-06	0.104	0	0	1.421	0	0	2.153	2.42	3.258	3.214	2.382	3.308	2.787	0.045	0	0	0.582	0	0	0.898	1.048	1.453	1.564	1.083	1.472	1.366
chr2	167062956	167063270	EM10E0719379-prom	0	-0.654256	0.00300763	5.67438	6.86872e-06	127.746	162.181	166.188	158.459	154.311	184.633	100.092	108.157	101.808	71.337	84.156	87.154	94.15	54.749	66.434	66.223	64.929	63.223	72.825	41.754	46.819	45.397	34.709	38.249	38.769	46.137
chr1	88700264	88700441	EM10E0444951-enhP	0	1.16315	0.00302364	3.34273	6.91407e-06	12.074	16.661	12.354	24.154	13.506	16.88	22.498	34.889	36.385	36.685	32.501	35.111	30.22	5.175	6.825	4.923	9.897	5.534	6.658	9.385	15.103	16.224	17.849	14.772	15.619	14.809
chr6	86570809	86571158	EM10E0825929-enhD	0	1.18726	0.0030276	3.12281	6.93194e-06	12.417	12.769	17.682	12.623	11.761	12.227	28.328	23.044	21.238	30.822	37.699	32.483	24.386	5.322	5.231	7.046	5.172	4.819	4.823	11.817	9.975	9.47	14.996	17.134	14.449	11.95
chr7	65684550	65684719	EM10E0850871-CTCF	0	2.10441	0.00304105	-0.783861	6.97157e-06	0.066	0.267	0	0.827	0	0	1.154	3.013	2.308	2.219	2.407	2.024	1.531	0.028	0.109	0	0.339	0	0	0.481	1.304	1.029	1.08	1.094	0.9	0.75
chr8	11557394	11557562	EM10E0871286-enhP	0	-0.566436	0.00306387	6.02277	7.0328e-06	185.953	204.481	185.608	186.715	181.415	229.263	107.368	130.851	140.279	132.486	98.032	133.574	105.313	79.695	83.762	73.962	76.506	74.328	90.428	44.789	56.643	62.551	64.461	44.555	59.418	51.608
chr16	21787505	21787675	EM10E0618370-enhP	0	-1.42862	0.00307025	3.23678	7.06298e-06	44.589	28.993	32.718	54.125	33.425	42.741	16.648	14.415	10.407	19.365	12.053	10.414	9.109	19.11	11.876	13.038	22.178	13.695	16.858	6.945	6.24	4.641	9.422	5.478	4.632	4.464
chr7	99483555	99483905	EM10E0857978-prom	0	-1.03605	0.00307025	3.33942	7.06532e-06	39.624	32.839	32.995	35.599	31.555	43.388	10.095	13.884	20.219	19.177	16.551	19.531	12.984	16.982	13.452	13.148	14.587	12.928	17.113	4.211	6.01	9.016	9.331	7.522	8.688	6.363
chr13	38527647	38527825	EM10E0557164-prom	0	-1.3029	0.00307988	2.995	7.10538e-06	27.986	27.027	21.948	32.494	39.302	41.592	9.714	8.882	12.4	12.064	8.724	12.111	16.127	11.994	11.071	8.746	13.314	16.102	16.405	4.052	3.845	5.529	5.87	3.965	5.387	7.903
chr17	73805300	73805466	EM10E0648075-enhP	0	-1.49215	0.00307988	3.12998	7.10174e-06	40.55	30.027	34.443	26.161	40.358	54.723	6.548	14.959	12.1	13.398	13.94	11.065	11.252	17.379	12.3	13.725	10.719	16.535	21.584	2.732	6.475	5.395	6.519	6.336	4.922	5.514
chr10	68695723	68696049	EM10E0477949-K4m3	0	3.06922	0.00309208	-0.131964	7.15686e-06	0	0	0.755	0	1.056	0	4.057	5.224	8.471	4.783	10.104	5.808	1.178	0	0	0.301	0	0.433	0	1.692	2.261	3.777	2.327	4.592	2.584	0.577
chr13	51736483	51736814	EM10E0560772-enhP	0	2.13152	0.00309208	1.05058	7.16953e-06	1.98	1.658	4.384	0.655	1.585	1.726	8.483	6.522	12.292	7.277	10.193	10.617	6.376	0.849	0.679	1.747	0.268	0.649	0.681	3.539	2.823	5.481	3.541	4.633	4.723	3.124
chr18	65367917	65368260	EM10E0664048-enhD	0	1.89653	0.00309208	-1.26063	7.16018e-06	0	0	0	0	0	0	1.996	2.63	0.579	2.932	0.907	0.562	0.46	0	0	0	0	0	0	0.833	1.138	0.258	1.427	0.412	0.25	0.225
chr9	120127525	120127875	EM10E0922071-prom	0	-0.751929	0.00309208	3.87414	7.16945e-06	43.56	47.448	43.185	45.28	41.303	62.076	20.631	23.888	23.543	25.864	28.374	30.264	24.628	18.669	19.436	17.209	18.553	16.922	24.485	8.606	10.341	10.498	12.584	12.896	13.462	12.069
chr14	79481431	79481781	EM10E0588962-prom	0	-0.746378	0.00309505	5.09199	7.18813e-06	87.087	125.254	99.634	111.34	99.104	139.813	57.417	64.816	54.976	49.505	61.969	68.728	59.583	37.323	51.308	39.703	45.622	40.604	55.146	23.952	28.057	24.514	24.087	28.165	30.572	29.198
chr16	25376739	25377080	EM10E0619532-CTCF	0	1.96288	0.00309505	-1.22538	7.20342e-06	0	0	0	0	0	0	1.114	1.1	0.783	0.35	0.795	3.331	3.581	0	0	0	0	0	0	0.465	0.476	0.349	0.17	0.361	1.482	1.755
chr9	88327431	88327778	EM10E0914556-enhP	0	1.37784	0.00309505	3.36813	7.19551e-06	12.403	10.36	18.185	12.376	14.633	21.889	40.664	45.349	44.732	27.741	35.146	29.032	28.593	5.316	4.244	7.246	5.071	5.995	8.634	16.963	19.631	19.946	13.497	15.974	12.914	14.012
chr2	113478568	113478918	EM10E0705801-enhP	0	2.28282	0.00311332	-0.869264	7.25501e-06	0	0	0	0	0.572	0	0.54	3.888	1.691	1.55	2.923	2.562	2.564	0	0	0	0	0.234	0	0.225	1.683	0.754	0.754	1.329	1.14	1.256
chr14	118937620	118937970	EM10E0591377-prom	0	-0.731522	0.00311653	4.95727	7.27154e-06	97.98	106.209	118.7	83.371	96.198	94.982	51.838	63.761	52.072	48.044	46.254	62.426	56.499	41.992	43.507	47.3	34.161	39.413	37.464	21.625	27.601	23.219	23.376	21.022	27.769	27.687
chr2	160873308	160873529	EM10E0717019-enhP	0	-1.35105	0.00312187	2.82327	7.29308e-06	32.783	30.036	24.259	33.696	28.81	20.95	7.18	9.983	12.991	12.994	6.86	8.191	11.763	14.05	12.304	9.667	13.807	11.804	8.263	2.995	4.321	5.793	6.322	3.118	3.644	5.764
chr17	45585035	45585277	EM10E0642257-enhP	0	-1.29809	0.00312872	2.76361	7.31819e-06	30.523	23.755	19.972	24.797	30.612	29.98	9.101	8.797	7.494	17.806	8.505	8.112	9.206	13.081	9.731	7.959	10.161	12.542	11.825	3.797	3.808	3.342	8.663	3.866	3.608	4.511
chr10	96460621	96460970	EM10E0486294-enhD	0	2.72104	0.00313135	0.205011	7.33346e-06	0.565	0.856	0	0	0.746	2.03	3.225	8.984	7.824	5.689	3.099	6.805	5.978	0.242	0.351	0	0	0.306	0.801	1.345	3.889	3.489	2.768	1.408	3.027	2.929
chr7	142433616	142433964	EM10E0868838-enhP	0	1.36649	0.0031324	1.62255	7.34503e-06	4.814	2.645	3.342	6.44	3.579	4.04	10.871	10.224	8.86	8.954	9.988	9.201	13.233	2.063	1.083	1.332	2.639	1.466	1.593	4.535	4.426	3.951	4.357	4.54	4.093	6.485
chr3	85780957	85781229	EM10E0734051-enhD	0	2.09281	0.00313791	-1.15516	7.36708e-06	0	0	0	0	0	0	0.732	5.265	1.17	3.164	0.464	0.965	1.249	0	0	0	0	0	0	0.305	2.279	0.522	1.539	0.211	0.429	0.612
chr17	46726347	46726677	EM10E0642906-enhD	0	-1.05622	0.00313835	3.43719	7.39551e-06	36.982	49.555	35.358	34.105	41.015	36.597	16.851	23.288	18.914	14.03	11.345	16.034	18.721	15.85	20.299	14.09	13.975	16.804	14.435	7.029	10.081	8.434	6.826	5.156	7.132	9.174
chr6	115759514	115759768	EM10E0832229-enhP	0	2.38344	0.00313835	2.31242	7.39442e-06	6.728	4.704	3.367	3.454	7.189	2.941	30.532	32.6	18.349	12.894	21.702	21.315	32.106	2.883	1.927	1.342	1.415	2.945	1.16	12.737	14.112	8.182	6.274	9.864	9.482	15.733
chr7	142461157	142461391	EM10E0868866-enhP	0	3.13027	0.00313835	0.927251	7.39504e-06	2.021	0	4.444	1.421	0	0.986	10.662	14.697	12.372	10.524	9.441	14.322	6.998	0.866	0	1.771	0.582	0	0.389	4.448	6.362	5.517	5.12	4.291	6.371	3.429
chr5	98030155	98030376	EM10E0794437-enhP	0	1.18515	0.00314965	2.9689	7.43732e-06	11.422	10.593	14.189	11.515	14.604	9.17	23.176	21.045	22.126	24.883	25.738	37.89	22.466	4.895	4.339	5.654	4.718	5.983	3.617	9.668	9.11	9.866	12.107	11.698	16.855	11.009
chr7	98354889	98355221	EM10E0857355-enhD	0	-1.70862	0.00314965	2.55544	7.44046e-06	32.218	32.35	26.471	21.385	21.747	27.858	5.893	9.112	6.596	8.196	7.48	13.376	2.813	13.808	13.252	10.548	8.763	8.91	10.988	2.458	3.944	2.941	3.988	3.4	5.95	1.378
chr1	151619439	151619766	EM10E0454146-enhD	0	2.40793	0.00315598	-0.229159	7.48586e-06	0.512	0.659	0	0	0.343	1.008	3.709	6.146	2.752	1.312	3.797	4.52	4.822	0.219	0.27	0	0	0.141	0.398	1.547	2.66	1.227	0.638	1.726	2.011	2.363
chr13	34130327	34130677	EM10E0555895-prom	0	2.17962	0.00315598	2.19962	7.48582e-06	2.755	5.994	10.505	3.994	2.162	4.833	22.552	19.014	12.945	20.824	18.056	30.672	19.869	1.181	2.455	4.186	1.637	0.886	1.906	9.408	8.231	5.772	10.132	8.206	13.644	9.737
chr4	54357050	54357365	EM10E0755992-enhD	0	1.44266	0.00315598	-1.50577	7.47114e-06	0	0	0	0	0	0	0.697	1.56	0.435	0.496	0.655	0.337	1.553	0	0	0	0	0	0	0.291	0.675	0.194	0.241	0.298	0.15	0.761
chr8	126595430	126595692	EM10E0895257-enhP	0	0.734543	0.00315598	4.42177	7.49213e-06	33.607	42.199	47.404	33.316	42.245	38.109	69.699	62.096	56.71	64.105	52.817	60.701	53.795	14.403	17.286	18.89	13.651	17.308	15.031	29.075	26.88	25.287	31.19	24.005	27.002	26.362
chr16	10488573	10488723	EM10E0615421-enhP	0	2.73079	0.0031591	-0.196758	7.52867e-06	0	1.204	0.346	0	0.587	0	3.481	6.392	5.407	8.843	2.691	1.927	3.612	0	0.493	0.138	0	0.241	0	1.452	2.767	2.411	4.303	1.223	0.857	1.77
chr16	32878217	32878545	EM10E0621465-enhP	0	-0.659011	0.0031591	3.775	7.54044e-06	39.955	45.145	36.71	43.85	38.689	49.345	24.17	21.85	21.627	21.277	26.538	28.952	25.688	17.124	18.493	14.628	17.968	15.851	19.463	10.083	9.458	9.644	10.352	12.062	12.879	12.588
chr17	87226278	87226621	EM10E0651537-enhD	0	2.12235	0.0031591	1.02081	7.53563e-06	0.706	1.357	3.598	3.682	0.712	2.178	8.358	9.037	6.604	6.244	9.675	10.149	9.56	0.303	0.556	1.434	1.509	0.292	0.859	3.487	3.912	2.945	3.038	4.397	4.515	4.685
chr6	41559366	41559663	EM10E0818681-enhP	0	2.42018	0.0031591	-0.792979	7.52441e-06	0.552	0	0	0	0	0	1.683	0.722	4.92	2.334	1.432	3.277	3.961	0.237	0	0	0	0	0	0.702	0.313	2.194	1.136	0.651	1.458	1.941
chr8	76899543	76899861	EM10E0881417-prom	0	-0.758509	0.0031591	4.85257	7.54549e-06	86.04	84.38	105.32	85.031	105.903	93.055	61.591	54.204	52.373	44.447	56.509	44.454	39.198	36.875	34.565	41.968	34.841	43.39	36.704	25.693	23.464	23.354	21.626	25.683	19.775	19.209
chr11	21571891	21572231	EM10E0496628-prom	0	-0.994717	0.00316507	4.19645	7.59676e-06	60.697	51.459	69.113	60.802	78.805	67.375	31.97	37.411	37.017	29.532	23.762	21.6	26.577	26.013	21.079	27.54	24.914	32.287	26.575	13.336	16.194	16.506	14.369	10.8	9.608	13.024
chr14	31433829	31434172	EM10E0578802-enhD	0	-0.944588	0.00316507	2.02451	7.5878e-06	13.036	12.8	15.064	13.279	12.457	15.179	4.52	6.458	7.662	6.045	5.444	7.979	5.811	5.587	5.243	6.003	5.441	5.104	5.987	1.886	2.796	3.417	2.941	2.474	3.549	2.848
chr17	6759981	6760252	EM10E0632270-enhD	0	3.43706	0.00316507	0.417497	7.61004e-06	1.264	1.013	1.004	0	0	0	13.038	8.603	3.46	4.046	12.052	9.585	16.486	0.542	0.415	0.4	0	0	0	5.439	3.724	1.543	1.969	5.478	4.264	8.079
chr17	27153084	27153418	EM10E0636498-enhD	0	2.75376	0.00316507	-0.13409	7.63331e-06	1.293	0.77	0.223	0.072	0	0	4.136	3.102	2.449	3.529	7.039	3.968	10.059	0.554	0.315	0.089	0.03	0	0	1.725	1.343	1.092	1.717	3.199	1.765	4.929
chr17	45530306	45530592	EM10E0642187-enhD	0	2.40785	0.00316507	-0.74651	7.57146e-06	0	0	0	0.876	0	0	2.685	3.956	1.699	2.682	3.383	2.578	0.806	0	0	0	0.359	0	0	1.12	1.712	0.758	1.305	1.538	1.147	0.395
chr3	88541920	88542231	EM10E0735188-enhD	0	1.69325	0.00316507	1.92448	7.64262e-06	5.028	7.003	2.791	4.789	3.309	4.591	17.515	16.429	10.937	9.352	12.523	16.683	17.056	2.155	2.869	1.112	1.962	1.356	1.811	7.306	7.112	4.877	4.55	5.692	7.421	8.358
chr4	128993021	128993371	EM10E0769303-prom	0	-0.979469	0.00316507	4.25895	7.63643e-06	71.514	69.609	74.172	55.663	65.821	65.686	32.717	36.266	34.19	24.111	34.959	37.638	19.21	30.649	28.514	29.556	22.808	26.968	25.908	13.648	15.699	15.246	11.731	15.889	16.743	9.414
chr6	82821753	82822058	EM10E0824574-enhP	0	2.65468	0.00316507	0.4604	7.60373e-06	1.257	2.084	1.391	0.063	0	1.008	7.361	4.559	5.015	6.212	7.89	6.828	10.181	0.539	0.854	0.554	0.026	0	0.398	3.071	1.973	2.236	3.022	3.586	3.037	4.989
chr7	3644895	3645245	EM10E0840787-enhP	0	-0.736677	0.00316507	4.59209	7.63473e-06	78.79	77.697	75.209	85.574	72.091	72.7	44.373	42.825	48.347	32.965	44.106	53.126	31.351	33.767	31.827	29.97	35.064	29.536	28.675	18.51	18.538	21.558	16.039	20.046	23.632	15.363
chr15	76741533	76741696	EM10E0603685-CTCF	0	2.88666	0.0031686	0.175823	7.70518e-06	2.056	0	0	0	0.884	1.011	5.522	8.421	3.023	8.748	5.104	7.01	5.01	0.881	0	0	0	0.362	0.399	2.304	3.645	1.348	4.256	2.32	3.118	2.455
chr15	99240220	99240445	EM10E0611627-CTCF	0	2.05993	0.0031686	-1.17331	7.70477e-06	0	0	0	0	0	0	1.878	0.622	0.882	0.593	0.781	5.285	2.552	0	0	0	0	0	0	0.783	0.269	0.393	0.289	0.355	2.351	1.251
chr2	25240745	25241062	EM10E0688240-enhP	0	1.72687	0.0031686	1.75955	7.69138e-06	3.876	3.506	5.191	3.33	5.571	2.356	15.965	12.408	8.657	16.03	14.619	12.699	9.553	1.661	1.436	2.069	1.364	2.282	0.929	6.66	5.371	3.86	7.799	6.644	5.649	4.681
chr2	71801699	71801935	EM10E0698813-enhD	0	2.67647	0.0031686	1.54112	7.69086e-06	1.53	0.177	3.802	3.084	3.733	2.979	18.32	18.319	9.28	12.469	15.354	14.215	17.766	0.656	0.073	1.515	1.264	1.529	1.175	7.642	7.93	4.138	6.067	6.978	6.323	8.706
chr3	121560573	121560799	EM10E0742641-enhD	0	2.44295	0.0031686	-0.966758	7.69846e-06	0	0	0	0	0	0	5.25	3.241	0.712	3.62	2.359	2.469	0.143	0	0	0	0	0	0	2.19	1.403	0.317	1.761	1.072	1.098	0.07
chr6	82855427	82855633	EM10E0824589-enhD	0	3.04221	0.0031686	0.736086	7.70646e-06	0.759	3.271	2.264	0	0	0.986	10.405	10.71	6.262	6.591	9.408	14.512	9.44	0.325	1.34	0.902	0	0	0.389	4.341	4.636	2.792	3.207	4.276	6.455	4.626
chr10	75936215	75936392	EM10E0479487-enhP	0	-1.26693	0.00318438	3.91146	7.75411e-06	67.183	46.195	46.596	50.296	76.604	69.536	19.456	16.015	22.446	30.763	25.486	18.522	23.139	28.793	18.923	18.568	20.609	31.385	27.427	8.116	6.933	10.009	14.968	11.583	8.239	11.339
chr17	31223043	31223333	EM10E0638772-enhD	0	2.65666	0.00318584	-0.538372	7.78474e-06	0	0	0	0	0	1.496	1.681	3.09	4.578	1.841	4.409	5.234	2.161	0	0	0	0	0	0.59	0.701	1.338	2.041	0.896	2.004	2.328	1.059
chr19	44400568	44400842	EM10E0679714-enhD	0	-2.20046	0.00318584	1.32482	7.78478e-06	14.281	7.809	14.069	20.388	13.446	13.029	1.253	1.706	2.161	2.291	5.218	1.285	3.615	6.12	3.199	5.606	8.354	5.509	5.139	0.523	0.738	0.964	1.115	2.372	0.572	1.771
chr6	134927239	134927576	EM10E0837120-enhP	0	0.487577	0.00318584	4.88324	7.78546e-06	63.656	56.06	59.722	55.765	62.823	58.816	74.294	69.684	72.653	74.644	87.766	78.387	76.723	27.281	22.964	23.798	22.85	25.739	23.199	30.992	30.165	32.397	36.318	39.89	34.869	37.597
chr12	117159342	117159543	EM10E0550536-enhD	0	2.50846	0.00320289	-0.920799	7.83644e-06	0	0	0	0	0.02	0	5.206	1.718	0.153	3.208	5.043	2.975	0.945	0	0	0	0	0.008	0	2.172	0.744	0.068	1.561	2.292	1.323	0.463
chr3	104789320	104789486	EM10E0740060-enhP	0	0.998472	0.0032288	3.84407	7.90923e-06	27.071	16.656	27.847	23.229	28.465	20.81	39.962	54.797	37.229	47.843	39.017	46.242	41.015	11.602	6.823	11.097	9.518	11.662	8.208	16.67	23.72	16.601	23.278	17.733	20.57	20.099
chr8	106611555	106611754	EM10E0888058-enhD	0	1.93219	0.00324483	1.69116	7.95794e-06	4.247	3.665	3.809	4.481	2.918	1.684	12.303	14.843	8.22	9.378	18.039	15.94	13.633	1.82	1.501	1.518	1.836	1.196	0.664	5.132	6.425	3.665	4.563	8.199	7.091	6.681
chr1	74036575	74036905	EM10E0441408-enhD	0	-1.16731	0.00324622	3.05495	8.10667e-06	29.784	37.03	32.021	35.375	27.303	24.848	18.637	9.763	14.051	10.863	13.268	9.441	11.578	12.765	15.169	12.76	14.495	11.186	9.801	7.775	4.226	6.265	5.285	6.03	4.2	5.674
chr1	156397005	156397351	EM10E0455819-enhD	0	1.58707	0.00324622	-1.37751	8.10814e-06	0	0	0.112	0	0	0	0.564	0.611	0.485	1.847	0.588	1.123	1.951	0	0	0.045	0	0	0	0.235	0.264	0.216	0.899	0.267	0.5	0.956
chr11	4121233	4121579	EM10E0493101-enhD	0	-1.53933	0.00324622	1.84797	8.057e-06	15.71	14.808	11.974	18.179	11.736	19.492	2.977	5.051	5.093	7.758	4.248	4.973	2.395	6.733	6.066	4.771	7.449	4.808	7.688	1.242	2.186	2.271	3.775	1.931	2.212	1.174
chr11	50291507	50291857	EM10E0501577-enhP	0	-0.649411	0.00324622	4.83265	8.10758e-06	87.832	80.565	90.86	83.977	83.326	101.981	46.794	61.609	43.938	64.161	46.325	52.281	45.363	37.643	33.002	36.206	34.41	34.14	40.224	19.52	26.669	19.592	31.217	21.055	23.256	22.23
chr11	115419640	115419814	EM10E0525653-prom	0	-0.820738	0.00324622	4.18148	8.09403e-06	75.766	48.17	58.364	56.26	59.353	62.339	36.665	28.355	31.289	33.171	26.633	30.772	27.79	32.471	19.732	23.257	23.053	24.318	24.588	15.295	12.274	13.952	16.139	12.105	13.688	13.618
chr12	99642907	99643079	EM10E0545497-prom	0	1.39552	0.00324622	-1.49885	7.97191e-06	0.065	0	0	0	0	0	0.614	0.796	0.975	0.165	1.218	1.275	0.494	0.028	0	0	0	0	0	0.256	0.345	0.435	0.08	0.554	0.567	0.242
chr13	21981262	21981524	EM10E0553434-prom	0	1.64737	0.00324622	2.43165	8.04875e-06	5.599	5.157	7.122	7.028	7.015	8.049	32.609	22.99	15.098	13.118	20.64	20.842	18.749	2.4	2.112	2.838	2.88	2.874	3.175	13.603	9.952	6.732	6.383	9.381	9.271	9.188
chr19	10100688	10101038	EM10E0671974-enhP	0	-1.06374	0.00324622	3.68304	8.02704e-06	37.422	43.826	62.575	44.151	42.39	49.46	16.231	20.613	23.338	19.08	14.588	28.1	19.453	16.038	17.953	24.935	18.091	17.368	19.508	6.771	8.923	10.407	9.283	6.63	12.5	9.533
chr19	55440525	55440851	EM10E0682587-enhD	0	1.56541	0.00324622	-1.43967	8.11258e-06	0	0	0	0	0	0	2.15	1.27	0.892	1.028	0.217	0.499	0.657	0	0	0	0	0	0	0.897	0.55	0.398	0.5	0.099	0.222	0.322
chr2	109917354	109917703	EM10E0705413-prom	0	-0.919802	0.00324622	3.48341	8.08692e-06	39.492	29.828	34.408	42.703	38.243	44.551	13.791	20.015	22.453	18.117	17.19	22.48	14.157	16.925	12.218	13.711	17.498	15.669	17.572	5.753	8.664	10.012	8.815	7.813	10	6.938
chr4	88941962	88942307	EM10E0760598-enhD	0	3.15308	0.00324622	0.891657	8.11381e-06	0.874	0	0.995	2.375	4.376	0	16.13	11.824	8.957	12.992	7.654	10.783	9.41	0.375	0	0.396	0.973	1.793	0	6.729	5.118	3.994	6.321	3.479	4.797	4.611
chr5	134945340	134945629	EM10E0806425-enhP	0	2.39482	0.00324622	2.24772	8.02145e-06	3.8	5.072	5.066	6.821	1.427	5.378	23.165	15.31	17.358	17.809	21.793	31.216	35.87	1.629	2.078	2.019	2.795	0.585	2.121	9.663	6.627	7.74	8.665	9.905	13.886	17.578
chr5	142903827	142904169	EM10E0809659-enhD	0	0.725411	0.00324622	4.44841	8.06146e-06	43.142	31.627	40.88	42.055	40.817	43.005	63.518	64.6	68.409	65.23	52.814	64.79	48.34	18.49	12.955	16.29	17.232	16.723	16.962	26.497	27.964	30.504	31.737	24.004	28.821	23.689
chr6	67533039	67533361	EM10E0823062-enhP	0	2.05817	0.00324622	1.98641	8.09086e-06	1.769	4.013	8.954	3.143	3.781	4.793	19.8	18.753	19.894	9.412	17.32	15.803	17.503	0.758	1.644	3.568	1.288	1.549	1.89	8.26	8.118	8.871	4.579	7.872	7.03	8.577
chr6	82814928	82815264	EM10E0824573-enhD	0	2.81935	0.00324622	-0.199084	8.13135e-06	0.942	0	1.234	0	0	0	4.717	3.341	3.758	2.359	4.494	10.251	4.019	0.404	0	0.492	0	0	0	1.968	1.446	1.676	1.148	2.043	4.56	1.969
chr6	146674456	146674798	EM10E0839933-enhD	0	2.07401	0.00324622	1.72413	8.13018e-06	4.823	2.204	2.898	3.664	5.468	1.67	18.375	14.574	17.49	9.468	9.217	14.17	15.699	2.067	0.903	1.155	1.501	2.24	0.659	7.665	6.309	7.799	4.607	4.189	6.303	7.693
chr7	142444128	142444377	EM10E0868852-enhP	0	2.35601	0.00324622	0.980483	8.09989e-06	2.811	1.172	1.873	1.858	0.74	1.125	7.393	11.073	9.744	8.578	6.831	5.496	15.896	1.205	0.48	0.746	0.761	0.303	0.444	3.084	4.793	4.345	4.174	3.105	2.445	7.79
chr9	85842686	85842956	EM10E0914260-prom	0	1.87576	0.00324622	1.8857	8.03159e-06	3.737	3.448	6.119	2.963	4.524	3.641	21.032	12.693	11.064	14.392	20.839	15.464	9.524	1.602	1.412	2.438	1.214	1.854	1.436	8.774	5.495	4.934	7.002	9.471	6.879	4.667
chr11	86618637	86618860	EM10E0514169-enhD	0	1.63534	0.00326689	1.73906	8.19262e-06	2.187	3.427	4.837	4.928	3.538	5.394	9.566	17.825	10.296	13.578	11.04	9.652	14.377	0.937	1.404	1.927	2.019	1.45	2.128	3.991	7.716	4.591	6.606	5.018	4.294	7.045
chr9	36797023	36797207	EM10E0900717-prom	0	-0.888924	0.00326736	4.08303	8.20331e-06	47.489	61.711	65.351	49.195	60.98	59.339	34.33	26.911	28.882	31.121	19.241	28.721	28.28	20.353	25.279	26.041	20.158	24.984	23.405	14.321	11.649	12.879	15.142	8.745	12.776	13.858
chr2	155074321	155074607	EM10E0715068-prom	0	-0.689691	0.00326846	4.71199	8.21557e-06	101.915	70.575	72.444	85.057	76.07	90.428	44.045	44.944	46.328	44.99	45.96	56.176	42.141	43.678	28.91	28.868	34.852	31.167	35.667	18.374	19.455	20.658	21.89	20.889	24.989	20.651
chr11	6415993	6416304	EM10E0494177-prom	0	-0.607712	0.00328324	5.90923	8.31679e-06	155.027	193.343	177.78	178.121	202.487	194.749	142.666	108.061	105.882	90.684	109.935	118.871	97.606	66.441	79.199	70.842	72.985	82.961	76.815	59.514	46.777	47.214	44.122	49.965	52.878	47.831
chr11	62249333	62249680	EM10E0505651-enhP	0	1.52498	0.00328324	2.21656	8.27356e-06	6.416	8.609	4.052	3.32	6.866	7.977	17.741	14.484	16.193	20.309	11.81	17.488	17.769	2.75	3.527	1.615	1.36	2.813	3.146	7.401	6.27	7.221	9.881	5.368	7.779	8.708
chr14	54147641	54147833	EM10E0581867-enhP	0	2.37264	0.00328324	-1.00652	8.31958e-06	0	0	0	0	0	0	0.677	4.575	4.794	0.681	0.417	3.425	2.548	0	0	0	0	0	0	0.282	1.98	2.138	0.331	0.19	1.524	1.249
chr15	25863361	25863517	EM10E0595242-enhD	0	3.11904	0.00328324	-0.185103	8.29871e-06	0	0	2.243	0	0	0	6.03	3.187	4.826	2.422	9.757	6.026	4.38	0	0	0.894	0	0	0	2.515	1.38	2.152	1.178	4.435	2.681	2.146
chr18	12703212	12703558	EM10E0654120-enhD	0	-2.50654	0.00328324	1.70551	8.29293e-06	16.689	28.952	17.582	25.019	22.233	12.492	4.292	6.334	3.115	3.973	2.084	1.488	0.9	7.152	11.86	7.006	10.252	9.109	4.927	1.79	2.742	1.389	1.933	0.947	0.662	0.441
chr4	41498336	41498645	EM10E0753314-enhD	0	-1.08046	0.00328324	3.67338	8.31645e-06	43.604	36.399	53.56	45.454	50.723	48.025	19.601	24.321	24.053	25.123	19.475	13.254	14.733	18.688	14.91	21.343	18.625	20.782	18.942	8.177	10.528	10.725	12.224	8.851	5.896	7.22
chr6	72958263	72958610	EM10E0824141-prom	0	1.12522	0.00328324	4.62991	8.27539e-06	39.902	31.572	41.496	51.464	38.394	34.614	88.664	67.393	68.36	59.616	75.38	98.833	99.702	17.101	12.933	16.535	21.087	15.73	13.653	36.987	29.173	30.482	29.006	34.26	43.964	48.858
chr4	150048570	150048866	EM10E0778073-enhP	0	1.35019	0.00329987	2.9026	8.38093e-06	12.037	5.75	10.878	8.989	13.163	14.732	31.231	31.224	24.555	21.054	23.515	26.18	20.229	5.159	2.355	4.335	3.683	5.393	5.811	13.028	13.516	10.949	10.244	10.688	11.646	9.913
chr6	135362429	135362642	EM10E0837325-prom	0	3.80304	0.00329987	0.739712	8.37479e-06	0	0	0.852	0	1.015	3.197	16.044	13.671	11.76	3.481	17.287	11.664	18.127	0	0	0.34	0	0.416	1.261	6.693	5.918	5.244	1.694	7.857	5.189	8.883
chr1	184530596	184530924	EM10E0463261-enhD	0	2.53282	0.00330328	-0.715386	8.46025e-06	0	0.667	0	0	0	0	2.651	4.53	1.815	0.667	5.345	4.152	1.578	0	0.273	0	0	0	0	1.106	1.961	0.809	0.325	2.429	1.847	0.773
chr11	5915089	5915284	EM10E0493966-prom	0	-1.46933	0.00330328	3.1233	8.46313e-06	25.851	33.666	39.039	45.579	30.516	47.007	11.336	12.032	17.934	13.285	14.901	9.351	6.22	11.079	13.791	15.556	18.676	12.503	18.541	4.729	5.208	7.997	6.464	6.772	4.16	3.048
chr12	85201221	85201493	EM10E0543370-enhD	0	1.8537	0.00330328	1.92075	8.47134e-06	5.201	2.988	4.692	4.607	4.829	2.968	14.842	13.782	17.374	10.673	9.55	18.11	22.415	2.229	1.224	1.87	1.888	1.978	1.171	6.191	5.966	7.747	5.193	4.34	8.056	10.984
chr2	91082880	91083229	EM10E0702111-enhD	0	0.766342	0.00330328	3.91606	8.44986e-06	20.621	29.181	27.279	30.094	25.851	30.812	43.022	45.046	36.818	34.744	50.218	45.797	43.188	8.838	11.953	10.87	12.331	10.591	12.153	17.947	19.499	16.417	16.905	22.824	20.372	21.164
chr2	173255994	173256195	EM10E0721773-enhD	0	2.4755	0.00330328	1.0507	8.46563e-06	2.76	1.849	0	1.918	2.152	2.104	12.504	12.428	10.181	9.553	6.76	9.618	7.986	1.183	0.757	0	0.786	0.882	0.83	5.216	5.38	4.54	4.648	3.072	4.278	3.913
chr4	101356103	101356442	EM10E0762422-prom	0	-0.590378	0.00330328	5.08413	8.47608e-06	93.999	109.338	102.284	99.342	97.854	112.71	58.231	55.861	55.003	51.639	69.533	75.984	71.464	40.286	44.788	40.759	40.705	40.092	44.456	24.291	24.181	24.526	25.125	31.603	33.8	35.02
chr4	136144219	136144376	EM10E0773169-enhP	0	-0.862535	0.00330328	6.25304	8.45198e-06	214.822	313.344	292.018	230.651	247.331	249.523	137.809	157.941	128.006	139.905	91.162	132.397	120.03	92.067	128.356	116.364	94.509	101.334	98.419	57.488	68.369	57.079	68.07	41.433	58.894	58.82
chr4	139624752	139625082	EM10E0774866-enhD	0	-1.35041	0.00330328	2.1744	8.44193e-06	21.853	15.189	20.948	18.593	14.27	16.709	6.754	9.754	4.2	5.793	5.07	7.559	4.484	9.366	6.222	8.347	7.618	5.847	6.591	2.817	4.222	1.873	2.819	2.304	3.362	2.197
chr7	49268518	49268782	EM10E0849424-enhD	0	1.71773	0.00330328	-1.01498	8.47591e-06	0	0.289	0.294	0.292	0	0.021	1.231	1.692	1.517	0.925	2.358	1.799	0.781	0	0.118	0.117	0.12	0	0.008	0.514	0.732	0.676	0.45	1.072	0.8	0.383
chr3	95652897	95653246	EM10E0737010-enhD	0	0.837987	0.00331725	2.98551	8.52159e-06	12.716	15.954	13.635	11.435	13.379	14.887	20.539	20.655	18.629	25.108	22.849	24.993	25.892	5.45	6.535	5.433	4.685	5.482	5.872	8.568	8.941	8.307	12.216	10.385	11.118	12.688
chr19	44833433	44833755	EM10E0679912-enhD	0	1.88553	0.00331755	-1.26697	8.53201e-06	0	0	0	0	0	0	0.398	1.701	1.583	1.27	0.172	2.806	1.921	0	0	0	0	0	0	0.166	0.736	0.706	0.618	0.078	1.248	0.941
chr8	95807399	95807747	EM10E0886649-prom	0	-0.812945	0.00332511	4.33237	8.56112e-06	58.542	71.726	72.997	59.889	65.866	68.131	36.484	45.638	36.855	24.576	36.019	35.325	27.268	25.09	29.381	29.088	24.54	26.986	26.873	15.22	19.756	16.434	11.957	16.371	15.714	13.362
chr14	20180761	20181075	EM10E0575502-enhP	0	-1.42583	0.00333166	3.23026	8.59077e-06	36.317	50.2	32.445	42.873	42.429	29.699	13.866	9.757	11.726	20.335	18.056	10.07	9.065	15.565	20.564	12.929	17.567	17.384	11.714	5.784	4.224	5.229	9.894	8.206	4.479	4.442
chr4	138325897	138326061	EM10E0774236-prom	0	-1.15231	0.00333166	4.76995	8.59737e-06	83.178	78.005	110.059	115.032	112.417	118.415	49.22	63.944	47.198	32.804	28.614	42.775	35.229	35.648	31.953	43.857	47.134	46.058	46.706	20.532	27.68	21.046	15.961	13.005	19.028	17.264
chr2	132020974	132021240	EM10E0710744-enhD	0	1.07237	0.00333582	1.91212	8.61782e-06	6.368	3.904	5.115	5.454	6.458	7.082	10.464	10.197	10.111	10.561	13.46	13.449	11.324	2.729	1.599	2.038	2.235	2.646	2.793	4.365	4.414	4.509	5.138	6.118	5.983	5.549
chr11	4116841	4117164	EM10E0493096-enhP	0	-1.1062	0.00334444	2.94226	8.65954e-06	29.485	24.056	26.737	25.144	34.081	28.379	10.033	12.058	16.029	13.798	9.282	14.129	7.41	12.637	9.854	10.654	10.303	13.963	11.193	4.185	5.22	7.147	6.713	4.219	6.285	3.631
chr14	34331991	34332163	EM10E0579553-enhD	0	-2.80168	0.00334444	-0.651189	8.65038e-06	7.316	2.08	0.659	7.174	8.288	4.055	0	0.485	0	0	0	0.212	0	3.135	0.852	0.263	2.94	3.396	1.599	0	0.21	0	0	0	0.094	0
chr7	112679622	112679871	EM10E0860999-enhP	0	-0.806747	0.00334598	4.59847	8.67695e-06	85.256	64.281	75.143	91.656	81.681	79.977	41.328	52.698	29.725	40.69	42.457	45.915	38.417	36.539	26.332	29.943	37.556	33.466	31.545	17.24	22.812	13.255	19.798	19.297	20.424	18.826
chr7	117380805	117381139	EM10E0862027-prom	0	1.39001	0.00334598	2.24636	8.69272e-06	6.833	7.623	3.802	6.508	5.671	8.929	19.204	18.329	13.063	12.629	20.683	16.936	12.977	2.928	3.123	1.515	2.667	2.323	3.522	8.011	7.934	5.825	6.145	9.4	7.534	6.359
chr9	20868501	20868790	EM10E0897576-prom	0	-0.887001	0.00334598	3.52533	8.68491e-06	44.354	36.309	32.427	40.027	36.151	43.139	24.079	23.058	20.247	13.357	17.496	17.998	17.306	19.009	14.873	12.922	16.401	14.811	17.015	10.045	9.981	9.028	6.499	7.952	8.006	8.481
chr6	53698482	53698701	EM10E0821220-enhD	0	2.12255	0.00335294	-1.13866	8.73031e-06	0	0	0	0	0	0	1.93	1.183	0	2.374	3.053	2.169	1.735	0	0	0	0	0	0	0.805	0.512	0	1.155	1.388	0.965	0.85
chr6	135049014	135049300	EM10E0837182-enhD	0	3.31126	0.00335294	0.718501	8.72469e-06	0	0	2.854	1.5	0	2.535	10.372	8.943	10.35	5.651	13.349	16.283	8.397	0	0	1.137	0.615	0	1	4.327	3.871	4.615	2.749	6.067	7.243	4.115
chr4	136832674	136832904	EM10E0773513-enhD	0	2.82886	0.00335456	-0.185562	8.74429e-06	1.522	0	0.761	0	0	0	2.818	2.434	4.434	3.89	7.127	4.592	7.506	0.652	0	0.303	0	0	0	1.176	1.054	1.977	1.893	3.239	2.043	3.678
chr2	35487757	35488103	EM10E0693217-enhD	0	2.07262	0.00335458	1.09109	8.7541e-06	1.905	0.984	2.509	2.424	0.799	4.064	8.18	7.22	10.315	6.132	7.258	12.461	11.007	0.816	0.403	1	0.993	0.327	1.603	3.412	3.125	4.6	2.984	3.299	5.543	5.394
chr10	80826254	80826604	EM10E0481633-enhP	0	-0.816533	0.00336041	4.33318	8.80575e-06	60.218	68.537	65.861	62.425	67.263	72.449	32.984	36.989	48.904	40.464	27.45	29.884	26.511	25.808	28.075	26.245	25.579	27.558	28.576	13.759	16.012	21.807	19.688	12.476	13.293	12.991
chr16	25956804	25957138	EM10E0619634-enhP	0	2.08943	0.00336041	-1.00575	8.80264e-06	0.412	0	0	0	0	0	2.798	1.979	1.137	0.893	1.587	0.875	3.728	0.177	0	0	0	0	0	1.167	0.857	0.507	0.434	0.721	0.389	1.827
chr17	35439378	35439698	EM10E0640686-K4m3	0	-1.00118	0.00336041	5.25694	8.79826e-06	113.064	137.648	126.497	171.123	139.98	127.005	66.006	90.358	79.934	47.258	55.405	54.972	46.634	48.456	56.385	50.407	70.118	57.351	50.094	27.535	39.114	35.643	22.993	25.182	24.453	22.853
chr7	142435575	142435917	EM10E0868841-enhP	0	2.82395	0.00336041	0.144555	8.80844e-06	0	0	2.453	0.705	0.023	0.996	4.907	3.648	7.134	6.237	5.523	9.324	3.807	0	0	0.977	0.289	0.009	0.393	2.047	1.579	3.181	3.035	2.51	4.148	1.866
chr16	38088916	38089130	EM10E0623073-prom	0	-0.504639	0.0033676	5.88906	8.83706e-06	169.051	168.497	174.608	159.486	200.914	172.283	127.904	121.02	97.797	104.512	105.973	117.775	108.672	72.451	69.022	69.578	65.349	82.317	67.953	53.356	52.387	43.608	50.85	48.165	52.39	53.254
chr5	36867651	36867855	EM10E0786522-enhP	0	2.98355	0.00338059	-0.257911	8.881e-06	0	0	0	2.41	0	0	5.149	2.832	5.099	3.161	2.794	6.611	6.124	0	0	0	0.987	0	0	2.148	1.226	2.274	1.538	1.27	2.941	3.001
chr2	84551674	84552020	EM10E0701437-enhD	0	2.40196	0.00338285	1.11661	8.89678e-06	0.57	4.357	3.108	1.114	1.967	0.841	13.529	8.494	12.511	6.034	10.134	10.56	9.816	0.244	1.785	1.238	0.456	0.806	0.332	5.644	3.677	5.579	2.936	4.606	4.697	4.81
chr16	33056841	33057042	EM10E0621511-prom	0	-0.824197	0.00339113	3.92817	8.93575e-06	50.919	60.449	39.775	45.705	45.304	60.222	28.192	23.953	21.979	27.853	24.436	24.325	28.704	21.823	24.762	15.85	18.728	18.562	23.753	11.76	10.369	9.801	13.552	11.106	10.821	14.066
chr6	125441612	125441880	EM10E0835267-enhD	0	2.79951	0.00339113	-0.309884	8.93827e-06	0.236	0	0	0	0	1.988	3.737	2.278	3.958	9.412	2.656	4.288	3.289	0.101	0	0	0	0	0.784	1.559	0.986	1.765	4.579	1.207	1.907	1.612
chr11	98587158	98587508	EM10E0518951-prom	0	-1.09005	0.00339209	3.62422	8.95068e-06	45.219	44.639	47.758	38.119	54.506	39.433	13.171	26.074	22.213	19.234	16.41	14.975	23.046	19.38	18.286	19.031	15.619	22.332	15.554	5.494	11.287	9.905	9.358	7.458	6.661	11.293
chr17	27154348	27154662	EM10E0636501-enhD	0	2.08192	0.00339253	1.03885	8.96171e-06	1.067	1.715	1.785	3.5	0.676	3.428	10.295	9.501	6.909	6.359	11.089	10.261	5.949	0.457	0.703	0.711	1.434	0.277	1.352	4.295	4.113	3.081	3.094	5.04	4.564	2.915
chr16	89994482	89994828	EM10E0628260-enhD	0	2.50078	0.00340124	-0.0842643	8.99462e-06	0	0.482	0	0.864	0.752	0.857	1.45	7.048	5.499	4.999	3.402	5.654	3.424	0	0.197	0	0.354	0.308	0.338	0.605	3.051	2.452	2.432	1.546	2.515	1.678
chr7	122067039	122067388	EM10E0863120-prom	0	-0.814371	0.00341697	3.98267	9.04615e-06	46.234	54.959	39.42	58.143	54.788	58.729	27.385	22.668	23.022	25.824	27.926	26.915	34.094	19.815	22.513	15.708	23.824	22.447	23.164	11.424	9.812	10.266	12.565	12.692	11.973	16.707
chr13	60177246	60177400	EM10E0563745-prom	0	-1.27068	0.00344243	3.44034	9.13358e-06	32.613	30.788	35.212	50.766	62.147	48.216	14.539	16.666	15.288	18.094	13.886	15.184	15.831	13.977	12.612	14.031	20.801	25.462	19.018	6.065	7.214	6.817	8.804	6.311	6.754	7.758
chr8	78436705	78436937	EM10E0881779-prom	0	3.0973	0.00344243	0.402894	9.13112e-06	0	0	0.894	2.846	0	1.42	9.931	4.8	7.08	11.362	4.13	8.476	8.574	0	0	0.356	1.166	0	0.56	4.143	2.078	3.157	5.528	1.877	3.77	4.202
chr7	109752084	109752401	EM10E0859986-prom	0	-0.719981	0.00345187	3.92526	9.17872e-06	55.223	42.274	47.282	52.715	46.727	44.318	31.303	28.413	25.875	24.856	27.654	22.088	24.96	23.667	17.317	18.841	21.6	19.145	17.48	13.058	12.299	11.538	12.094	12.569	9.825	12.231
chrX	158043179	158043520	EM10E0930994-prom	0	3.08116	0.00345187	0.85373	9.17004e-06	0	0.886	2.251	0.466	2.043	1.063	18.578	11.971	8.65	4.656	12.126	12.682	8.418	0	0.363	0.897	0.191	0.837	0.419	7.75	5.182	3.857	2.265	5.511	5.641	4.125
chr11	109803093	109803359	EM10E0524039-enhD	0	2.41426	0.0034537	-0.812327	9.25382e-06	0.49	0	0	0	0	0	0.955	1.881	1.325	1.954	1.517	5.519	5.821	0.21	0	0	0	0	0	0.398	0.814	0.591	0.951	0.689	2.455	2.853
chr13	48546246	48546397	EM10E0559934-enhP	0	-0.668424	0.0034537	5.89336	9.23352e-06	200.576	187.546	181.619	172.496	171.129	200.407	117.477	149.96	103.179	99.34	96.234	103.87	83.887	85.962	76.825	72.372	70.68	70.113	79.046	49.006	64.914	46.008	48.334	43.738	46.205	41.108
chr17	35591272	35591596	EM10E0640775-enhD	0	3.92301	0.0034537	-0.168343	9.19677e-06	0	0	0	0	0	0	12.611	0.064	15.145	5.733	8.559	15.736	6.863	0	0	0	0	0	0	5.261	0.028	6.753	2.789	3.89	7	3.363
chr19	46984636	46984857	EM10E0681040-enhD	0	2.27726	0.0034537	2.11819	9.22876e-06	3.319	9.116	2.844	1.919	2.519	8.772	17.274	15.588	15.639	23.186	17.01	22.364	29.253	1.422	3.734	1.133	0.786	1.032	3.46	7.206	6.748	6.974	11.281	7.731	9.948	14.335
chr19	46985228	46985573	EM10E0681042-enhD	0	1.61133	0.0034537	2.42105	9.2592e-06	4.252	7.37	9.155	6.427	9.158	5.03	25.276	13.472	19.302	15.297	25.052	22.991	17.86	1.822	3.019	3.648	2.633	3.752	1.984	10.544	5.832	8.607	7.443	11.386	10.227	8.752
chr3	114030659	114030825	EM10E0741641-enhP	0	1.76797	0.0034537	-1.3301	9.274e-06	0	0	0	0	0	0	1.469	1.04	0.515	3.131	1.522	0.82	0.244	0	0	0	0	0	0	0.613	0.45	0.23	1.523	0.692	0.365	0.12
chr4	134012380	134012547	EM10E0771827-enhD	0	2.87614	0.0034537	-0.732614	9.21565e-06	0	0	0	0	0	0	3.37	2.336	8.401	5.8	0	3.54	3.389	0	0	0	0	0	0	1.406	1.011	3.746	2.822	0	1.575	1.661
chr8	76900597	76900883	EM10E0881420-prom	0	-0.84897	0.0034537	4.1046	9.25049e-06	48.543	50.268	56.349	60.923	58.372	69.439	30.064	31.191	24.911	19.387	35.057	30.01	33.32	20.804	20.591	22.454	24.963	23.916	27.389	12.541	13.502	11.108	9.433	15.933	13.349	16.328
chr9	48418437	48418641	EM10E0904160-enhP	0	2.18011	0.0034537	-1.10983	9.27194e-06	0	0	0	0	0	0	1.295	3.109	2.231	0	2.22	3.338	1.249	0	0	0	0	0	0	0.54	1.346	0.995	0	1.009	1.485	0.612
chr4	124751711	124751892	EM10E0768022-enhP	0	-0.845444	0.00345415	4.35367	9.28528e-06	60.782	59.472	56.34	75.708	79.513	77.739	29.421	35.039	38.605	43.705	29.144	28.903	37.482	26.05	24.362	22.451	31.021	32.577	30.662	12.273	15.168	17.214	21.265	13.246	12.857	18.368
chr1	88286407	88286615	EM10E0444772-enhD	0	-1.17563	0.00346963	3.99189	9.36323e-06	69.324	65.378	62.981	54.78	52.674	54.34	17.954	30.419	26.833	33.061	15.554	18.78	30.032	29.711	26.781	25.097	22.446	21.581	21.433	7.49	13.168	11.965	16.086	7.069	8.354	14.717
chr10	43642404	43642700	EM10E0473565-enhD	0	2.03163	0.00346963	-1.18865	9.3999e-06	0	0	0	0	0	0	1.51	1.187	2.936	1.382	2.55	1.874	0	0	0	0	0	0	0	0.63	0.514	1.309	0.672	1.159	0.834	0
chr15	75857445	75857625	EM10E0603117-enhP	0	1.34737	0.00346963	2.4359	9.42782e-06	6.722	6.001	12.562	7.23	8.276	5.675	21.751	14.193	16.558	16.191	17.512	18.25	22.978	2.881	2.458	5.006	2.962	3.391	2.238	9.074	6.144	7.383	7.878	7.959	8.118	11.26
chr19	40990055	40990228	EM10E0678409-enhD	0	3.17534	0.00346963	0.0781774	9.37096e-06	0	1.024	1.872	0	0	0	3.758	5.249	14.459	3.448	5.29	4.934	10.447	0	0.419	0.746	0	0	0	1.568	2.272	6.447	1.678	2.404	2.195	5.119
chr3	61363351	61363518	EM10E0731094-enhP	0	1.30417	0.00346963	2.98565	9.42025e-06	10.433	13.374	14.005	14.287	10.167	7.564	31.401	24.551	29.281	18.948	32.99	27.746	21.426	4.471	5.478	5.581	5.854	4.166	2.983	13.099	10.628	13.057	9.219	14.994	12.342	10.5
chr3	88529644	88529845	EM10E0735164-enhD	0	1.46954	0.00346963	2.67125	9.42545e-06	8.983	6.48	6.301	10.887	13.109	6.886	21.783	17.021	27.222	22.54	19.668	18.954	30.856	3.85	2.654	2.511	4.461	5.371	2.716	9.087	7.368	12.138	10.967	8.939	8.431	15.121
chr6	138140302	138140647	EM10E0838057-prom	0	-1.08989	0.00346963	3.16502	9.39841e-06	33.928	32.188	29.934	30.023	39.893	29.005	15.259	17.943	18.27	14.589	10.423	9.974	11.028	14.541	13.185	11.928	12.302	16.345	11.44	6.365	7.767	8.147	7.098	4.737	4.437	5.404
chr7	68276148	68276380	EM10E0851760-enhP	0	-1.39047	0.00346963	3.50499	9.40025e-06	41.274	36.247	36.932	64.986	50.78	51.086	8.609	14.4	18.791	14.337	15.606	18.569	23.875	17.689	14.848	14.717	26.628	20.805	20.15	3.591	6.233	8.379	6.976	7.093	8.26	11.7
chr8	22593753	22594103	EM10E0872918-prom	0	-0.752722	0.00346963	4.29741	9.33732e-06	67.185	73.479	56.633	55.415	61.634	64.556	38.446	39.473	29.194	31.561	36.297	27.322	36.734	28.794	30.099	22.567	22.706	25.252	25.463	16.038	17.087	13.018	15.356	16.497	12.154	18.001
chr9	106236781	106237128	EM10E0917855-enhD	0	-1.35938	0.00346963	2.35174	9.3812e-06	24.194	19.5	18.363	18.891	25.711	15.986	3.531	6.358	8.165	7.981	8.196	7.342	7.713	10.369	7.988	7.317	7.741	10.534	6.305	1.473	2.752	3.641	3.883	3.725	3.266	3.78
chr17	87636688	87637023	EM10E0651774-enhP	0	1.96414	0.00348534	3.70294	9.48065e-06	14.314	17.917	16.729	19.064	10.914	11.427	97.129	58.617	42.411	33.237	57.045	57.835	48.565	6.135	7.339	6.666	7.811	4.472	4.507	40.518	25.374	18.911	16.171	25.927	25.727	23.799
chr18	46483831	46484181	EM10E0659842-enhD	0	2.04065	0.00348545	-1.18289	9.53166e-06	0	0	0	0	0	0	2.432	0	2.786	1.599	1.206	1.908	1.513	0	0	0	0	0	0	1.015	0	1.242	0.778	0.548	0.849	0.741
chr3	132907880	132908033	EM10E0745034-enhD	0	2.46175	0.00348545	-0.9579	9.52529e-06	0	0	0	0	0	0	5.856	2.88	2.348	1.392	2.678	2.952	0	0	0	0	0	0	0	2.443	1.247	1.047	0.677	1.217	1.313	0
chr4	138250132	138250477	EM10E0774202-prom	0	1.37775	0.00348545	2.87992	9.52306e-06	6.831	10.028	7.314	13.468	17.445	9.44	30.912	28.722	25.154	25.72	23.185	24.782	18.153	2.928	4.108	2.915	5.519	7.147	3.723	12.895	12.433	11.216	12.514	10.538	11.024	8.896
chr6	114395867	114396071	EM10E0831673-enhP	0	2.70215	0.00348545	-0.824639	9.49148e-06	0	0	0	0	0	0	1.872	0	2.634	4.024	4.29	3.159	6.659	0	0	0	0	0	0	0.781	0	1.175	1.958	1.95	1.405	3.263
chr7	41393259	41393608	EM10E0847365-prom	0	-1.46813	0.00348545	2.22894	9.50579e-06	14.337	19.895	24.513	18.534	26.264	14.966	4.11	6.996	6.236	8.359	5.624	6.929	4.75	6.144	8.15	9.768	7.594	10.761	5.903	1.715	3.028	2.781	4.067	2.556	3.082	2.328
chr1	74713887	74714190	EM10E0441750-enhP	0	-1.64901	0.0034907	2.85099	9.55617e-06	41.322	31.731	26.973	28.22	27.027	39.278	11.527	11.055	9.972	17.502	4.596	6.04	7.352	17.71	12.998	10.748	11.563	11.073	15.492	4.809	4.785	4.447	8.516	2.089	2.687	3.603
chrX	158042374	158042691	EM10E0930991-enhP	0	2.46939	0.00349353	0.423664	9.57407e-06	0.94	1.414	0.858	1.08	1.112	0	7.864	5.138	6.013	6.846	3.285	11.044	4.885	0.403	0.579	0.342	0.443	0.456	0	3.281	2.224	2.681	3.331	1.493	4.913	2.394
chrX	48462718	48463026	EM10E0925913-enhP	0	1.68245	0.00350049	2.38819	9.60333e-06	3.457	4.894	11.548	9.906	7.216	4.297	25.172	20.243	19.854	16.84	22.349	16.349	16.711	1.482	2.005	4.602	4.059	2.956	1.695	10.501	8.763	8.853	8.193	10.158	7.273	8.189
chr19	26606269	26606614	EM10E0675171-enhP	0	-0.585975	0.00350451	4.70955	9.63474e-06	82.177	77.172	66.806	73.459	86.797	88.24	51.047	54.251	45.596	44.475	46.362	54.088	39.915	35.219	31.612	26.621	30.1	35.562	34.804	21.295	23.484	20.332	21.639	21.072	24.06	19.56
chrX	85048605	85048805	EM10E0927618-enhP	0	-1.27331	0.00350451	2.96304	9.62962e-06	31.702	30.497	28.28	20.461	37.822	34.738	12.993	11.448	10.796	10.964	10.938	15.196	6.691	13.587	12.493	11.269	8.384	15.496	13.702	5.42	4.956	4.814	5.335	4.971	6.76	3.279
chr1	184006144	184006368	EM10E0463116-enhD	0	2.26551	0.00350776	-0.865437	9.65388e-06	0	0.62	0	0	0	0	4.517	0.771	2.139	1.623	3.26	1.512	1.913	0	0.254	0	0	0	0	1.884	0.334	0.954	0.79	1.482	0.673	0.937
chr1	90153385	90153727	EM10E0445411-prom	0	2.75423	0.00351539	-0.0131908	9.68511e-06	0.675	0	1.705	0.028	0.644	0	7.289	7.278	5.233	2.184	6.577	4.506	3.322	0.289	0	0.679	0.011	0.264	0	3.041	3.15	2.333	1.063	2.989	2.004	1.628
chr11	54223676	54223923	EM10E0502980-enhD	0	2.65207	0.00351775	0.888818	9.70184e-06	2.05	0	0.59	4.547	0.519	2.579	8.193	10.234	10.834	9.234	7.522	9.171	9.019	0.879	0	0.235	1.863	0.213	1.017	3.418	4.43	4.831	4.493	3.419	4.08	4.42
chr13	51892208	51892537	EM10E0560928-enhD	0	1.87992	0.00352073	-1.2697	9.72032e-06	0	0	0	0	0	0	1.075	0	1.966	1.416	1.218	1.938	1.954	0	0	0	0	0	0	0.448	0	0.877	0.689	0.554	0.862	0.958
chr6	120263565	120263843	EM10E0833618-enhD	0	2.3029	0.0035223	-0.680484	9.74515e-06	0	0	0	0.867	0	0.356	3.925	1.928	1.711	0.96	2.638	2.999	3.839	0	0	0	0.355	0	0.14	1.637	0.835	0.763	0.467	1.199	1.334	1.881
chr9	88329437	88329647	EM10E0914561-enhD	0	2.02334	0.0035223	-1.19188	9.73694e-06	0	0	0	0	0	0	1.509	2.425	1.336	4.68	0.822	0.253	0.886	0	0	0	0	0	0	0.629	1.05	0.596	2.277	0.374	0.113	0.434
chr11	103344554	103344837	EM10E0521595-prom	0	1.18316	0.00353154	2.63263	9.78485e-06	8.854	12.9	10.268	6.693	8.32	9.276	21.114	16.518	15.115	18.267	20.491	23.356	24.201	3.795	5.284	4.092	2.742	3.409	3.659	8.808	7.15	6.74	8.888	9.313	10.39	11.859
chr2	127729657	127729984	EM10E0709251-prom	0	2.44439	0.00353154	1.25786	9.79124e-06	2.676	0.467	3.695	1.223	4.935	0.873	12.408	11.282	10.779	8.469	14.568	13.51	8.148	1.147	0.191	1.472	0.501	2.022	0.344	5.176	4.884	4.806	4.121	6.621	6.01	3.993
chr10	120477000	120477343	EM10E0490088-enhP	0	1.91249	0.00353397	2.47497	9.80827e-06	3.072	7.686	11.163	6.309	2.697	10.696	31.092	22.214	19.793	18.26	24.363	22.36	20.392	1.317	3.148	4.448	2.585	1.105	4.219	12.97	9.616	8.826	8.884	11.073	9.946	9.993
chr1	190172784	190172993	EM10E0464413-enhD	0	-0.938082	0.00354098	3.23672	9.83804e-06	30.711	35.981	25.93	33.832	31.556	35.344	10.538	15.757	15.472	18.008	11.441	17.371	18.706	13.162	14.739	10.333	13.863	12.929	13.941	4.396	6.821	6.899	8.762	5.2	7.727	9.167
chr19	38026180	38026529	EM10E0677760-enhD	0	1.49026	0.0035441	2.51202	9.86731e-06	10.316	8.39	6.729	4.047	9.868	7.333	19.741	13.65	21.708	16.994	22.823	23.46	23.088	4.421	3.437	2.681	1.658	4.043	2.892	8.235	5.909	9.68	8.268	10.373	10.436	11.314
chr7	142462186	142462535	EM10E0868868-enhP	0	1.92091	0.0035441	2.16194	9.86469e-06	4.406	3.135	6.117	5.151	3.649	7.554	26.535	14.93	21.796	12.436	24.632	13.315	16.752	1.888	1.284	2.438	2.111	1.495	2.98	11.069	6.463	9.719	6.051	11.195	5.923	8.209
chr1	69377801	69378137	EM10E0440481-enhP	0	2.37251	0.00356384	1.78011	9.93317e-06	1.407	5.893	2.189	3.428	3.599	2.648	26.11	16.075	10.113	11.336	19.12	13.622	19.674	0.603	2.414	0.872	1.405	1.475	1.044	10.892	6.959	4.509	5.515	8.69	6.06	9.641
chr1	130373801	130374060	EM10E0449626-enhD	0	-2.43255	0.00356384	-0.777866	9.94302e-06	4.082	1.985	2.401	1.359	2.845	8.524	0	0.207	0.727	0	0	0	0	1.749	0.813	0.957	0.557	1.166	3.362	0	0.09	0.324	0	0	0	0
chr17	73818934	73819113	EM10E0648089-enhD	0	-1.96686	0.00356671	2.56057	9.9614e-06	22.068	37.801	30.964	31.155	23.959	33.812	7.083	9.548	10.725	4.078	9.95	7.886	1.852	9.458	15.484	12.339	12.766	9.816	13.336	2.955	4.133	4.782	1.984	4.522	3.508	0.908
chr1	40619224	40619396	EM10E0435909-enhD	0	2.23465	0.00356785	-1.07685	1.00051e-05	0	0	0	0	0	0	2.079	1.004	0.617	1.552	4.299	0.406	5.124	0	0	0	0	0	0	0.867	0.435	0.275	0.755	1.954	0.181	2.511
chr2	174283419	174283661	EM10E0722116-K4m3	0	1.95455	0.00356785	-1.22895	1.00041e-05	0	0	0	0	0	0	1.167	2.153	1.386	1.96	1.477	0	2.222	0	0	0	0	0	0	0.487	0.932	0.618	0.954	0.671	0	1.089
chr4	11386654	11386997	EM10E0750509-prom	0	1.32854	0.00356785	2.54644	1.00165e-05	7.37	12.152	9.274	6.295	10.811	5.22	21.117	18.316	15.823	19.279	23.59	21.701	16.585	3.159	4.978	3.696	2.579	4.429	2.059	8.809	7.929	7.056	9.38	10.722	9.653	8.127
chr4	136146132	136146445	EM10E0773173-enhD	0	-0.867142	0.00356785	3.53001	1.00161e-05	39.526	42.037	38.138	41.963	28.671	41.586	17.286	16.305	22.948	20.001	15.534	19.335	22.644	16.94	17.22	15.197	17.194	11.747	16.403	7.211	7.058	10.233	9.731	7.06	8.601	11.096
chr5	114444017	114444363	EM10E0799329-prom	0	-0.876413	0.00356785	2.91815	9.97631e-06	24.716	29.495	28.162	24.211	20.555	24.032	13.952	13.158	10.375	13.299	10.312	14.246	10.692	10.593	12.082	11.222	9.92	8.422	9.479	5.82	5.696	4.626	6.471	4.687	6.337	5.24
chr15	85206780	85206993	EM10E0607767-enhP	0	2.01959	0.00357012	-1.19518	1.0054e-05	0	0	0	0	0	0	0.496	1.342	0.755	0.4	1.577	4.288	3.132	0	0	0	0	0	0	0.207	0.581	0.337	0.195	0.717	1.907	1.535
chr5	149439870	149440021	EM10E0811973-enhP	0	2.77024	0.00357012	-0.786773	1.00492e-05	0	0	0	0	0	0	2.287	3.589	4.85	2.163	6.407	0	4.793	0	0	0	0	0	0	0.954	1.554	2.163	1.052	2.912	0	2.349
chr9	69453175	69453350	EM10E0911098-enhP	0	1.87621	0.00357012	2.31853	1.00401e-05	5.404	3.354	9.866	8.593	2.38	7.187	15.964	15.704	24.442	24.428	21.569	16.987	21.163	2.316	1.374	3.931	3.521	0.975	2.835	6.659	6.798	10.899	11.885	9.803	7.556	10.371
chr9	118476230	118476529	EM10E0921382-enhP	0	2.15717	0.00357568	-0.933242	1.00801e-05	0.461	0	0	0	0	0.055	1.753	1.155	3.479	1.786	0.556	2.033	3.597	0.198	0	0	0	0	0.022	0.731	0.5	1.551	0.869	0.253	0.904	1.763
chr3	19429124	19429322	EM10E0725042-enhD	0	2.54073	0.00358245	-0.721536	1.01096e-05	0	0.596	0	0	0	0	6.629	1.308	5.461	3.988	1.323	1.409	1.531	0	0.244	0	0	0	0	2.765	0.566	2.435	1.94	0.601	0.627	0.75
chr1	93444826	93445090	EM10E0446659-enhP	0	-0.813202	0.00358331	4.14979	1.01433e-05	65.266	64.286	43.167	62.933	57.002	58.562	26.92	33.463	24.226	35.215	28.829	30.888	31.334	27.971	26.334	17.201	25.787	23.354	23.099	11.23	14.485	10.803	17.134	13.103	13.74	15.355
chr10	59643316	59643576	EM10E0475383-enhD	0	2.88269	0.00358331	-0.442279	1.01411e-05	0	0	0	0	1.155	0	1.594	2.794	2.264	7.309	5.961	8.342	1.85	0	0	0	0	0.473	0	0.665	1.209	1.01	3.556	2.709	3.711	0.907
chr18	66461073	66461288	EM10E0664441-K4m3	0	2.63982	0.00358331	1.79606	1.01302e-05	3.74	3.958	9.146	2.242	0.559	1.405	11.983	17.754	13.417	19.421	20.222	21.165	20.272	1.603	1.621	3.645	0.919	0.229	0.554	4.999	7.685	5.983	9.449	9.191	9.415	9.934
chr1	80616736	80616982	EM10E0443043-enhD	0	2.63357	0.00358866	-0.4532	1.01863e-05	0.212	0	0	1.43	0	0	2.882	1.912	3.005	4.18	4.484	1.823	6.541	0.091	0	0	0.586	0	0	1.202	0.828	1.34	2.034	2.038	0.811	3.205
chr13	52981483	52981808	EM10E0561378-enhP	0	0.748232	0.00358866	4.45211	1.02233e-05	36.245	44.749	39.65	36.958	37.198	44.866	71.217	62.28	52.224	52.439	62.403	78.072	54.936	15.534	18.331	15.8	15.144	15.24	17.696	29.709	26.96	23.287	25.514	28.362	34.729	26.921
chr13	88821823	88822031	EM10E0567260-enhP	0	3.60642	0.00358866	0.776763	1.01942e-05	2.846	1.303	0	0	1.579	0	18.94	15.904	18.459	5.572	12.384	8.224	8.922	1.22	0.534	0	0	0.647	0	7.901	6.884	8.231	2.711	5.629	3.658	4.372
chr17	7577255	7577591	EM10E0632455-enhP	0	2.42487	0.00358866	-0.543319	1.02315e-05	0	0	0.974	0.516	0	0	4.039	1.613	3.157	1.555	2.898	4.874	2.876	0	0	0.388	0.211	0	0	1.685	0.698	1.408	0.757	1.317	2.168	1.409
chr17	35779931	35780115	EM10E0640880-enhD	0	3.38725	0.00358866	0.646344	1.02311e-05	0	0	1.708	2.279	1.502	0	13.471	14.952	4.687	14.14	11.136	8.394	6.724	0	0	0.681	0.934	0.615	0	5.62	6.472	2.09	6.88	5.061	3.734	3.295
chr5	81022488	81022814	EM10E0792596-enhP	0	2.62556	0.00358866	1.19254	1.02075e-05	0.617	4.39	0.537	4.702	0.663	1.887	14.964	12.933	6.886	11.066	12.202	11.116	11.559	0.264	1.798	0.214	1.927	0.272	0.744	6.242	5.598	3.071	5.384	5.546	4.945	5.664
chr7	145319403	145319725	EM10E0869968-enhD	0	1.70632	0.00358866	-1.36295	1.02019e-05	0	0	0	0	0	0	0.839	1.359	1.987	0.723	0.115	2.3	0.766	0	0	0	0	0	0	0.35	0.588	0.886	0.352	0.052	1.023	0.375
chr1	40887735	40887995	EM10E0435976-enhD	0	1.67232	0.00359961	-1.38155	1.02739e-05	0	0	0	0	0	0	0.063	0.664	1.356	1.726	1.031	0.933	1.85	0	0	0	0	0	0	0.026	0.287	0.605	0.84	0.469	0.415	0.907
chr5	53450950	53451288	EM10E0788561-enhD	0	2.55207	0.00359961	0.829837	1.02837e-05	2.115	0.894	1.054	0	3.827	1.267	6.516	6.263	11.541	8.975	8.788	10.525	7.691	0.906	0.366	0.42	0	1.568	0.5	2.718	2.711	5.146	4.367	3.994	4.682	3.769
chr2	27982195	27982438	EM10E0689505-enhD	0	2.01012	0.00361424	-1.20004	1.03465e-05	0	0	0	0	0	0	2.333	1.042	1.408	0	1.484	2.816	2.113	0	0	0	0	0	0	0.973	0.451	0.628	0	0.674	1.253	1.035
chr4	89058703	89058861	EM10E0760636-enhD	0	3.16709	0.00361424	1.08448	1.03391e-05	0	6.046	1.64	0	1.571	1.668	15.225	14.869	12.15	8.09	10.394	14.022	14.432	0	2.477	0.654	0	0.644	0.658	6.351	6.436	5.418	3.936	4.724	6.237	7.072
chr12	31008220	31008521	EM10E0533796-CTCF	0	1.79225	0.00361549	-1.31698	1.03711e-05	0	0	0	0	0	0	1.606	1.899	1.58	1.661	0.911	1.059	0	0	0	0	0	0	0	0.67	0.822	0.705	0.808	0.414	0.471	0
chr2	167755212	167755552	EM10E0719883-enhD	0	1.26289	0.00361549	3.20612	1.03669e-05	11.52	14.139	15.52	13.85	18.88	9.288	36.84	37.674	22.856	26.633	31.075	34.671	24.948	4.937	5.792	6.184	5.675	7.735	3.663	15.368	16.308	10.192	12.958	14.124	15.423	12.226
chr2	27679602	27679764	EM10E0689341-enhD	0	-0.928526	0.00361665	4.23889	1.0385e-05	71.014	47.493	65.607	63.76	70.522	72.109	29.786	22.662	32.635	26.581	40.893	32.211	33.143	30.435	19.455	26.143	26.126	28.894	28.442	12.425	9.81	14.552	12.933	18.586	14.328	16.241
chr2	26586561	26586750	EM10E0688866-prom	0	-1.40701	0.00362245	3.8506	1.04122e-05	54.073	64.434	60.434	44.68	55.956	78.662	25.671	25.978	33.911	13.376	20.607	15.553	12.835	23.174	26.394	24.082	18.308	22.926	31.027	10.709	11.245	15.121	6.508	9.366	6.918	6.29
chrX	48455068	48455394	EM10E0925907-enhP	0	1.21322	0.00362824	1.98975	1.04393e-05	4.522	4.39	7.373	5.707	5.564	6.857	12.203	12.284	10.686	9.889	14.234	12.369	17.264	1.938	1.798	2.938	2.338	2.28	2.705	5.091	5.317	4.765	4.811	6.469	5.502	8.46
chr16	35792056	35792267	EM10E0622540-enhD	0	2.00004	0.00362978	-1.20436	1.04543e-05	0	0	0	0	0	0	1.897	0	1.914	1.965	2.103	0.913	2.127	0	0	0	0	0	0	0.791	0	0.853	0.956	0.956	0.406	1.042
chr7	67645523	67645751	EM10E0851494-enhP	0	-1.08364	0.00363336	4.1141	1.04752e-05	53.772	77.59	46.601	71.284	68.198	64.147	23.303	32.779	27.826	24.592	26.002	38.839	18.247	23.045	31.783	18.57	29.209	27.941	25.301	9.721	14.189	12.408	11.965	11.818	17.277	8.942
chr15	80159340	80159686	EM10E0605539-enhD	0	1.69952	0.00364528	2.04824	1.05301e-05	2.733	2.982	8.585	3.622	8.113	5.857	14.627	12.082	16.536	12.339	16.644	18.873	17.563	1.171	1.222	3.421	1.484	3.324	2.31	6.102	5.23	7.374	6.004	7.565	8.395	8.607
chr4	132075286	132075636	EM10E0770639-prom	0	-0.924129	0.00364528	4.34676	1.05308e-05	76.503	73.44	59.364	78.73	66.027	64.948	35.12	43.599	38.697	33.826	30.108	35.208	20.481	32.787	30.083	23.656	32.26	27.052	25.617	14.651	18.873	17.255	16.458	13.684	15.662	10.037
chr3	96249051	96249263	EM10E0737388-enhD	0	1.25662	0.00366277	3.11	1.0592e-05	9.501	10.633	20.307	18.689	10.03	10.518	27.428	23.778	32.605	32.92	29.563	25.523	26.719	4.072	4.356	8.092	7.658	4.109	4.149	11.442	10.293	14.539	16.017	13.436	11.353	13.093
chr2	4919404	4919751	EM10E0684977-enhP	0	-0.749466	0.00366317	4.13929	1.06038e-05	56.264	61.842	44.427	52.408	56.997	68.248	27.882	30.873	38.292	27.422	31.638	33.302	24.725	24.113	25.332	17.703	21.474	23.352	26.919	11.631	13.364	17.075	13.342	14.379	14.814	12.116
chr8	34689555	34689768	EM10E0875326-enhD	0	1.81934	0.00366949	1.6224	1.06328e-05	7.446	2.234	2.464	3.802	1.542	4.822	11.294	11.938	10.908	8.481	12.701	14.799	13.097	3.191	0.915	0.982	1.558	0.632	1.902	4.711	5.168	4.864	4.126	5.773	6.583	6.418
chr4	46628113	46628454	EM10E0754951-enhD	0	1.7603	0.00367452	1.92024	1.0658e-05	2.598	2.974	7.087	6.799	5.179	3.012	18.303	12.949	10.346	11.453	17.738	16.481	14.572	1.113	1.218	2.824	2.786	2.122	1.188	7.635	5.605	4.613	5.572	8.062	7.331	7.141
chr13	40729609	40729920	EM10E0557368-enhP	0	2.31512	0.00367501	1.65961	1.0688e-05	1.484	4.077	4.906	2.402	2.511	2.225	15.378	12.044	20.278	6.978	15.426	19.491	14.586	0.636	1.67	1.955	0.984	1.029	0.878	6.415	5.214	9.042	3.395	7.011	8.67	7.148
chr5	81020742	81020962	EM10E0792591-enhP	0	3.08552	0.00367501	1.17004	1.06915e-05	0	5.494	2.459	1.577	0	2.397	14.435	10.99	14.761	14.28	10.42	11.384	15.235	0	2.251	0.98	0.646	0	0.945	6.022	4.757	6.582	6.948	4.736	5.064	7.466
chr7	142569883	142570137	EM10E0868985-enhD	0	2.75208	0.00367501	-0.478594	1.06799e-05	0	1.368	0	0	0	0	5.511	2.356	2.142	2.404	6.053	1.975	5.476	0	0.56	0	0	0	0	2.299	1.02	0.955	1.17	2.751	0.879	2.683
chr11	4309696	4309940	EM10E0493243-enhD	0	3.45474	0.00367726	0.13937	1.07088e-05	1.587	0.669	0	0	0	0	9.193	14.704	9.018	6.531	11.997	1.661	4.308	0.68	0.274	0	0	0	0	3.835	6.365	4.021	3.178	5.453	0.739	2.111
chr8	124828591	124828791	EM10E0894546-enhD	0	2.98183	0.00367848	0.318947	1.0723e-05	0	1.094	0.81	0	3.184	0	5.648	9.305	10.146	5.34	8.35	6.178	4.124	0	0.448	0.323	0	1.305	0	2.356	4.028	4.524	2.598	3.795	2.748	2.021
chr9	122571855	122572007	EM10E0923041-enhP	0	3.11915	0.00367848	-0.276679	1.07337e-05	0	0	0	0	1.423	0	5.119	12.537	6.416	7.456	1.723	2.885	2.022	0	0	0	0	0.583	0	2.135	5.427	2.861	3.628	0.783	1.283	0.991
chr1	154796771	154796972	EM10E0455272-CTCF	0	1.78083	0.0036934	-1.32306	1.07985e-05	0	0	0	0	0	0	0	0.785	1.873	1.385	1.732	1.586	1.267	0	0	0	0	0	0	0	0.34	0.835	0.674	0.787	0.706	0.621
chr14	71130015	71130181	EM10E0586957-enhD	0	2.55477	0.0036934	-0.904572	1.07987e-05	0	0	0	0	0	0	2.032	4.179	0	3.166	4.009	1.461	4.847	0	0	0	0	0	0	0.848	1.809	0	1.54	1.822	0.65	2.375
chr13	38296245	38296564	EM10E0557099-enhD	0	2.51002	0.00370367	-0.502941	1.0867e-05	0	1.122	0	0	0	0.43	3.248	5.32	3.99	2.422	3.873	1.104	2.662	0	0.46	0	0	0	0.17	1.355	2.303	1.779	1.178	1.76	0.491	1.304
chr17	6794961	6795282	EM10E0632310-enhD	0	3.11593	0.00370367	0.304308	1.08514e-05	0.777	0	0.858	2.583	0	0	8.735	2.95	4.861	9.07	6.806	12.189	8.023	0.333	0	0.342	1.058	0	0	3.644	1.277	2.168	4.413	3.093	5.422	3.932
chr17	35470291	35470497	EM10E0640693-enhP	0	-1.14503	0.00370367	4.4912	1.08719e-05	66.346	86.989	78.374	69.772	101.063	105.603	27.862	41.396	41.047	33.327	40.939	41.681	20.039	28.434	35.633	31.231	28.589	41.407	41.653	11.623	17.919	18.303	16.215	18.607	18.541	9.82
chr2	157420431	157420762	EM10E0716039-enhD	0	2.03653	0.00370367	2.14463	1.08424e-05	2.857	1.679	10.521	7.47	6.218	3.285	21.06	15.535	16.52	15.395	21.29	22.498	17.443	1.224	0.688	4.192	3.061	2.548	1.296	8.785	6.725	7.366	7.49	9.676	10.008	8.548
chr4	150048889	150049159	EM10E0778074-prom	0	1.28205	0.00370522	2.54327	1.08872e-05	7.625	6.124	12.586	8.176	7.119	9.438	24.825	19.596	21.495	14.486	16.034	23.116	15.963	3.268	2.509	5.015	3.35	2.917	3.723	10.356	8.483	9.585	7.048	7.287	10.283	7.823
chr17	35438865	35439206	EM10E0640685-prom	0	-0.984906	0.0037073	4.41403	1.09257e-05	68.161	94.12	76.757	82.094	64.564	65.148	34.742	34.106	30.326	52.311	27.207	33.975	30.614	29.212	38.555	30.586	33.638	26.453	25.696	14.493	14.764	13.523	25.452	12.366	15.113	15.002
chr5	98030477	98030820	EM10E0794438-enhP	0	1.16896	0.0037073	3.98044	1.09234e-05	19.646	22.026	33.669	25.28	19.707	28.485	57.285	50.904	45.892	32.769	54.762	60.853	57.204	8.42	9.023	13.417	10.358	8.074	11.235	23.897	22.035	20.464	15.944	24.889	27.069	28.032
chr8	126846595	126846771	EM10E0895466-enhD	0	2.03274	0.0037073	-1.18807	1.09173e-05	0	0	0	0	0	0	2.136	2.808	1.108	1.791	1.12	2.567	0	0	0	0	0	0	0	0.891	1.216	0.494	0.871	0.509	1.142	0
chr14	119139484	119139721	EM10E0591428-K4m3	0	1.71336	0.00371127	-1.35936	1.09482e-05	0	0	0	0	0	0	0.892	2.111	0.549	2.373	0.312	1.57	0.426	0	0	0	0	0	0	0.372	0.914	0.245	1.155	0.142	0.698	0.209
chr15	73988565	73988853	EM10E0602558-CTCF	0	1.96063	0.00371339	-1.22681	1.09868e-05	0	0	0	0	0	0	1.418	1.551	1.568	1.943	1.038	3.183	0	0	0	0	0	0	0	0.592	0.671	0.699	0.945	0.472	1.416	0
chr18	24020251	24020601	EM10E0655464-prom	0	-0.58814	0.00371339	3.9615	1.09754e-05	46.868	48.788	45.675	45.927	51.314	42.462	29.321	28.49	29.947	27.853	31.297	28.195	22.838	20.086	19.985	18.201	18.819	21.024	16.748	12.231	12.333	13.354	13.552	14.224	12.542	11.192
chr9	67090546	67090887	EM10E0910589-enhD	0	2.23544	0.00371339	-0.84632	1.09852e-05	0	0	0	0	0.799	0	3.188	1.397	1.626	2.566	1.03	2.64	2.549	0	0	0	0	0.327	0	1.33	0.605	0.725	1.248	0.468	1.174	1.249
chrX	100517675	100517998	EM10E0928367-enhD	0	2.15438	0.00371578	-0.513646	1.10047e-05	0.023	0.57	0.963	0	0.434	0	2.327	2.821	3.814	1.6	2.91	2.89	2.391	0.01	0.233	0.384	0	0.178	0	0.971	1.221	1.701	0.778	1.323	1.286	1.172
chr7	80766849	80767029	EM10E0854507-enhD	0	1.33083	0.00371588	2.93175	1.10158e-05	13.01	13.122	10.528	7.15	10.589	11.625	33.208	26.88	27.261	23.244	32.661	20.151	18.508	5.576	5.375	4.195	2.93	4.338	4.585	13.853	11.636	12.156	11.309	14.844	8.964	9.07
chr11	16848944	16849268	EM10E0495434-enhD	0	-2.01256	0.00372528	1.74979	1.10545e-05	21.867	10.571	18.996	18.908	21.406	12.951	3.919	2.187	4.404	1.517	5.754	4.203	3.606	9.372	4.33	7.57	7.748	8.77	5.108	1.635	0.947	1.964	0.738	2.615	1.87	1.767
chr11	19019589	19019929	EM10E0495822-enhP	0	-0.944431	0.00372957	3.81239	1.10781e-05	40.899	58.508	47.276	38.333	56.58	50.947	22.433	26.622	22.806	20.944	21.243	29.425	16.66	17.528	23.967	18.839	15.707	23.181	20.095	9.358	11.524	10.169	10.19	9.655	13.089	8.164
chr11	63906825	63907020	EM10E0506152-enhD	0	-1.52738	0.00373766	2.96284	1.11348e-05	28.352	30.478	28.058	32.331	33.843	48.387	15.952	20.675	9.529	8.303	7.316	7.239	7.858	12.151	12.485	11.181	13.248	13.866	19.085	6.654	8.95	4.249	4.04	3.325	3.22	3.851
chr13	45108675	45108906	EM10E0558915-enhD	0	2.5368	0.00373766	-0.477821	1.11208e-05	0.5	0	0.968	0	0	0	4.002	3.442	0.963	4.562	3.188	3.063	4.236	0.214	0	0.386	0	0	0	1.669	1.49	0.429	2.22	1.449	1.363	2.076
chr8	106528628	106528927	EM10E0888000-enhD	0	2.76237	0.00373766	-0.164074	1.11259e-05	0	0	1.983	0.306	0	0.349	9.255	2.818	4.097	4.712	5.606	2.588	3.583	0	0	0.79	0.125	0	0.138	3.861	1.22	1.827	2.293	2.548	1.151	1.756
chr2	92433542	92433775	EM10E0702700-enhP	0	-0.990567	0.00373781	4.60015	1.11461e-05	76.874	86.942	96.833	74.988	83.577	92.612	30.52	53.812	27.537	56.455	34.674	43.594	33.924	32.946	35.614	38.586	30.726	34.242	36.529	12.732	23.294	12.279	27.468	15.759	19.392	16.624
chr7	4812639	4812987	EM10E0841112-enhP	0	-0.732858	0.00375026	4.39398	1.11941e-05	57.023	62.393	63.596	60.679	74.83	85.27	33.716	36.646	44.849	34.648	37.161	30.467	39.769	24.439	25.558	25.342	24.863	30.659	33.633	14.065	15.863	19.999	16.858	16.89	13.553	19.488
chr18	82911555	82911770	EM10E0668309-enhP	0	1.22757	0.00375287	3.01546	1.12191e-05	8.208	11.39	16.98	18.069	11.399	8.813	23.691	23.114	24.829	23.794	29.781	26.65	32.157	3.518	4.666	6.766	7.404	4.67	3.476	9.883	10.006	11.071	11.577	13.535	11.855	15.758
chr5	52908276	52908555	EM10E0788361-enhD	0	1.74882	0.00375287	0.183569	1.12238e-05	0.694	1.033	0.581	1.002	1.22	1.22	4.821	4.205	2.662	5.447	3.07	2.714	5.623	0.297	0.423	0.232	0.411	0.5	0.481	2.011	1.82	1.187	2.65	1.395	1.207	2.755
chr17	3557710	3558060	EM10E0631423-prom	0	-0.984631	0.00375785	3.61561	1.12714e-05	36.284	41.186	54.468	35.447	41.818	49.46	23.475	19.609	20.414	16.832	16.48	26.25	14.925	15.55	16.871	21.705	14.524	17.133	19.508	9.793	8.488	9.103	8.19	7.49	11.677	7.314
chr4	97868904	97869252	EM10E0761561-enhD	0	-1.00172	0.00375785	3.37841	1.12587e-05	38.546	29.026	41.339	30.692	34.717	46.131	21.491	18.284	16.765	11.982	17.434	15.625	14.046	16.52	11.89	16.473	12.576	14.224	18.195	8.965	7.915	7.476	5.83	7.924	6.951	6.883
chr5	145030538	145030878	EM10E0810427-K4m3	0	2.31451	0.00375785	-0.800875	1.12624e-05	0	0	0.791	0	0	0	2.587	1.016	1.59	1.821	3.036	2.198	4.174	0	0	0.315	0	0	0	1.079	0.44	0.709	0.886	1.38	0.978	2.045
chr9	67136212	67136430	EM10E0910611-enhD	0	1.90389	0.0037616	-1.12223	1.12936e-05	0	0	0	0	0	0.403	1.864	0.738	0.848	2.397	3.18	1.128	0.668	0	0	0	0	0	0.159	0.778	0.319	0.378	1.166	1.445	0.502	0.327
chr13	37777852	37778064	EM10E0556866-enhD	0	1.22347	0.00376841	2.95395	1.1325e-05	18.176	11.928	8.939	12.436	10.71	8.73	27.352	25.786	26.423	18.007	29.461	22.217	27.234	7.79	4.886	3.562	5.096	4.388	3.443	11.41	11.162	11.782	8.761	13.39	9.883	13.346
chr14	122534492	122534643	EM10E0592590-enhP	0	-1.21939	0.00377948	3.64171	1.13693e-05	73.228	46.513	44.407	46.156	40.283	40.554	21.313	18.575	21.846	14.371	15.774	15.728	21.849	31.384	19.053	17.695	18.912	16.504	15.996	8.891	8.041	9.741	6.992	7.169	6.996	10.707
chr13	80929037	80929245	EM10E0566596-K4m3	0	1.7392	0.00378779	-1.34526	1.14053e-05	0	0	0	0	0	0	1.563	1.26	1.579	0.71	1.378	1.757	0	0	0	0	0	0	0	0.652	0.545	0.704	0.345	0.626	0.782	0
chr10	120646914	120647067	EM10E0490137-enhD	0	2.37814	0.00379655	-0.998667	1.14538e-05	0	0	0	0	0	0	1.912	2.316	2.058	1.894	3.122	0	5.338	0	0	0	0	0	0	0.798	1.003	0.918	0.922	1.419	0	2.616
chr13	30136289	30136634	EM10E0555066-prom	0	1.81275	0.00379655	2.1131	1.14511e-05	2.989	2.728	5.164	6.832	8.647	4.967	21.913	14.663	17.695	10.283	20.113	19.284	15.762	1.281	1.117	2.058	2.799	3.543	1.959	9.141	6.347	7.89	5.003	9.141	8.578	7.724
chr14	120900883	120901074	EM10E0591752-enhD	0	1.85761	0.00380005	-1.28179	1.14754e-05	0	0	0	0	0	0	2.213	0.951	2.15	0	1.629	1.356	1.164	0	0	0	0	0	0	0.923	0.412	0.959	0	0.74	0.603	0.57
chr3	90586633	90586913	EM10E0736190-prom	0	1.63392	0.00380834	2.23116	1.15226e-05	7.459	5.446	4.223	3.288	4.19	13.711	13.736	14.824	17.488	17.692	18.025	19.953	19.132	3.197	2.231	1.683	1.347	1.717	5.408	5.73	6.417	7.798	8.608	8.192	8.876	9.375
chr6	135066853	135067180	EM10E0837188-enhP	0	3.05712	0.00380834	1.50872	1.15148e-05	3.575	4.366	1.337	1.857	2.29	0	18.012	12.465	12.976	12.639	13.936	25.993	22.416	1.532	1.788	0.533	0.761	0.938	0	7.514	5.396	5.786	6.149	6.334	11.563	10.985
chr2	84549688	84550028	EM10E0701435-enhD	0	2.38908	0.00381099	-0.736073	1.15417e-05	0	0.96	0	0	0	0	3.328	2.531	2.405	0.994	1.686	2.735	4.007	0	0.393	0	0	0	0	1.388	1.096	1.072	0.484	0.766	1.217	1.964
chr13	99040915	99041216	EM10E0569810-enhP	0	2.27883	0.00381379	0.351417	1.15613e-05	1.633	0.762	0	0.993	0.599	1.971	6.601	6.479	6.776	5.426	6.429	3.675	3.412	0.7	0.312	0	0.407	0.245	0.777	2.754	2.805	3.021	2.64	2.922	1.635	1.672
chr2	166448214	166448536	EM10E0719018-enhP	0	0.953083	0.00382555	2.71523	1.16081e-05	12.048	8.824	12.686	8.143	12.187	11.206	17.402	21.666	23.667	19.689	18.44	16.773	18.232	5.163	3.615	5.055	3.337	4.993	4.42	7.259	9.379	10.553	9.58	8.381	7.461	8.934
chr9	56864848	56865161	EM10E0906242-prom	0	2.80805	0.00384809	0.863249	1.16876e-05	3.093	0.144	2.442	2.864	0.716	0	7.14	10.474	9.216	10.627	8.702	8.606	12.065	1.326	0.059	0.973	1.174	0.293	0	2.978	4.534	4.109	5.171	3.955	3.828	5.912
chr1	135862322	135862512	EM10E0452417-enhD	0	3.93546	0.00384853	0.895033	1.17236e-05	0	0	3.495	0	4.447	0	15.88	11.346	20.766	6.114	17.125	18.373	15.279	0	0	1.393	0	1.822	0	6.624	4.911	9.26	2.975	7.783	8.173	7.487
chr2	174271438	174271780	EM10E0722113-enhD	0	2.18054	0.00384853	-0.433297	1.1731e-05	0	0	0.739	0	0.749	0.867	3.535	1.985	2.982	2.035	3.108	3.749	2.624	0	0	0.294	0	0.307	0.342	1.475	0.859	1.33	0.99	1.413	1.668	1.286
chr6	125480424	125480772	EM10E0835299-enhP	0	1.58621	0.00384853	2.60288	1.17206e-05	6.419	11.069	4.831	6.801	10.678	8.065	14.777	18.447	17.975	25.564	23.437	28.443	29.138	2.751	4.534	1.925	2.787	4.375	3.181	6.164	7.985	8.015	12.438	10.652	12.652	14.279
chr8	93196459	93196786	EM10E0885669-enhP	0	-2.48538	0.00384853	-0.0768612	1.17338e-05	5.829	7.945	3.546	2.594	5.192	9.825	0.944	0.583	0	1.129	0.754	0.386	0	2.498	3.255	1.413	1.063	2.127	3.875	0.394	0.252	0	0.549	0.343	0.172	0
chr11	4115455	4115703	EM10E0493095-enhD	0	-1.81987	0.00385595	2.44859	1.18235e-05	22.593	28.18	21.879	19.688	29.904	34.658	6.259	5.751	6.071	4.18	3.243	7.192	17.265	9.683	11.543	8.718	8.067	12.252	13.67	2.611	2.489	2.707	2.034	1.474	3.199	8.461
chr11	95074781	95075046	EM10E0516671-enhP	0	2.07964	0.00385595	1.7313	1.18237e-05	4.819	6.567	3.863	1.255	1.995	3.233	10.542	19.404	13.662	17.675	10.267	15.831	11.931	2.065	2.69	1.539	0.514	0.817	1.275	4.398	8.4	6.092	8.6	4.666	7.042	5.847
chr2	173261001	173261338	EM10E0721780-enhD	0	1.76046	0.00385595	2.35107	1.1789e-05	9.832	6.091	4.133	7.38	4.242	5.541	29.566	16.001	17.536	12.306	21.313	20.757	22.831	4.214	2.495	1.647	3.024	1.738	2.186	12.334	6.926	7.819	5.987	9.687	9.233	11.188
chr3	108880637	108880971	EM10E0741354-enhP	0	2.75128	0.00385595	0.652267	1.18071e-05	1.182	0.187	1.755	0	2.554	1.151	4.939	10.189	5.44	11.005	6.707	8.513	11.209	0.507	0.077	0.699	0	1.046	0.454	2.06	4.411	2.426	5.354	3.048	3.787	5.493
chr6	112950068	112950228	EM10E0831167-enhD	0	2.24325	0.00385595	-1.07276	1.18073e-05	0	0	0	0	0	0	2.883	0	1.027	2.503	1.964	2.387	3.588	0	0	0	0	0	0	1.203	0	0.458	1.218	0.893	1.062	1.758
chr9	41475025	41475254	EM10E0901667-enhP	0	2.29886	0.00385595	1.89252	1.18208e-05	3.658	1.304	7.992	1.389	3.725	5.684	15.367	13.496	14.599	19.623	15.393	15.273	26.148	1.568	0.534	3.185	0.569	1.526	2.242	6.41	5.842	6.51	9.548	6.996	6.794	12.814
chr4	65238589	65238936	EM10E0758417-enhD	0	1.87996	0.00385919	-1.21609	1.18449e-05	0	0	0.121	0	0	0	1.417	1.802	1.953	0	1.661	1.618	1.515	0	0	0.048	0	0	0	0.591	0.78	0.871	0	0.755	0.72	0.742
chr8	123982375	123982605	EM10E0894151-enhP	0	-0.997292	0.00386043	3.85044	1.18599e-05	52.803	49.354	60.745	37.428	51.762	53.775	23.135	31.07	24.102	24.329	23.176	16.897	19.301	22.63	20.217	24.206	15.336	21.207	21.21	9.651	13.45	10.747	11.837	10.533	7.516	9.458
chr12	17176871	17177050	EM10E0532010-prom	0	2.88809	0.00386342	-0.350895	1.18803e-05	0.624	0	0	0.539	0	0	7.117	6.537	7.169	1.428	6.352	1.002	3.456	0.267	0	0	0.221	0	0	2.969	2.83	3.197	0.695	2.887	0.446	1.694
chr3	100162699	100163039	EM10E0738504-enhP	0	-1.08433	0.00386548	3.82093	1.18985e-05	44.567	38.975	55.069	68.117	44.108	60.72	21.811	25.212	16.093	23.551	24.813	17.526	25.281	19.1	15.965	21.944	27.911	18.072	23.95	9.099	10.914	7.176	11.459	11.277	7.796	12.389
chr4	57574659	57574817	EM10E0756699-enhD	0	1.79166	0.00386548	-1.3173	1.19091e-05	0	0	0	0	0	0	0	2.412	1.083	1.708	1.326	1.051	1.228	0	0	0	0	0	0	0	1.044	0.483	0.831	0.603	0.468	0.602
chr1	153185968	153186286	EM10E0454794-prom	0	2.33403	0.00386939	1.73551	1.19325e-05	4.753	3.288	5.236	0.47	1.99	5.06	14.471	15.103	18.39	10.763	12.955	16.994	18.702	2.037	1.347	2.086	0.193	0.815	1.996	6.037	6.538	8.2	5.237	5.888	7.559	9.165
chr17	66436816	66437166	EM10E0646577-enhD	0	2.07845	0.00387307	-1.1633	1.19663e-05	0	0	0	0	0	0	1.637	2.782	0	1.38	1.734	3.454	1.213	0	0	0	0	0	0	0.683	1.204	0	0.671	0.788	1.536	0.594
chr18	38419116	38419290	EM10E0658478-enhP	0	-0.787306	0.00387307	5.25778	1.19654e-05	116.741	97.318	120.378	129.085	146.116	143.047	65.226	90.164	60.887	59.094	73.171	56.505	59.996	50.032	39.865	47.969	52.893	59.865	56.422	27.209	39.03	27.15	28.752	33.256	25.135	29.4
chr10	76290325	76290557	EM10E0479600-enhD	0	1.69763	0.00388215	-1.3678	1.2028e-05	0	0	0	0	0	0	1.068	0.834	3.894	0.575	0.943	0.73	0.401	0	0	0	0	0	0	0.446	0.361	1.736	0.28	0.429	0.325	0.197
chr11	74402179	74402462	EM10E0509240-K4m3	0	2.71102	0.00388215	-0.580268	1.20396e-05	0	0.835	0	0	0	0	5.428	3.209	1.27	7.467	4.257	0.962	2.814	0	0.342	0	0	0	0	2.264	1.389	0.566	3.633	1.935	0.428	1.379
chr2	26176778	26177053	EM10E0688607-enhD	0	2.51523	0.00388215	-0.924318	1.20359e-05	0	0	0	0	0	0	1.359	2.068	3.696	3.873	3.238	0	4.749	0	0	0	0	0	0	0.567	0.895	1.648	1.884	1.472	0	2.327
chr2	172399923	172400264	EM10E0721332-enhD	0	1.95379	0.00388215	0.714736	1.20133e-05	1.529	0.601	1.662	2.474	1.139	1.675	6.554	6.732	6.824	8.313	6.578	7.734	3.047	0.655	0.246	0.662	1.014	0.467	0.661	2.734	2.914	3.043	4.045	2.99	3.44	1.493
chr17	85766330	85766525	EM10E0650954-CTCF	0	1.85682	0.00388225	-1.28219	1.20512e-05	0	0	0	0	0	0	1.917	2.138	0	1.151	1.438	0.954	1.804	0	0	0	0	0	0	0.8	0.925	0	0.56	0.654	0.424	0.884
chr7	120917872	120918093	EM10E0862876-prom	0	-0.665896	0.0038901	4.23406	1.20868e-05	66.509	60.841	61.255	54.371	48.252	60.165	27.884	32.429	31.107	33.378	33.517	40.024	35.821	28.504	24.922	24.409	22.279	19.769	23.731	11.632	14.038	13.871	16.24	15.233	17.804	17.554
chr11	69966119	69966333	EM10E0508031-enhP	0	1.67647	0.00389549	3.71025	1.21263e-05	15.171	18.763	35.618	16.847	9.824	12.165	66.743	56.058	46.724	34.497	44.822	47.169	54.298	6.502	7.686	14.193	6.903	4.025	4.798	27.842	24.266	20.835	16.784	20.372	20.982	26.608
chr14	34673674	34674024	EM10E0579719-prom	0	-0.653017	0.00389549	4.75437	1.21243e-05	76.716	73.956	94.932	93.865	71.588	91.985	54.909	56.972	47.125	42.022	44.203	45.591	48.413	32.879	30.295	37.829	38.461	29.33	36.282	22.906	24.662	21.013	20.446	20.09	20.28	23.724
chr13	21733447	21733741	EM10E0553290-enhP	0	2.38779	0.00390226	2.38656	1.21936e-05	7.281	8.932	7.525	1.541	1.457	8.145	22.508	25.299	24.943	30.472	26.159	27.352	16.709	3.12	3.659	2.999	0.631	0.597	3.213	9.389	10.951	11.122	14.826	11.889	12.167	8.188
chr15	74276725	74276935	EM10E0602605-CTCF	0	2.75308	0.00390226	-0.776261	1.22122e-05	0	0	0.046	0	0	0	4.402	6.451	0.065	6.925	3.536	2.246	1.386	0	0	0.018	0	0	0	1.836	2.792	0.029	3.369	1.607	0.999	0.679
chr15	95804235	95804563	EM10E0609911-prom	0	1.87692	0.00390226	0.965435	1.22155e-05	4.052	0.858	2.005	2.704	1.966	0.921	6.839	7.934	5.665	7.257	6.36	9.438	9.011	1.737	0.351	0.799	1.108	0.805	0.363	2.853	3.434	2.526	3.531	2.891	4.198	4.416
chr17	44500431	44500750	EM10E0641904-enhD	0	3.13575	0.00390226	-0.0222046	1.22145e-05	0	0.479	0	2.297	0	0	8.611	3.155	4.312	1.977	7.099	7.83	10.089	0	0.196	0	0.941	0	0	3.592	1.366	1.923	0.962	3.226	3.483	4.944
chr17	66301667	66301975	EM10E0646506-enhD	0	1.43747	0.00390226	-1.50716	1.22104e-05	0	0	0	0	0	0	0.62	0.493	0.6	0.24	0.64	2.135	1.155	0	0	0	0	0	0	0.259	0.213	0.268	0.117	0.291	0.95	0.566
chr3	89101863	89102212	EM10E0735404-prom	0	-0.726452	0.00390226	3.78053	1.21601e-05	40.793	36.049	45.648	42.813	49.246	47.005	20.573	22.882	31.592	23.765	22.92	25.83	20.053	17.483	14.767	18.19	17.543	20.177	18.54	8.582	9.905	14.087	11.563	10.417	11.49	9.827
chr13	103238345	103238669	EM10E0570886-enhD	0	1.55449	0.00390443	-1.4447	1.22336e-05	0	0	0	0	0	0	1.292	0.772	1.827	0.044	0.78	0.882	1.048	0	0	0	0	0	0	0.539	0.334	0.815	0.021	0.355	0.392	0.514
chr7	141902351	141902701	EM10E0868645-prom	0	-0.868727	0.00390866	3.56846	1.22582e-05	34.167	35.787	37.743	49.026	35.548	46.259	19.598	24.033	20.923	19.356	13.619	18.496	22.202	14.643	14.659	15.04	20.088	14.564	18.246	8.175	10.403	9.33	9.418	6.19	8.228	10.88
chr14	72887767	72888097	EM10E0587114-enhD	0	2.59357	0.00390904	0.0687873	1.22708e-05	0	0	0	2.527	1.129	0.915	5.018	3.835	5.32	4.183	4.379	6.029	5.207	0	0	0	1.035	0.463	0.361	2.093	1.66	2.372	2.035	1.99	2.682	2.552
chr15	78475607	78475943	EM10E0604477-enhD	0	2.24055	0.0039163	1.04719	1.2305e-05	0.92	3.246	1.716	2.094	1.192	1.553	15.051	5.707	7.261	8.597	6.273	11.022	11.84	0.394	1.33	0.684	0.858	0.488	0.613	6.279	2.47	3.238	4.183	2.851	4.903	5.802
chr1	120758178	120758528	EM10E0448577-enhP	0	2.25837	0.00392383	-0.821551	1.234e-05	0	0	0.472	0	0	0.204	2.554	1.072	2.161	2.491	1.629	0.873	6.596	0	0	0.188	0	0	0.08	1.065	0.464	0.964	1.212	0.74	0.388	3.232
chr11	68967907	68968237	EM10E0507328-prom	0	-1.10486	0.00392779	3.05665	1.23695e-05	24.504	32.988	26.651	33.272	42.144	24.581	9.642	12.433	16.29	13.014	12.699	11.696	12.448	10.502	13.513	10.62	13.633	17.267	9.695	4.022	5.382	7.264	6.332	5.772	5.203	6.1
chr19	53459098	53459392	EM10E0682039-enhP	0	1.50895	0.00392779	2.60616	1.23754e-05	9.877	6.581	4.297	13.23	10.011	6.594	21.195	23.982	18.53	18.299	31.2	20.065	19.17	4.233	2.696	1.712	5.421	4.102	2.601	8.842	10.381	8.263	8.903	14.18	8.926	9.394
chr3	90586217	90586565	EM10E0736189-enhP	0	1.8399	0.00393024	2.50216	1.23945e-05	9.95	3.713	14.13	2.742	5.869	8.001	22.956	21.099	19.017	19.785	21.321	27.67	24.212	4.264	1.521	5.631	1.124	2.405	3.156	9.576	9.133	8.48	9.626	9.69	12.309	11.865
chr2	164879601	164879751	EM10E0718081-enhP	0	-0.626673	0.00393329	5.63668	1.2427e-05	155.35	131.344	151.386	168.858	157.908	153.047	86.877	98.853	93.35	65.728	84.303	98.052	109.271	66.579	53.803	60.325	69.19	64.697	60.366	36.241	42.791	41.625	31.98	38.316	43.617	53.547
chr3	132865655	132865934	EM10E0745015-enhD	0	2.60982	0.00393329	-0.675105	1.24229e-05	0.614	0	0	0	0	0	2.447	0.768	1.153	7.615	2.905	4.536	3.739	0.263	0	0	0	0	0	1.021	0.332	0.514	3.705	1.32	2.018	1.832
chr18	12701904	12702105	EM10E0654118-enhD	0	-2.61979	0.00395188	1.88706	1.25344e-05	15.67	24.937	30.653	14.388	35.143	26.941	3.275	8.207	1.583	2.939	4.752	1.107	3.138	6.716	10.215	12.215	5.895	14.398	10.626	1.366	3.553	0.706	1.43	2.16	0.492	1.538
chr2	172933777	172934124	EM10E0721550-enhD	0	2.02206	0.00395188	-1.19267	1.25899e-05	0	0	0	0	0	0	1.593	0	1.055	3.332	1.723	1.895	1.806	0	0	0	0	0	0	0.665	0	0.47	1.621	0.783	0.843	0.885
chr3	122365312	122365661	EM10E0743038-enhD	0	2.3754	0.00395188	-0.0866546	1.26007e-05	0.736	0.995	0.464	0	0	1.102	5.6	3.532	5.324	3.605	5.703	4.064	1.645	0.315	0.408	0.185	0	0	0.435	2.336	1.529	2.374	1.754	2.592	1.808	0.806
chr4	136143574	136143924	EM10E0773168-enhP	0	-0.626608	0.00395188	5.59812	1.25377e-05	141.912	164.316	171.307	137.244	131.196	149.103	95.811	95.246	82.801	103.595	80.852	86.892	71.77	60.82	67.309	68.263	56.236	53.752	58.81	39.968	41.23	36.922	50.404	36.747	38.652	35.17
chr4	150854879	150855224	EM10E0778574-prom	0	-0.803784	0.00395188	5.07702	1.25016e-05	108.184	109.259	137.255	97.237	113.807	101.835	69.762	52.965	54.582	50.008	50.318	77.253	52.443	46.365	44.756	54.694	39.843	46.628	40.167	29.102	22.927	24.339	24.331	22.869	34.365	25.699
chr5	92961918	92962264	EM10E0793886-enhD	0	1.68737	0.00395188	1.22485	1.25505e-05	2.12	1.235	2.472	3.246	4.537	2.524	6.876	8.778	10.602	9.039	10.909	6	7.841	0.909	0.506	0.985	1.33	1.859	0.996	2.868	3.8	4.728	4.398	4.958	2.669	3.842
chr5	137877959	137878129	EM10E0807912-CTCF	0	2.64939	0.00395188	-0.56004	1.25388e-05	0	1.185	0	0	0	0	2.773	1.454	1.55	2.957	3.969	4.064	6.849	0	0.485	0	0	0	0	1.157	0.629	0.691	1.439	1.804	1.808	3.356
chr6	135252701	135253019	EM10E0837275-enhP	0	3.12595	0.00395188	1.36218	1.25753e-05	0	2.84	0.153	4.971	2.871	2.211	12.305	16.114	17.368	9.638	16.036	22.718	14.265	0	1.163	0.061	2.037	1.176	0.872	5.133	6.975	7.745	4.689	7.288	10.106	6.99
chr7	24370275	24370436	EM10E0843266-prom	0	1.27547	0.00395188	3.07131	1.25748e-05	8.094	13.441	11.931	10.089	17.212	14.532	17.478	32.105	26.483	30.31	26.621	32.246	31.491	3.469	5.506	4.754	4.134	7.052	5.732	7.291	13.898	11.809	14.747	12.099	14.344	15.432
chr9	121297735	121297889	EM10E0922452-enhP	0	-0.63879	0.00395188	4.02627	1.2597e-05	51.687	44.208	47.98	49.983	46.675	59.522	33.682	33.236	29.775	23.701	27.091	26.702	30.454	22.152	18.109	19.119	20.481	19.123	23.477	14.051	14.387	13.277	11.532	12.313	11.878	14.924
chr14	57133220	57133567	EM10E0583004-enhP	0	1.79884	0.00395809	1.3966	1.26442e-05	3.68	3.413	2.913	3.834	0.9	3.118	12.589	9.816	8.856	12.164	11.695	8.203	7.306	1.577	1.398	1.161	1.571	0.369	1.23	5.252	4.249	3.949	5.918	5.315	3.649	3.58
chr16	92698629	92698967	EM10E0629521-enhP	0	1.7966	0.00395809	2.80179	1.27066e-05	8.79	7.666	10.006	14.659	5.201	5.768	40.382	29.158	25.776	16.732	28.661	32.636	21.878	3.767	3.14	3.987	6.007	2.131	2.275	16.846	12.622	11.494	8.141	13.026	14.518	10.721
chr3	50300091	50300360	EM10E0728592-enhD	0	1.92564	0.00395809	-1.24523	1.27122e-05	0	0	0	0	0	0	1.08	3.155	0.076	1.383	2.612	1.408	0.782	0	0	0	0	0	0	0.451	1.366	0.034	0.673	1.187	0.626	0.383
chr5	35646977	35647255	EM10E0785998-enhD	0	2.29101	0.00395809	-0.419501	1.27114e-05	0	1.162	0.897	0	0.216	0	3.464	2.828	2.696	3.249	2.172	3.835	2.836	0	0.476	0.357	0	0.088	0	1.445	1.224	1.202	1.581	0.987	1.706	1.39
chr6	17064965	17065315	EM10E0814052-prom	0	1.85774	0.00395809	3.8376	1.26727e-05	14.626	13.686	27.544	11.251	20.743	18.155	72.057	60.154	54.8	31.334	57.646	86.968	52.006	6.268	5.606	10.976	4.61	8.499	7.161	30.059	26.039	24.436	15.245	26.2	38.686	25.485
chr6	112890292	112890517	EM10E0831127-enhD	0	2.9598	0.00395809	0.239632	1.27114e-05	0	2.64	0.648	0	1.103	0	5.906	6.378	6.601	2.828	8.45	5.949	10.602	0	1.081	0.258	0	0.452	0	2.464	2.761	2.943	1.376	3.841	2.646	5.195
chr6	145048135	145048450	EM10E0839253-enhP	0	2.15255	0.00395809	-0.195623	1.26631e-05	0.213	0	0.854	0.765	0.381	0.907	2.722	3.526	5.171	1.524	3.345	2.995	5.801	0.091	0	0.34	0.313	0.156	0.358	1.135	1.526	2.306	0.741	1.52	1.332	2.843
chr8	71668120	71668469	EM10E0880804-enhD	0	1.80777	0.00395809	2.57206	1.27127e-05	2.304	10.271	5.922	7.527	7.665	11.755	28.794	25.996	21.806	16.855	21.896	20.891	28.336	0.987	4.207	2.36	3.084	3.14	4.637	12.012	11.253	9.723	8.201	9.952	9.293	13.886
chr17	24494713	24494882	EM10E0635057-enhD	0	2.3928	0.00396388	-0.995437	1.27428e-05	0	0	0	0	0	0	0.096	2.995	4.779	1.261	0.82	3.204	4.282	0	0	0	0	0	0	0.04	1.296	2.131	0.614	0.373	1.425	2.098
chr18	12683071	12683240	EM10E0654109-enhD	0	-3.27386	0.00396979	0.818909	1.27733e-05	29.013	13.175	15.564	15.201	9.644	8.937	0.805	0.863	0	3.227	1.513	2.241	0	12.434	5.397	6.202	6.229	3.951	3.525	0.336	0.374	0	1.57	0.688	0.997	0
chr14	20805323	20805661	EM10E0575746-enhD	0	1.34672	0.00397847	2.22459	1.28657e-05	5.188	7.615	4.457	11.394	3.874	8.271	16.404	15.205	18.426	15.942	12.799	15.497	14.892	2.223	3.119	1.776	4.669	1.587	3.262	6.843	6.582	8.216	7.757	5.817	6.894	7.298
chr15	85581393	85581655	EM10E0607936-prom	0	1.96275	0.00397847	2.56251	1.28823e-05	7.162	8.233	5.02	9.125	5.686	4.444	41.503	16.513	18.559	22.312	32.283	20.512	24.999	3.069	3.372	2	3.739	2.33	1.753	17.313	7.148	8.276	10.856	14.673	9.124	12.251
chr15	101414014	101414215	EM10E0612920-enhP	0	2.5227	0.00397847	1.47481	1.28621e-05	3.408	2.005	0.322	2.518	3.128	3.306	18.912	11.895	19.748	7.871	12.156	15.864	11.103	1.461	0.821	0.128	1.032	1.282	1.304	7.889	5.149	8.806	3.83	5.525	7.057	5.441
chr4	119105752	119106097	EM10E0766578-enhD	0	1.72468	0.00397847	2.8147	1.28498e-05	9.669	4.682	11.934	9.291	6.361	11.494	32.79	20.661	29.925	16.82	24.195	33.938	34.044	4.144	1.918	4.756	3.807	2.606	4.534	13.679	8.944	13.344	8.184	10.997	15.097	16.683
chr6	53578590	53578825	EM10E0821172-enhD	0	2.73154	0.00397847	-0.226792	1.28733e-05	0.65	0	0	0	0	2.103	3.674	3.383	3.072	2.973	2.845	7.081	7.054	0.279	0	0	0	0	0.829	1.533	1.464	1.37	1.447	1.293	3.15	3.457
chr8	114133388	114133738	EM10E0890120-prom	0	-1.12075	0.00397847	2.95083	1.28775e-05	27.178	25.605	22.416	37.416	32.333	26.064	7.732	14.309	12.417	8.578	12.756	12.214	14.382	11.648	10.489	8.932	15.331	13.247	10.28	3.225	6.194	5.537	4.174	5.798	5.433	7.048
chr9	41791571	41791810	EM10E0901796-enhD	0	2.34455	0.00397847	-1.02025	1.28727e-05	0	0	0	0	0	0	1.284	2.18	2.391	0	3.455	1.779	5.312	0	0	0	0	0	0	0.536	0.944	1.066	0	1.57	0.791	2.603
chr11	100144931	100145129	EM10E0519582-enhP	0	4.113	0.00398142	1.00921	1.2915e-05	2.087	0	7.477	0	0	0	8.178	17.895	11.735	14.03	23.919	21.07	25.177	0.894	0	2.979	0	0	0	3.412	7.746	5.233	6.826	10.871	9.373	12.338
chr4	136144976	136145187	EM10E0773171-enhP	0	-0.848907	0.00398142	5.86711	1.29146e-05	159.173	155.171	232.636	207.12	196.103	229.107	105.39	123.009	97.03	105.406	90.613	76.175	98.528	68.218	63.563	92.702	84.867	80.345	90.366	43.964	53.248	43.266	51.285	41.184	33.885	48.283
chrX	95999717	95999871	EM10E0927984-CTCF	0	2.61898	0.00398239	1.22425	1.29297e-05	0	4.037	1.22	2.629	2.756	1.89	8.496	13.785	12.599	9.333	15.867	9.188	13.284	0	1.654	0.486	1.077	1.129	0.745	3.544	5.967	5.618	4.541	7.212	4.087	6.51
chr13	45530871	45531053	EM10E0559062-enhD	0	2.46994	0.00399159	-0.78556	1.29893e-05	0.47	0	0	0	0	0	3.204	5.317	5.434	1.545	1.998	0.456	1.977	0.201	0	0	0	0	0	1.337	2.302	2.423	0.752	0.908	0.203	0.969
chr17	66101169	66101394	EM10E0646460-enhP	0	-0.807479	0.00399159	4.12253	1.29944e-05	57.136	47.425	56.552	56.64	65.584	59.071	30.891	30.053	25.033	32.974	21.747	40.183	28.23	24.487	19.427	22.535	23.208	26.87	23.299	12.886	13.009	11.162	16.043	9.884	17.875	13.834
chr19	11298970	11299320	EM10E0672514-enhD	0	1.57177	0.00399159	-1.38508	1.29886e-05	0	0	0	0	0.114	0	0.459	0.544	2.053	1.177	0.405	1.926	0.67	0	0	0	0	0.047	0	0.191	0.235	0.915	0.573	0.184	0.857	0.328
chr11	70192182	70192530	EM10E0508135-enhD	0	1.96679	0.00399359	-1.22343	1.30126e-05	0	0	0	0	0	0	1.395	2.293	3.55	0.041	0.85	1.67	1.208	0	0	0	0	0	0	0.582	0.993	1.583	0.02	0.386	0.743	0.592
chr14	63942848	63943026	EM10E0584736-enhP	0	-0.988827	0.00399832	2.75742	1.30396e-05	20.414	22.675	22.293	23.423	20.27	32.336	8.447	10.522	11.785	14.521	8.171	11.812	9.313	8.749	9.288	8.883	9.598	8.305	12.754	3.524	4.555	5.255	7.065	3.714	5.254	4.564
chr15	34678766	34679011	EM10E0596502-enhP	0	2.5785	0.00400423	0.505991	1.30705e-05	0	1.404	2.975	1.515	0	1.098	6.949	6.939	5.461	6.4	5.974	9.734	6.106	0	0.575	1.185	0.621	0	0.433	2.899	3.004	2.435	3.114	2.715	4.33	2.992
chr18	5591946	5592170	EM10E0652936-prom	0	-0.814485	0.00400869	4.66371	1.30967e-05	84.051	69.377	73.956	83.079	85.827	106.606	41.433	48.039	49.862	28.328	44.156	46.858	46.152	36.022	28.419	29.47	34.042	35.164	42.048	17.284	20.795	22.234	13.783	20.069	20.844	22.616
chr4	149830854	149831066	EM10E0777918-enhD	0	2.7994	0.00401659	0.165844	1.31342e-05	0	0	0	2.569	0.661	1.373	7.763	7.065	4.52	2.814	6.991	5.484	5.874	0	0	0	1.053	0.271	0.542	3.238	3.058	2.016	1.369	3.177	2.439	2.878
chr1	34850499	34850841	EM10E0433950-enhP	0	1.01267	0.00402082	2.67477	1.3189e-05	7.305	15.042	10.732	11.303	9.812	8.302	18.672	23.237	17.84	19.011	19.082	17.2	19.305	3.131	6.162	4.277	4.631	4.02	3.275	7.789	10.059	7.955	9.25	8.673	7.651	9.46
chr10	125965928	125966275	EM10E0491164-prom	0	-1.14882	0.00402082	3.19886	1.32183e-05	29.387	22.753	39.031	36.351	34.92	44.728	11.125	13.6	12.268	17.804	13.222	17.575	11.407	12.595	9.32	15.553	14.895	14.307	17.642	4.641	5.887	5.47	8.662	6.009	7.818	5.59
chr2	167757507	167757848	EM10E0719886-enhD	0	1.34227	0.00402082	2.61926	1.3185e-05	9.313	6.947	8.379	6.134	9.077	12.852	24.744	19.856	15.364	14.902	26.304	24.361	20.986	3.991	2.846	3.339	2.513	3.719	5.069	10.322	8.595	6.851	7.251	11.955	10.837	10.284
chr3	14863564	14863766	EM10E0724601-prom	0	-1.96265	0.00402082	2.41956	1.32049e-05	21.03	28.768	25.851	38.536	32.472	18.216	6.729	7.444	13.603	3.797	5.278	5.377	2.962	9.013	11.784	10.301	15.79	13.304	7.185	2.807	3.222	6.066	1.847	2.399	2.392	1.451
chr3	101700291	101700638	EM10E0739074-enhD	0	2.07669	0.00402082	1.15568	1.32155e-05	1.781	3.844	0.784	1.806	1.581	3.45	8.338	7.062	9.053	6.549	8.018	14.215	13.12	0.763	1.575	0.312	0.74	0.648	1.361	3.478	3.057	4.037	3.186	3.644	6.323	6.429
chr5	135942828	135943051	EM10E0806904-enhD	0	2.87583	0.00402082	0.195586	1.3182e-05	0	2.15	0.029	0	2.334	0.246	4.346	5.755	6.322	9.553	5.361	4.543	6.618	0	0.881	0.012	0	0.956	0.097	1.813	2.491	2.819	4.648	2.437	2.021	3.243
chr12	112854961	112855242	EM10E0549887-enhD	0	2.6474	0.0040272	-0.185282	1.33077e-05	0	0.779	0.519	1.063	0	0	1.388	2.299	4.153	5.549	5.91	6.182	5.957	0	0.319	0.207	0.436	0	0	0.579	0.995	1.852	2.7	2.686	2.75	2.919
chr13	67061079	67061353	EM10E0564864-prom	0	-0.956481	0.0040272	3.11903	1.33095e-05	29.418	26.71	26.612	29.817	29.229	37.422	11.353	18.245	14.15	19.479	12.539	10.486	12.218	12.608	10.941	10.604	12.218	11.975	14.76	4.736	7.898	6.31	9.477	5.699	4.665	5.987
chr19	46642494	46642666	EM10E0680862-enhD	0	-1.29629	0.0040272	2.9201	1.32711e-05	32.014	28.777	25.84	23.679	24.632	45.725	8.682	8.673	9.828	17.026	9.118	12.649	10.46	13.72	11.788	10.297	9.702	10.092	18.035	3.622	3.754	4.382	8.284	4.144	5.627	5.126
chr2	103073926	103074252	EM10E0704269-enhP	0	-1.42559	0.0040272	1.9823	1.32913e-05	20.043	14.693	12.52	19.945	14.409	14.943	5.939	7.864	3.422	6.552	4.934	3.046	5.296	8.59	6.019	4.989	8.172	5.904	5.894	2.477	3.404	1.526	3.188	2.242	1.355	2.595
chr6	135323296	135323645	EM10E0837304-enhD	0	1.98806	0.0040272	2.31403	1.32833e-05	12.204	5.414	2.33	5.303	3.247	7.412	24.561	19.503	24.65	12.558	23.564	22.547	18.431	5.23	2.218	0.928	2.173	1.33	2.924	10.246	8.442	10.992	6.11	10.71	10.03	9.032
chr8	94173195	94173418	EM10E0885900-prom	0	1.84223	0.0040272	3.31856	1.33074e-05	9.232	9.626	22.821	17.918	9.427	7.462	41.692	50.404	59.523	33.181	38.412	28.822	32.055	3.957	3.943	9.094	7.342	3.862	2.943	17.392	21.819	26.542	16.144	17.458	12.821	15.708
chr11	75461241	75461590	EM10E0509834-prom	0	-0.531685	0.00404125	5.07369	1.3403e-05	86.494	114.426	92.754	110.182	93.18	102.383	56.97	73.644	65.242	57.671	56.937	62.929	67.006	37.069	46.873	36.961	45.147	38.177	40.383	23.765	31.879	29.092	28.06	25.878	27.993	32.836
chr13	119690476	119690640	EM10E0573857-prom	0	-1.02459	0.00404125	5.58022	1.33944e-05	135.71	158.891	220.869	182.07	151.607	184.32	91.317	101.035	75.303	80.519	80.977	69.489	47.013	58.162	65.087	88.013	74.603	62.115	72.701	38.093	43.736	33.578	39.176	36.804	30.911	23.038
chr14	32513444	32513685	EM10E0579182-prom	0	-0.967512	0.00404125	4.15448	1.33813e-05	52.215	58.127	79.304	50.819	66.314	67.569	30.602	31.567	29.136	27.049	23.333	22.617	38.518	22.378	23.811	31.601	20.823	27.17	26.651	12.766	13.665	12.992	13.161	10.605	10.061	18.875
chr7	38018882	38019220	EM10E0847117-enhP	0	-0.829433	0.00404125	4.05382	1.33703e-05	57.068	44.94	63.359	61.561	57.413	46.244	23.804	25.555	28.631	34.178	29.154	25.491	28.9	24.458	18.409	25.248	25.225	23.523	18.24	9.93	11.062	12.767	16.629	13.25	11.339	14.162
chr11	115989710	115990037	EM10E0526085-K4m3	0	1.77873	0.00404674	2.0661	1.3449e-05	1.457	4.684	4.527	7.296	6.735	6.584	17.546	20.533	17.204	12.899	13.814	13.388	18.064	0.624	1.919	1.804	2.99	2.759	2.597	7.319	8.888	7.671	6.276	6.278	5.955	8.852
chr14	32085506	32085856	EM10E0579071-prom	0	-0.708393	0.00404674	4.31938	1.34565e-05	54.112	60.598	62.927	61.805	55.41	85.818	37.181	37.134	40.672	29.459	32.256	34.724	34.17	23.191	24.823	25.075	25.325	22.702	33.849	15.51	16.074	18.136	14.333	14.66	15.446	16.745
chr17	29491965	29492202	EM10E0638072-prom	0	0.836694	0.00404674	4.84295	1.34493e-05	51.102	37.241	56.737	44.681	46.313	74.109	89.071	76.636	87.006	84.398	81.283	72.443	92.035	21.901	15.255	22.609	18.308	18.975	29.231	37.156	33.174	38.797	41.064	36.943	32.225	45.101
chr11	118363138	118363476	EM10E0527818-enhD	0	1.47694	0.0040776	2.84316	1.3581e-05	4.924	5.549	15.334	8.57	14.655	13.86	26.382	25.873	23.711	26.186	26.637	24.568	22.787	2.11	2.273	6.11	3.512	6.004	5.467	11.005	11.2	10.573	12.741	12.107	10.929	11.167
chr17	33718364	33718515	EM10E0639675-enhP	0	-1.00582	0.0040776	3.88407	1.35829e-05	42.211	59.532	58.759	43.858	61.286	48.701	32.467	29.44	22.956	20.391	19.671	19.687	21.34	18.091	24.386	23.415	17.971	25.11	19.209	13.544	12.744	10.236	9.921	8.94	8.757	10.457
chr2	174329660	174330008	EM10E0722153-prom	0	-0.745249	0.00409572	4.09506	1.36551e-05	47.212	58.54	54.474	58.047	57.961	51.307	33.384	37.296	21.623	31.89	28.936	29.827	25.722	20.234	23.98	21.707	23.785	23.747	20.237	13.926	16.145	9.642	15.516	13.151	13.268	12.605
chr18	66458857	66459067	EM10E0664436-enhP	0	1.56795	0.00409935	3.10244	1.36792e-05	7.659	18.194	17.431	8.332	7.227	12.841	19.988	29.988	32.28	39.441	31.385	33.991	33.866	3.282	7.453	6.946	3.414	2.961	5.065	8.338	12.981	14.394	19.19	14.264	15.12	16.596
chr8	40654056	40654285	EM10E0876332-enhD	0	-2.21139	0.00410292	-0.677608	1.3703e-05	3.479	1.456	3.961	4.799	3.305	2.039	0	0	0.478	0.533	0.605	0	0	1.491	0.596	1.578	1.966	1.354	0.804	0	0	0.213	0.259	0.275	0	0
chr3	105853846	105854173	EM10E0740378-enhD	0	2.46126	0.00411382	-0.397302	1.37514e-05	0	0.744	0	0.943	0	0.235	1.889	2.131	1.873	3.683	2.874	7.395	5.156	0	0.305	0	0.386	0	0.093	0.788	0.922	0.835	1.792	1.306	3.29	2.527
chr2	32409071	32409413	EM10E0691679-enhD	0	-1.33611	0.00411512	2.43524	1.37677e-05	23.242	15.58	24.523	17.856	26.251	21.679	6.333	9.298	4.653	10.058	9.82	7.381	5.615	9.961	6.382	9.772	7.316	10.755	8.551	2.642	4.025	2.075	4.894	4.463	3.283	2.752
chr17	87850473	87850757	EM10E0651840-enhD	0	2.74732	0.00412133	-0.488881	1.38005e-05	1.258	0	0	0	0	0	3.706	3.093	1.47	1.82	5.783	3.24	7.118	0.539	0	0	0	0	0	1.546	1.339	0.655	0.886	2.628	1.441	3.488
chr3	83768453	83768799	EM10E0733287-enhD	0	1.78759	0.00412273	-1.17937	1.38291e-05	0	0	0	0.404	0	0	1.486	1.549	0.87	0.534	1.38	2.842	0.818	0	0	0	0.166	0	0	0.62	0.671	0.388	0.26	0.627	1.264	0.401
chr9	49571719	49572063	EM10E0904477-enhD	0	1.67508	0.00412273	-1.322	1.38236e-05	0.13	0	0	0	0	0	0.52	0.39	2.139	1.189	0.645	0.917	2.386	0.056	0	0	0	0	0	0.217	0.169	0.954	0.579	0.293	0.408	1.169
chr9	108987751	108988012	EM10E0919172-enhP	0	2.14959	0.00412613	1.77851	1.38526e-05	3.224	4.951	2.47	2.973	1.319	6.544	20.38	14.865	13.714	14.997	10.519	10.474	21.625	1.382	2.028	0.984	1.218	0.54	2.581	8.502	6.435	6.115	7.297	4.781	4.659	10.597
chr10	18844825	18845163	EM10E0468676-prom	0	0.945631	0.00412852	3.56166	1.39056e-05	20.587	16.905	14.088	22.93	26.112	19.807	37.677	39.078	33.085	27.245	40.239	38.994	30.909	8.823	6.925	5.614	9.396	10.698	7.812	15.717	16.916	14.753	13.256	18.289	17.346	15.147
chr16	3718003	3718347	EM10E0614060-prom	0	1.97943	0.00412852	1.31485	1.39179e-05	2.035	3.524	4.209	1.85	1.723	1.836	7.826	7.409	7.829	10.016	13.203	9.25	16.713	0.872	1.444	1.677	0.758	0.706	0.724	3.265	3.207	3.491	4.873	6.001	4.115	8.19
chr16	21280943	21281184	EM10E0618177-enhD	0	3.10643	0.00412852	-0.227736	1.38916e-05	0	1.96	0	0	0	0	6.668	6.77	6.091	2.286	5.268	8.476	1.376	0	0.803	0	0	0	0	2.782	2.931	2.716	1.112	2.394	3.77	0.674
chr4	132076733	132077074	EM10E0770643-enhP	0	-1.29387	0.00412852	2.61151	1.39326e-05	27.874	22.216	19.094	27.379	25.835	20.664	5.654	10.164	6.693	14.094	6.587	7.89	10.979	11.946	9.1	7.609	11.219	10.585	8.15	2.359	4.4	2.984	6.857	2.994	3.51	5.38
chr5	81019233	81019492	EM10E0792586-enhP	0	1.8317	0.00412852	-1.29573	1.39269e-05	0	0	0	0	0	0	1.82	2.207	1.374	0.91	0	1.026	1.889	0	0	0	0	0	0	0.759	0.955	0.613	0.443	0	0.456	0.926
chr5	137613607	137613957	EM10E0807756-enhP	0	1.4652	0.00412852	2.3949	1.38785e-05	3.851	7.116	9.218	9.364	7.872	5.712	18.622	21.872	18.762	12.327	15.45	18.468	24.305	1.65	2.915	3.673	3.837	3.225	2.253	7.768	9.468	8.366	5.998	7.022	8.215	11.91
chr17	36836870	36837220	EM10E0641165-prom	0	-0.772437	0.0041296	4.10388	1.39949e-05	46.974	48.837	56.948	57.798	49.632	75.807	29.536	35.22	32.42	28.429	25.214	31.071	25.16	20.132	20.005	22.693	23.683	20.335	29.9	12.321	15.246	14.456	13.832	11.46	13.821	12.329
chr2	68372049	68372302	EM10E0697728-enhD	0	2.40308	0.0041296	-0.746926	1.39964e-05	0	0	0.832	0	0	0	3.63	1.965	1.569	2.189	5.42	2.691	0.991	0	0	0.332	0	0	0	1.514	0.851	0.7	1.065	2.463	1.197	0.486
chr6	54327216	54327441	EM10E0821490-prom	0	2.03937	0.0041296	2.24749	1.39771e-05	2.333	4.739	5.399	7.926	10.678	2.514	25.365	23.013	21.14	13.129	20.651	15.958	21.869	1	1.941	2.151	3.248	4.375	0.992	10.581	9.962	9.426	6.388	9.386	7.099	10.717
chr7	66135823	66136022	EM10E0851013-enhD	0	2.46515	0.0041296	-0.383407	1.39503e-05	0	0	0.619	0.194	0	1.325	2.777	3.8	1.634	2.398	2.4	7.027	4.714	0	0	0.247	0.079	0	0.523	1.158	1.645	0.729	1.167	1.091	3.126	2.31
chr9	108183597	108183913	EM10E0918817-enhD	0	1.4849	0.0041296	0.890915	1.39854e-05	1.473	2.66	2.645	2.166	1.318	2.677	4.128	6.756	6.064	6.858	6.933	5.14	7.805	0.631	1.09	1.054	0.888	0.54	1.056	1.722	2.925	2.704	3.337	3.151	2.286	3.825
chr5	39644535	39644879	EM10E0787088-prom	0	2.62863	0.00413008	2.21335	1.4022e-05	4.6	2.858	5.01	1.639	3.702	6.227	44.899	16.662	19.169	14.268	29.406	25.018	25.399	1.971	1.171	1.996	0.672	1.517	2.456	18.73	7.213	8.548	6.942	13.365	11.129	12.447
chr9	114733353	114733524	EM10E0920534-enhD	0	2.25966	0.00413008	-1.06519	1.40193e-05	0	0	0	0	0	0	1.521	1.567	0	1.412	2.577	3.632	4.256	0	0	0	0	0	0	0.634	0.678	0	0.687	1.171	1.616	2.086
chr12	79131372	79131693	EM10E0540904-enhP	0	2.31737	0.00414055	1.15584	1.40874e-05	1.972	0.822	1.605	4.79	1.622	1.335	13.621	10.593	9.072	4.761	12.191	10.078	11.865	0.845	0.337	0.64	1.963	0.665	0.527	5.682	4.585	4.045	2.316	5.541	4.483	5.814
chr14	73376009	73376232	EM10E0587281-enhD	0	-1.25916	0.00414055	3.01809	1.40937e-05	24.592	39.486	32.931	32.702	24.44	34.677	12.181	11.096	13.534	12.534	18.695	7.671	8.231	10.54	16.175	13.122	13.4	10.013	13.678	5.081	4.803	6.035	6.098	8.497	3.412	4.034
chrX	141724545	141724848	EM10E0930178-prom	0	2.85387	0.00414055	0.427478	1.40791e-05	0.565	0.39	3.774	0	1.467	0	8.69	4.52	7.691	5.306	8.471	6.555	8.967	0.242	0.16	1.504	0	0.601	0	3.625	1.957	3.429	2.582	3.85	2.916	4.394
chr1	87180901	87181249	EM10E0444385-enhD	0	2.69165	0.00414394	0.0177091	1.41173e-05	0.877	0	1.517	0	0	1.042	6.656	4.483	2.311	3.999	4.321	8.905	5.46	0.376	0	0.605	0	0	0.411	2.777	1.941	1.03	1.946	1.964	3.961	2.676
chr10	119001947	119002236	EM10E0489683-enhD	0	1.93232	0.0041535	-0.996996	1.4166e-05	0	0	0.56	0	0.139	0	0.745	1.298	1.539	2.801	2.282	1.54	1.427	0	0	0.223	0	0.057	0	0.311	0.562	0.686	1.363	1.037	0.685	0.699
chr3	41156694	41156920	EM10E0728205-enhD	0	1.94468	0.0041535	-1.11976	1.4174e-05	0	0.092	0	0	0.177	0	1.591	1.028	0.924	1.093	0.6	1.367	5.689	0	0.038	0	0	0.073	0	0.664	0.445	0.412	0.532	0.273	0.608	2.788
chr13	69612205	69612362	EM10E0565163-prom	0	-0.874788	0.00416263	3.45159	1.42173e-05	34.788	31.859	44.897	31.529	34.025	43.377	18.842	13.598	16.87	17.133	22.334	17.687	20.009	14.909	13.05	17.891	12.919	13.94	17.109	7.86	5.886	7.522	8.336	10.151	7.868	9.805
chr11	21995058	21995347	EM10E0496650-enhD	0	1.8176	0.00416535	-1.30332	1.42508e-05	0	0	0	0	0	0	0.879	2.081	2.167	1.838	1.088	1.103	0	0	0	0	0	0	0	0.367	0.901	0.966	0.894	0.494	0.491	0
chr13	52283489	52283837	EM10E0561106-enhD	0	1.81521	0.00416535	-1.30461	1.42474e-05	0	0	0	0	0	0	0.893	0.993	2.448	0	1.735	1.308	1.754	0	0	0	0	0	0	0.373	0.43	1.092	0	0.789	0.582	0.86
chr11	35973345	35973572	EM10E0499532-enhD	0	-1.95904	0.00416817	1.92419	1.4294e-05	22.223	19.54	23.061	10.128	15.63	26.493	6.659	2.374	5.201	4.292	3.475	3.702	3.544	9.524	8.004	9.189	4.15	6.404	10.45	2.778	1.028	2.319	2.088	1.579	1.647	1.737
chr2	35253922	35254073	EM10E0693069-enhD	0	2.57423	0.00416817	-0.606029	1.42926e-05	0	0	0	0	1.14	0	3.135	3.116	2.991	6.998	1.49	1.518	2.838	0	0	0	0	0.467	0	1.308	1.349	1.334	3.405	0.677	0.675	1.391
chr5	125506204	125506451	EM10E0804465-enhD	0	-1.68645	0.00416817	2.60752	1.42969e-05	29.242	22.177	37.495	19.592	31.387	27.683	12.799	9.21	7.356	10.327	5.851	3.738	6.007	12.532	9.084	14.941	8.028	12.86	10.919	5.339	3.987	3.28	5.025	2.659	1.663	2.944
chr1	92180294	92180644	EM10E0446286-prom	0	-0.744605	0.00417688	4.69578	1.43632e-05	82.556	68.061	78.791	78.386	94.825	97.493	35.091	51.494	46.577	57.06	44.942	44.907	37.936	35.381	27.88	31.397	32.119	38.851	38.454	14.638	22.291	20.769	27.762	20.426	19.976	18.59
chr11	90364872	90365198	EM10E0515798-enhD	0	-2.38192	0.00417688	0.401471	1.43522e-05	9.239	6.872	10.284	5.19	8.304	5.475	1.807	1.352	0.577	0.253	1.692	1.854	0	3.96	2.815	4.098	2.127	3.402	2.159	0.754	0.585	0.257	0.123	0.769	0.825	0
chr17	8283183	8283499	EM10E0632605-enhP	0	-0.685962	0.00417688	4.70961	1.43441e-05	88.199	78.187	77.099	77.439	77.44	93.487	45.065	56.356	48.784	52.854	51.338	39.249	34.034	37.8	32.028	30.723	31.731	31.728	36.874	18.799	24.395	21.753	25.716	23.333	17.459	16.678
chr2	163644684	163644892	EM10E0717545-prom	0	-0.661522	0.00417817	5.04699	1.43798e-05	89.622	97.809	116.166	117.857	91.12	105.776	62.232	73.307	60.229	53.286	46.189	59.852	61.229	38.41	40.066	46.29	48.292	37.333	41.721	25.96	31.733	26.857	25.926	20.993	26.624	30.005
chr2	49676103	49676275	EM10E0694960-CTCF	0	2.00222	0.00417885	-1.20408	1.44103e-05	0	0	0	0	0	0	2.811	1.679	2.865	0	0.967	1.197	1.786	0	0	0	0	0	0	1.173	0.727	1.278	0	0.44	0.532	0.875
chr6	115322417	115322729	EM10E0832039-enhD	0	2.23132	0.00417885	-0.834223	1.44117e-05	0	0	0	0	0.886	0	1.732	2.357	1.009	2.413	2.617	3.364	1.568	0	0	0	0	0.363	0	0.723	1.02	0.45	1.174	1.189	1.496	0.768
chr7	41633338	41633685	EM10E0847393-prom	0	-1.35943	0.00417885	3.03093	1.44186e-05	27.263	28.188	37.556	42.824	34.874	27.334	11.441	11.798	6.43	12.205	14.465	8.548	17.349	11.684	11.547	14.965	17.547	14.288	10.781	4.773	5.107	2.867	5.938	6.574	3.802	8.502
chr1	63004996	63005342	EM10E0439622-enhD	0	1.71063	0.00418964	-1.36114	1.4524e-05	0	0	0	0	0	0	0.634	0.559	1.919	1.74	0.205	0.758	2.407	0	0	0	0	0	0	0.264	0.242	0.856	0.847	0.093	0.337	1.18
chr11	5920343	5920689	EM10E0493973-enhD	0	-1.63845	0.00418964	2.40849	1.44872e-05	17.668	31.372	19.333	25.841	24.49	23.286	7.182	2.745	8.545	6.091	6.955	5.28	12.363	7.572	12.851	7.704	10.588	10.034	9.185	2.996	1.188	3.81	2.964	3.161	2.349	6.058
chr11	76286879	76287033	EM10E0510274-enhD	0	3.1811	0.00418964	0.400741	1.44776e-05	4.472	0	0	0	0.338	1.177	5.145	10.499	6.177	10.274	4.802	9.167	9.793	1.917	0	0	0	0.138	0.464	2.146	4.545	2.754	4.999	2.183	4.078	4.799
chr12	69724306	69724649	EM10E0538072-enhP	0	-1.01837	0.00418964	3.91874	1.45211e-05	52.655	55.373	61.029	57.98	38.141	58.62	22.284	34.107	29.64	21.208	19.413	25.982	17.634	22.567	22.683	24.319	23.757	15.627	23.121	9.296	14.764	13.217	10.319	8.823	11.558	8.641
chr6	6183640	6183978	EM10E0813149-enhD	0	-1.30873	0.00418964	2.0282	1.4533e-05	23.682	17.645	13.446	12.806	12.463	16.558	7.063	5.885	5.153	5.765	4.421	5.916	4.45	10.15	7.228	5.358	5.247	5.106	6.531	2.946	2.547	2.298	2.805	2.009	2.632	2.181
chr6	67142294	67142505	EM10E0822967-CTCF	0	2.04826	0.00418964	-1.17945	1.44971e-05	0	0	0	0	0	0	1.733	1.072	2.173	3.635	1.154	2.188	0	0	0	0	0	0	0	0.723	0.464	0.969	1.769	0.524	0.973	0
chr7	127948533	127948807	EM10E0864891-enhP	0	2.12595	0.00418964	0.049781	1.4546e-05	1.522	0.659	1.064	0	0.365	0.862	5.502	4.727	3.222	5.691	3.542	4.158	2.464	0.652	0.27	0.424	0	0.15	0.34	2.295	2.046	1.437	2.769	1.61	1.85	1.207
chr9	41580715	41581064	EM10E0901707-prom	0	2.24475	0.00418964	1.57141	1.45533e-05	1.718	2.339	4.168	4.502	4.36	0.834	15.398	15.92	13.227	7.211	12.599	12.677	16.763	0.736	0.958	1.661	1.845	1.786	0.329	6.423	6.891	5.898	3.508	5.726	5.639	8.215
chr13	23535115	23535462	EM10E0553714-prom	0	0.954274	0.00419355	4.21845	1.45913e-05	24.774	39.209	36.062	25.155	27.223	38.207	61.11	51.527	43.824	66.14	61.084	50.838	58.805	10.618	16.061	14.37	10.307	11.154	15.07	25.492	22.305	19.541	32.18	27.763	22.614	28.817
chr16	25587797	25588139	EM10E0619576-enhD	0	1.43233	0.00419355	-1.51011	1.45815e-05	0	0	0	0	0	0	0	1.228	0.8	1.03	0.892	0.767	0.946	0	0	0	0	0	0	0	0.532	0.357	0.501	0.405	0.341	0.464
chr10	74994882	74995230	EM10E0478992-enhD	0	1.63048	0.00419808	-1.40432	1.46357e-05	0	0	0	0	0	0	0.934	1.155	0	0.849	1.355	1.164	1.801	0	0	0	0	0	0	0.39	0.5	0	0.413	0.616	0.518	0.883
chr2	157422245	157422577	EM10E0716040-enhP	0	2.71694	0.00419808	1.17815	1.46559e-05	0	3.63	2.673	0.944	2.919	1.456	12.056	9.811	17.841	12.029	7.128	11.785	12.361	0	1.487	1.065	0.387	1.196	0.574	5.029	4.247	7.955	5.853	3.24	5.242	6.057
chr7	110122877	110123223	EM10E0860137-enhP	0	-0.558997	0.00419808	4.30897	1.46541e-05	51.886	67.221	59.086	65.445	57.069	54.413	36.877	38.553	39.599	33.24	33.938	34.348	38.316	22.237	27.536	23.545	26.816	23.382	21.462	15.383	16.689	17.657	16.173	15.425	15.279	18.776
chr8	126073362	126073709	EM10E0895081-enhD	0	1.70268	0.00419808	-1.26463	1.46328e-05	0	0	0	0.264	0	0	0.211	1.63	1.933	1.555	0.888	1.579	0.699	0	0	0	0.108	0	0	0.088	0.706	0.862	0.757	0.404	0.702	0.343
chr1	74713387	74713576	EM10E0441748-prom	0	-1.69966	0.00420993	3.3296	1.47218e-05	55.038	42.141	33.868	55.493	40.638	51.027	6.74	23.284	11.316	24.963	11.461	12.671	7.059	23.588	17.262	13.496	22.738	16.65	20.127	2.812	10.079	5.046	12.146	5.209	5.636	3.459
chr2	71627299	71627630	EM10E0698706-enhD	0	2.35085	0.00420993	-0.0196282	1.47204e-05	0.214	1.112	1.429	0	1.21	0	4.72	4.201	4.88	2.574	4.291	4.054	5.045	0.092	0.456	0.569	0	0.496	0	1.969	1.819	2.176	1.252	1.95	1.803	2.472
chr5	139405116	139405295	EM10E0808429-prom	0	2.69086	0.00421233	1.51383	1.47547e-05	4.534	0.31	1.991	2.423	1.834	3.406	12.054	22.839	8.641	21.93	13.892	13.305	13.959	1.943	0.127	0.793	0.993	0.751	1.343	5.028	9.886	3.853	10.67	6.314	5.918	6.84
chr6	53698128	53698473	EM10E0821219-enhD	0	1.56833	0.00421233	-1.4384	1.47542e-05	0	0	0	0	0	0	1.266	0.829	1.408	0.922	1.152	0	1.09	0	0	0	0	0	0	0.528	0.359	0.628	0.449	0.524	0	0.534
chr9	108049000	108049350	EM10E0918709-prom	0	-0.799433	0.00422536	3.72199	1.48126e-05	38.22	46.892	39.113	38.904	47.206	47.342	20.828	20.392	27.043	17.489	23.928	18.98	29.283	16.38	19.208	15.586	15.941	19.341	18.673	8.689	8.827	12.059	8.509	10.875	8.443	14.35
chr13	12542099	12542444	EM10E0552101-enhP	0	-1.47125	0.00422783	1.80836	1.48434e-05	12.043	20.156	16.159	12.448	12.675	13.563	3.039	6.464	4.949	7.072	4.501	2.908	3.199	5.161	8.257	6.439	5.101	5.193	5.35	1.268	2.798	2.207	3.441	2.046	1.294	1.568
chr3	65869029	65869278	EM10E0731535-enhD	0	1.61529	0.00422783	-1.41229	1.48459e-05	0	0	0	0	0	0	1.126	0.694	1.415	1.357	0	1.534	1.007	0	0	0	0	0	0	0.47	0.3	0.631	0.66	0	0.682	0.493
chr4	88938347	88938642	EM10E0760590-enhD	0	2.37223	0.00423373	3.25981	1.48789e-05	9.112	16.896	10.168	7.271	17.728	2.737	57.839	40.837	45.9	28.549	36.578	52.458	60.372	3.905	6.921	4.052	2.979	7.263	1.08	24.128	17.677	20.467	13.89	16.625	23.335	29.585
chr11	73176642	73176801	EM10E0509183-enhP	0	-1.24717	0.0042469	4.38118	1.49435e-05	81.86	71.611	89.276	105.766	56.49	85.698	40.009	30.655	36.479	19.454	38.487	34.678	21.36	35.083	29.334	35.575	43.338	23.145	33.802	16.69	13.27	16.266	9.465	17.492	15.426	10.467
chr14	4334744	4334985	EM10E0573942-prom	0	2.25388	0.0042469	-0.81086	1.49623e-05	0	0	0	0	0	1.048	4.097	2.063	2.925	1.591	1.125	2.371	1.46	0	0	0	0	0	0.413	1.709	0.893	1.304	0.774	0.511	1.055	0.715
chr9	85841995	85842150	EM10E0914258-enhP	0	2.55626	0.0042469	-0.542065	1.49573e-05	0	0.829	0.334	0	0	0	3.985	6.051	1.479	1.503	1.948	2.229	7.304	0	0.34	0.133	0	0	0	1.662	2.619	0.659	0.731	0.885	0.992	3.579
chrX	138914141	138914477	EM10E0929900-prom	0	3.34962	0.00425318	-0.246554	1.49968e-05	0	0	0	0.846	0	0	11.356	5.184	9.502	0.321	3.274	9.016	6.714	0	0	0	0.347	0	0	4.737	2.244	4.237	0.156	1.488	4.011	3.29
chr6	117169088	117169289	EM10E0832675-enhP	0	-1.46296	0.0042596	4.43336	1.50318e-05	58.995	91.641	77.761	106.326	103.019	116.045	40.695	38.826	47.447	20.208	25.217	28.539	18.224	25.284	37.539	30.987	43.567	42.208	45.771	16.976	16.807	21.157	9.832	11.461	12.695	8.93
chr19	56663600	56663880	EM10E0683121-enhD	0	1.73427	0.00426323	-1.34789	1.50694e-05	0	0	0	0	0	0	0	1.595	1.014	1.359	0.792	2.349	1.242	0	0	0	0	0	0	0	0.69	0.452	0.661	0.36	1.045	0.609
chr5	57757584	57757932	EM10E0788841-enhD	0	1.91631	0.00426323	-1.25032	1.50633e-05	0	0	0	0	0	0	0.957	1.309	4.867	0.588	2.302	0.582	0.476	0	0	0	0	0	0	0.399	0.567	2.17	0.286	1.046	0.259	0.233
chr7	84689816	84690165	EM10E0855693-prom	0	-0.858236	0.00427735	4.41518	1.51318e-05	71.677	87.046	57.473	58.254	74.053	82.712	30.424	46.394	30.778	36.34	32.137	35.243	40.06	30.719	35.657	22.902	23.87	30.34	32.624	12.692	20.083	13.724	17.681	14.606	15.677	19.631
chr8	57732864	57733213	EM10E0878384-enhD	0	1.93931	0.00427751	-1.23803	1.51448e-05	0	0	0	0	0	0	1.712	2.082	1.304	0	3.267	1.323	0.938	0	0	0	0	0	0	0.714	0.901	0.581	0	1.485	0.589	0.46
chr18	32398138	32398463	EM10E0656335-enhD	0	2.34831	0.00428475	-0.268246	1.51829e-05	0	0.331	0.787	0.119	1.589	0	3.069	2.245	3.422	3.47	3.868	6.05	2.787	0	0.136	0.314	0.049	0.651	0	1.28	0.972	1.526	1.688	1.758	2.691	1.366
chr16	38522305	38522487	EM10E0623269-enhP	0	-1.123	0.00429152	3.96816	1.52193e-05	45.577	60.347	48.875	73.914	75.336	47.95	18.576	33.521	21.866	21.288	26.936	22.539	24.347	19.533	24.72	19.476	30.286	30.866	18.913	7.749	14.511	9.75	10.358	12.242	10.026	11.931
chr12	69462171	69462328	EM10E0537969-enhD	0	2.65332	0.00430011	0.272822	1.52844e-05	1.257	1.593	0.227	0	0.51	0.735	4.245	4.893	2.637	8.069	10.264	5.268	8.627	0.539	0.653	0.09	0	0.209	0.29	1.771	2.118	1.176	3.926	4.665	2.343	4.228
chr4	139828251	139828401	EM10E0774945-enhD	0	2.90062	0.00430011	-0.243773	1.52684e-05	0.149	0	0	0	2.216	0	8.655	3.236	3.787	3.598	2.26	3.897	7.197	0.064	0	0	0	0.908	0	3.61	1.401	1.689	1.751	1.027	1.734	3.527
chrX	159736108	159736271	EM10E0931132-enhD	0	2.39765	0.00430011	-0.993229	1.52873e-05	0	0	0	0	0	0	1.62	2.009	3.212	0.017	6.73	2.996	1.29	0	0	0	0	0	0	0.676	0.87	1.432	0.008	3.059	1.333	0.632
chr2	35477832	35478082	EM10E0693209-enhD	0	2.38215	0.00430201	-0.511486	1.53066e-05	0.789	0.361	0	0	0.32	0	2.779	5.919	2.108	2.909	3.118	0.917	4.577	0.338	0.148	0	0	0.131	0	1.159	2.562	0.94	1.415	1.417	0.408	2.243
chr7	24462313	24462622	EM10E0843341-prom	0	1.6313	0.00430425	2.32865	1.53271e-05	2.976	4.317	4.791	9.499	11.508	7.501	14.577	23.001	21.074	21.06	18.448	16.038	15.911	1.275	1.768	1.909	3.892	4.715	2.959	6.081	9.957	9.397	10.247	8.385	7.134	7.797
chr2	173263695	173264026	EM10E0721785-enhD	0	2.04219	0.00430876	2.56966	1.53557e-05	10.337	5.845	7.183	2.446	4.162	12.328	40.702	21.049	22.413	20.535	24.222	22.348	27.63	4.43	2.394	2.862	1.002	1.705	4.863	16.979	9.112	9.994	9.991	11.009	9.941	13.54
chr15	57694829	57695158	EM10E0599466-enhP	0	-1.14715	0.00431546	3.76599	1.53921e-05	51.036	50.983	43.116	65.648	42.381	51.816	22.466	13.349	17.099	17.742	20.66	35.79	22.083	21.873	20.884	17.181	26.899	17.364	20.438	9.372	5.778	7.625	8.632	9.39	15.921	10.822
chr8	12948112	12948406	EM10E0871725-enhP	0	2.67084	0.00431883	0.143565	1.54167e-05	0	0	2.942	0	0.695	1.364	5.211	4.76	5.214	5.951	6.446	4.282	5.253	0	0	1.172	0	0.285	0.538	2.174	2.06	2.325	2.895	2.93	1.905	2.574
chr15	99393067	99393275	EM10E0611726-prom	0	-0.598656	0.00432359	5.55795	1.54463e-05	134.746	149.594	126.538	147.031	122.27	183.378	100.336	82.339	87.753	77.061	91.268	91.007	75.419	57.749	61.278	50.423	60.246	50.095	72.33	41.856	35.643	39.13	37.494	41.481	40.483	36.958
chr15	80649362	80649520	EM10E0605758-enhD	0	2.79055	0.0043404	-0.424143	1.55316e-05	1.579	0	0	0	0	0	5.079	2.921	3.075	1.528	4.388	3.09	7.216	0.677	0	0	0	0	0	2.119	1.264	1.371	0.743	1.994	1.375	3.536
chr5	118434822	118434973	EM10E0801015-enhD	0	2.0234	0.0043404	-1.19344	1.55298e-05	0	0	0	0	0	0	0.848	1.794	1.745	0	2.959	3.102	1.258	0	0	0	0	0	0	0.354	0.777	0.778	0	1.345	1.38	0.616
chr14	61647435	61647660	EM10E0584021-enhP	0	0.976185	0.00434275	3.07635	1.55581e-05	15.488	18.494	15.909	9.618	10.02	15.402	23.821	23.185	23.588	26.675	24.979	28.742	25.175	6.638	7.576	6.339	3.941	4.105	6.075	9.937	10.036	10.518	12.979	11.353	12.785	12.337
chr18	24470652	24470995	EM10E0655592-prom	0	-0.861252	0.00434275	2.25223	1.55779e-05	16.564	14.329	12.816	14.305	15.983	19.695	8.814	7.396	7.652	8.546	7.142	7.427	6.141	7.099	5.87	5.107	5.861	6.548	7.768	3.677	3.202	3.412	4.158	3.246	3.304	3.009
chr3	90601542	90601891	EM10E0736203-enhP	0	2.31438	0.00434275	1.09993	1.55741e-05	1.163	1.861	6.052	0.87	0.746	2.077	10.252	12.004	7.707	9.449	5.703	11.402	11.724	0.498	0.762	2.412	0.356	0.306	0.819	4.277	5.196	3.437	4.597	2.592	5.072	5.745
chr1	88461171	88461405	EM10E0444826-enhP	0	1.99674	0.00434301	-1.20631	1.55995e-05	0	0	0	0	0	0	0.877	0.407	0.263	2.355	2.028	1.675	4.026	0	0	0	0	0	0	0.366	0.176	0.117	1.146	0.922	0.745	1.973
chr13	52576981	52577174	EM10E0561200-enhD	0	2.30425	0.00434301	0.801114	1.56041e-05	2.681	1.512	1.578	1.698	1.784	0	8.685	6.001	5.798	9.434	7.376	7.504	9.155	1.149	0.619	0.629	0.696	0.731	0	3.623	2.598	2.585	4.59	3.352	3.338	4.486
chr1	63176609	63176926	EM10E0439675-prom	0	-0.760934	0.00435564	3.98816	1.56875e-05	46.039	51.796	51.135	58.691	48.735	49.342	35.116	30.583	24.774	19.372	24.193	31.717	27.383	19.731	21.217	20.376	24.049	19.967	19.462	14.649	13.239	11.047	9.425	10.996	14.109	13.419
chr1	136230261	136230523	EM10E0452564-enhD	0	1.84672	0.00435564	2.2863	1.56709e-05	10.288	6.483	5.354	1.582	5.441	7.819	16.634	20.217	20.31	16.728	21.851	23.733	15.246	4.409	2.656	2.133	0.648	2.229	3.084	6.939	8.751	9.056	8.139	9.931	10.557	7.471
chr9	120541442	120541792	EM10E0922189-enhP	0	2.37572	0.00435564	-0.108346	1.56792e-05	0.638	0	0.648	0.716	0	1.161	4.151	2.305	2.532	2.491	7.782	5.466	4.933	0.273	0	0.258	0.293	0	0.458	1.732	0.998	1.129	1.212	3.537	2.431	2.417
chr11	98393046	98393287	EM10E0518814-enhD	0	2.90515	0.00435986	0.201324	1.57383e-05	0.494	1.009	0	0	3.19	0	7.09	5.584	6.177	5.339	2.992	7.884	8.858	0.212	0.413	0	0	1.307	0	2.958	2.417	2.754	2.598	1.36	3.507	4.341
chr3	88226536	88226772	EM10E0734942-enhD	0	2.48419	0.00435986	-0.723122	1.57408e-05	0	0	0	0.776	0	0	1.911	5.703	2.436	0.71	5.366	1.393	2.998	0	0	0	0.318	0	0	0.797	2.469	1.086	0.345	2.439	0.62	1.469
chr9	122805406	122805756	EM10E0923096-prom	0	-0.954644	0.00435986	3.64009	1.57385e-05	44.4	46.297	38.928	41.327	33.797	55.172	18.338	29.401	19.73	14.722	19.491	23.868	16.992	19.029	18.965	15.512	16.934	13.847	21.761	7.65	12.727	8.798	7.163	8.859	10.617	8.327
chr14	96518598	96518823	EM10E0589467-enhP	0	2.98645	0.00436065	0.772376	1.57563e-05	1.919	0	0.907	3.385	1.424	0	6.673	5.584	8.441	11.16	12.914	10.658	13.028	0.822	0	0.361	1.387	0.583	0	2.784	2.417	3.764	5.43	5.869	4.741	6.384
chr2	180228625	180228971	EM10E0722830-enhD	0	1.39938	0.00437417	2.35185	1.58179e-05	10.298	6.174	6.994	4.082	8.032	7.127	19.707	19.862	11.591	15.86	18.853	15.965	20.788	4.413	2.529	2.787	1.673	3.291	2.811	8.221	8.598	5.169	7.717	8.569	7.102	10.187
chr3	90615439	90615723	EM10E0736221-enhD	0	2.86543	0.00438052	1.4874	1.58536e-05	2.294	6.861	2.395	1.069	3.116	0	14.995	10.033	18.724	13.402	16.057	17.017	16.728	0.983	2.81	0.954	0.438	1.277	0	6.255	4.343	8.349	6.521	7.298	7.57	8.197
chr11	99076865	99077205	EM10E0519330-enhD	0	3.35588	0.00438153	0.435299	1.58827e-05	0	1.604	0.886	0	0.33	0.646	4.822	21.438	16.445	6.951	6.244	3.449	9.822	0	0.657	0.353	0	0.135	0.255	2.012	9.28	7.333	3.382	2.838	1.534	4.813
chr5	31599260	31599605	EM10E0784627-enhD	0	2.64243	0.00438153	0.658898	1.58749e-05	4.457	0.554	0.366	0	2.658	0.7	8.374	7.206	8.044	9.271	6.377	7.028	7.817	1.91	0.227	0.146	0	1.089	0.276	3.493	3.119	3.587	4.511	2.898	3.126	3.831
chr11	104665918	104666260	EM10E0522106-enhD	0	1.77994	0.00438359	-1.32357	1.59412e-05	0	0	0	0	0	0	0.356	0.505	2.201	1.038	0.45	3.428	1.265	0	0	0	0	0	0	0.149	0.219	0.981	0.505	0.205	1.525	0.62
chr13	97469290	97469638	EM10E0569200-enhD	0	1.97003	0.00438359	-1.03894	1.59086e-05	0.535	0	0	0	0	0	1.95	1.078	1.111	2.408	0.841	1.499	2.544	0.229	0	0	0	0	0	0.813	0.467	0.495	1.172	0.382	0.667	1.247
chr2	84585742	84586048	EM10E0701443-enhD	0	2.20103	0.00438359	-1.09642	1.59171e-05	0	0	0	0	0	0	0.976	0.379	4.719	0.659	1.591	1.324	5.589	0	0	0	0	0	0	0.407	0.164	2.104	0.321	0.723	0.589	2.739
chr6	125482355	125482694	EM10E0835304-enhP	0	2.27755	0.00438359	1.72257	1.59402e-05	1.076	1.353	9.642	2.502	2.398	5.768	13.725	17.215	14.889	15.518	9.871	16.471	16.852	0.461	0.554	3.842	1.025	0.982	2.275	5.725	7.452	6.639	7.55	4.486	7.327	8.258
chr10	120477773	120478010	EM10E0490090-enhP	0	2.12743	0.00438603	0.392549	1.59655e-05	0.911	0.132	0.492	0.936	2.551	1.831	5.006	6.571	4.895	7.67	3.887	4.19	5.493	0.39	0.054	0.196	0.384	1.045	0.722	2.088	2.844	2.183	3.732	1.767	1.864	2.692
chr11	72068090	72068436	EM10E0508743-enhD	0	1.94348	0.00438603	-1.23595	1.60266e-05	0	0	0	0	0	0	0.963	3.021	1.632	1.995	0.917	2.17	0	0	0	0	0	0	0	0.402	1.308	0.728	0.971	0.417	0.965	0
chr16	92696649	92696996	EM10E0629516-enhP	0	1.80428	0.00438603	2.91653	1.60165e-05	6.953	8.949	12.827	6.89	7.87	11.048	45.272	34.452	32.415	20.841	32.535	17.488	31.692	2.98	3.666	5.111	2.823	3.224	4.358	18.885	14.914	14.454	10.14	14.787	7.779	15.53
chr17	27546783	27546933	EM10E0636683-enhD	0	1.7687	0.00438603	2.10602	1.60003e-05	2.78	4.029	9.804	4.563	5.232	5.199	14.182	24.872	13.482	18.273	14.728	21.324	11.294	1.191	1.65	3.907	1.87	2.144	2.051	5.916	10.767	6.012	8.891	6.694	9.486	5.535
chr4	131873909	131874177	EM10E0770522-enhP	0	-0.772292	0.00438603	4.70396	1.6022e-05	66.32	78.452	81.685	78.845	106.386	98.735	42.795	40.874	49.848	51.467	48.852	46.7	35.256	28.423	32.136	32.55	32.307	43.587	38.944	17.852	17.693	22.228	25.041	22.203	20.774	17.277
chrX	103493595	103493796	EM10E0928797-prom	0	1.1134	0.00438603	3.54674	1.60215e-05	21.079	17.367	20.161	20.886	18.827	12.924	33.963	25.257	37.454	41.038	35.534	47.89	38.6	9.034	7.114	8.034	8.558	7.714	5.098	14.168	10.933	16.701	19.967	16.15	21.303	18.916
chr8	70803889	70804234	EM10E0880454-enhD	0	-0.73054	0.00439855	3.51091	1.60852e-05	36.993	29.902	33.06	40.879	33.718	42.424	15.73	20.963	18.092	21.365	20.283	18.206	23.356	15.854	12.249	13.174	16.75	13.815	16.733	6.562	9.074	8.067	10.395	9.219	8.099	11.445
chr11	32375185	32375523	EM10E0498573-enhD	0	2.74708	0.0044018	-0.429281	1.61767e-05	0	0.987	0	0.299	0	0	5.182	4.299	5.224	0.471	5.707	3.105	4.115	0	0.404	0	0.123	0	0	2.162	1.861	2.329	0.229	2.594	1.381	2.017
chr13	23575551	23575835	EM10E0553764-prom	0	1.10122	0.0044018	2.79112	1.61283e-05	8.285	12.206	9.136	13.509	11.604	10.056	18.836	18.599	20.387	31.275	23.977	18.362	20.87	3.551	5	3.641	5.535	4.754	3.966	7.858	8.051	9.091	15.217	10.898	8.168	10.227
chr4	106910823	106911042	EM10E0763701-enhP	0	-0.953918	0.0044018	3.86489	1.61947e-05	64.329	48.851	48.724	42.103	40.154	61.09	24.186	26.199	27.297	25.668	17.278	21.704	22.818	27.57	20.011	19.416	17.252	16.452	24.096	10.089	11.341	12.172	12.489	7.853	9.655	11.182
chr4	116166001	116166314	EM10E0765512-enhP	0	1.55295	0.0044018	-1.44542	1.61844e-05	0	0	0	0	0	0	0.019	0.523	1.06	1.153	1.614	1.157	1.137	0	0	0	0	0	0	0.008	0.226	0.473	0.561	0.734	0.515	0.557
chr5	66151327	66151481	EM10E0790031-prom	0	1.05769	0.0044018	4.53505	1.61995e-05	42.718	35.073	30.648	44.976	29.825	45.042	93.288	62.586	63.372	54.927	81.193	91.688	65.031	18.308	14.367	12.213	18.429	12.22	17.766	38.916	27.092	28.258	26.725	36.902	40.786	31.868
chr7	96532480	96532760	EM10E0856744-enhD	0	1.88646	0.0044018	-1.26581	1.61645e-05	0	0	0	0	0	0	1.843	1.563	1.039	0.984	1.794	0	2.628	0	0	0	0	0	0	0.769	0.677	0.463	0.479	0.815	0	1.288
chr9	56796764	56797073	EM10E0906222-enhP	0	2.19801	0.0044018	1.05107	1.61537e-05	2.349	0.326	2.202	2.792	2.061	1.724	13.433	12.912	7.353	7.768	6.282	7.159	9.107	1.007	0.134	0.877	1.144	0.844	0.68	5.604	5.589	3.279	3.779	2.855	3.185	4.463
chr9	57964326	57964616	EM10E0906770-enhD	0	2.71987	0.0044018	0.630882	1.61942e-05	0	2.479	2.547	0.632	2.002	0	8.288	6.817	9.393	7.836	5.398	7.788	9.327	0	1.015	1.015	0.259	0.82	0	3.457	2.951	4.188	3.813	2.453	3.464	4.571
chr10	94312457	94312685	EM10E0485385-enhD	0	1.48605	0.00442075	0.93665	1.63003e-05	4.05	2.148	1.577	3.065	1.932	1.204	5.997	7.796	6.198	6.702	5.473	6.133	6.26	1.736	0.88	0.628	1.256	0.792	0.475	2.502	3.375	2.764	3.261	2.487	2.728	3.068
chr11	88015221	88015437	EM10E0514774-enhD	0	2.25025	0.00442075	-1.07089	1.63311e-05	0	0	0	0	0	0	2.878	3.57	4.056	1.92	1.583	0.953	0	0	0	0	0	0	0	1.201	1.545	1.809	0.934	0.719	0.424	0
chr13	63815451	63815654	EM10E0564532-enhP	0	-1.02853	0.00442075	4.07566	1.63335e-05	46.694	56.26	68.601	54.016	59.632	77.62	38.583	23.483	31.337	22.304	29.356	26.965	18.224	20.012	23.046	27.336	22.133	24.432	30.616	16.095	10.165	13.973	10.852	13.342	11.995	8.93
chr6	85137646	85137996	EM10E0825365-prom	0	-0.829315	0.00442075	3.55067	1.63164e-05	38.698	47.756	30.024	40.267	38.202	37.158	23.272	19.941	16.415	22.358	16.56	18.221	20.724	16.585	19.562	11.964	16.499	15.652	14.656	9.708	8.632	7.32	10.878	7.527	8.105	10.156
chr6	127336024	127336370	EM10E0835743-enhD	0	2.1843	0.00442075	1.38753	1.62995e-05	2.044	4.257	3.96	1.059	2.836	1.317	12.731	8.752	10.602	9.482	9.101	21.292	9.839	0.876	1.744	1.578	0.434	1.162	0.519	5.311	3.789	4.728	4.613	4.136	9.471	4.822
chr1	43143910	43144114	EM10E0436291-enhD	0	2.49703	0.00443502	-0.602819	1.64077e-05	0	0	0	0	0	1.669	2.898	2.7	1.745	2.59	4.954	3.256	1.823	0	0	0	0	0	0.658	1.209	1.169	0.778	1.26	2.252	1.448	0.893
chr18	56562075	56562227	EM10E0661534-prom	0	-0.965034	0.00443502	4.19272	1.64121e-05	57.732	62.774	57.627	72.331	71.052	60.377	30.503	38.923	33.094	21.322	36.083	34.002	18.008	24.742	25.714	22.963	29.638	29.111	23.814	12.725	16.849	14.757	10.374	16.4	15.125	8.825
chr2	102981882	102982095	EM10E0704234-enhD	0	1.99505	0.00444016	-1.20812	1.64492e-05	0	0	0	0	0	0	1.374	0.727	2.731	0	1.693	2.09	2.657	0	0	0	0	0	0	0.573	0.315	1.218	0	0.769	0.93	1.302
chr4	89053670	89054019	EM10E0760632-enhD	0	2.22553	0.00444016	-1.08317	1.64569e-05	0	0	0	0	0	0	2.067	2.5	0	1.139	1.483	2.532	4.912	0	0	0	0	0	0	0.862	1.082	0	0.554	0.674	1.126	2.407
chr13	21734121	21734399	EM10E0553291-enhP	0	2.05365	0.00444143	1.59971	1.65004e-05	3.053	4.848	3.216	3.364	1.008	3.438	8.456	13.42	22.538	11.678	13.422	10.168	11.533	1.308	1.986	1.282	1.378	0.413	1.356	3.527	5.809	10.05	5.682	6.1	4.523	5.652
chr7	35056213	35056365	EM10E0846472-enhP	0	-0.896191	0.00444143	4.40024	1.6495e-05	54.254	81.604	77.937	67.511	63.333	88.127	41.316	28.619	28.389	35.337	44.597	37.979	30.589	23.252	33.428	31.057	27.663	25.948	34.76	17.235	12.389	12.659	17.193	20.269	16.894	14.99
chr7	70358246	70358479	EM10E0852043-enhD	0	-1.18532	0.00444143	4.29704	1.64957e-05	79.111	98.152	64.426	51.551	82.77	76.96	33.903	35.283	30.841	36.085	21.992	30.364	21.204	33.905	40.206	25.673	21.123	33.912	30.355	14.143	15.273	13.752	17.557	9.995	13.507	10.391
chr3	137991197	137991546	EM10E0745891-enhD	0	2.21416	0.00445956	-0.888113	1.65807e-05	0	0	0	0	0.643	0	2.515	1.032	2.853	1.522	4.203	0.761	2.305	0	0	0	0	0.263	0	1.049	0.447	1.272	0.741	1.91	0.339	1.13
chr11	86577738	86578043	EM10E0514115-enhD	0	0.993064	0.0044616	4.13479	1.66143e-05	43.138	23.016	23.918	23.61	31.445	33.709	50.967	46.801	44.575	53.112	56.029	57.294	66.002	18.488	9.428	9.531	9.674	12.883	13.296	21.261	20.259	19.876	25.841	25.465	25.486	32.344
chr13	103096774	103097113	EM10E0570860-enhD	0	3.27546	0.0044616	0.457191	1.66117e-05	3.866	0	0	0	2.599	0	10.171	8.221	6.945	8.722	6.053	7.104	12.213	1.657	0	0	0	1.065	0	4.243	3.559	3.097	4.244	2.751	3.16	5.985
chr12	24680787	24681114	EM10E0532605-prom	0	-1.04763	0.00447081	3.79294	1.67006e-05	38.574	44.592	52.741	49.983	58.646	54.064	30.42	22.063	25.774	13.247	22.737	17.309	23.826	16.532	18.266	21.016	20.481	24.028	21.324	12.69	9.551	11.493	6.445	10.334	7.7	11.676
chr19	26607005	26607181	EM10E0675173-enhP	0	-1.00406	0.00447081	3.90478	1.66957e-05	41.948	41.741	46.29	57.73	59.065	74.518	32.496	25.343	23.176	22.627	21.884	20.948	21.203	17.978	17.098	18.446	23.655	24.2	29.392	13.556	10.97	10.334	11.009	9.946	9.318	10.39
chr4	150862705	150862988	EM10E0778579-enhD	0	-2.80616	0.00447081	0.319801	1.66849e-05	14.208	5.045	6.353	4.888	11.334	11.392	0.926	0	0.447	2.178	0	1.538	0.771	6.089	2.067	2.532	2.003	4.644	4.493	0.386	0	0.199	1.06	0	0.684	0.378
chr6	52824631	52824794	EM10E0820970-enhD	0	2.90418	0.00447081	-0.125237	1.6663e-05	0	0	0	0	1.4	1.112	8.763	7.489	2.078	2.893	8.393	2.873	4.341	0	0	0	0	0.574	0.439	3.656	3.242	0.927	1.408	3.815	1.278	2.127
chr17	46022367	46022631	EM10E0642539-enhD	0	1.5457	0.00448354	3.02946	1.67743e-05	12.988	6.908	10.491	13.419	14.258	8.113	41.958	27.125	28.788	18.119	35.668	26.736	32.069	5.566	2.83	4.18	5.498	5.842	3.2	17.503	11.742	12.837	8.816	16.211	11.893	15.715
chr7	96797019	96797369	EM10E0856876-enhD	0	1.70748	0.00448354	0.355274	1.67738e-05	1.596	1.479	1.564	1.446	0.366	0.879	3.971	3.718	7.069	3.774	5.097	3.995	3.974	0.684	0.606	0.623	0.592	0.15	0.347	1.657	1.609	3.152	1.836	2.317	1.777	1.947
chr1	43168725	43168970	EM10E0436315-enhD	0	3.55246	0.00449113	1.37688	1.68157e-05	5.623	0	0.965	0	5.312	1.211	19.836	13.672	25.224	12.324	24.436	13.096	18.417	2.41	0	0.385	0	2.176	0.478	8.275	5.918	11.248	5.996	11.106	5.826	9.025
chr15	7129257	7129605	EM10E0593422-prom	0	-0.864292	0.00450072	4.24371	1.68647e-05	64.939	53.969	66.63	67.548	76.257	53.232	31.293	43.097	34.868	31.302	25.704	30.581	25.908	27.831	22.107	26.551	27.678	31.243	20.996	13.054	18.656	15.548	15.23	11.682	13.603	12.696
chr16	92697669	92697973	EM10E0629518-enhP	0	1.51085	0.00450692	4.29656	1.69011e-05	24.812	31.65	20.065	37.925	21.524	27.984	109.854	51.734	70.825	50.194	80.427	85.748	61.271	10.634	12.965	7.996	15.54	8.819	11.038	45.826	22.395	31.581	24.422	36.554	38.143	30.025
chr1	92907119	92907274	EM10E0446495-enhP	0	-1.02649	0.00450817	4.56054	1.69572e-05	65.021	69.94	84.85	86.51	85.901	118.381	55.774	38.131	30.532	30.603	34.709	44.123	33.205	27.866	28.65	33.811	35.447	35.195	46.693	23.266	16.506	13.614	14.89	15.775	19.627	16.272
chr1	182055139	182055475	EM10E0462573-enhD	0	2.54094	0.00450817	0.233987	1.69699e-05	0.676	0.248	0.656	0.416	3.385	0	5.11	6.008	3.279	6.695	4.42	5.348	8.363	0.29	0.102	0.261	0.17	1.387	0	2.132	2.601	1.462	3.257	2.009	2.379	4.098
chr18	61018438	61018634	EM10E0662553-enhD	0	2.20022	0.00450817	0.249509	1.69191e-05	0.608	1.187	0.198	1.869	0.572	0.785	5.608	2.917	10.388	4.681	3.537	4.864	4.353	0.261	0.486	0.079	0.766	0.234	0.31	2.339	1.263	4.632	2.278	1.608	2.164	2.133
chr5	122126448	122126713	EM10E0802534-CTCF	0	2.28241	0.00450817	-0.913943	1.69713e-05	0	0.38	0	0	0	0	2.584	0.73	0.62	3.762	5.709	1.278	2.182	0	0.156	0	0	0	0	1.078	0.316	0.276	1.83	2.595	0.568	1.069
chr9	56663064	56663259	EM10E0906179-enhD	0	2.51745	0.00450817	-0.708915	1.69446e-05	0	0.73	0	0	0	0	5.095	0.962	2.211	3.758	2.386	6.013	0.871	0	0.299	0	0	0	0	2.125	0.416	0.986	1.828	1.084	2.675	0.427
chr3	14871371	14871716	EM10E0724604-enhD	0	-1.75861	0.00451011	2.22601	1.70049e-05	17.385	19.25	26.215	20.104	27.323	20.297	7.491	7.517	5.812	8.727	4.823	5.863	1.512	7.451	7.885	10.446	8.238	11.195	8.006	3.125	3.254	2.592	4.246	2.192	2.608	0.741
chr3	94373202	94373534	EM10E0736440-enhP	0	-1.11917	0.00451011	3.37732	1.70018e-05	31.018	58.223	37.282	33.072	40.43	33.151	14.479	15.497	15.151	13.03	19.212	19.869	13.408	13.294	23.85	14.856	13.551	16.565	13.076	6.04	6.708	6.756	6.34	8.732	8.838	6.57
chr1	153202208	153202558	EM10E0454804-enhD	0	2.52478	0.00451867	-0.151286	1.70635e-05	0	0	0.315	1.956	1.053	0	5.381	3.513	3.138	3.295	2.958	6.358	4.239	0	0	0.126	0.801	0.431	0	2.245	1.521	1.399	1.603	1.344	2.828	2.077
chr5	20882113	20882462	EM10E0782142-prom	0	-0.56632	0.00451867	4.6944	1.70631e-05	69.17	78.746	71.971	80.516	85.596	78.888	59.619	51.641	41.583	47.864	40.63	48.3	45.563	29.645	32.257	28.679	32.991	35.07	31.116	24.87	22.354	18.542	23.288	18.466	21.485	22.328
chr11	61761776	61761939	EM10E0505498-enhP	0	-0.901647	0.00452093	3.50092	1.70851e-05	35.814	41.938	34.48	32.379	47.12	38.681	15.755	17.354	13.73	17.653	21.493	25.88	18.901	15.349	17.179	13.74	13.267	19.306	15.257	6.572	7.512	6.122	8.589	9.769	11.512	9.262
chr1	135794784	135795074	EM10E0452364-enhD	0	1.79293	0.00452834	1.83597	1.72399e-05	1.464	4.156	6.613	2.875	5.026	5.814	15.672	16.674	12.638	14.222	8.649	14.076	15.015	0.627	1.702	2.635	1.178	2.059	2.293	6.538	7.218	5.635	6.92	3.931	6.261	7.358
chr1	164076581	164076739	EM10E0457571-enhD	0	1.96729	0.00452834	-1.22303	1.73936e-05	0	0	0	0	0	0	0.836	1.168	3.14	2.535	1.755	1.598	0	0	0	0	0	0	0	0.349	0.506	1.4	1.233	0.798	0.711	0
chr10	96696660	96696944	EM10E0486414-enhD	0	3.21944	0.00452834	0.146831	1.72466e-05	0	0	0.091	0	0.479	3.713	6.868	2.212	6.025	9.061	13.508	6.585	5.04	0	0	0.036	0	0.196	1.465	2.865	0.958	2.687	4.409	6.139	2.929	2.47
chr11	55469294	55469644	EM10E0503495-enhP	0	-0.907372	0.00452834	4.75712	1.74553e-05	95.725	70.71	91.23	102.981	99.767	94.417	49.772	31.442	63.677	47.346	37.336	48.808	39.888	41.025	28.965	36.354	42.196	40.876	37.241	20.763	13.611	28.394	23.036	16.969	21.711	19.547
chr11	100145876	100146195	EM10E0519585-prom	0	2.78869	0.00452834	1.48652	1.73013e-05	1.949	5.335	1.767	3.944	0.628	0.706	13.318	9.213	13.774	11.558	15.397	17.503	27.706	0.835	2.185	0.704	1.616	0.257	0.278	5.556	3.988	6.142	5.624	6.998	7.786	13.577
chr11	117967177	117967441	EM10E0527555-enhP	0	1.02512	0.00452834	4.2044	1.72993e-05	39.727	30.788	25.449	42.832	24.36	22.988	52.233	49.93	58.769	56.282	47.725	62.984	69.284	17.026	12.612	10.141	17.55	9.981	9.067	21.789	21.614	26.206	27.384	21.691	28.017	33.952
chr12	31075195	31075532	EM10E0533808-enhP	0	1.85212	0.00452834	0.864634	1.74014e-05	2.198	1.391	2.345	1.244	2.436	1.108	5.957	5.893	5.92	6.271	8.988	4.879	11.793	0.942	0.57	0.934	0.51	0.998	0.437	2.485	2.551	2.64	3.051	4.085	2.17	5.779
chr13	22006718	22007030	EM10E0553454-enhP	0	1.7353	0.00452834	2.82666	1.73604e-05	18.031	5.722	6.634	8.543	9.998	6.583	39.274	25.7	25.939	20.329	30.744	33.066	18.764	7.728	2.344	2.644	3.5	4.096	2.597	16.383	11.125	11.566	9.891	13.973	14.709	9.195
chr13	54071637	54071987	EM10E0561647-prom	0	-0.97063	0.00452834	3.50791	1.73911e-05	29.71	33.653	41.316	41.809	48.293	43.686	22.941	17.525	17.119	20.143	13.073	22.539	15.214	12.733	13.785	16.464	17.131	19.786	17.231	9.57	7.586	7.633	9.801	5.942	10.026	7.455
chr14	70175788	70175962	EM10E0586562-enhP	0	1.3266	0.00452834	3.32888	1.74557e-05	19.428	10.121	22.527	14.681	13.578	10.132	42.316	28.748	32.489	33.334	41.81	27.164	32.182	8.326	4.146	8.977	6.016	5.563	3.996	17.652	12.444	14.487	16.219	19.003	12.083	15.77
chr15	85582441	85582627	EM10E0607939-prom	0	1.98716	0.00452834	1.29617	1.73043e-05	1.842	4.837	1.062	6.219	1.184	1.89	10.082	10.549	9.07	12.996	8.068	9.84	8.803	0.789	1.981	0.423	2.548	0.485	0.745	4.206	4.566	4.044	6.323	3.667	4.377	4.314
chr17	33999824	34000040	EM10E0639841-enhP	0	-0.898995	0.00452834	5.65672	1.73033e-05	149.111	196.638	178.03	158.545	163.18	186.655	107.898	82.502	87.719	95.049	85.405	96.709	46.421	63.905	80.549	70.942	64.964	66.857	73.622	45.01	35.713	39.115	46.246	38.817	43.019	22.748
chr18	49832830	49833065	EM10E0660304-prom	0	-0.694073	0.00452834	4.69802	1.72375e-05	65.811	86.128	77.745	104.808	72.744	85.817	51.226	49.148	44.238	40.697	41.355	53.795	41.446	28.205	35.281	30.98	42.945	29.804	33.849	21.369	21.275	19.726	19.801	18.796	23.93	20.31
chr19	46523514	46523702	EM10E0680783-enhD	0	1.54341	0.00452834	2.9484	1.74532e-05	15.486	9.312	14.543	7.563	6.454	10.166	27.98	34.827	28.267	26.002	27.404	36.731	16.581	6.637	3.814	5.795	3.099	2.644	4.01	11.672	15.076	12.604	12.651	12.455	16.339	8.125
chr19	53764732	53764946	EM10E0682214-CTCF	0	2.23066	0.00452834	-0.883572	1.71395e-05	0	0	0	0.653	0	0	0.911	1.447	1.039	3.982	1.555	4.781	2.116	0	0	0	0.268	0	0	0.38	0.626	0.463	1.937	0.707	2.127	1.037
chr2	91922521	91922728	EM10E0702429-enhP	0	0.959269	0.00452834	2.57123	1.72547e-05	8.166	12.954	9.53	10.408	8.976	8.331	19.827	18.095	20.945	16.343	15.168	14.297	18.497	3.5	5.306	3.798	4.265	3.678	3.286	8.271	7.833	9.34	7.952	6.894	6.36	9.064
chr2	160872955	160873305	EM10E0717018-prom	0	-0.982712	0.00452834	4.20972	1.74113e-05	55.835	49.582	67.888	70.33	71.096	76.105	38.365	42.714	26.339	24.282	30.698	28.499	21.382	23.929	20.31	27.052	28.818	29.129	30.018	16.004	18.49	11.745	11.814	13.952	12.677	10.478
chr3	88224366	88224710	EM10E0734938-enhP	0	1.99398	0.00452834	-1.01129	1.73952e-05	0	0	0	0.645	0	0	2.162	0.649	1.283	1.751	1.335	1.728	2.915	0	0	0	0.264	0	0	0.902	0.281	0.572	0.852	0.607	0.769	1.428
chr4	89434212	89434493	EM10E0760754-enhD	0	1.54593	0.00452834	-1.44877	1.73988e-05	0	0	0	0	0	0	0.578	0.922	1.145	1.173	1.546	1.265	0	0	0	0	0	0	0	0.241	0.399	0.511	0.571	0.703	0.563	0
chr5	30921630	30921971	EM10E0784387-prom	0	-0.86439	0.00452834	4.27357	1.72665e-05	70.203	80.4	69.167	57.726	52.292	61.267	33.67	40.567	33.718	35.834	28.328	26.455	28.23	30.087	32.934	27.562	23.653	21.425	24.165	14.046	17.561	15.035	17.435	12.875	11.768	13.834
chr6	13839303	13839637	EM10E0813845-enhP	0	2.61341	0.00452834	-0.488852	1.7323e-05	0	0.073	0	1.717	0	0	4.982	3.076	1.455	2.296	3.137	5.042	3.462	0	0.03	0	0.704	0	0	2.078	1.332	0.649	1.117	1.426	2.243	1.697
chr6	54558512	54558817	EM10E0821588-enhD	0	1.79217	0.00452834	-1.31702	1.72239e-05	0	0	0	0	0	0	2.118	1.874	1.818	0	1.111	1.394	0.636	0	0	0	0	0	0	0.884	0.811	0.811	0	0.505	0.62	0.312
chr7	39449753	39449959	EM10E0847249-enhP	0	-1.04314	0.00452834	2.84121	1.73516e-05	21.145	30.351	26.748	20.684	22.977	31.54	8.788	7.689	14.651	10.424	12.714	12.383	11.266	9.062	12.433	10.659	8.475	9.414	12.44	3.666	3.328	6.533	5.072	5.779	5.508	5.521
chr7	39552566	39552904	EM10E0847269-enhP	0	-0.82591	0.00452834	4.64344	1.72955e-05	73.954	74.495	84.032	78.816	76.025	111.207	39.18	56.599	50.823	31.354	35.881	43.475	43.038	31.695	30.516	33.485	32.295	31.148	43.863	16.344	24.5	22.662	15.255	16.308	19.339	21.09
chr8	57321285	57321592	EM10E0878164-enhP	0	-1.45821	0.00452834	2.6793	1.74192e-05	20.871	22.549	27.266	36.989	29.505	23.811	12.303	5.8	7.713	5.718	6.052	11.339	13.723	8.945	9.237	10.865	15.156	12.089	9.392	5.132	2.511	3.439	2.782	2.751	5.044	6.725
chr8	61665055	61665396	EM10E0878830-enhD	0	1.88407	0.00452834	-1.26797	1.7218e-05	0	0	0	0	0	0	0.363	0.969	1.776	0.383	2.44	3.955	0.664	0	0	0	0	0	0	0.151	0.419	0.792	0.186	1.109	1.759	0.325
chr11	72689820	72690117	EM10E0508997-prom	0	-0.742649	0.00454192	3.7988	1.75289e-05	43.486	54.629	40.923	45.749	38.925	43.086	24.942	25.344	21.834	28.204	22.523	27.937	18.051	18.637	22.378	16.307	18.746	15.948	16.994	10.405	10.971	9.736	13.723	10.237	12.427	8.846
chr18	63417797	63418108	EM10E0663460-enhD	0	1.74683	0.00454192	-1.19748	1.75344e-05	0	0	0.396	0	0	0	0.47	1.407	2.267	1.343	1.555	1.1	0.819	0	0	0.158	0	0	0	0.196	0.609	1.011	0.653	0.707	0.489	0.401
chr11	94916148	94916354	EM10E0516528-enhD	0	3.3072	0.00454201	0.0121841	1.75981e-05	0	0	0	0	0	4.239	6.371	5.03	5.332	2.11	6.432	12.351	7.635	0	0	0	0	0	1.672	2.658	2.177	2.378	1.027	2.923	5.494	3.741
chr13	34136617	34136935	EM10E0555908-enhD	0	2.70594	0.00454201	-0.307343	1.75839e-05	0	0.295	0	0	2.179	0	4.134	2.463	2.733	2.965	6.463	5.431	3.624	0	0.121	0	0	0.893	0	1.725	1.066	1.219	1.443	2.937	2.416	1.776
chr3	88627114	88627427	EM10E0735273-enhD	0	1.28668	0.00454201	1.95278	1.7608e-05	5.614	3.229	5.599	5.929	8.329	4.492	15.449	10.807	13.261	12.024	9.982	15.186	11.613	2.406	1.323	2.231	2.429	3.412	1.772	6.445	4.678	5.913	5.85	4.537	6.755	5.691
chr5	120323071	120323225	EM10E0801706-enhD	0	2.25545	0.00454201	-1.06627	1.76273e-05	0	0	0	0	0	0	3.404	2.359	0	2.01	1	1.769	4.516	0	0	0	0	0	0	1.42	1.021	0	0.978	0.454	0.787	2.213
chr6	85349280	85349606	EM10E0825468-enhD	0	1.7961	0.00454201	1.998	1.76235e-05	6.27	6.777	6.846	4.332	2.911	2.089	21.657	12.248	14.695	12.076	13.412	16.037	18.616	2.687	2.776	2.728	1.775	1.193	0.824	9.034	5.302	6.553	5.876	6.096	7.134	9.123
chr7	35145085	35145435	EM10E0846542-enhD	0	-1.1154	0.00454201	2.44881	1.7615e-05	19.615	22.568	19.418	18.357	15.995	22.863	9.027	7.673	10.207	7.726	6.18	12.242	4.933	8.406	9.245	7.738	7.522	6.553	9.018	3.766	3.321	4.551	3.759	2.809	5.446	2.417
chr8	25784893	25785063	EM10E0873915-enhP	0	-0.830724	0.00454201	4.45907	1.75964e-05	68.307	73.25	62.425	65.494	98.226	72.205	31.241	32.052	43.479	46.232	38.371	37.983	32.131	29.275	30.006	24.875	26.836	40.244	28.48	13.032	13.875	19.388	22.494	17.44	16.896	15.745
chr19	28677813	28677993	EM10E0675586-enhP	0	1.27795	0.00454384	2.38049	1.765e-05	7.777	7.526	12.526	6.293	5.74	6.041	14.707	15.367	16.615	20.609	13.404	22.734	16.532	3.333	3.083	4.991	2.579	2.352	2.383	6.135	6.652	7.409	10.027	6.092	10.113	8.101
chrX	58038848	58039014	EM10E0926617-enhD	0	3.20072	0.00454384	0.12018	1.76608e-05	0	2.846	0.722	0	0	0	9.069	5.04	4.205	3.302	4.028	10.105	13.615	0	1.166	0.288	0	0	0	3.783	2.182	1.875	1.607	1.831	4.495	6.672
chr12	78911694	78912043	EM10E0540812-enhD	0	1.82165	0.00454529	2.02985	1.76797e-05	1.771	3.274	4.52	5.773	9.271	5.587	23.24	15.34	18.512	13.152	15.645	15.342	11.689	0.759	1.341	1.801	2.365	3.798	2.204	9.695	6.64	8.255	6.399	7.111	6.825	5.728
chr2	173248021	173248192	EM10E0721764-enhD	0	3.12883	0.00454661	0.730103	1.7698e-05	0.392	2.072	1.572	0	2.74	0	11.335	4.109	13.708	8.206	11.55	11.052	10.569	0.168	0.849	0.626	0	1.123	0	4.728	1.779	6.112	3.993	5.249	4.916	5.179
chr12	83596608	83596943	EM10E0542681-enhP	0	-0.758757	0.00455008	3.80765	1.77279e-05	55.357	39.525	35.894	45.149	44.945	50.298	23.113	27.953	26.425	20.468	20.502	26.206	23.764	23.725	16.191	14.303	18.5	18.414	19.839	9.642	12.1	11.783	9.959	9.318	11.657	11.645
chr13	58593157	58593427	EM10E0563235-enhD	0	2.48736	0.00455008	-0.363607	1.7738e-05	0	0	0.888	0	0	1.607	2.589	4.422	4.17	1.873	2.75	4.293	3.878	0	0	0.354	0	0	0.634	1.08	1.914	1.859	0.911	1.25	1.91	1.9
chr1	191397031	191397380	EM10E0464775-prom	0	-0.527744	0.00455681	5.61314	1.77775e-05	133.667	129.873	135.998	161.737	159.833	149.105	84.314	99.171	95.5	99.961	106.379	83.334	75.347	57.286	53.2	54.193	66.272	65.485	58.811	35.172	42.929	42.584	48.636	48.349	37.07	36.923
chr8	72682375	72682586	EM10E0881192-enhP	0	1.77786	0.0045595	-1.32467	1.78013e-05	0	0	0	0	0	0	1.512	0.79	1.022	1.387	2.658	1.48	0	0	0	0	0	0	0	0.631	0.342	0.456	0.675	1.208	0.658	0
chr16	93137371	93137526	EM10E0629692-CTCF	0	1.57129	0.00456761	-1.35669	1.78462e-05	0	0	0.188	0	0	0	1.311	0.538	1.082	0.165	1.551	1.286	1.252	0	0	0.075	0	0	0	0.547	0.233	0.482	0.08	0.705	0.572	0.614
chr6	43313266	43313467	EM10E0818869-enhD	0	1.87305	0.0045742	-1.27347	1.78853e-05	0	0	0	0	0	0	1.021	0	2.179	1.074	2.667	1.917	1.006	0	0	0	0	0	0	0.426	0	0.972	0.523	1.212	0.853	0.493
chr3	130950549	130950899	EM10E0744621-enhD	0	2.04638	0.00459914	-0.997822	1.79962e-05	0	0	0.546	0	0	0	1.103	1.769	2.806	0.852	1.461	1.101	3.65	0	0	0.218	0	0	0	0.46	0.766	1.251	0.415	0.664	0.49	1.789
chr10	9996240	9996588	EM10E0467263-enhD	0	1.66945	0.00461824	-1.38302	1.81381e-05	0	0	0	0	0	0	1.617	0.898	1.839	1.437	1.231	0.687	0	0	0	0	0	0	0	0.675	0.389	0.82	0.699	0.559	0.306	0
chr11	90371542	90371868	EM10E0515805-enhD	0	-2.08246	0.00461824	1.08115	1.8087e-05	6.098	8.641	11.934	15.598	10.269	14.556	1.352	2.329	4.692	1.577	1.03	3.128	1.042	2.613	3.54	4.756	6.391	4.207	5.741	0.564	1.008	2.092	0.767	0.468	1.391	0.511
chr8	95888044	95888199	EM10E0886683-enhP	0	-0.961684	0.00461824	4.36045	1.81256e-05	57.191	74.646	76.324	83.867	65.466	72.071	40.412	45.796	41.659	29.027	27.354	32.487	21.624	24.511	30.577	30.414	34.365	26.822	28.427	16.858	19.824	18.576	14.123	12.432	14.451	10.597
chr8	129234042	129234391	EM10E0896040-prom	0	-1.02031	0.00461824	3.24267	1.81202e-05	25.059	25.598	38.473	31.972	37.302	45.211	11.236	16.491	14.913	15.293	16.333	16.455	12.975	10.74	10.486	15.331	13.101	15.283	17.833	4.687	7.139	6.65	7.441	7.423	7.32	6.358
chrX	71664010	71664273	EM10E0926943-K4m3	0	2.4334	0.00461824	-0.255452	1.81331e-05	0	1.294	0	0	0.381	1.107	2.781	4.008	2.589	6.232	4.511	1.97	4.105	0	0.53	0	0	0.156	0.437	1.16	1.735	1.154	3.032	2.05	0.876	2.012
chr5	36155003	36155307	EM10E0786212-enhD	0	2.31904	0.00462755	-0.678358	1.81881e-05	0	0	0	0.254	0.948	0	2.058	1.489	1.294	4.849	1.845	4.469	2.673	0	0	0	0.104	0.388	0	0.859	0.645	0.577	2.359	0.839	1.988	1.31
chr14	51912925	51913176	EM10E0581546-enhP	0	-0.965859	0.00463285	4.07145	1.82317e-05	57.863	70.452	55.715	47.854	67.82	53.192	19.654	34.164	37.382	24.885	27.523	27.419	21.472	24.799	28.859	22.202	19.608	27.787	20.98	8.199	14.789	16.669	12.108	12.509	12.197	10.522
chr16	57755496	57755757	EM10E0625927-enhP	0	1.52206	0.00463285	-1.46231	1.82359e-05	0	0	0	0	0	0	1.082	0.993	1.01	1.719	0.862	0.751	0	0	0	0	0	0	0	0.451	0.43	0.45	0.836	0.392	0.334	0
chrX	151168477	151168826	EM10E0930617-enhP	0	2.13407	0.00463437	0.10462	1.82554e-05	0.363	0.587	2.311	0	0.895	0.96	3.737	3.438	5.579	5.461	3.214	5.006	3.8	0.156	0.24	0.921	0	0.367	0.379	1.559	1.488	2.488	2.657	1.461	2.227	1.862
chr3	109572975	109573141	EM10E0741541-enhP	0	2.76066	0.00463593	-0.436131	1.8275e-05	0	0	0	0	1.689	0	5.495	5.166	1.257	3.867	3.026	2.721	4.896	0	0	0	0	0.692	0	2.292	2.236	0.561	1.881	1.375	1.21	2.399
chr1	64003565	64003777	EM10E0439832-enhD	0	2.11061	0.00464219	-1.14614	1.83132e-05	0	0	0	0	0	0	1.677	2.191	4.261	1.46	2.558	0.893	0	0	0	0	0	0	0	0.7	0.948	1.9	0.71	1.163	0.397	0
chr1	40358846	40359165	EM10E0435848-enhD	0	2.93963	0.00464766	-0.198874	1.83483e-05	2.229	0.196	0	0	0	0	3.032	5.722	2.392	5.921	2.482	7.403	7.617	0.955	0.08	0	0	0	0	1.265	2.477	1.067	2.881	1.128	3.293	3.733
chr5	53575112	53575342	EM10E0788642-enhD	0	2.04114	0.00465302	-1.18274	1.8383e-05	0	0	0	0	0	0	1.387	3.625	2.142	2.26	0	0.838	1.705	0	0	0	0	0	0	0.579	1.569	0.955	1.1	0	0.373	0.836
chr10	63338093	63338295	EM10E0477003-enhP	0	-1.5707	0.00465698	1.83632	1.84187e-05	12.478	11.573	16.822	19.829	14.987	16.422	2.132	5.233	3.828	9.421	5.018	4.061	3.122	5.348	4.741	6.703	8.125	6.14	6.477	0.889	2.265	1.707	4.584	2.281	1.806	1.53
chr14	47361764	47362030	EM10E0580746-enhD	0	2.64278	0.00465698	0.170825	1.84257e-05	1.442	0.797	0.11	0	2.318	0	7.898	6.358	6.985	4.976	3.313	4.433	4.894	0.618	0.326	0.044	0	0.95	0	3.295	2.752	3.115	2.421	1.506	1.972	2.398
chr1	132192489	132192688	EM10E0450385-enhP	0	2.71821	0.00465783	-0.391914	1.85165e-05	0	0	0.374	1.163	0	0	5.432	3.292	4.901	8.293	2.431	0.918	3.535	0	0	0.149	0.477	0	0	2.266	1.425	2.185	4.035	1.105	0.408	1.732
chr10	96215595	96215780	EM10E0486215-enhD	0	2.69253	0.00465783	0.0684785	1.84563e-05	2.113	0	0.683	0	1.126	0	3.987	8.514	5.161	3.654	3.298	7.559	5.136	0.906	0	0.272	0	0.461	0	1.663	3.686	2.301	1.778	1.499	3.362	2.517
chr11	117969148	117969498	EM10E0527560-prom	0	0.840974	0.00465783	4.11767	1.85199e-05	29.891	30.626	40.224	29.112	29.095	25.405	53.69	65.199	51.094	41.974	44.08	52.585	44.289	12.811	12.545	16.029	11.929	11.921	10.02	22.397	28.223	22.783	20.422	20.034	23.391	21.703
chr13	21753504	21753678	EM10E0553307-prom	0	1.50174	0.00465783	4.94521	1.85646e-05	31.111	33.837	58.755	43.379	52.932	40.402	173.106	139.053	114.812	84.985	87.692	114.861	83.069	13.333	13.861	23.413	17.775	21.687	15.936	72.212	60.193	51.196	41.349	39.856	51.094	40.707
chr15	78601246	78601585	EM10E0604561-enhD	0	2.69346	0.00465783	0.710707	1.85431e-05	1.252	2.182	1.462	1.408	0.579	0	11.963	3.882	9.277	5.547	10.262	8.72	10.555	0.537	0.894	0.583	0.577	0.237	0	4.99	1.68	4.137	2.699	4.664	3.879	5.172
chr16	4522909	4523256	EM10E0614281-prom	0	1.74772	0.00465783	1.00609	1.85286e-05	3.562	1.702	2.81	1.681	1.085	2.168	8.806	6.633	4.349	6.598	8.116	9.735	8.249	1.527	0.697	1.12	0.689	0.445	0.855	3.673	2.871	1.939	3.21	3.689	4.33	4.042
chr17	3082786	3083005	EM10E0631271-enhP	0	-0.359019	0.00465783	6.84988	1.84666e-05	284.107	328.015	319.218	292.761	341.473	363.432	217.516	237.684	257.941	211.126	225.945	236.421	213.656	121.761	134.365	127.203	119.959	139.905	143.348	90.738	102.888	115.018	102.723	102.692	105.168	104.7
chr19	10740628	10740973	EM10E0672306-prom	0	2.023	0.00465783	1.33145	1.85547e-05	2.018	3.222	2.291	3.074	3.912	0.891	7.143	9.321	8.262	9.567	14.013	9.175	16.43	0.865	1.32	0.913	1.26	1.603	0.351	2.98	4.035	3.684	4.655	6.369	4.081	8.051
chr5	33722278	33722582	EM10E0785356-prom	0	-0.866808	0.00465783	4.38738	1.85345e-05	63.132	82.176	71.202	61.518	70.117	73.403	43.622	42.909	43.843	25.172	32.992	35.27	25.269	27.057	33.662	28.373	25.207	28.728	28.952	18.197	18.574	19.55	12.247	14.995	15.689	12.383
chr7	128610030	128610181	EM10E0865172-enhP	0	-1.03342	0.00465783	2.38481	1.8516e-05	16.569	15.366	19.887	19.599	14.877	24.223	9.082	8.933	9.495	7.299	5.795	6.291	8.916	7.101	6.294	7.925	8.031	6.095	9.554	3.789	3.867	4.234	3.551	2.634	2.798	4.369
chr1	180829843	180830107	EM10E0462136-enhD	0	1.56028	0.00466739	2.21896	1.87315e-05	3.991	3.763	7.117	5.842	7.69	7.905	22.672	20.324	11.121	14.579	13.259	21.062	16.31	1.71	1.541	2.836	2.394	3.151	3.118	9.458	8.798	4.959	7.093	6.026	9.369	7.993
chr11	58009098	58009264	EM10E0503902-prom	0	-0.804161	0.00466739	4.66067	1.86517e-05	83.477	76.48	83.443	87.136	67.882	100.049	43.584	51.891	42.403	42.607	58.099	32.555	35.146	35.776	31.329	33.251	35.704	27.812	39.462	18.181	22.462	18.908	20.73	26.406	14.482	17.223
chr13	34683879	34684173	EM10E0556085-enhD	0	2.11828	0.00466739	-1.14168	1.86959e-05	0	0	0	0	0	0	0	3.079	0.931	3.188	1.205	1.627	3.039	0	0	0	0	0	0	0	1.333	0.415	1.551	0.548	0.724	1.489
chr17	35030159	35030505	EM10E0640432-enhD	0	1.99084	0.00466739	1.89946	1.86659e-05	7.016	1.215	2.771	3.51	5.984	5.381	21.985	13.252	14.786	14.884	10.491	16.339	16.885	3.007	0.498	1.104	1.438	2.452	2.122	9.171	5.736	6.593	7.242	4.768	7.268	8.274
chr19	38124485	38124643	EM10E0677811-enhP	0	-1.04994	0.00466739	4.683	1.87117e-05	101.088	81.077	107.74	71.689	109.665	88.465	42.345	42.382	63.284	35.829	33.601	41.688	29.837	43.324	33.212	42.933	29.375	44.931	34.893	17.664	18.346	28.219	17.433	15.272	18.544	14.621
chr2	27677825	27678118	EM10E0689336-enhP	0	-0.786778	0.00466739	4.75784	1.86847e-05	77.955	76.559	92.339	80.047	86.772	118.24	52.957	52.802	39.136	56.789	38.311	43.849	43.867	33.41	31.361	36.796	32.799	35.551	46.637	22.091	22.857	17.451	27.631	17.412	19.505	21.497
chr2	120404379	120404554	EM10E0707633-enhP	0	-0.725124	0.00466739	4.26598	1.87479e-05	61.207	53.948	72.988	53.267	55.879	70.927	26.796	42.383	32.323	33.874	34.616	31.242	34.47	26.232	22.099	29.085	21.826	22.894	27.976	11.178	18.347	14.413	16.481	15.733	13.897	16.892
chr4	133820282	133820573	EM10E0771707-enhD	0	2.32371	0.00466739	-0.736165	1.864e-05	0	0	0.913	0	0	0.094	1.899	2.251	1.282	4.763	3.304	3.207	1.098	0	0	0.364	0	0	0.037	0.792	0.974	0.572	2.317	1.502	1.427	0.538
chr5	34949959	34950240	EM10E0785747-enhP	0	1.5887	0.00466739	1.68619	1.87225e-05	7.3	3.733	2.767	2.264	2.822	6.118	10.115	9.685	13.87	11.301	9.288	11.832	14.719	3.129	1.529	1.103	0.928	1.156	2.413	4.22	4.192	6.185	5.498	4.221	5.263	7.213
chr6	115759220	115759453	EM10E0832228-prom	0	1.81129	0.00466739	2.43949	1.8627e-05	2.125	9.138	10.385	3.972	10.157	6.459	22.288	18.734	24.893	15.47	22.362	21.255	23.755	0.911	3.743	4.138	1.628	4.161	2.548	9.298	8.11	11.1	7.527	10.164	9.455	11.641
chr7	41392952	41393165	EM10E0847364-enhP	0	-1.85013	0.00466739	1.94656	1.8752e-05	19.734	15.9	11.178	19.348	23.538	22.587	5.771	6.025	3.583	5.521	1.403	6.534	3.512	8.457	6.513	4.454	7.928	9.644	8.909	2.407	2.608	1.598	2.686	0.638	2.907	1.721
chr1	36068548	36068709	EM10E0434180-enhP	0	-0.821116	0.004677	4.39306	1.88043e-05	61.049	59.524	82.453	70.563	71.184	71.227	42.364	34.546	40.532	46.717	28.44	31.256	28.377	26.164	24.383	32.856	28.913	29.165	28.094	17.672	14.954	18.074	22.73	12.926	13.904	13.906
chr2	117748896	117749246	EM10E0706594-enhD	0	2.22651	0.00467867	-0.919042	1.88382e-05	0	0	0.472	0	0	0	0.784	1.14	2.21	4.593	4.64	1.661	0.936	0	0	0.188	0	0	0	0.327	0.493	0.985	2.235	2.109	0.739	0.459
chrX	157305989	157306152	EM10E0930923-enhD	0	2.53825	0.00467867	-0.628834	1.88264e-05	1.074	0	0	0	0	0	3.278	1.096	6.046	2.474	1.871	2.629	3.993	0.46	0	0	0	0	0	1.367	0.474	2.696	1.204	0.85	1.169	1.957
chr12	49401919	49402141	EM10E0535946-enhD	0	2.62604	0.00469051	-0.599243	1.88995e-05	0	0	1.007	0	0	0	2.663	2.615	1.85	0.985	4.358	8.708	2.969	0	0	0.401	0	0	0	1.111	1.132	0.825	0.479	1.981	3.874	1.455
chr5	52634104	52634404	EM10E0788296-K4m3	0	2.22594	0.0046978	-0.162193	1.89426e-05	0.534	0.417	1.771	0.803	0	0	3.068	4.873	3.764	2.982	3.061	5.226	2.668	0.229	0.171	0.706	0.329	0	0	1.28	2.109	1.678	1.451	1.391	2.325	1.307
chr8	94837692	94837992	EM10E0886220-enhP	0	-1.37007	0.00469951	3.46145	1.89631e-05	50.435	55.889	30.353	47.267	37.735	48.66	16.267	15.483	21.045	23.055	9.079	16.951	10.31	21.615	22.894	12.095	19.368	15.46	19.193	6.786	6.702	9.384	11.217	4.126	7.54	5.052
chr4	98818328	98818657	EM10E0761838-enhP	0	1.79826	0.0047039	-1.31374	1.90082e-05	0	0	0	0	0	0	0	2.091	0.749	1.381	1.442	2.534	0.934	0	0	0	0	0	0	0	0.905	0.334	0.672	0.655	1.127	0.458
chr4	136147811	136148118	EM10E0773178-enhD	0	-0.696275	0.0047039	4.64583	1.89969e-05	58.271	82.742	93.024	76.695	79.658	85.405	40.105	48.658	48.765	36.861	41.913	50.786	42.907	24.973	33.894	37.069	31.426	32.637	33.686	16.73	21.063	21.745	17.935	19.049	22.591	21.026
chr2	119262975	119263324	EM10E0707235-enhD	0	2.18779	0.00470821	1.06487	1.90421e-05	3.094	2	0.872	3.342	1.147	1.18	9.512	8.122	14.854	5.453	9.888	11.354	5.92	1.326	0.819	0.347	1.369	0.47	0.465	3.968	3.516	6.624	2.653	4.494	5.051	2.901
chr8	85492621	85492872	EM10E0883745-prom	0	-0.849616	0.00470821	4.82916	1.90531e-05	71.079	94.186	110.164	96.206	111.135	90.609	54.501	49.645	57.777	40.321	49.374	51.901	34.294	30.463	38.582	43.899	39.42	45.533	35.739	22.735	21.49	25.763	19.618	22.44	23.087	16.805
chr1	92934532	92934834	EM10E0446517-prom	0	-0.766337	0.00472887	4.57015	1.91888e-05	70.639	71.414	97.106	77.725	69.07	76.253	47.14	48.912	47.363	38.308	32.435	42.597	32.452	30.274	29.253	38.695	31.848	28.299	30.076	19.665	21.173	21.12	18.639	14.742	18.949	15.903
chr14	66280381	66280582	EM10E0585582-enhP	0	1.01224	0.00472887	3.17128	1.91828e-05	18.949	11.129	14.891	10.815	19.464	14.208	30.648	23.242	22.966	26.878	30.659	29.398	27.457	8.121	4.559	5.934	4.431	7.975	5.604	12.785	10.061	10.241	13.077	13.934	13.077	13.455
chr8	14968007	14968338	EM10E0872319-enhD	0	2.4474	0.00472887	0.00415184	1.91917e-05	2.43	0.241	0	0.699	0	0.846	4.708	5.865	4.631	3.621	5.204	2.639	4.752	1.041	0.099	0	0.286	0	0.334	1.964	2.539	2.065	1.762	2.365	1.174	2.329
chr9	53974258	53974581	EM10E0905496-enhP	0	2.38178	0.00472887	-0.758143	1.91539e-05	0	0	0	0	0	0.952	1.484	5.983	3.634	3.043	1.078	2.345	1.064	0	0	0	0	0	0.375	0.619	2.59	1.62	1.481	0.49	1.043	0.521
chr18	66001977	66002268	EM10E0664307-enhP	0	-1.0855	0.00473664	3.58621	1.9237e-05	33.994	48.605	43.392	44.125	39.673	52.166	20.338	29.253	20.99	19.815	17.503	11.7	13.922	14.569	19.91	17.291	18.08	16.254	20.576	8.484	12.663	9.36	9.641	7.955	5.205	6.822
chr9	123928088	123928438	EM10E0923437-enhD	0	1.82317	0.00474048	1.96265	1.92664e-05	3.744	6.262	8.987	2.011	3.604	3.954	11.122	15.458	15.692	10.282	16.331	19.825	18.76	1.605	2.565	3.581	0.824	1.477	1.56	4.64	6.691	6.997	5.003	7.422	8.819	9.193
chr19	4756315	4756665	EM10E0669716-prom	0	-0.619662	0.00474182	4.0472	1.92994e-05	43.889	54.762	55.004	54.369	44.93	49.554	34.197	26.627	27.835	29.492	27.009	35.797	27.747	18.81	22.432	21.918	22.278	18.408	19.546	14.265	11.526	12.412	14.349	12.276	15.924	13.597
chr7	70360689	70360876	EM10E0852049-prom	0	-0.784435	0.00474182	3.7634	1.92957e-05	36.056	44.227	48.85	44.101	53.171	38.709	20.817	28.692	25.857	22.313	20.168	20.444	23.718	15.453	18.117	19.466	18.07	21.785	15.268	8.684	12.42	11.53	10.856	9.166	9.094	11.623
chrX	134475006	134475321	EM10E0929587-prom	0	2.82846	0.00474765	1.20166	1.9337e-05	0	0.992	5.759	1.209	3.826	1.081	13.126	7.704	11.874	10.433	17.108	14.731	12.168	0	0.406	2.295	0.495	1.568	0.426	5.476	3.335	5.295	5.076	7.776	6.553	5.963
chr16	13521384	13521712	EM10E0616273-enhP	0	2.64773	0.00474772	-0.142288	1.93787e-05	0	0.964	0.435	1.264	0	0	5.779	6.863	5.936	4.036	5.233	1.377	3.02	0	0.395	0.173	0.518	0	0	2.411	2.971	2.647	1.964	2.378	0.613	1.48
chr2	157424528	157424857	EM10E0716045-enhP	0	1.33172	0.00474772	3.772	1.93765e-05	15.911	18.233	27.116	17.331	15.385	27.711	57.772	38.355	32.69	36.39	52.953	57.042	54.993	6.819	7.469	10.805	7.101	6.303	10.93	24.1	16.603	14.577	17.705	24.067	25.374	26.949
chr6	146114715	146114916	EM10E0839724-enhD	0	2.33516	0.00474772	-0.724979	1.93596e-05	0	1.037	0.064	0	0	0	1.89	2.578	4.205	2.318	1.41	4.197	1.207	0	0.425	0.026	0	0	0	0.788	1.116	1.875	1.128	0.641	1.867	0.591
chr15	58691161	58691500	EM10E0599838-enhD	0	2.15152	0.00476086	-0.908607	1.94462e-05	0	0.717	0	0	0	0	2.499	2.547	1.09	2.74	1.509	3.037	0.716	0	0.294	0	0	0	0	1.042	1.103	0.486	1.333	0.686	1.351	0.351
chr8	107254743	107254904	EM10E0888342-enhD	0	2.38101	0.00481187	-0.999532	1.96685e-05	0	0	0	0	0	0	1.287	2.108	1.339	3.793	0	3.487	5.449	0	0	0	0	0	0	0.537	0.913	0.597	1.845	0	1.551	2.67
chr16	25407750	25407908	EM10E0619542-enhD	0	3.28398	0.00481586	-0.214761	1.97211e-05	0	0	0	0	1.242	0	2.906	4.41	1.451	1.87	10.394	16.629	9.724	0	0	0	0	0.509	0	1.212	1.909	0.647	0.91	4.724	7.397	4.765
chr17	64601810	64602136	EM10E0646106-enhP	0	-0.744105	0.00481586	5.01342	1.97269e-05	93.567	110.363	102.428	100.243	98.612	115.873	64.959	63.569	70.811	42.075	67.674	50.699	41.274	40.1	45.208	40.816	41.075	40.402	45.704	27.098	27.518	31.575	20.471	30.758	22.553	20.226
chr19	10841783	10842131	EM10E0672379-enhP	0	0.966081	0.00481586	2.15438	1.97185e-05	7.018	5.779	7.54	8.753	6.973	6.581	11.881	9.891	14.366	13.304	12.148	14.374	15.754	3.008	2.367	3.005	3.587	2.857	2.596	4.956	4.282	6.406	6.473	5.521	6.394	7.72
chr17	78199680	78199883	EM10E0648594-enhP	0	-1.25002	0.00482538	3.02311	1.97799e-05	28.684	26.984	32.314	34.713	41.642	24.782	10.449	6.498	12.828	11.81	12.143	13.188	17.029	12.293	11.053	12.877	14.224	17.061	9.775	4.359	2.813	5.72	5.746	5.519	5.866	8.345
chr1	88684842	88685060	EM10E0444943-enhD	0	1.91663	0.00482804	-1.25033	1.98938e-05	0	0	0	0	0	0	0	1.53	2.59	0.704	1.06	2.042	2.541	0	0	0	0	0	0	0	0.662	1.155	0.343	0.482	0.908	1.245
chr1	136179594	136179940	EM10E0452545-enhD	0	2.37518	0.00482804	0.0939282	1.98258e-05	1.646	0	0.683	0.836	1.204	0	3.259	5.146	4.144	6.272	3.678	3.581	7.385	0.705	0	0.272	0.343	0.493	0	1.36	2.228	1.848	3.052	1.672	1.593	3.619
chr14	24826464	24826708	EM10E0576808-enhD	0	-1.96584	0.00482804	-0.963166	1.98956e-05	1.648	2.107	1.991	1.165	4.53	2.206	0.366	0	0	0.477	0	0	0.066	0.706	0.863	0.793	0.477	1.856	0.87	0.153	0	0	0.232	0	0	0.032
chr14	63245246	63245591	EM10E0584490-prom	0	-1.02643	0.00482804	4.28461	1.98774e-05	54.637	54.962	82.43	81.128	75.701	71.206	33.067	39.338	38.345	35.23	26.928	26.274	20.614	23.416	22.514	32.847	33.242	31.015	28.086	13.794	17.029	17.098	17.141	12.239	11.688	10.102
chr14	70077790	70078138	EM10E0586494-enhP	0	1.15378	0.00482804	3.19614	1.99453e-05	17.15	13.395	16.839	14.501	10.897	12.357	37.389	39.683	29.893	26.65	21.542	25.408	26.199	7.35	5.487	6.71	5.942	4.465	4.874	15.597	17.178	13.33	12.966	9.791	11.302	12.839
chr15	10954732	10954915	EM10E0594179-enhD	0	-1.8244	0.00482804	0.375578	1.9868e-05	7.975	3.587	4.514	6.005	7.134	6.332	0.5	0.716	0.898	1.319	1.869	0.817	2.386	3.418	1.469	1.799	2.461	2.923	2.498	0.209	0.31	0.4	0.642	0.849	0.363	1.169
chr17	44735041	44735323	EM10E0641995-enhP	0	1.71666	0.00482804	3.73603	1.9923e-05	14.179	19.535	12.785	20.305	20.874	13.847	72.544	47.756	45.419	26.178	64.783	57.456	56.503	6.077	8.002	5.095	8.32	8.552	5.462	30.262	20.673	20.253	12.737	29.444	25.558	27.689
chr4	105158196	105158533	EM10E0763122-enhP	0	-0.983707	0.00482804	4.4009	1.98894e-05	72.24	64.966	82.234	59.026	94.169	74.885	41.84	36.596	46.333	30.984	31.05	25.202	29.033	30.96	26.612	32.769	24.186	38.582	29.537	17.454	15.842	20.66	15.075	14.112	11.211	14.227
chr5	28464676	28464940	EM10E0783824-enhP	0	-1.17421	0.00482804	2.68417	1.99447e-05	17.713	18.052	25.989	23.808	27.212	32.807	11.405	12.666	7.349	7.284	10.621	8.279	8.959	7.591	7.395	10.356	9.755	11.149	12.94	4.758	5.483	3.277	3.544	4.827	3.683	4.39
chr8	84357683	84358030	EM10E0883106-K4m3	0	2.62847	0.00482804	0.12393	1.98092e-05	0	0.22	0.812	0.681	2.885	0	8.057	6.702	3.156	6.328	3.818	5.064	4.369	0	0.09	0.324	0.279	1.182	0	3.361	2.901	1.407	3.079	1.735	2.253	2.141
chrX	99560720	99561063	EM10E0928301-enhD	0	2.34305	0.00482804	-0.303058	1.99247e-05	0.868	0	0	0.59	0	1.201	3.85	2.248	1.616	4.488	3.396	3.641	5.116	0.372	0	0	0.242	0	0.474	1.606	0.973	0.721	2.184	1.543	1.62	2.507
chr11	50325595	50325945	EM10E0501590-prom	0	-0.59095	0.00484051	4.96244	2.00531e-05	88.928	104.205	91.739	95.503	82.583	103.55	63.64	61.532	69.152	50.024	51.756	61.61	44.405	38.112	42.686	36.557	39.132	33.835	40.843	26.548	26.636	30.835	24.339	23.523	27.406	21.76
chr2	129561889	129562082	EM10E0709921-CTCF	0	2.90591	0.00484051	-0.177639	2.00457e-05	0	1.098	0.94	0	0	0	2.326	6.881	3.635	3.385	1.948	6.574	12.946	0	0.45	0.375	0	0	0	0.97	2.979	1.621	1.647	0.885	2.924	6.344
chr3	88219883	88220232	EM10E0734930-enhD	0	2.12716	0.00484051	-0.925847	2.00505e-05	0	0	0	0.718	0	0	1.397	2.645	1.108	3.003	0.662	2.931	2.097	0	0	0	0.294	0	0	0.583	1.145	0.494	1.461	0.301	1.304	1.028
chr8	34689329	34689482	EM10E0875325-enhD	0	2.92529	0.00484051	0.542661	2.00528e-05	2.92	1.612	0.169	0	0	1.867	4.063	10.081	7.09	7.407	7.975	12.874	7.373	1.251	0.66	0.067	0	0	0.736	1.695	4.364	3.161	3.604	3.625	5.727	3.613
chr5	29861180	29861336	EM10E0784010-enhD	0	2.24134	0.0048413	-0.892343	2.00705e-05	0	0	0	0.587	0	0	1.589	5.821	0.548	1.129	2.331	2.917	1.918	0	0	0	0.241	0	0	0.663	2.52	0.244	0.549	1.059	1.298	0.94
chr8	11556735	11557016	EM10E0871284-enhP	0	-0.616311	0.00484533	5.19958	2.01013e-05	124.238	114.86	100.155	97.822	104.386	135.289	63.396	76.758	58.916	66.462	56.186	73.689	73.48	53.245	47.05	39.91	40.083	42.768	53.362	26.446	33.227	26.271	32.337	25.537	32.779	36.008
chr13	34697235	34697582	EM10E0556092-enhD	0	1.56329	0.00484578	-1.43987	2.01176e-05	0	0	0	0	0	0	0.943	2.179	0.858	0.131	1.732	0.459	0.664	0	0	0	0	0	0	0.393	0.943	0.383	0.064	0.787	0.204	0.325
chr2	58711975	58712308	EM10E0696150-enhD	0	1.45958	0.00484578	-1.49557	2.01314e-05	0	0	0	0	0	0	0.72	1.305	0.966	1.297	1.027	0.628	0	0	0	0	0	0	0	0.3	0.565	0.431	0.631	0.467	0.279	0
chr8	87467912	87468229	EM10E0884137-enhD	0	1.97506	0.00485668	-1.00005	2.01908e-05	0	0	0	0	0.733	0	1.205	1.54	2.386	1.559	0.933	1.938	1.939	0	0	0	0	0.3	0	0.503	0.667	1.064	0.759	0.424	0.862	0.95
chr14	34661854	34662115	EM10E0579712-enhP	0	-1.14154	0.00486209	2.64591	2.02274e-05	30.227	17.274	21.434	21.644	19.577	29.649	6.469	9.993	9.571	11.743	7.426	9.723	10.224	12.955	7.076	8.541	8.869	8.021	11.694	2.699	4.326	4.268	5.714	3.375	4.325	5.01
chr9	104063323	104063671	EM10E0917437-prom	0	-0.902301	0.00486467	3.23034	2.02523e-05	43.157	29.115	32.738	28.241	32.415	26.151	13.767	17.343	14.642	14.047	16.929	14.336	15.011	18.496	11.926	13.046	11.572	13.281	10.315	5.743	7.507	6.529	6.835	7.694	6.377	7.356
chr10	43626987	43627146	EM10E0473551-enhD	0	1.72008	0.004875	-1.35611	2.03237e-05	0	0	0	0	0	0	2.441	0	1.27	0.857	0.969	1.17	1.526	0	0	0	0	0	0	1.018	0	0.566	0.417	0.44	0.52	0.748
chr6	108696148	108696464	EM10E0830782-enhD	0	1.87623	0.004875	1.55327	2.03194e-05	1.602	5.254	1.691	4.667	6.805	1.495	8.95	11.618	10.807	12.692	13.778	11.405	11.003	0.687	2.152	0.674	1.912	2.788	0.59	3.734	5.029	4.819	6.175	6.262	5.073	5.392
chr19	11965396	11965695	EM10E0672671-enhP	0	-0.794445	0.00487956	4.66331	2.03711e-05	72.543	97.711	58.948	89.677	78.669	105.158	47.314	43.766	43.409	38.389	41.087	45.78	43.635	31.09	40.026	23.49	36.745	32.232	41.477	19.737	18.945	19.356	18.678	18.674	20.364	21.383
chr5	124327500	124327725	EM10E0803819-enhP	0	-0.699626	0.00487956	5.00392	2.03704e-05	97.395	104.529	98.146	96.527	101.588	107.914	67.038	55.593	79.678	42.304	54.408	60.334	44.438	41.741	42.818	39.11	39.552	41.622	42.564	27.965	24.065	35.529	20.583	24.728	26.839	21.776
chr12	85475014	85475259	EM10E0543525-enhP	0	1.24689	0.00488653	4.46232	2.04144e-05	22.156	37.429	37.841	32.972	33.882	37.795	112.475	83.966	67.489	52.6	76.189	72.044	57.511	9.496	15.332	15.079	13.51	13.882	14.907	46.92	36.347	30.094	25.592	34.628	32.047	28.183
chr11	120233712	120234057	EM10E0528836-enhP	0	-0.779955	0.00488939	4.19817	2.0476e-05	48.356	62.1	70.721	59.152	54.588	63.454	26.065	40.649	32.94	30.496	27.329	39.83	25.161	20.724	25.438	28.181	24.238	22.365	25.028	10.873	17.596	14.688	14.838	12.421	17.718	12.33
chr12	24681498	24681657	EM10E0532607-enhP	0	-1.44954	0.00488939	2.81228	2.04489e-05	27.115	25.56	30.01	32.466	18.083	46.562	9.213	7.678	7.124	8.843	8.469	14.602	11.112	11.621	10.47	11.959	13.303	7.409	18.365	3.843	3.324	3.177	4.303	3.849	6.495	5.445
chr19	10182713	10183063	EM10E0672021-prom	0	-1.00369	0.00488939	4.21839	2.04736e-05	83.003	50.673	78.966	64.16	60.982	60.46	33.442	36.258	32.186	25.564	24.536	23.194	34.043	35.573	20.757	31.467	26.29	24.985	23.847	13.951	15.695	14.352	12.438	11.152	10.317	16.682
chrX	18162291	18162640	EM10E0924872-prom	0	0.774881	0.00488939	5.46418	2.04832e-05	62.3	85.792	92.262	78.749	101.419	66.645	150.267	122.573	124.033	119.575	136.953	126.2	101.587	26.7	35.143	36.765	32.267	41.552	26.287	62.685	53.059	55.307	58.179	62.245	56.138	49.782
chr6	135065819	135066078	EM10E0837186-enhP	0	3.51496	0.0048928	0.783119	2.05117e-05	3.162	0	0	0	2.056	1.251	9.696	7.024	5.774	17.076	13.979	22.071	10.896	1.355	0	0	0	0.842	0.493	4.045	3.041	2.575	8.308	6.353	9.818	5.339
chr10	70057103	70057393	EM10E0478383-enhD	0	1.76326	0.00490267	-1.33251	2.05674e-05	0	0	0	0	0	0	0	0.945	1.133	2.527	1.987	0.882	1.269	0	0	0	0	0	0	0	0.409	0.505	1.23	0.903	0.392	0.622
chr9	41583956	41584306	EM10E0901713-enhD	0	3.00655	0.00491029	0.0491881	2.06137e-05	0	3.126	0.805	0	0	0	2.577	5.683	3.823	7.004	8.821	7.829	5.614	0	1.281	0.321	0	0	0	1.075	2.46	1.705	3.408	4.009	3.483	2.751
chr17	27166932	27167276	EM10E0636508-enhP	0	2.39908	0.00493633	0.832459	2.07435e-05	0.433	3.887	1.403	0.07	1.874	2.411	11.068	8.223	9.898	6.325	6.736	8.169	6.805	0.186	1.592	0.559	0.029	0.768	0.951	4.617	3.56	4.414	3.077	3.062	3.634	3.335
chr5	125476059	125476213	EM10E0804445-enhP	0	-0.996687	0.00493633	4.42103	2.07517e-05	53.597	73.597	90.282	71.767	85.445	81.633	50.398	29.06	28.309	30.802	42.858	32.676	30.218	22.97	30.148	35.976	29.407	35.008	32.198	21.024	12.579	12.623	14.987	19.479	14.535	14.808
chr6	29321699	29321895	EM10E0815443-K4m3	0	1.99665	0.00494201	-1.20725	2.07899e-05	0	0	0	0	0	0	4.074	1.185	1.536	0	1.383	2.389	1.073	0	0	0	0	0	0	1.699	0.513	0.685	0	0.629	1.063	0.526
chr15	76014323	76014517	EM10E0603217-prom	0	1.97694	0.00495817	1.78119	2.08723e-05	3.416	2.704	1.57	6.236	5.676	3.284	16.421	17.343	20.179	10.82	9.498	16.796	9.899	1.464	1.108	0.626	2.555	2.326	1.295	6.85	7.507	8.998	5.264	4.317	7.471	4.851
chr15	36793070	36793362	EM10E0597036-enhP	0	-0.616506	0.00496584	6.14047	2.09191e-05	191.686	219.532	190.113	213.728	215.951	268.944	122.203	100.695	123.623	129.464	121.172	163.734	147.365	82.152	89.927	75.757	87.575	88.477	106.079	50.978	43.589	55.124	62.99	55.073	72.834	72.215
chr11	70970550	70970781	EM10E0508573-prom	0	-1.06008	0.00498313	3.52139	2.10064e-05	36.537	46.148	40.709	44.151	41.57	37.827	25.577	25.135	16.932	19.281	11.952	18.535	11.482	15.659	18.904	16.222	18.091	17.032	14.92	10.67	10.88	7.55	9.381	5.432	8.245	5.627
chr18	74268008	74268358	EM10E0665941-prom	0	-1.13691	0.0049867	3.67372	2.1036e-05	38.73	47.666	49.044	40.143	51.943	56.584	23.789	31.425	18.342	15.858	24.518	13.628	13.261	16.599	19.525	19.543	16.449	21.282	22.318	9.924	13.603	8.179	7.716	11.143	6.062	6.498
chr8	117626263	117626599	EM10E0891032-CTCF	0	1.98201	0.00499429	-1.21391	2.10825e-05	0	0	0	0	0	0	1.929	1.196	1.12	1.209	3.567	0	2.226	0	0	0	0	0	0	0.805	0.518	0.499	0.588	1.621	0	1.091
chr18	9212335	9212533	EM10E0653384-enhP	0	-1.33348	0.00500196	4.39977	2.11295e-05	76.661	97.17	82.62	82.888	102.699	67.875	20.461	47.099	35.999	46.623	31.42	25.985	16.683	32.855	39.804	32.923	33.963	42.077	26.772	8.535	20.388	16.052	22.684	14.28	11.559	8.175
chr18	45560102	45560451	EM10E0659695-prom	0	-1.31815	0.00500793	3.42927	2.11701e-05	32.643	41.712	53.046	43.214	42.11	43.827	25.72	22.054	19.688	11.728	14.153	9.289	10.797	13.99	17.087	21.138	17.707	17.253	17.287	10.729	9.547	8.779	5.706	6.433	4.132	5.291
chr5	39643466	39643680	EM10E0787086-enhP	0	2.01611	0.00500793	1.35514	2.11838e-05	1.879	2.808	1.12	3.018	3.144	3.388	6.94	8.39	8.603	11.494	14.917	18.067	8.011	0.805	1.15	0.446	1.237	1.288	1.336	2.895	3.632	3.836	5.592	6.78	8.037	3.926
chr5	90785996	90786191	EM10E0793281-prom	0	1.84024	0.00502214	2.37044	2.12585e-05	3.418	4.4	8.107	7.91	6.715	5.886	29.507	18.842	16.513	11.187	26.325	20.849	24.341	1.465	1.802	3.231	3.241	2.751	2.322	12.309	8.156	7.363	5.443	11.965	9.274	11.928
chr4	46636111	46636388	EM10E0754955-enhD	0	1.85282	0.00502237	1.71565	2.12741e-05	3.777	2.207	2.853	3.323	6.332	3.569	10.371	15.35	16.739	16.202	16.296	10.3	7.254	1.619	0.904	1.137	1.362	2.594	1.408	4.326	6.645	7.464	7.883	7.407	4.582	3.555
chr9	115310398	115310747	EM10E0920751-prom	0	-0.735591	0.00502581	5.05232	2.13033e-05	113.324	115.899	95.343	99.05	90.45	123.706	67.763	59.67	60.399	71.198	42.352	51.46	57.159	48.568	47.476	37.993	40.586	37.058	48.793	28.268	25.83	26.932	34.641	19.249	22.891	28.01
chr5	125499521	125499795	EM10E0804464-enhD	0	-1.57217	0.00503845	3.33277	2.13741e-05	55.248	39.603	49.548	37.61	36.391	46.723	22.141	11.432	15.424	6.013	20.512	16.814	7.599	23.678	16.223	19.744	15.411	14.91	18.429	9.236	4.949	6.878	2.926	9.323	7.479	3.724
chr7	132931598	132931873	EM10E0866436-enhP	0	-0.714263	0.00503845	4.89489	2.13862e-05	109.241	85.448	93.682	83.814	101.683	93.126	53.409	54.743	58.347	61.911	57.043	45.173	38.137	46.818	35.002	37.331	34.343	41.661	36.732	22.28	23.697	26.017	30.123	25.926	20.094	18.689
chr2	79611234	79611447	EM10E0701043-enhD	0	3.16239	0.00503959	0.21917	2.14204e-05	0	2.593	0.213	1.064	0	0	13.497	3.005	4.032	5.988	6.032	14.004	6.302	0	1.062	0.085	0.436	0	0	5.63	1.301	1.798	2.913	2.742	6.229	3.088
chr6	72544294	72544546	EM10E0823899-prom	0	0.968645	0.00503959	3.04754	2.14099e-05	8.776	14.073	10.875	20.446	15.477	14.057	25.276	22.52	23.492	28.63	23.342	24.226	25.125	3.761	5.765	4.334	8.378	6.341	5.544	10.544	9.748	10.475	13.93	10.609	10.777	12.312
chr2	128324412	128324654	EM10E0709471-enhD	0	2.56832	0.00504092	0.128284	2.14407e-05	0.077	1.163	0.736	0	0.033	3.223	6.607	4.417	6.547	3.392	5.411	5.627	3.826	0.033	0.476	0.293	0	0.014	1.271	2.756	1.912	2.919	1.65	2.459	2.503	1.875
chr10	76731655	76731894	EM10E0479723-enhP	0	2.70264	0.00505734	0.46391	2.16855e-05	1.963	0.756	2.196	1.089	0	0	7.472	8.472	11.096	4.623	8.573	5.1	4.584	0.841	0.31	0.875	0.446	0	0	3.117	3.667	4.948	2.249	3.896	2.269	2.246
chr14	25630725	25630945	EM10E0577268-enhD	0	1.43063	0.00505734	2.08477	2.15853e-05	6.989	2.652	4.373	4.71	7.226	9.961	14.481	15.821	11.961	15.377	16.471	12.395	15.125	2.995	1.086	1.743	1.93	2.961	3.929	6.041	6.849	5.333	7.482	7.486	5.514	7.412
chr15	59865152	59865363	EM10E0600422-enhD	0	2.46968	0.00505734	-0.953143	2.16871e-05	0	0	0	0	0	0	0.896	2.272	0	3.689	3.125	6.675	2.644	0	0	0	0	0	0	0.374	0.983	0	1.795	1.42	2.969	1.296
chr2	71523501	71523711	EM10E0698622-enhD	0	2.48141	0.00505734	-0.711435	2.16848e-05	0	0	0.802	0	0	0	1.596	1.262	2.64	0.879	6.133	4.413	3.812	0	0	0.32	0	0	0	0.666	0.546	1.177	0.428	2.787	1.963	1.868
chr2	158410187	158410390	EM10E0716541-enhP	0	-0.549556	0.00505734	4.51288	2.16854e-05	62.338	71.061	62.266	63.704	75.551	72.642	38.703	51.219	38.653	35.652	48.648	44.031	39.714	26.716	29.109	24.812	26.103	30.954	28.652	16.145	22.172	17.236	17.346	22.11	19.586	19.461
chr3	121438058	121438395	EM10E0742575-enhD	0	-1.10131	0.00505734	2.419	2.16064e-05	18.251	14.595	20.763	27.718	18.905	16.867	8.314	8.261	9.789	8.041	5.687	7.481	7.99	7.822	5.979	8.274	11.357	7.746	6.653	3.468	3.576	4.365	3.912	2.585	3.328	3.915
chr5	104352203	104352410	EM10E0796034-enhD	0	1.67781	0.00505734	-1.3787	2.16311e-05	0	0	0	0	0	0	0.579	1.208	0	2.017	1.608	1.252	1.172	0	0	0	0	0	0	0.242	0.523	0	0.981	0.731	0.557	0.574
chr6	91205811	91206147	EM10E0827659-enhD	0	2.40064	0.00505734	0.629612	2.1629e-05	1.042	0	1.408	1.779	1.728	1.259	9.705	6.504	5.143	3.627	7.877	7.424	10.649	0.447	0	0.561	0.729	0.708	0.497	4.048	2.815	2.293	1.765	3.58	3.302	5.218
chr9	4376226	4376576	EM10E0896111-prom	0	-0.86971	0.00505734	3.35972	2.16659e-05	32.933	35.578	33.551	35.282	41.2	27.602	12.73	15.475	21.157	17.343	14.772	21.286	16.207	14.114	14.574	13.37	14.457	16.88	10.887	5.31	6.699	9.434	8.438	6.714	9.469	7.942
chr9	20651654	20652002	EM10E0897494-enhP	0	-1.06563	0.00505734	3.58741	2.16802e-05	40.943	41.053	38.863	38.698	51.287	48.734	20.709	20.372	21.535	28.617	10.705	17.343	15.313	17.547	16.817	15.486	15.857	21.013	19.222	8.639	8.819	9.603	13.924	4.865	7.715	7.504
chr9	98497713	98497929	EM10E0916135-enhD	0	2.41379	0.00505734	-0.983681	2.16105e-05	0	0	0	0	0	0	1.006	1.571	3.058	0	2.867	3.291	6.607	0	0	0	0	0	0	0.42	0.68	1.364	0	1.303	1.464	3.238
chrX	58030791	58030993	EM10E0926606-prom	0	2.55741	0.00505734	-0.244916	2.15292e-05	0.074	0	0	0	0.634	2.719	4.737	4.245	3.151	3.544	4.561	3.897	2.362	0.032	0	0	0	0.26	1.072	1.976	1.838	1.405	1.724	2.073	1.734	1.157
chr12	79476633	79476964	EM10E0541021-enhD	0	1.7132	0.00507333	-1.3599	2.17704e-05	0	0	0	0	0	0	0.663	0.234	2.171	1.733	0.977	0.321	2.248	0	0	0	0	0	0	0.277	0.101	0.968	0.843	0.444	0.143	1.102
chr17	57031645	57031853	EM10E0645440-enhP	0	-1.02158	0.0050735	4.72431	2.17859e-05	97.032	96.54	93.599	102.238	63.262	118.476	43.223	47.912	56.659	34.263	49.493	34.349	33.142	41.585	39.546	37.298	41.892	25.919	46.73	18.031	20.74	25.265	16.671	22.495	15.28	16.241
chr13	109260787	109260995	EM10E0571801-enhD	0	2.66682	0.00508012	1.09899	2.18383e-05	0.788	0.918	0	2.642	2.541	5.254	13.099	7.329	8.357	11.198	14.192	10.268	12.188	0.338	0.376	0	1.083	1.041	2.072	5.464	3.173	3.726	5.448	6.45	4.568	5.973
chr16	20673011	20673252	EM10E0618007-enhP	0	-0.840935	0.00508012	4.84002	2.19349e-05	80.239	93.554	94.533	80.679	121.412	105.148	57.285	46.812	41.617	39.047	57.918	60.794	38.954	34.388	38.323	37.67	33.058	49.744	41.473	23.897	20.264	18.557	18.998	26.324	27.043	19.089
chr16	93238359	93238690	EM10E0629741-enhD	0	2.57519	0.00508012	-0.543834	2.19594e-05	1.552	0	0	0	0	0	2.222	2.537	2.977	6.033	2.728	2.88	2.651	0.665	0	0	0	0	0	0.927	1.098	1.327	2.935	1.24	1.281	1.299
chr17	86754298	86754550	EM10E0651343-enhP	0	-1.10204	0.00508012	4.50838	2.18831e-05	100.965	59.711	74.801	95.461	74.304	102.454	43.594	43.221	31.381	21.991	38.919	40.056	32.04	43.271	24.46	29.807	39.115	30.443	40.411	18.185	18.709	13.993	10.7	17.689	17.818	15.701
chr2	6261777	6262009	EM10E0685372-enhD	0	2.81103	0.00508012	-0.424712	2.19145e-05	0	0	1.536	0	0	0	2.058	3.209	2.537	1.775	3.533	7.574	8.417	0	0	0.612	0	0	0	0.859	1.389	1.131	0.864	1.606	3.369	4.125
chr2	102867463	102867784	EM10E0704159-enhD	0	2.26275	0.00508012	-0.0223601	2.18638e-05	0.8	1.19	1.514	0	0.524	0	5.209	3.293	3.251	5.38	4.176	5.215	2.645	0.343	0.487	0.603	0	0.215	0	2.173	1.425	1.45	2.618	1.898	2.32	1.296
chr2	122652972	122653304	EM10E0708235-enhD	0	2.90092	0.00508012	0.0941128	2.19621e-05	0.875	0	0.712	1.655	0	0	7.98	3.166	3.041	2.704	7.944	8.104	10.79	0.375	0	0.284	0.678	0	0	3.329	1.37	1.356	1.316	3.611	3.605	5.288
chr2	131491641	131491983	EM10E0710539-prom	0	1.1154	0.00508012	3.36832	2.19617e-05	16.275	25.95	16.633	14.375	12.341	13.843	39.013	27.564	24.764	32.167	35.471	38.917	30.761	6.975	10.63	6.628	5.89	5.056	5.46	16.275	11.932	11.042	15.651	16.122	17.312	15.074
chr6	50455601	50455849	EM10E0819892-enhP	0	1.32388	0.00508012	3.60635	2.1927e-05	20.372	8.768	15.374	18.561	20.62	27.616	43.445	44.158	54.461	33.226	39.448	44.171	31.481	8.731	3.592	6.126	7.605	8.448	10.893	18.123	19.115	24.285	16.166	17.929	19.649	15.427
chr7	90476488	90476689	EM10E0856268-enhP	0	-1.14988	0.00508012	3.42551	2.18939e-05	55.846	43.704	44.594	33.212	34.984	31.286	15.597	13.614	14.147	13.128	18.242	21.417	17.279	23.934	17.903	17.77	13.609	14.333	12.34	6.506	5.893	6.308	6.387	8.291	9.527	8.467
chr7	126703664	126704004	EM10E0864199-enhP	0	1.22027	0.0050836	3.41308	2.1992e-05	14.903	7.866	20.275	22.654	20.14	14.909	32.233	30.756	41.989	35.464	35.86	31.056	35.258	6.387	3.222	8.079	9.282	8.252	5.881	13.446	13.314	18.723	17.255	16.298	13.815	17.278
chr18	16807127	16807472	EM10E0654752-enhP	0	-1.03806	0.00508477	3.64311	2.20118e-05	46.533	35.258	39.764	54.724	51.199	41.453	19.081	21.74	23.279	22.625	21.962	19.563	10.981	19.943	14.443	15.845	22.423	20.977	16.35	7.96	9.411	10.38	11.008	9.982	8.702	5.381
chr1	91413146	91413488	EM10E0445959-prom	0	-0.583776	0.00509464	4.06246	2.20693e-05	42.097	54.52	51.281	50.327	47.175	56.27	28.224	37.445	32.438	25.796	31.182	32.458	26.221	18.042	22.333	20.435	20.621	19.328	22.194	11.774	16.209	14.464	12.551	14.172	14.438	12.849
chrX	12813193	12813542	EM10E0924546-enhD	0	2.64969	0.00509805	-0.275825	2.2099e-05	0	0	0.965	1.409	0	0	4.36	6.365	3.422	1.237	4.626	4.997	3.638	0	0	0.385	0.577	0	0	1.819	2.755	1.526	0.602	2.103	2.223	1.783
chr13	28917322	28917662	EM10E0554764-enhD	0	2.47766	0.00509924	-0.468979	2.21653e-05	0.033	0	0.619	1.007	0	0	4.548	2.478	2.566	7.385	2.03	1.358	3.734	0.014	0	0.247	0.413	0	0	1.897	1.073	1.144	3.593	0.923	0.604	1.83
chr14	76515605	76515955	EM10E0588097-enhD	0	2.21652	0.00509924	0.253279	2.21566e-05	0	1.221	1.499	1.171	0.572	0.847	3.32	3.896	6.316	6.281	3.618	3.9	8.837	0	0.5	0.597	0.48	0.234	0.334	1.385	1.686	2.816	3.056	1.644	1.735	4.33
chr16	92674924	92675262	EM10E0629500-enhD	0	1.64763	0.00509924	1.27022	2.21931e-05	1.839	3.206	1.121	2.524	6.018	3.152	6.792	7.62	9.355	10.858	8.442	8.147	9.534	0.788	1.313	0.447	1.034	2.466	1.243	2.833	3.299	4.171	5.283	3.837	3.624	4.672
chr3	84680085	84680434	EM10E0733741-enhD	0	1.65498	0.00509924	0.935575	2.21674e-05	2.784	2.269	0.9	2.942	2.398	1.464	6.258	4.488	5.52	7.48	7.787	7.557	8.955	1.193	0.929	0.359	1.205	0.982	0.577	2.611	1.943	2.461	3.639	3.539	3.362	4.388
chr7	58733530	58733868	EM10E0850129-enhD	0	2.1641	0.00509924	-0.887739	2.21422e-05	0	0	0.403	0	0.201	0	2.344	0.335	1.924	2.378	1.285	2.427	4.952	0	0	0.161	0	0.082	0	0.978	0.145	0.858	1.157	0.584	1.08	2.427
chrX	11739623	11739834	EM10E0924228-enhD	0	2.34739	0.00509924	-0.500946	2.21862e-05	1.094	0	0.768	0	0	0	3.775	3.387	3.114	3.231	2.541	1.574	2.913	0.469	0	0.306	0	0	0	1.575	1.466	1.389	1.572	1.155	0.7	1.427
chr6	146889105	146889316	EM10E0840024-enhP	0	1.25523	0.00510719	3.68658	2.22426e-05	28.973	19.738	19.743	12.975	21.408	15.721	38.536	28.618	44.144	40.345	47.358	56.34	45.106	12.417	8.085	7.867	5.317	8.771	6.201	16.076	12.388	19.684	19.63	21.524	25.062	22.104
chr2	125303826	125304028	EM10E0708533-enhD	0	1.97927	0.00510857	-1.21594	2.22635e-05	0	0	0	0	0	0	1.609	1.887	2.66	1.336	0	0.707	3.022	0	0	0	0	0	0	0.671	0.817	1.186	0.65	0	0.314	1.481
chrX	96095861	96096206	EM10E0927996-prom	0	0.991675	0.00511514	3.92468	2.2307e-05	22.964	25.825	23.38	24.044	19.477	37.283	50.087	43.895	44.068	58.851	50.702	45.895	32.45	9.842	10.579	9.317	9.852	7.98	14.705	20.894	19.001	19.65	28.634	23.044	20.416	15.902
chr2	32875724	32875930	EM10E0692031-prom	0	1.33878	0.00511704	3.55263	2.23301e-05	18.471	19.205	11.275	17.548	13.763	22.928	47.568	32.203	36.379	46.757	52.067	26.605	42.413	7.916	7.867	4.493	7.19	5.639	9.043	19.843	13.94	16.222	22.749	23.664	11.835	20.784
chr6	125175502	125175799	EM10E0835087-enhD	0	1.51922	0.00511813	1.79325	2.23498e-05	5.766	5.497	4.69	4.171	2.616	3.772	14.379	13.494	16.511	7.154	10.593	12.794	11.449	2.471	2.252	1.869	1.709	1.072	1.488	5.998	5.841	7.362	3.481	4.815	5.691	5.61
chr6	135377534	135377755	EM10E0837340-CTCF	0	2.66801	0.0051248	-0.274189	2.23938e-05	0	0	0	0	1.051	1.342	3.687	6.777	4.707	4.691	1.366	5.771	2.232	0	0	0	0	0.431	0.529	1.538	2.934	2.099	2.282	0.621	2.567	1.094
chr11	71018945	71019111	EM10E0508594-enhP	0	-0.769278	0.00512494	4.06624	2.24093e-05	57.012	55.157	50.015	59.756	50.658	51.216	23.622	35.874	34.632	23.887	35.286	22.09	28.545	24.434	22.594	19.93	24.485	20.755	20.201	9.854	15.529	15.443	11.622	16.037	9.826	13.988
chr1	190168756	190168966	EM10E0464403-prom	0	-1.03739	0.00512688	3.51924	2.24364e-05	47.371	35.694	43.886	30.71	44.449	44.172	18.257	20.871	13.639	15.771	25.12	13.492	20.158	20.302	14.621	17.488	12.583	18.211	17.423	7.616	9.035	6.082	7.673	11.417	6.002	9.878
chrX	10718442	10718691	EM10E0924102-prom	0	-0.611525	0.00512688	4.68858	2.24476e-05	67.06	76.542	79.202	71.641	89.915	87.763	57.174	49.876	41.956	45.938	38.213	47.302	48.484	28.74	31.354	31.561	29.355	36.839	34.616	23.85	21.59	18.708	22.351	17.368	21.041	23.759
chr11	6389599	6389757	EM10E0494153-enhP	0	-0.702463	0.00513253	4.7166	2.25023e-05	83.014	97.456	83.936	83.098	83.738	68.304	43.039	58.193	47.474	47.64	37.638	50.601	40.968	35.578	39.921	33.447	34.049	34.308	26.941	17.954	25.19	21.169	23.179	17.106	22.509	20.076
chr8	71665594	71665944	EM10E0880801-enhD	0	1.80017	0.00513253	1.99605	2.24967e-05	7.701	5.597	2.591	1.859	10.057	3.421	18.663	14.122	16.083	13.602	15.547	15.317	13.85	3.3	2.293	1.032	0.762	4.12	1.349	7.785	6.113	7.172	6.618	7.066	6.813	6.787
chr1	171060323	171060673	EM10E0459573-enhP	0	2.42884	0.00513403	1.08215	2.26291e-05	2.947	0.893	5.905	0.51	1.27	0.989	9.137	10.566	7	10.883	6.708	11.578	14.22	1.263	0.366	2.353	0.209	0.52	0.39	3.812	4.574	3.121	5.295	3.049	5.15	6.968
chr17	44735908	44736116	EM10E0641997-prom	0	1.23591	0.00513403	3.55841	2.25683e-05	20.083	17.351	19.358	19.998	14.324	15.341	51.624	40.067	39.484	21.931	42.264	40.146	39.964	8.607	7.108	7.714	8.194	5.869	6.051	21.535	17.344	17.606	10.67	19.209	17.858	19.584
chr18	83895262	83895596	EM10E0668486-enhD	0	1.77708	0.00513403	-1.1239	2.26001e-05	0.134	0	0.388	0	0	0	1.302	0.954	0.932	2.109	0.572	1.382	2.699	0.057	0	0.155	0	0	0	0.543	0.413	0.416	1.026	0.26	0.615	1.323
chr2	131423604	131423940	EM10E0710521-enhD	0	2.23435	0.00513403	-0.900495	2.2583e-05	0	0	0	0	0.536	0	1.784	0.984	2.434	3.06	0.669	1.453	5.86	0	0	0	0	0.22	0	0.744	0.426	1.085	1.489	0.304	0.646	2.872
chr3	101701101	101701297	EM10E0739076-enhD	0	2.5747	0.00513403	-0.349427	2.25345e-05	0	0	1.074	0	1.001	0	5.214	1.641	5.168	2.478	2.845	6.491	2.847	0	0	0.428	0	0.41	0	2.175	0.71	2.304	1.206	1.293	2.887	1.395
chr6	103511307	103511560	EM10E0830299-enhP	0	2.41774	0.00513403	-0.980159	2.26343e-05	0	0	0	0	0	0	5.967	4.19	0	1.1	1.973	3.505	1.662	0	0	0	0	0	0	2.489	1.814	0	0.535	0.897	1.559	0.814
chr6	125494305	125494565	EM10E0835320-prom	0	1.37878	0.00513403	3.59706	2.26433e-05	9.823	15.804	22.75	15.442	17.851	25.306	50.114	52.713	32.824	30.13	43.766	53.234	33.853	4.21	6.474	9.066	6.327	7.314	9.981	20.905	22.818	14.636	14.66	19.892	23.68	16.589
chr8	105224978	105225324	EM10E0887293-prom	0	-0.67659	0.00513403	4.10336	2.25392e-05	49.26	55.847	50.987	50.303	53.759	60.572	28.632	38.054	38.808	32.37	24.766	26.352	26.07	21.112	22.877	20.318	20.612	22.026	23.891	11.944	16.473	17.305	15.75	11.256	11.722	12.775
chrX	18163262	18163553	EM10E0924875-enhP	0	0.661901	0.00513403	5.33001	2.25864e-05	86.193	71.415	70.654	60.655	87.244	83.665	129.493	99.659	105.057	93.764	112.133	127.029	107.176	36.94	29.254	28.154	24.853	35.745	33	54.019	43.14	46.846	45.621	50.964	56.507	52.521
chr12	14150506	14150811	EM10E0531499-enhP	0	1.77342	0.00513538	2.53124	2.26641e-05	6.079	10.204	8.072	7.506	2.928	8.283	25.607	18.49	31.28	12.88	25.953	21.988	24.033	2.605	4.18	3.217	3.076	1.2	3.267	10.682	8.004	13.948	6.267	11.796	9.781	11.777
chr12	13100932	13101274	EM10E0531396-enhP	0	1.73616	0.0051373	-1.17374	2.26876e-05	0	0	0.369	0	0.082	0	1.135	1.463	0.49	1.329	2.406	0.651	1.809	0	0	0.147	0	0.034	0	0.473	0.633	0.218	0.647	1.094	0.29	0.886
chr11	87751039	87751359	EM10E0514692-enhD	0	0.973642	0.00515052	3.11756	2.27909e-05	11.704	10.735	11.763	16.779	16.781	19.274	22.679	24.416	20.81	30.357	26.932	32.24	25.547	5.016	4.397	4.687	6.875	6.875	7.602	9.461	10.569	9.279	14.77	12.241	14.341	12.519
chr3	93506037	93506372	EM10E0736348-enhD	0	2.22241	0.00515052	1.76778	2.27627e-05	6.068	4.925	4.477	0.633	3.741	2.18	15.908	13.368	19.725	12.456	20.051	10.907	13.927	2.601	2.017	1.784	0.259	1.533	0.86	6.636	5.787	8.796	6.06	9.113	4.852	6.825
chr7	126705773	126706114	EM10E0864203-enhP	0	1.71146	0.00515052	1.52731	2.27864e-05	3.679	5.022	6.64	1.795	2.666	1.707	10.206	11.456	9.202	9.529	14.629	10.793	8.881	1.577	2.057	2.646	0.736	1.092	0.673	4.257	4.959	4.103	4.636	6.649	4.801	4.352
chr13	117062749	117062923	EM10E0573612-enhD	0	1.52123	0.00515429	-1.4639	2.2831e-05	0	0	0	0	0	0	0.759	1.027	1.672	0.882	0.779	0	1.301	0	0	0	0	0	0	0.317	0.445	0.746	0.429	0.354	0	0.638
chr18	12861585	12861927	EM10E0654175-enhP	0	-1.05928	0.00515429	1.58181	2.28376e-05	9.689	11.497	11.167	9.851	9.929	9.989	3.618	5.154	3.342	5.016	3.496	6.74	3.239	4.152	4.71	4.45	4.036	4.068	3.94	1.509	2.231	1.49	2.441	1.589	2.998	1.587
chr8	127914987	127915192	EM10E0895794-enhD	0	1.45103	0.00515576	-1.50122	2.28591e-05	0	0	0	0	0	0	0.555	0.77	0	1.302	1.022	1.053	1.164	0	0	0	0	0	0	0.232	0.333	0	0.633	0.464	0.468	0.57
chr4	135404184	135404385	EM10E0772715-enhP	0	2.87166	0.00516191	0.318242	2.29014e-05	0.63	1.175	2.192	0	0.438	0	4.003	4.444	6.027	11.235	3.541	11.022	9.816	0.27	0.481	0.873	0	0.179	0	1.67	1.924	2.687	5.466	1.609	4.903	4.81
chr9	77754330	77754678	EM10E0913167-prom	0	-0.681277	0.00516259	3.73311	2.29194e-05	34.599	42.361	42.884	36.08	45.832	47.062	29.32	25.411	20.394	20.756	21.587	24.606	22.086	14.828	17.352	17.089	14.784	18.778	18.563	12.231	11	9.094	10.099	9.811	10.946	10.823
chr14	47377069	47377261	EM10E0580760-enhD	0	2.9073	0.00516367	0.151814	2.29993e-05	0	0.923	1.232	0	0	1.459	3.746	15.508	7.771	4.083	6.628	5.709	2.674	0	0.378	0.491	0	0	0.575	1.563	6.713	3.465	1.987	3.012	2.54	1.31
chr15	101411828	101412070	EM10E0612918-enhP	0	3.27253	0.00516367	1.0706	2.29546e-05	3.369	0	2.784	1.753	1.125	0	23.911	13.817	6.957	12.888	11.778	16.182	9.857	1.444	0	1.109	0.718	0.461	0	9.975	5.981	3.102	6.271	5.353	7.198	4.83
chr3	101136474	101136784	EM10E0738754-enhD	0	2.7913	0.00516367	-0.302598	2.29741e-05	0	2.7	0	0.062	0	0	3.225	4.303	4.117	3.748	6.57	3.161	3.065	0	1.106	0	0.025	0	0	1.345	1.863	1.836	1.824	2.986	1.406	1.502
chr3	131942035	131942366	EM10E0744915-enhD	0	1.57458	0.00516367	-1.434	2.29639e-05	0	0	0	0	0	0	2.026	0.801	1.323	0.798	1.154	0.853	0	0	0	0	0	0	0	0.845	0.347	0.59	0.388	0.524	0.379	0
chr4	106464150	106464497	EM10E0763488-prom	0	-1.32493	0.00516367	2.71356	2.29973e-05	26.995	21.041	23.646	24.044	33.363	26.622	4.842	7.551	8.481	16.789	11.331	10.788	7.55	11.569	8.619	9.423	9.852	13.669	10.5	2.02	3.269	3.782	8.169	5.15	4.799	3.7
chr2	91085926	91086188	EM10E0702116-enhD	0	1.43428	0.00516672	2.36535	2.3043e-05	4.59	9.665	5.7	8.095	10.072	4.863	17.851	18.161	12.773	21.032	14.489	17.305	24.089	1.967	3.959	2.271	3.317	4.127	1.918	7.447	7.861	5.696	10.233	6.585	7.698	11.805
chr2	91096718	91097063	EM10E0702125-enhP	0	0.932772	0.00516672	3.81419	2.30407e-05	21.68	19.099	21.239	24.7	27.613	29.212	35.423	53.785	44.713	47.11	40.021	45.828	29.45	9.292	7.824	8.463	10.121	11.313	11.522	14.777	23.282	19.938	22.921	18.19	20.386	14.432
chr10	87546372	87546685	EM10E0483883-enhD	0	-1.66027	0.00516799	2.51436	2.30824e-05	19.365	29.863	18.577	32.754	29.259	25.565	3.31	4.842	5.882	12.36	11.4	10.018	5.696	8.299	12.233	7.403	13.421	11.988	10.084	1.381	2.096	2.623	6.014	5.181	4.456	2.791
chr11	101783585	101783924	EM10E0520592-enhP	0	1.95174	0.00516799	-0.323399	2.30858e-05	0.703	0.625	0.822	0.583	0	0.194	2.02	5.279	3.997	1.5	2.954	2.763	2.54	0.301	0.256	0.328	0.239	0	0.077	0.843	2.285	1.782	0.73	1.343	1.229	1.245
chr13	119791083	119791245	EM10E0573908-enhP	0	-0.861261	0.00516799	5.09964	2.30938e-05	136.718	120.286	86.643	106.99	105.524	139.167	70.396	56.536	59.44	59.421	42.795	51.279	66.786	58.594	49.273	34.526	43.839	43.234	54.891	29.366	24.473	26.505	28.911	19.45	22.811	32.728
chr13	21716096	21716444	EM10E0553267-prom	0	1.02367	0.0051752	3.46745	2.3141e-05	14.24	16.319	17.398	21.759	15.88	23.01	32.012	36.466	27.857	37.317	23.906	40.632	41.442	6.103	6.685	6.933	8.916	6.506	9.076	13.354	15.785	12.422	18.156	10.865	18.074	20.308
chr13	23738633	23738979	EM10E0553863-prom	0	0.45454	0.00517706	5.60824	2.3175e-05	95.228	93.312	90.056	97.221	104.52	120.239	125.38	134.952	112.884	114.291	118.762	149.163	122.893	40.812	38.224	35.886	39.836	42.823	47.426	52.303	58.418	50.336	55.608	53.977	66.353	60.223
chr9	108120458	108120625	EM10E0918770-enhD	0	2.76499	0.00517706	1.12402	2.31794e-05	0.803	0	1.435	4.849	2.23	1.973	6.837	13.461	16.966	14.917	11.753	10.382	7.82	0.344	0	0.572	1.987	0.914	0.778	2.852	5.827	7.565	7.258	5.342	4.618	3.832
chr7	48762352	48762609	EM10E0849192-enhD	0	1.54208	0.00518492	-1.45165	2.3244e-05	0	0	0	0	0	0	1.787	0.614	0.972	1.348	0.971	0.956	0	0	0	0	0	0	0	0.745	0.266	0.433	0.656	0.441	0.425	0
chr8	34809639	34809842	EM10E0875383-enhD	0	0.742167	0.00518492	4.24208	2.32448e-05	31.105	36.292	25.101	40.696	37.223	38.364	54.587	58.479	50.098	41.123	51.987	55.026	61.383	13.331	14.866	10.002	16.675	15.251	15.132	22.771	25.314	22.339	20.008	23.628	24.477	30.08
chrX	140278329	140278558	EM10E0930031-enhP	0	3.14483	0.0052086	0.238421	2.33661e-05	3.642	0	1.245	0	0	0	4.268	7.372	7.158	4.155	7.508	6.658	13.259	1.561	0	0.496	0	0	0	1.78	3.191	3.192	2.022	3.412	2.962	6.497
chr1	136232857	136233073	EM10E0452570-enhP	0	2.72961	0.005216	0.392145	2.34448e-05	1.551	1.174	0	1.919	0	0.636	2.502	7.154	8.602	8.153	6.448	5.905	9.527	0.665	0.481	0	0.786	0	0.251	1.044	3.097	3.836	3.967	2.931	2.627	4.669
chr17	35380149	35380486	EM10E0640673-prom	0	-0.809339	0.005216	4.42277	2.34375e-05	49.416	77.118	65.749	76.533	66.661	91.215	39.393	35.81	34.595	43.635	31.06	35.502	35.908	21.178	31.59	26.2	31.359	27.312	35.978	16.433	15.501	15.426	21.23	14.117	15.792	17.596
chr19	44407737	44408064	EM10E0679725-prom	0	-1.47728	0.005216	3.06052	2.34267e-05	36.001	31.941	38.942	26.856	37.411	39.1	12.576	13.085	12.275	21.447	10.205	10.076	4.377	15.429	13.084	15.518	11.004	15.328	15.422	5.246	5.664	5.474	10.435	4.638	4.482	2.145
chr1	39831518	39831863	EM10E0435616-enhD	0	1.41891	0.00521716	-1.51672	2.34652e-05	0	0	0	0	0	0	0	0.88	0.893	0.799	0.572	1.579	0.984	0	0	0	0	0	0	0	0.381	0.398	0.389	0.26	0.702	0.482
chr2	31948854	31949086	EM10E0691369-enhP	0	2.49572	0.00522855	-0.671396	2.35317e-05	0	0	0.977	0	0	0	3.766	1.887	0.693	2.804	4.582	4.667	2.196	0	0	0.389	0	0	0	1.571	0.817	0.309	1.364	2.083	2.076	1.076
chr4	143190685	143190970	EM10E0776380-enhD	0	-1.54426	0.0052447	1.75308	2.36196e-05	16.982	15.881	11.287	17.927	11.606	12.526	4.677	4.148	3.842	2.023	5.784	7.669	2.539	7.278	6.505	4.498	7.346	4.755	4.941	1.951	1.796	1.713	0.984	2.629	3.411	1.244
chr1	91298097	91298432	EM10E0445917-prom	0	-0.636957	0.00525439	4.40669	2.37128e-05	65.059	58.479	74.119	64.702	57.317	71.873	45.08	38.859	37.6	29.312	44.508	37.529	35.12	27.883	23.955	29.535	26.512	23.483	28.349	18.805	16.821	16.766	14.262	20.229	16.694	17.21
chr1	191894407	191894755	EM10E0464989-enhD	0	1.76147	0.00525439	1.59029	2.37244e-05	1.637	5.031	2.681	3.629	2.923	5.082	12.482	13.048	17.041	9.289	7.562	14.031	8.365	0.702	2.061	1.068	1.487	1.198	2.004	5.207	5.648	7.599	4.52	3.437	6.241	4.099
chr17	6764278	6764512	EM10E0632272-enhD	0	2.6475	0.00525439	-0.545031	2.37019e-05	0	0	0	1.359	0	0	4.914	3.894	0.834	3.265	1.817	5.72	3.594	0	0	0	0.557	0	0	2.05	1.686	0.372	1.589	0.826	2.544	1.761
chr19	5810191	5810541	EM10E0670295-enhD	0	0.882859	0.00525439	4.32596	2.37043e-05	24.476	24.87	37.438	35.378	43.042	48.754	66.949	56.751	55.484	53.741	62.858	64.343	52.525	10.49	10.188	14.918	14.496	17.635	19.23	27.928	24.566	24.741	26.148	28.569	28.622	25.739
chr6	120148855	120149204	EM10E0833533-enhD	0	1.35752	0.00525973	2.17565	2.37791e-05	5.814	5.374	3.852	9.46	5.783	7.727	22.169	13.352	15.845	11.492	13.385	13.486	17.794	2.492	2.201	1.535	3.876	2.369	3.048	9.248	5.78	7.065	5.591	6.083	5.999	8.72
chrX	106129821	106130167	EM10E0929065-enhD	0	1.99751	0.00525973	-1.06628	2.37773e-05	0	0	0	0	0.394	0	1.891	0.783	3.224	1.051	0.917	4.022	0.678	0	0	0	0	0.161	0	0.789	0.339	1.438	0.511	0.417	1.789	0.332
chr4	89446754	89447050	EM10E0760764-enhP	0	2.45908	0.0052713	-0.550449	2.38468e-05	0	0	0	1.221	0	0.315	4.633	1.026	3.618	2.159	3.373	1.751	5.45	0	0	0	0.5	0	0.124	1.933	0.444	1.613	1.05	1.533	0.779	2.671
chr10	75936394	75936571	EM10E0479488-enhP	0	-1.24456	0.00527211	3.37524	2.38658e-05	25.388	44.096	41.746	39.159	47.306	44.775	15.06	13.777	24.166	16.786	16.956	13.511	8.771	10.881	18.063	16.635	16.045	19.382	17.661	6.282	5.964	10.776	8.167	7.706	6.01	4.298
chr2	180236616	180236815	EM10E0722841-enhD	0	3.11791	0.00527343	0.206988	2.38871e-05	0	1.78	0	0	2.656	0	8.341	8.933	4.557	3.226	4.366	11.3	8.35	0	0.729	0	0	1.088	0	3.479	3.867	2.032	1.57	1.984	5.027	4.092
chrX	41929893	41930209	EM10E0925595-enhD	0	1.79046	0.00527596	-1.31794	2.39139e-05	0	0	0	0	0	0	0.868	0	0.964	2.283	1.073	2.565	1.343	0	0	0	0	0	0	0.362	0	0.43	1.111	0.488	1.141	0.658
chr15	38458211	38458548	EM10E0597582-enhD	0	1.2981	0.0052867	2.56292	2.40087e-05	4.85	13.172	6.19	9.811	8.722	9.778	14.409	19.835	19.729	16.006	20.307	21.782	26.034	2.079	5.396	2.467	4.02	3.573	3.857	6.011	8.586	8.797	7.788	9.23	9.689	12.758
chr18	61830821	61831165	EM10E0663084-enhD	0	-2.31816	0.0052867	0.324345	2.39969e-05	6.277	5.796	4.049	10.2	7.45	8.063	0.537	0.424	2.109	0.974	0.627	3.022	0	2.69	2.374	1.613	4.179	3.052	3.18	0.224	0.184	0.94	0.474	0.285	1.344	0
chr9	74863284	74863602	EM10E0912497-enhP	0	-1.12527	0.0052867	3.65422	2.40051e-05	34.081	53.184	42.591	44.016	39.528	70.707	17.832	29.026	20.176	18.007	18.73	17.548	14.723	14.606	21.786	16.972	18.036	16.195	27.889	7.439	12.565	8.997	8.761	8.513	7.806	7.215
chr17	56764668	56764955	EM10E0645325-prom	0	-0.761338	0.00529274	4.12281	2.40515e-05	51.5	43.037	60.543	58.377	55.95	68.565	36.55	34.599	27.852	30.987	30.233	27.637	23.286	22.072	17.629	24.125	23.92	22.923	27.044	15.247	14.977	12.419	15.077	13.741	12.294	11.411
chr13	15707478	15707657	EM10E0552474-enhD	0	1.58486	0.00529565	-1.42906	2.40802e-05	0	0	0	0	0	0	0.636	0	1.223	1.19	1.79	0.779	1.378	0	0	0	0	0	0	0.265	0	0.545	0.579	0.814	0.347	0.675
chr10	16601042	16601379	EM10E0468152-enhD	0	1.77403	0.00530834	-1.32677	2.41687e-05	0	0	0	0	0	0	2.074	1.299	2.031	0	1.381	0.513	1.548	0	0	0	0	0	0	0.865	0.562	0.906	0	0.628	0.228	0.759
chr17	64622307	64622654	EM10E0646129-enhD	0	-1.49377	0.00530834	2.10112	2.41609e-05	18.755	21.081	12.64	17.557	16.583	21.304	5.158	4.308	6.933	7.907	7.983	6.279	2.086	8.038	8.635	5.037	7.194	6.794	8.403	2.152	1.865	3.091	3.847	3.628	2.793	1.022
chr10	67484126	67484405	EM10E0477467-enhD	0	1.67464	0.00532489	-1.19893	2.42922e-05	0	0	0	0	0	0.61	1.231	1.313	0.724	0.784	0.917	1.929	1.42	0	0	0	0	0	0.241	0.514	0.568	0.323	0.381	0.417	0.858	0.696
chr15	101952964	101953279	EM10E0612995-enhP	0	2.85297	0.00532489	0.0812182	2.42891e-05	0	2.238	0.041	0.031	0.102	1.674	6.734	6.494	6.507	4.941	8.412	4.945	1.9	0	0.917	0.016	0.013	0.042	0.66	2.809	2.811	2.902	2.404	3.823	2.2	0.931
chr6	116679624	116679905	EM10E0832589-enhD	0	2.73011	0.00532489	0.902861	2.42855e-05	0	3.869	2.306	0.549	0.613	2.267	6.139	13.362	7.599	7.288	10.45	15.367	9.007	0	1.585	0.919	0.225	0.251	0.894	2.561	5.784	3.388	3.546	4.75	6.836	4.414
chr7	19229061	19229290	EM10E0842674-enhP	0	-1.19326	0.00532489	3.35966	2.43061e-05	30.906	47.81	45.705	33.887	36.215	39.5	9.023	18.281	19.784	16.336	9.701	20.524	16.349	13.246	19.584	18.213	13.885	14.838	15.58	3.764	7.913	8.822	7.948	4.409	9.13	8.012
chr11	62550954	62551298	EM10E0505762-prom	0	-0.380636	0.00532783	5.59279	2.4362e-05	130.978	144.19	131.439	141.796	124.23	137.734	92.763	105.745	107.293	82.86	90.915	89.247	94.766	56.134	59.065	52.376	58.101	50.898	54.326	38.697	45.775	47.843	40.315	41.321	39.7	46.439
chr4	58463815	58464144	EM10E0757025-enhD	0	1.76737	0.00532783	-1.33033	2.4397e-05	0	0	0	0	0	0	1.081	1.086	2.049	0	1.227	0.767	2.667	0	0	0	0	0	0	0.451	0.47	0.914	0	0.558	0.341	1.307
chr6	135304886	135305217	EM10E0837299-enhD	0	2.31713	0.00532783	-0.925036	2.43468e-05	0.27	0	0	0	0	0	0.331	2.321	1.23	5.87	1.406	1.355	5.57	0.116	0	0	0	0	0	0.138	1.005	0.548	2.856	0.639	0.603	2.73
chr7	28597619	28597913	EM10E0844824-enhP	0	-0.982049	0.00532783	2.88848	2.43961e-05	25.086	26.323	23.436	26.001	22.188	30.636	8.825	13.976	12.791	15.42	6.938	12.665	12.514	10.751	10.783	9.339	10.654	9.091	12.084	3.681	6.05	5.704	7.503	3.153	5.634	6.132
chr8	94392252	94392440	EM10E0886015-enhD	0	-1.85427	0.00532783	2.16051	2.43877e-05	36.834	13.377	19.385	15.331	27.52	22.699	5.036	3.421	4.423	6.149	6.72	5.336	4.495	15.786	5.48	7.725	6.282	11.275	8.953	2.101	1.481	1.972	2.992	3.054	2.374	2.203
chr13	21717407	21717693	EM10E0553270-prom	0	1.62992	0.00532807	2.56429	2.44214e-05	8.357	9.923	10.024	3.842	7.505	6.452	27.656	16.22	19.395	24.193	22.269	31.613	14.688	3.582	4.065	3.994	1.574	3.075	2.545	11.537	7.021	8.648	11.771	10.121	14.062	7.198
chr2	181689815	181690001	EM10E0723504-enhP	0	2.58293	0.00532807	0.53398	2.44291e-05	1.501	2.577	2.612	0	0.71	0	8.258	6.179	8.904	5.65	7.438	6.304	5.956	0.643	1.056	1.041	0	0.291	0	3.445	2.675	3.97	2.749	3.381	2.804	2.919
chr6	72550764	72551002	EM10E0823909-enhP	0	1.22278	0.00533207	2.74658	2.4463e-05	8.275	7.764	10.058	7.412	14.217	13.223	24.056	23.858	16.563	23.798	18.293	29.699	17.599	3.546	3.18	4.008	3.037	5.825	5.216	10.035	10.328	7.386	11.579	8.314	13.211	8.624
chr2	166334731	166334896	EM10E0718941-enhD	0	2.30027	0.00533725	-1.0433	2.45178e-05	0	0	0	0	0	0	0.234	0.974	2.198	1.808	0.915	2.637	9.336	0	0	0	0	0	0	0.098	0.422	0.98	0.88	0.416	1.173	4.575
chr3	105913901	105914225	EM10E0740414-prom	0	2.22779	0.00533725	-0.908815	2.45077e-05	0.506	0	0	0	0	0	0.42	0.974	3.021	2.797	1.436	4.111	2.995	0.217	0	0	0	0	0	0.175	0.422	1.347	1.361	0.653	1.829	1.468
chr7	24457720	24458070	EM10E0843333-enhD	0	1.92627	0.00533934	1.34158	2.45429e-05	3.234	3.096	4.156	1.666	1.751	1.93	11.436	7.001	9.581	18.252	7.65	10.657	8.179	1.386	1.268	1.656	0.683	0.717	0.761	4.771	3.031	4.272	8.88	3.477	4.741	4.008
chr5	98179724	98180005	EM10E0794463-enhP	0	2.71961	0.00535431	-0.821919	2.46273e-05	0	0	0	0	0	0	4.729	5.298	2.155	0	5.527	6.253	0.82	0	0	0	0	0	0	1.973	2.293	0.961	0	2.512	2.782	0.402
chr1	133744730	133745070	EM10E0451163-enhD	0	2.32948	0.005355	-0.251543	2.46461e-05	0.186	0.286	0	0.851	1.649	0	3.783	3.144	1.53	3.434	3.58	5.1	4.673	0.08	0.117	0	0.349	0.676	0	1.578	1.361	0.682	1.671	1.627	2.269	2.29
chr1	90739268	90739612	EM10E0445656-enhD	0	1.48941	0.00537504	-1.48026	2.48165e-05	0	0	0	0	0	0	0.396	0.632	1.761	1.957	0.179	0.686	0.764	0	0	0	0	0	0	0.165	0.274	0.785	0.952	0.081	0.305	0.374
chr15	56692989	56693256	EM10E0599383-enhP	0	3.46964	0.00537504	1.27645	2.48113e-05	0	0	6.588	0.108	3.929	3.229	18.278	20.151	13.636	10.5	15.914	21.658	13.598	0	0	2.625	0.044	1.61	1.274	7.625	8.723	6.08	5.109	7.233	9.634	6.664
chr16	22118847	22119025	EM10E0618492-enhD	0	2.99559	0.00537504	0.44849	2.47679e-05	1.36	0	2.93	0	0	1.512	7.956	4.416	15.149	7.181	8.378	5.579	6.814	0.583	0	1.168	0	0	0.596	3.319	1.912	6.755	3.494	3.808	2.482	3.339
chr2	152884343	152884682	EM10E0714259-enhD	0	2.04144	0.00537504	-0.889957	2.48152e-05	0	0	0.134	0	0	0.891	2.062	1.757	1.544	1.223	2.754	0.813	3.316	0	0	0.053	0	0	0.351	0.86	0.761	0.688	0.595	1.252	0.362	1.625
chr3	68493934	68494284	EM10E0731911-prom	0	0.920364	0.00537504	3.78248	2.48062e-05	21.86	19.293	21.519	22.268	22.333	34.537	47.49	39.865	39.831	28.851	42.979	40.295	48.367	9.369	7.903	8.575	9.124	9.15	13.622	19.811	17.257	17.761	14.037	19.534	17.925	23.702
chr4	150057820	150058151	EM10E0778081-enhD	0	1.75832	0.00538142	1.31461	2.48616e-05	4.387	1.91	4.874	3.888	1.065	1.726	9.533	7.754	8.26	9.019	8.071	10.035	12.361	1.88	0.782	1.942	1.593	0.436	0.681	3.977	3.357	3.683	4.388	3.668	4.464	6.057
chr16	97997128	97997421	EM10E0631255-prom	0	-0.842359	0.00539235	3.32484	2.49302e-05	28.666	38.683	35.777	31.14	32.924	31.416	12.385	17.896	16.023	15.036	15.606	25.507	15.51	12.286	15.846	14.257	12.76	13.489	12.391	5.166	7.747	7.145	7.316	7.093	11.346	7.601
chr2	35240265	35240463	EM10E0693064-enhD	0	3.07334	0.00539235	0.13663	2.49591e-05	1.504	0	0	0	2.346	0	4.741	6.737	2.955	7.488	3.89	8.337	12.66	0.645	0	0	0	0.961	0	1.978	2.916	1.318	3.643	1.768	3.709	6.204
chr9	27790965	27791145	EM10E0899102-prom	0	2.85307	0.00539235	-0.675603	2.49554e-05	0	0	0	0.027	0.133	0	7.89	0.099	3.555	1.546	9.261	6.108	1.752	0	0	0	0.011	0.054	0	3.291	0.043	1.585	0.752	4.209	2.717	0.859
chr16	92822564	92822840	EM10E0629595-enhD	0	2.07441	0.00541146	1.34443	2.50633e-05	3.21	1.573	2.383	4.837	2.655	0.955	8.885	6.505	12.225	11.65	13.955	15.14	7.632	1.376	0.644	0.95	1.982	1.088	0.377	3.706	2.816	5.451	5.668	6.343	6.735	3.74
chr1	190977913	190978256	EM10E0464532-enhP	0	2.0876	0.00542409	1.38885	2.5138e-05	0.944	5.266	5.77	2.305	0.642	3.218	13.345	10.643	11.453	8.588	10.34	12.192	10.066	0.405	2.157	2.299	0.944	0.263	1.269	5.567	4.607	5.107	4.178	4.7	5.423	4.933
chrX	103623484	103623833	EM10E0928853-prom	0	1.77073	0.00542409	2.44252	2.51534e-05	11.895	5.315	7.212	5.676	3.832	6.452	21.61	30.168	25.434	11.826	22.761	23.422	15.639	5.098	2.177	2.874	2.326	1.57	2.545	9.015	13.059	11.341	5.754	10.345	10.419	7.664
chr13	56296706	56296965	EM10E0562663-enhP	0	2.17739	0.0054241	0.0340726	2.51692e-05	1.236	0.751	0.55	0.465	1.129	0	1.796	5.748	4.241	4.979	2.796	5.951	4.824	0.53	0.308	0.219	0.191	0.463	0	0.749	2.488	1.891	2.423	1.271	2.647	2.364
chr11	100140245	100140501	EM10E0519579-enhD	0	2.9741	0.00542508	0.304229	2.51896e-05	0	0	3.454	2.636	0	0.107	5.611	7.956	5.627	5.37	6.825	9.783	6.049	0	0	1.376	1.08	0	0.042	2.341	3.444	2.509	2.613	3.102	4.352	2.964
chr12	56681039	56681361	EM10E0537242-K4m3	0	2.45994	0.00542794	0.146069	2.52186e-05	1.85	0.928	0.483	1.317	0	0	7.452	3.671	3.805	4.534	8.306	5.158	3.365	0.793	0.38	0.192	0.54	0	0	3.109	1.589	1.697	2.206	3.775	2.294	1.649
chr13	40970286	40970550	EM10E0557498-enhD	0	2.24991	0.00543901	-0.543675	2.52859e-05	0	0	0.871	0.037	0	1.061	2.163	2.47	1.711	4.433	2.895	1.95	3.522	0	0	0.347	0.015	0	0.418	0.902	1.069	0.763	2.157	1.316	0.867	1.726
chr10	41434734	41434965	EM10E0472603-enhD	0	1.55418	0.00544106	-1.44421	2.53468e-05	0	0	0	0	0	0	0.519	1.379	0.755	1.094	1.654	1.424	0	0	0	0	0	0	0	0.217	0.597	0.337	0.532	0.752	0.633	0
chr13	51791646	51791991	EM10E0560834-enhP	0	1.33202	0.00544106	1.82108	2.53674e-05	5.223	4.672	3.915	3.325	6.43	5.381	15.6	12.454	9.036	11.551	14.531	8.482	10.793	2.238	1.914	1.56	1.362	2.634	2.122	6.508	5.391	4.029	5.62	6.604	3.773	5.289
chr2	129592494	129592795	EM10E0709939-prom	0	1.00409	0.00544106	3.10152	2.53351e-05	18.355	15.036	13.28	10.184	11.375	16.641	26.244	22.593	20.202	27.47	32.277	29.839	23.95	7.866	6.159	5.292	4.173	4.66	6.564	10.948	9.78	9.008	13.365	14.67	13.273	11.736
chr7	4445229	4445496	EM10E0840931-enhP	0	-1.14762	0.00544106	2.95606	2.53184e-05	29.784	28.673	19.764	32.729	34.975	27.296	14.367	10.516	9.843	13.287	14.368	7.178	12.659	12.765	11.745	7.876	13.411	14.33	10.766	5.993	4.552	4.389	6.465	6.53	3.193	6.203
chr9	43326079	43326264	EM10E0902315-enhD	0	2.86773	0.00544106	0.486975	2.53745e-05	0.241	0	2.066	0.938	0	3.266	9.236	8.498	3.718	7.692	7.678	5.566	11.08	0.103	0	0.823	0.384	0	1.288	3.853	3.679	1.658	3.743	3.49	2.476	5.43
chr10	89533454	89533802	EM10E0484270-prom	0	-0.711609	0.00544573	2.57106	2.54122e-05	18.294	16.739	15.992	20.388	18.595	20.58	10.036	10.49	11.102	8.317	8.172	11.635	10.944	7.84	6.857	6.373	8.354	7.619	8.117	4.187	4.541	4.95	4.047	3.714	5.176	5.363
chr6	146688025	146688370	EM10E0839944-enhD	0	2.60899	0.00544655	-0.390805	2.54318e-05	0.691	0	0	1.048	0	0	2.644	2.097	6.219	5.203	2.599	1.386	7.301	0.296	0	0	0.429	0	0	1.103	0.908	2.773	2.532	1.181	0.617	3.578
chr16	92954312	92954615	EM10E0629633-enhD	0	2.9879	0.00545038	0.261734	2.55237e-05	0	0	4.052	0.668	0.621	0	8.154	9.591	5.963	3.909	10.088	6.687	3.669	0	0	1.615	0.274	0.254	0	3.401	4.152	2.659	1.902	4.585	2.975	1.798
chr19	10064246	10064596	EM10E0671955-enhD	0	-0.816196	0.00545038	2.60794	2.54924e-05	14.775	19.7	23.268	17.558	23.409	20.415	9.659	10.166	8.877	10.761	10.098	10.344	9.761	6.332	8.07	9.272	7.194	9.591	8.052	4.029	4.401	3.958	5.236	4.59	4.601	4.783
chr2	103485646	103485984	EM10E0704356-enhP	0	-1.13055	0.00545038	1.9513	2.55151e-05	12.623	15.816	15.085	16.998	10.651	12.967	3.889	6.757	3.837	6.715	6.792	6.535	4.868	5.41	6.479	6.011	6.965	4.364	5.115	1.622	2.925	1.711	3.267	3.087	2.907	2.386
chr4	40153545	40153793	EM10E0752840-enhD	0	-1.68611	0.00545038	2.04574	2.54904e-05	23.134	21.037	13.219	11.836	22.719	22.101	3.433	8.056	4.816	6.128	2.671	6.67	4.125	9.915	8.617	5.268	4.85	9.308	8.717	1.432	3.487	2.147	2.982	1.214	2.967	2.021
chr7	126377337	126377687	EM10E0864024-prom	0	-0.903219	0.00545038	2.6303	2.55449e-05	18.807	22.558	20.019	23.838	18.432	20.54	12.701	12.982	7.685	7.483	10.45	11.037	7.901	8.06	9.24	7.977	9.768	7.552	8.102	5.298	5.62	3.427	3.641	4.75	4.91	3.872
chr9	41809425	41809645	EM10E0901807-enhD	0	1.7903	0.00545038	-1.31802	2.55442e-05	0	0	0	0	0	0	0	1.11	2.613	1.02	1.219	0.8	2.407	0	0	0	0	0	0	0	0.48	1.165	0.496	0.554	0.356	1.18
chr10	112270510	112270668	EM10E0488370-enhP	0	3.12672	0.00545797	-0.115326	2.55963e-05	0	0	0	0	0	3.546	8.551	5.126	3.66	5.609	2.594	2.901	10.927	0	0	0	0	0	1.399	3.567	2.219	1.632	2.729	1.179	1.29	5.355
chr2	160872492	160872824	EM10E0717017-prom	0	-0.93835	0.00545938	4.55247	2.56347e-05	71.556	69.92	103.269	83.318	85.866	74.441	40.396	48.124	53.669	28.49	40.418	32.065	30.104	30.667	28.641	41.151	34.14	35.18	29.362	16.851	20.832	23.931	13.862	18.37	14.264	14.752
chr2	173262356	173262677	EM10E0721783-enhD	0	2.77642	0.00545938	1.10618	2.56188e-05	0.568	0.054	1.312	2.838	3.742	2.173	16.26	6.076	10.18	12.017	14.13	8.619	14.371	0.243	0.022	0.523	1.163	1.533	0.857	6.783	2.63	4.539	5.847	6.422	3.834	7.042
chr12	24651060	24651410	EM10E0532592-prom	0	-0.688648	0.00547032	4.75988	2.57267e-05	77.875	85.249	92.794	79.928	86.827	86.854	58.334	42.961	44.641	32.738	50.621	55.878	54.928	33.375	34.921	36.977	32.751	35.574	34.258	24.334	18.597	19.906	15.929	23.007	24.856	26.917
chr2	26237299	26237649	EM10E0688635-prom	0	-0.949429	0.00547032	2.67655	2.57338e-05	17.53	25.376	21.981	19.927	24.553	21.717	8.092	15.543	8.369	9.365	8.311	11.198	10.685	7.513	10.395	8.759	8.165	10.06	8.566	3.376	6.728	3.732	4.557	3.777	4.981	5.236
chr5	64160466	64160787	EM10E0789088-enhP	0	0.860758	0.00547032	3.73833	2.57302e-05	19.821	29.4	19.981	19.295	24.638	27.033	46.413	43.726	39.709	33.767	39.893	41.08	28.453	8.495	12.043	7.962	7.906	10.094	10.663	19.361	18.928	17.707	16.429	18.131	18.274	13.943
chr8	36600814	36601045	EM10E0875995-enhD	0	-1.06977	0.00548295	3.52969	2.58092e-05	49.77	37.351	48.885	38.998	39.992	35.663	20.766	17.904	24.724	22.601	15.26	11.791	14.562	21.33	15.3	19.48	15.979	16.385	14.067	8.663	7.75	11.025	10.996	6.936	5.245	7.136
chr7	142371986	142372163	EM10E0868788-prom	0	1.44044	0.00548455	2.98245	2.58326e-05	10.98	16.484	11.438	6.862	10.633	10.022	29.535	26.848	19.778	34.037	32.658	19.047	34.378	4.706	6.752	4.558	2.812	4.356	3.953	12.321	11.622	8.819	16.561	14.843	8.473	16.847
chr4	139808833	139809121	EM10E0774918-enhD	0	1.17528	0.0054948	-1.65051	2.58969e-05	0	0	0	0	0	0	0.289	0.403	0.309	1.519	0.599	0.519	0.449	0	0	0	0	0	0	0.121	0.174	0.138	0.739	0.272	0.231	0.22
chr9	99568762	99569112	EM10E0916392-prom	0	-0.887549	0.00550718	3.23974	2.59713e-05	36.975	30.418	34.874	32.211	28.18	27.696	18.64	13.909	18.782	18.008	12.404	15.858	11.274	15.847	12.46	13.897	13.198	11.546	10.924	7.776	6.021	8.375	8.762	5.638	7.054	5.525
chr10	61648923	61649075	EM10E0476367-enhP	0	-1.03841	0.00551105	4.02161	2.60469e-05	59.618	54.068	54.366	53.114	75.663	53.223	24.996	36.024	34.377	20.051	26.718	26.135	15.428	25.551	22.148	21.664	21.763	31	20.993	10.427	15.594	15.329	9.756	12.143	11.626	7.56
chr13	4058685	4059033	EM10E0551150-enhP	0	-1.58722	0.00551105	2.05922	2.60143e-05	19.514	15.671	14.121	16.288	14.683	30.491	7.742	6.092	6.283	6.366	5.056	2.997	2.963	8.363	6.419	5.627	6.674	6.016	12.027	3.23	2.637	2.802	3.097	2.298	1.333	1.452
chr16	92697213	92697562	EM10E0629517-prom	0	1.15909	0.00551105	3.57326	2.60537e-05	15.511	20.692	19.817	24.597	9.432	24.801	45.362	32.505	40.789	33.255	42.131	34.757	38.346	6.648	8.476	7.897	10.079	3.864	9.782	18.923	14.071	18.188	16.18	19.149	15.461	18.791
chr16	92921045	92921309	EM10E0629627-CTCF	0	2.51439	0.00551105	-0.704885	2.60273e-05	0	0	0	0.767	0	0	4.117	1.32	4.005	8.93	1.634	1.107	1.501	0	0	0	0.314	0	0	1.717	0.571	1.786	4.345	0.743	0.492	0.736
chr13	76384358	76384519	EM10E0566295-prom	0	3.08206	0.00551423	0.74861	2.61035e-05	3.168	0.475	3.28	0	0.174	0.512	11.421	14.314	11.945	8.68	12.382	4.539	7.333	1.358	0.195	1.307	0	0.071	0.202	4.764	6.196	5.326	4.223	5.628	2.019	3.593
chr13	112463567	112463820	EM10E0572759-enhP	0	-0.584389	0.00551423	4.3422	2.61252e-05	54.683	67.589	59.205	62.126	60.889	61.672	37.471	49.453	35.572	32.985	39.655	35.631	30.187	23.436	27.687	23.592	25.456	24.947	24.325	15.631	21.407	15.862	16.049	18.023	15.85	14.793
chr5	124327807	124328157	EM10E0803820-prom	0	-0.642071	0.00551423	4.70948	2.61142e-05	77.333	79.225	78.374	82.256	65.364	103.612	53.766	47.751	55.67	46.072	42.874	41.481	42.718	33.143	32.453	31.231	33.704	26.78	40.868	22.429	20.67	24.824	22.416	19.486	18.452	20.934
chr6	54328836	54329180	EM10E0821494-enhP	0	1.90293	0.00551423	1.37392	2.61467e-05	3.572	1.666	2.731	3.615	2.771	1.836	9.243	6.786	14.533	6.969	8.026	13.981	14.515	1.531	0.682	1.088	1.481	1.135	0.724	3.856	2.938	6.48	3.391	3.648	6.219	7.113
chr9	55025582	55025839	EM10E0905735-enhP	0	2.78852	0.00551423	0.470392	2.61489e-05	0.811	1.27	2.42	1.144	0	0	9.305	3.232	4.807	7.162	8.273	9.344	10.273	0.348	0.52	0.964	0.469	0	0	3.882	1.399	2.143	3.485	3.76	4.157	5.034
chr1	24100222	24100571	EM10E0433178-prom	0	-0.662908	0.0055215	4.17017	2.62108e-05	54.694	56.362	56.462	43.821	61.053	63.576	37.13	31.541	31.141	26.622	29.894	38.231	29.993	23.44	23.088	22.499	17.956	25.014	25.076	15.489	13.653	13.886	12.953	13.587	17.006	14.698
chr2	71787584	71787774	EM10E0698804-enhP	0	1.0921	0.0055215	3.56828	2.62155e-05	23.181	12.76	16.06	14.764	25.586	23.732	38.314	34.962	50.14	33.293	38.678	37.009	28.983	9.935	5.227	6.4	6.05	10.483	9.361	15.983	15.134	22.358	16.199	17.579	16.463	14.203
chr11	68388597	68388930	EM10E0507054-enhP	0	1.54563	0.00552253	-1.34105	2.62526e-05	0	0.282	0	0	0	0	0.342	0.438	1.634	1.467	0.842	1.357	1.056	0	0.116	0	0	0	0	0.143	0.19	0.729	0.714	0.383	0.604	0.517
chr17	66404946	66405231	EM10E0646556-enhD	0	2.85953	0.00552253	-0.364601	2.62385e-05	1.777	0	0	0	0	0	4.783	1.055	4.743	2.721	5.071	4.953	6.441	0.762	0	0	0	0	0	1.995	0.457	2.115	1.324	2.305	2.203	3.156
chr6	85373952	85374105	EM10E0825490-enhP	0	1.56732	0.00552786	3.06633	2.6294e-05	10.463	15.188	7.834	12.885	9.291	10.912	35.15	33.57	47.907	16.708	30.289	26.334	30.521	4.484	6.221	3.122	5.28	3.807	4.304	14.663	14.532	21.362	8.129	13.766	11.714	14.957
chr17	85464398	85464623	EM10E0650829-enhD	0	1.36124	0.00554026	-1.5473	2.63691e-05	0	0	0	0	0	0	0.47	1.059	1.171	0.631	0.931	1.033	0	0	0	0	0	0	0	0.196	0.458	0.522	0.307	0.423	0.46	0
chr10	75798064	75798362	EM10E0479401-enhP	0	-1.13592	0.00554279	3.1017	2.64075e-05	38.342	29.257	29.046	33.27	28.474	31.349	6.197	13.259	10.737	15.165	15.148	16.006	16.647	16.432	11.985	11.574	13.632	11.666	12.365	2.585	5.74	4.788	7.378	6.885	7.12	8.158
chr11	101665702	101665915	EM10E0520525-enhP	0	-0.961407	0.00554279	5.01224	2.64134e-05	116.393	101.873	122.442	116.199	101.821	115.54	56.221	72.453	72.76	49.928	45.915	54.533	28.283	49.883	41.73	48.791	47.613	41.717	45.572	23.453	31.363	32.444	24.292	20.868	24.258	13.86
chr1	135943847	135944104	EM10E0452441-enhD	0	1.97192	0.00554816	1.13559	2.64551e-05	1.927	1.419	6.794	2.588	1.013	1.282	10.593	6.326	9.307	8.93	8.524	7.225	10.698	0.826	0.581	2.707	1.06	0.415	0.506	4.419	2.738	4.15	4.345	3.874	3.214	5.242
chr2	132815914	132816264	EM10E0711036-prom	0	-0.956939	0.00555499	3.06529	2.65038e-05	21.2	27.312	31.015	28.878	29.438	35.652	17.566	15.568	13.697	9.024	15.538	12.157	10.928	9.086	11.188	12.359	11.833	12.061	14.062	7.328	6.739	6.108	4.391	7.062	5.408	5.355
chr17	27230547	27230751	EM10E0636556-enhD	0	1.95569	0.00556826	-1.22952	2.65833e-05	0	0	0	0	0	0	1.285	1.211	0.973	1.156	3.142	3.549	0	0	0	0	0	0	0	0.536	0.524	0.434	0.562	1.428	1.579	0
chr14	63245005	63245204	EM10E0584489-prom	0	-1.37112	0.00560007	3.82749	2.67587e-05	56.669	77.412	45.888	37.324	60.408	75.896	20.297	19.286	12.037	26.021	24.882	21.064	18.935	24.287	31.71	18.286	15.294	24.75	29.936	8.467	8.348	5.367	12.66	11.309	9.37	9.279
chr8	70839562	70839912	EM10E0880479-prom	0	-0.580057	0.00560007	4.41553	2.67841e-05	65.653	64.944	71.22	56.09	64.586	62.626	33.599	33.246	43.195	39.45	38.604	39.745	45.906	28.137	26.603	28.38	22.983	26.462	24.701	14.016	14.391	19.261	19.194	17.545	17.68	22.496
chrX	13280444	13280793	EM10E0924675-enhP	0	0.677494	0.00560007	4.51391	2.67713e-05	45.05	32.575	49.24	42.937	41.674	46.754	70.511	60.344	70.468	61.562	52.373	70.466	54.981	19.307	13.344	19.621	17.593	17.074	18.441	29.414	26.122	31.422	29.953	23.803	31.346	26.943
chr8	31401976	31402250	EM10E0874664-enhD	0	1.68064	0.00560185	-1.37681	2.68089e-05	0	0	0	0	0	0	1.142	0.587	1.736	0	2.283	1.394	0.885	0	0	0	0	0	0	0.476	0.254	0.774	0	1.038	0.62	0.434
chr11	74574672	74574956	EM10E0509336-enhD	0	2.44941	0.0056062	-0.526684	2.68623e-05	0	0	0.08	0.305	1.142	0	0.909	1.457	3.904	5.771	3.157	4.351	3.232	0	0	0.032	0.125	0.468	0	0.379	0.631	1.741	2.808	1.435	1.935	1.584
chr11	120617264	120617506	EM10E0529127-enhP	0	-1.26972	0.0056062	3.47398	2.68501e-05	41.63	51.686	31.791	40.73	56.244	40.056	8.261	14.912	17.322	24.942	14.808	18.735	17.526	17.842	21.172	12.668	16.689	23.044	15.799	3.446	6.455	7.724	12.135	6.73	8.334	8.588
chr1	74713669	74713863	EM10E0441749-prom	0	-1.1369	0.00561209	4.51406	2.69101e-05	65.076	87.518	79.097	111.132	70.408	101.83	46.719	41.44	53.71	30.981	26.588	27.993	26.009	27.89	35.85	31.519	45.536	28.847	40.165	19.489	17.938	23.95	15.074	12.084	12.452	12.745
chr10	14545123	14545281	EM10E0468071-prom	0	1.62742	0.00561209	2.18927	2.69395e-05	2.945	10.069	6.807	3.63	10.036	3.754	18.736	16.979	13.536	15.91	21.315	15.515	14.918	1.262	4.125	2.712	1.487	4.112	1.481	7.816	7.35	6.036	7.741	9.688	6.902	7.31
chr16	31546064	31546264	EM10E0620887-enhD	0	2.98061	0.00561209	0.375785	2.69302e-05	0	1.476	0	1.229	0	2.581	9.509	10.987	8.486	4.374	7.072	3.056	8.713	0	0.605	0	0.504	0	1.018	3.967	4.756	3.784	2.128	3.214	1.359	4.27
chr11	74572689	74573039	EM10E0509334-enhD	0	1.65629	0.00561465	1.53267	2.69934e-05	4.744	3.652	4.878	2.011	3.501	2.087	8.777	7.784	8.164	14.153	10.503	15.099	10.362	2.033	1.496	1.944	0.824	1.434	0.823	3.661	3.37	3.64	6.886	4.774	6.717	5.078
chr14	51903758	51904043	EM10E0581539-enhD	0	-0.956489	0.00561465	2.49654	2.70172e-05	16.29	23.815	22.698	13.783	19.137	21.024	9.011	9.225	9.437	9.438	7.59	8.788	7.845	6.981	9.755	9.045	5.648	7.841	8.292	3.759	3.993	4.208	4.592	3.45	3.909	3.844
chr16	32678903	32679209	EM10E0621387-enhD	0	0.88109	0.00561465	3.20429	2.70166e-05	13.736	17.05	17.361	18.445	10.849	17.93	27.475	30.038	25.34	21.517	23.261	33.802	27.007	5.887	6.984	6.918	7.558	4.445	7.072	11.461	13.003	11.299	10.469	10.572	15.036	13.235
chr6	116460795	116461012	EM10E0832542-prom	0	3.43117	0.00561465	1.2051	2.69976e-05	0.909	2.401	5.419	0.044	0.849	0.304	25.907	9.55	10.707	8.822	14.427	20.557	22.749	0.39	0.984	2.159	0.018	0.348	0.12	10.807	4.134	4.774	4.292	6.557	9.144	11.148
chr7	118115833	118116013	EM10E0862182-enhP	0	-0.562273	0.00561784	4.82094	2.70489e-05	80.314	80.373	98.495	89.303	81.69	78.079	57.25	51.379	61.31	43.616	46.287	56.079	49.865	34.421	32.923	39.249	36.592	33.469	30.797	23.882	22.241	27.339	21.221	21.037	24.946	24.436
chr13	6469453	6469803	EM10E0551457-enhD	0	2.04997	0.00561958	-0.980779	2.70899e-05	0	0.258	0.241	0	0	0	0.795	2.169	0.968	1.858	0.475	3.796	4.089	0	0.106	0.096	0	0	0	0.332	0.939	0.432	0.904	0.216	1.689	2.004
chr6	91387871	91388192	EM10E0827732-enhD	0	3.16771	0.00561958	-0.0626834	2.70879e-05	0	3.679	0	0	0	0	6.431	6.753	6.396	8.123	1.853	6.105	4.711	0	1.507	0	0	0	0	2.683	2.923	2.852	3.952	0.842	2.716	2.309
chr1	153206823	153207043	EM10E0454805-enhD	0	2.55906	0.00562523	-0.471552	2.71335e-05	0	0	0.589	0.876	0	0	4.341	3.559	4.931	6.791	3.585	1.404	0.901	0	0	0.235	0.359	0	0	1.811	1.541	2.199	3.304	1.629	0.625	0.442
chr3	101110042	101110209	EM10E0738739-prom	0	1.95843	0.00563191	2.6354	2.71911e-05	4.28	5.782	11.949	9.207	8.249	4.242	41.389	31.718	27.806	14.117	23.395	25.2	21.668	1.834	2.368	4.761	3.773	3.38	1.673	17.266	13.73	12.399	6.869	10.633	11.21	10.618
chr7	142486787	142487130	EM10E0868892-enhD	0	1.34696	0.00563191	1.79804	2.71985e-05	3.886	5.914	5.327	7.335	2.37	4.371	9.797	15.278	12.88	11.652	11.031	9.413	10.656	1.665	2.423	2.123	3.006	0.971	1.724	4.087	6.614	5.743	5.669	5.014	4.187	5.222
chr5	23670974	23671154	EM10E0782732-CTCF	0	1.72844	0.0056325	-1.35119	2.72178e-05	0	0	0	0	0	0	1.874	2.547	1.217	1.31	0.633	0.941	0	0	0	0	0	0	0	0.782	1.103	0.543	0.637	0.288	0.419	0
chr13	93978859	93979018	EM10E0568120-enhD	0	2.56127	0.00563375	-0.686364	2.72966e-05	0	0.743	0	0	0	0	2.415	3.109	7.511	1.09	2.112	6.455	0.712	0	0.304	0	0	0	0	1.007	1.346	3.349	0.53	0.96	2.871	0.349
chr13	109260313	109260663	EM10E0571800-enhD	0	1.67501	0.00563375	1.95244	2.73057e-05	6.84	8.188	4.915	2.272	3.581	3.782	12.428	17.465	11.048	10.031	14.887	18.458	17.143	2.931	3.354	1.959	0.931	1.467	1.492	5.184	7.56	4.926	4.881	6.766	8.211	8.401
chr2	131487407	131487647	EM10E0710537-enhD	0	2.1967	0.00563375	-1.09863	2.72731e-05	0	0	0	0	0	0	1.456	2.581	0	2.556	0.693	2.754	4.498	0	0	0	0	0	0	0.607	1.117	0	1.244	0.315	1.225	2.204
chr6	125494097	125494282	EM10E0835319-enhP	0	1.35703	0.00563375	3.60967	2.73047e-05	9.378	25.535	22.606	24.517	18.832	11.014	42.37	35.038	48.462	32.995	48.634	42.013	42.551	4.019	10.46	9.008	10.046	7.716	4.344	17.675	15.167	21.61	16.054	22.104	18.689	20.852
chr9	58419815	58420119	EM10E0907056-enhD	0	1.8635	0.00563375	-1.27834	2.72668e-05	0	0	0	0	0	0	0.942	2.263	0.732	2.467	1.358	0	2.115	0	0	0	0	0	0	0.393	0.98	0.326	1.2	0.617	0	1.036
chr1	128590812	128591066	EM10E0449458-enhP	0	1.3998	0.00563377	2.69787	2.73842e-05	12.752	8.465	12.906	7.059	7.158	6.962	27.476	21.675	25.826	21.046	21.46	27.095	13.196	5.465	3.468	5.143	2.892	2.933	2.746	11.462	9.383	11.516	10.24	9.754	12.053	6.467
chr1	192137560	192137746	EM10E0465087-enhP	0	-0.820583	0.00563377	4.24205	2.73647e-05	57.787	60.674	67.452	64.395	64.717	58.199	44.84	35.49	27.412	21.716	37.919	34.841	26.324	24.766	24.854	26.879	26.386	26.515	22.955	18.705	15.363	12.223	10.566	17.234	15.498	12.9
chr16	25483923	25484231	EM10E0619558-enhD	0	2.65921	0.00563377	-0.291319	2.73372e-05	0	0.789	1.409	0	0	0	2.625	1.595	6.411	4.565	2.781	3.85	7.509	0	0.323	0.561	0	0	0	1.095	0.69	2.859	2.221	1.264	1.713	3.68
chr19	6980311	6980658	EM10E0671005-prom	0	-0.714304	0.00563377	4.91532	2.73878e-05	81.295	113.774	101.559	103.177	91.167	85.278	64.84	64.999	54.988	47.452	44.683	46.961	49.88	34.841	46.605	40.47	42.277	37.352	33.636	27.048	28.137	24.52	23.088	20.308	20.89	24.443
chr2	26587098	26587276	EM10E0688868-enhP	0	-1.5539	0.00563377	3.64621	2.73821e-05	43.777	58.347	74.56	48.47	59.167	45.665	24.369	25.392	17.033	6.335	16.393	20.769	13.628	18.762	23.901	29.711	19.861	24.241	18.012	10.166	10.992	7.595	3.082	7.451	9.239	6.678
chr3	116466460	116466738	EM10E0742001-enhP	0	2.56721	0.00563731	0.0909215	2.74378e-05	0.804	2.299	1.492	0	0	0	4.97	4.991	3.705	5.364	6.44	3.561	6.152	0.345	0.942	0.595	0	0	0	2.073	2.16	1.652	2.61	2.927	1.584	3.015
chr6	135323747	135324080	EM10E0837305-enhD	0	2.07704	0.00563731	1.10883	2.74354e-05	3.175	3.38	3.23	2.316	0.794	0.544	9.427	11.257	11.746	7.353	7.254	6.513	9.337	1.361	1.385	1.287	0.949	0.325	0.215	3.933	4.873	5.238	3.578	3.297	2.897	4.576
chr1	23256602	23256947	EM10E0433028-enhP	0	-0.873862	0.00563938	4.68282	2.75309e-05	101.073	73.588	72.167	85.432	103.662	85.565	35.028	47.657	48.77	47.868	40.548	30.799	52.853	43.317	30.144	28.757	35.006	42.471	33.749	14.612	20.63	21.747	23.29	18.429	13.7	25.9
chr10	70806847	70807194	EM10E0478634-enhP	0	1.48689	0.00563938	-1.48183	2.76119e-05	0	0	0	0	0	0	1.265	0.901	0	0.483	1.092	0.976	1.48	0	0	0	0	0	0	0.528	0.39	0	0.235	0.496	0.434	0.725
chr11	63921243	63921468	EM10E0506166-enhP	0	-1.20394	0.00563938	4.59299	2.75855e-05	73.7	101.38	100.766	65.701	126.825	94.342	32.165	58.584	39.634	37.14	29.279	33.703	28.337	31.586	41.528	40.154	26.921	51.962	37.211	13.418	25.36	17.673	18.07	13.307	14.992	13.886
chr14	20849575	20849812	EM10E0575777-enhD	0	1.69064	0.00563938	-1.37218	2.75343e-05	0	0	0	0	0	0	1.937	1.508	0.78	1.858	0.702	0	1.211	0	0	0	0	0	0	0.808	0.653	0.348	0.904	0.319	0	0.593
chr16	92822848	92823138	EM10E0629596-enhD	0	2.86891	0.00563938	0.993229	2.75876e-05	1.284	0.048	4.267	0	2.637	2.348	17.452	9.733	8.755	8.061	10.03	10.079	12.199	0.55	0.02	1.7	0	1.08	0.926	7.28	4.213	3.904	3.922	4.559	4.483	5.978
chr18	33213832	33214182	EM10E0656491-prom	0	-0.816776	0.00563938	4.73489	2.74834e-05	89.406	61.401	101.476	91.634	87.113	100.207	47.995	58.733	47.213	36.909	42.011	44.898	40.731	38.317	25.152	40.437	37.547	35.691	39.525	20.021	25.424	21.053	17.958	19.094	19.972	19.96
chr2	157430738	157430939	EM10E0716053-enhD	0	1.87913	0.00563938	2.44267	2.76115e-05	6.131	6.221	10.878	3.309	7.212	4.973	21.743	34.13	21.842	11.15	24.619	22.722	20.638	2.628	2.548	4.335	1.356	2.955	1.961	9.07	14.774	9.74	5.425	11.189	10.107	10.113
chr5	76858501	76858791	EM10E0792222-enhD	0	2.4419	0.00563938	0.941591	2.75015e-05	0.411	1.126	1.251	3.557	1.422	1.667	10.229	9.672	6.903	3.83	13.632	8.991	12.589	0.176	0.461	0.499	1.457	0.583	0.658	4.267	4.187	3.078	1.863	6.196	3.999	6.169
chr7	126883888	126884185	EM10E0864308-enhP	0	-0.927284	0.00563938	3.6894	2.75076e-05	41.668	56.301	42.919	37.797	41.15	45.675	17.868	17.364	30.947	15.369	19.899	22.356	25.579	17.858	23.063	17.103	15.487	16.86	18.016	7.454	7.516	13.799	7.478	9.044	9.945	12.535
chr9	50470536	50470699	EM10E0904678-enhD	0	2.85816	0.00563938	-0.277514	2.75671e-05	0	0	0	0	0	3.302	3.527	5.462	3.59	7.58	2.628	3.444	3.423	0	0	0	0	0	1.302	1.471	2.364	1.601	3.688	1.194	1.532	1.677
chr15	7132735	7133083	EM10E0593427-enhD	0	-1.22915	0.00565341	3.13509	2.76971e-05	25.098	35.733	30.737	39.917	32.622	37.687	16.884	12.74	19.715	10.039	17.452	7.54	9.353	10.756	14.637	12.248	16.356	13.366	14.865	7.043	5.515	8.791	4.884	7.932	3.354	4.583
chr11	50378123	50378291	EM10E0501617-enhP	0	-0.711301	0.00566361	5.65674	2.77635e-05	139.57	149.96	162.084	167.349	136.007	212.525	87.002	110.806	84.041	66.192	88.696	106.092	86.83	59.816	61.428	64.588	68.571	55.723	83.826	36.293	47.965	37.475	32.206	40.312	47.193	42.55
chr13	49323110	49323364	EM10E0560292-enhD	0	1.85146	0.00566568	-1.12135	2.77902e-05	0	0	0.472	0	0	0	0.472	1.477	1.832	0.705	2.535	1.53	1.751	0	0	0.188	0	0	0	0.197	0.639	0.817	0.343	1.152	0.681	0.858
chr11	100145511	100145713	EM10E0519584-enhP	0	2.18509	0.00566909	2.68328	2.78728e-05	5.419	5.434	10.344	6.514	2.656	12.316	46.458	33.077	18.973	20.038	28.891	39.168	21.677	2.322	2.226	4.122	2.669	1.088	4.858	19.38	14.318	8.46	9.749	13.131	17.423	10.623
chr16	13504567	13504819	EM10E0616266-enhD	0	1.84518	0.00566909	-1.28852	2.78579e-05	0	0	0	0	0	0	0.814	2.139	0	2.491	0.673	2.003	1.62	0	0	0	0	0	0	0.34	0.926	0	1.212	0.306	0.891	0.794
chr5	102736132	102736463	EM10E0795482-enhD	0	-2.0756	0.00566909	-0.990855	2.78587e-05	2.655	1.983	1.576	0.786	3.484	3.717	0	0	0	0.069	0.68	0	0	1.138	0.812	0.628	0.322	1.427	1.466	0	0	0	0.034	0.309	0	0
chr6	65598653	65598948	EM10E0822696-enhD	0	1.73571	0.00566909	-1.17293	2.78495e-05	0.05	0	0	0.131	0	0.261	1.012	1.272	2.343	2.003	0.094	1.329	1.59	0.021	0	0	0.054	0	0.103	0.422	0.551	1.045	0.975	0.043	0.591	0.779
chr18	84848988	84849287	EM10E0668703-enhD	0	-1.35304	0.00567177	1.37308	2.79025e-05	9.451	13.487	7.844	7.512	11.103	11.535	3.119	2.768	2.129	2.46	4.483	5.066	3.462	4.05	5.525	3.126	3.078	4.549	4.55	1.301	1.198	0.949	1.197	2.038	2.254	1.697
chr2	91457644	91457796	EM10E0702290-enhP	0	-0.931922	0.00567309	4.06609	2.79255e-05	46.391	55.279	44.584	72.236	59.698	70.494	30.997	37.591	28.884	23.228	23.393	29.326	20.295	19.882	22.644	17.766	29.599	24.459	27.805	12.931	16.272	12.88	11.302	10.632	13.045	9.945
chr12	31073720	31074067	EM10E0533805-prom	0	1.37008	0.00569179	2.58638	2.80341e-05	6.191	9.409	6.684	16.932	7.951	5.935	24.375	17.453	15.857	17.476	22.119	21.566	24.363	2.653	3.854	2.663	6.938	3.258	2.341	10.168	7.555	7.071	8.503	10.053	9.593	11.939
chr1	74031936	74032274	EM10E0441402-enhD	0	-1.11447	0.0057212	2.19436	2.82562e-05	14.782	12.825	17.424	14.474	21.254	18.881	6.811	6.686	8.636	8.706	7.138	4.805	4.713	6.335	5.254	6.943	5.931	8.708	7.447	2.841	2.894	3.851	4.236	3.244	2.137	2.31
chr11	55373933	55374134	EM10E0503439-K4m3	0	1.79748	0.0057212	-1.31415	2.82582e-05	0	0	0	0	0	0	1.759	0.785	1.532	1.823	0.766	0	2.454	0	0	0	0	0	0	0.734	0.34	0.683	0.887	0.348	0	1.203
chr15	82272290	82272636	EM10E0606566-enhD	0	2.49936	0.0057212	-0.189082	2.82165e-05	0	0.331	1.723	0	0.972	0	2.302	6.643	2.947	3.259	2.859	5.904	4.838	0	0.136	0.687	0	0.398	0	0.96	2.876	1.314	1.586	1.299	2.626	2.371
chr17	35061508	35061724	EM10E0640459-enhD	0	1.98172	0.0057212	2.67357	2.82568e-05	1.275	10.983	8.788	9.774	7.786	9.484	33.985	26.108	23.019	22.855	29.03	23.574	27.497	0.546	4.499	3.502	4.005	3.19	3.741	14.177	11.302	10.264	11.12	13.194	10.486	13.475
chr4	116075037	116075213	EM10E0765471-prom	0	-0.853572	0.0057212	3.62858	2.82948e-05	44.677	40.024	36.774	34.342	50.829	40.66	18.436	16.63	22.709	27.791	20.606	17.098	21.686	19.147	16.395	14.654	14.072	20.825	16.037	7.691	7.199	10.126	13.522	9.365	7.606	10.627
chr6	143904151	143904371	EM10E0839018-enhD	0	-2.05123	0.0057212	-1.20578	2.82955e-05	2.86	0	1.87	2.936	2.876	2.446	0	0	0	0	0	0	0	1.226	0	0.745	1.203	1.178	0.965	0	0	0	0	0	0	0
chr7	27178803	27179153	EM10E0844179-prom	0	-0.761683	0.0057212	3.88223	2.82764e-05	43.485	41.95	64.352	44.178	42.767	49.853	28.137	23.726	29.741	22.464	22.326	27.502	23.381	18.637	17.184	25.643	18.102	17.522	19.663	11.738	10.27	13.262	10.93	10.147	12.234	11.458
chr2	180221106	180221455	EM10E0722818-enhD	0	1.68029	0.00572126	2.5609	2.83257e-05	5.515	6.051	11.435	4.268	7.894	10.323	28.485	24.119	27.542	14.528	27.864	22.375	14.214	2.364	2.479	4.557	1.749	3.234	4.072	11.883	10.441	12.281	7.069	12.664	9.953	6.965
chr4	48585468	48585791	EM10E0755409-enhP	0	1.80254	0.00572126	2.08473	2.83291e-05	3.7	4.613	5.165	4.596	4.922	5.866	20.141	22.972	19.334	12.285	19.88	17.595	7.761	1.586	1.89	2.058	1.883	2.017	2.314	8.402	9.944	8.621	5.977	9.035	7.827	3.803
chr11	46274039	46274300	EM10E0500787-enhD	0	2.06011	0.00573277	-0.971426	2.84194e-05	0	0	0.633	0	0	0	2.569	1.221	2.517	0.675	0.944	2.978	2.138	0	0	0.252	0	0	0	1.072	0.529	1.122	0.328	0.429	1.325	1.048
chr4	147124917	147125258	EM10E0776807-prom	0	-1.5361	0.00573277	2.09274	2.84134e-05	19.631	19.333	17.337	13.428	12.507	29.28	5.744	5.37	2.85	6.755	6.199	4.656	6.782	8.413	7.919	6.909	5.502	5.124	11.549	2.396	2.325	1.271	3.287	2.817	2.071	3.323
chr13	97751142	97751324	EM10E0569332-enhP	0	2.45776	0.00573744	-0.955235	2.85594e-05	0	0	0	0	0	0	1.898	4.695	0.79	3.839	2.963	0	4.887	0	0	0	0	0	0	0.792	2.032	0.352	1.868	1.347	0	2.395
chr17	35262876	35263124	EM10E0640634-enhP	0	-0.536848	0.00573744	5.2347	2.85543e-05	110.07	103.547	116.957	114.473	95.283	131.257	83.399	79.648	67.031	64.769	72.435	67.422	58.576	47.173	42.416	46.605	46.905	39.038	51.772	34.79	34.478	29.89	31.513	32.922	29.991	28.705
chr19	53450697	53450976	EM10E0682030-enhD	0	2.94623	0.00573744	1.4695	2.85578e-05	0	8.279	0.395	2.954	1.593	3.937	15.162	13.244	17.87	11.586	15.252	23.251	13.404	0	3.391	0.157	1.21	0.653	1.553	6.325	5.733	7.968	5.637	6.932	10.343	6.569
chr2	148681432	148681781	EM10E0713342-enhP	0	-0.645158	0.00573744	4.54252	2.84622e-05	74.76	70.933	58.921	73.293	64.725	90.439	47.469	39.527	35.474	40.556	36.64	48.205	45.864	32.04	29.056	23.479	30.032	26.519	35.672	19.802	17.11	15.818	19.732	16.653	21.443	22.475
chr2	173270208	173270530	EM10E0721793-enhD	0	1.73711	0.00573744	2.15498	2.84781e-05	5.538	1.942	10.07	6.945	2.898	7.846	20.791	16.395	14.984	16.143	13.655	20.806	15.896	2.373	0.796	4.013	2.846	1.187	3.095	8.673	7.097	6.681	7.854	6.206	9.255	7.79
chr3	121561826	121562168	EM10E0742643-enhD	0	1.52489	0.00573744	-1.46049	2.85354e-05	0	0	0	0	0	0	0.802	1.306	0.52	0	1.703	0.913	1.336	0	0	0	0	0	0	0.335	0.565	0.232	0	0.774	0.406	0.655
chr8	121649993	121650330	EM10E0892735-enhD	0	-0.797279	0.00573744	3.00472	2.85431e-05	19.974	25.685	26.098	28.877	23.801	31.681	17.701	12.299	13.738	13.739	13.715	12.478	10.678	8.56	10.521	10.4	11.832	9.752	12.496	7.384	5.324	6.126	6.685	6.233	5.551	5.233
chr15	99554226	99554516	EM10E0611824-enhP	0	2.01698	0.00573761	-1.19564	2.85769e-05	0	0	0	0	0	0	1.261	2.351	0	2.086	0.627	1.97	3.625	0	0	0	0	0	0	0.526	1.018	0	1.015	0.285	0.876	1.776
chr1	71105783	71105955	EM10E0440633-enhD	0	1.89246	0.00575658	-0.987359	2.87427e-05	0	0.283	0	0	0	0.543	0.543	1.039	1.611	2.956	1.971	2.858	1.034	0	0.116	0	0	0	0.214	0.227	0.45	0.718	1.438	0.896	1.271	0.507
chr18	38283793	38283982	EM10E0658397-enhP	0	-1.27973	0.00575658	2.79718	2.87552e-05	24.998	27.016	25.606	22.289	37.989	25.455	9.041	14.289	12.004	8.747	10.434	12.355	4.642	10.714	11.067	10.204	9.133	15.564	10.04	3.772	6.185	5.353	4.256	4.742	5.496	2.275
chr6	72550279	72550503	EM10E0823908-enhP	0	1.31019	0.00575658	3.37048	2.87418e-05	18.848	11.785	17.73	18.828	8.688	17.138	36.027	50.817	30.003	25.83	39.561	37.026	27.543	8.078	4.828	7.065	7.715	3.56	6.76	15.029	21.998	13.379	12.568	17.98	16.47	13.497
chr6	108702353	108702671	EM10E0830789-enhD	0	2.81169	0.00575658	0.63709	2.86898e-05	0.562	0	0	3.88	3.438	0.691	7.156	8.174	9.222	10.129	5.126	10.184	7.196	0.241	0	0	1.59	1.409	0.273	2.985	3.538	4.112	4.928	2.33	4.53	3.526
chrX	160599110	160599389	EM10E0931235-enhD	0	2.35946	0.00575658	0.384778	2.87439e-05	0.747	0	1.393	1.071	0.531	2.244	3.678	4.045	7.568	11.077	5.412	6.476	4.145	0.32	0	0.555	0.439	0.218	0.885	1.534	1.751	3.375	5.389	2.46	2.881	2.031
chr14	40999926	41000269	EM10E0580055-enhD	0	2.28424	0.00576503	0.060299	2.88142e-05	0.64	0	1.001	0.899	0	2.242	4.828	4.175	5.477	2.451	4.788	6.11	3.3	0.274	0	0.399	0.368	0	0.884	2.014	1.807	2.442	1.193	2.176	2.718	1.617
chr1	88277443	88277793	EM10E0444764-prom	0	-0.788858	0.00576551	5.30533	2.88624e-05	103.139	140.289	137.969	109.674	138.954	148.318	96.716	77.143	67.539	63.334	61.484	64.153	52.456	44.203	57.467	54.978	44.939	56.931	58.501	40.346	33.394	30.116	30.815	27.944	28.537	25.706
chr10	43672507	43672779	EM10E0473594-enhD	0	2.09967	0.00576551	-0.810346	2.88836e-05	0	0	0.607	0	0.412	0	4.407	3.569	1.057	1.702	1.665	1.917	1.159	0	0	0.242	0	0.169	0	1.838	1.545	0.471	0.828	0.757	0.853	0.568
[truncated: 15,149 more rows]
