# Supplementary material for: Epigenomic analysis of formalin-fixed paraffin-embedded samples by CUT&Tag
Source: Nat Commun. 2023 Sep 22;14:5930. doi: 10.1038/s41467-023-41666-z (PMC10516967; doi:10.1038/s41467-023-41666-z)
Supplement: Supplementary file 11 — Supplementary Data 8 [file 41467_2023_41666_MOESM11_ESM.xlsx]

## Sheet: Library structure
Supplementary Data 8_1: Final Library Structure
5'-AATGATACGGCGACCACCGAGATCTACAC(8bp i5 barcode*)TCGTCGGCAGCGTCAGATGTGTATAAGAGACAGXXX...XXXCTGTCTCTTATACACATCTCCGAGCCCACGAGAC(8bp i7 barcode)ATCTCGTATGCCGTCTTCTGCTTG -3'
3'-TTACTATGCCGCTGGTGGCTCTAGATGTG(8bp i5 barcode*)AGCAGCCGTCGCAGTCTACACATATTCTCTGTCXXX...XXXGACAGAGAATATGTGTAGAGGCTCGGGTGCTCTG(8bp i7 barcode)TAGAGCATACGGCAGAAGACGAAC -5'
* Optional: We use i5 barcodes when we have a high number of samples or a single-cell experiment.
19-mer mosaic end DNA (bottom): AGATGTGTATAAGAGACAG
Illumina Nextera Read 1 primer: 5'- TCGTCGGCAGCGTCAGATGTGTATAAGAGACAG -3'
Illumina Nextera Read 2 primer: 5'- GTCTCGTGGGCTCGGAGATGTGTATAAGAGACAG -3'
Illumina P5 adapter: 5'- AATGATACGGCGACCACCGAGATCTACAC -3'
Illumina P7 adapter: 5'- CAAGCAGAAGACGGCATACGAGAT -3'

## Sheet: i5_Barcoded_PCR_primers
Supplementary Data 8_2: Custom Barcodes Adapter 1 (index i5) IDs	Barcodes	Primer Sequence
Ad1.noMX		AATGATACGGCGACCACCGAGATCTACACTCGTCGGCAGCGTCAGATGTG
Ad1.1	TAGATCGC	AATGATACGGCGACCACCGAGATCTACACTAGATCGCTCGTCGGCAGCGTCAGATGTGTAT
Ad1.2	CTCTCTAT	AATGATACGGCGACCACCGAGATCTACACCTCTCTATTCGTCGGCAGCGTCAGATGTGTAT
Ad1.3	TATCCTCT	AATGATACGGCGACCACCGAGATCTACACTATCCTCTTCGTCGGCAGCGTCAGATGTGTAT
Ad1.4	AGAGTAGA	AATGATACGGCGACCACCGAGATCTACACAGAGTAGATCGTCGGCAGCGTCAGATGTGTAT
Ad1.5	GTAAGGAG	AATGATACGGCGACCACCGAGATCTACACGTAAGGAGTCGTCGGCAGCGTCAGATGTGTAT
Ad1.6	ACTGCATA	AATGATACGGCGACCACCGAGATCTACACACTGCATATCGTCGGCAGCGTCAGATGTGTAT
Ad1.7	AAGGAGTA	AATGATACGGCGACCACCGAGATCTACACAAGGAGTATCGTCGGCAGCGTCAGATGTGTAT
Ad1.8	CTAAGCCT	AATGATACGGCGACCACCGAGATCTACACCTAAGCCTTCGTCGGCAGCGTCAGATGTGTAT
Ad1.9	TGGAAATC	AATGATACGGCGACCACCGAGATCTACACTGGAAATCTCGTCGGCAGCGTCAGATGTGTAT
Ad1.10	AACATGAT	AATGATACGGCGACCACCGAGATCTACACAACATGATTCGTCGGCAGCGTCAGATGTGTAT
Ad1.11	TGATGAAA	AATGATACGGCGACCACCGAGATCTACACTGATGAAATCGTCGGCAGCGTCAGATGTGTAT
Ad1.12	GTCGGACT	AATGATACGGCGACCACCGAGATCTACACGTCGGACTTCGTCGGCAGCGTCAGATGTGTAT
Ad1.13	TTTCTAGC	AATGATACGGCGACCACCGAGATCTACACTTTCTAGCTCGTCGGCAGCGTCAGATGTGTAT
Ad1.14	TAACCAAG	AATGATACGGCGACCACCGAGATCTACACTAACCAAGTCGTCGGCAGCGTCAGATGTGTAT
Ad1.15	GTGTATCG	AATGATACGGCGACCACCGAGATCTACACGTGTATCGTCGTCGGCAGCGTCAGATGTGTAT
Ad1.16	TCCATCAA	AATGATACGGCGACCACCGAGATCTACACTCCATCAATCGTCGGCAGCGTCAGATGTGTAT
Ad1.17	TTCGTGCA	AATGATACGGCGACCACCGAGATCTACACTTCGTGCATCGTCGGCAGCGTCAGATGTGTAT
Ad1.18	AGGTTGCC	AATGATACGGCGACCACCGAGATCTACACAGGTTGCCTCGTCGGCAGCGTCAGATGTGTAT
Ad1.19	CCTTATGT	AATGATACGGCGACCACCGAGATCTACACCCTTATGTTCGTCGGCAGCGTCAGATGTGTAT
Ad1.20	CAGCAACG	AATGATACGGCGACCACCGAGATCTACACCAGCAACGTCGTCGGCAGCGTCAGATGTGTAT
Ad1.21	GGTTCAAT	AATGATACGGCGACCACCGAGATCTACACGGTTCAATTCGTCGGCAGCGTCAGATGTGTAT
Ad1.22	ACATTCGT	AATGATACGGCGACCACCGAGATCTACACACATTCGTTCGTCGGCAGCGTCAGATGTGTAT
Ad1.23	GATTCCCA	AATGATACGGCGACCACCGAGATCTACACGATTCCCATCGTCGGCAGCGTCAGATGTGTAT
Ad1.24	CGGACTGC	AATGATACGGCGACCACCGAGATCTACACCGGACTGCTCGTCGGCAGCGTCAGATGTGTAT
Ad1.25	AGCCGTTC	AATGATACGGCGACCACCGAGATCTACACAGCCGTTCTCGTCGGCAGCGTCAGATGTGTAT
Ad1.26	ATTGGGTC	AATGATACGGCGACCACCGAGATCTACACATTGGGTCTCGTCGGCAGCGTCAGATGTGTAT
Ad1.27	TGCATACT	AATGATACGGCGACCACCGAGATCTACACTGCATACTTCGTCGGCAGCGTCAGATGTGTAT
Ad1.28	GGGCTTGG	AATGATACGGCGACCACCGAGATCTACACGGGCTTGGTCGTCGGCAGCGTCAGATGTGTAT
Ad1.29	GACGTGGC	AATGATACGGCGACCACCGAGATCTACACGACGTGGCTCGTCGGCAGCGTCAGATGTGTAT
Ad1.30	GCAAATTT	AATGATACGGCGACCACCGAGATCTACACGCAAATTTTCGTCGGCAGCGTCAGATGTGTAT
Ad1.31	GCAGCCTC	AATGATACGGCGACCACCGAGATCTACACGCAGCCTCTCGTCGGCAGCGTCAGATGTGTAT
Ad1.32	TCCGAGTT	AATGATACGGCGACCACCGAGATCTACACTCCGAGTTTCGTCGGCAGCGTCAGATGTGTAT
Ad1.33	GCATTAAG	AATGATACGGCGACCACCGAGATCTACACGCATTAAGTCGTCGGCAGCGTCAGATGTGTAT
Ad1.34	ACGATAAC	AATGATACGGCGACCACCGAGATCTACACACGATAACTCGTCGGCAGCGTCAGATGTGTAT
Ad1.35	CCTGCGGG	AATGATACGGCGACCACCGAGATCTACACCCTGCGGGTCGTCGGCAGCGTCAGATGTGTAT
Ad1.36	TGATTGTT	AATGATACGGCGACCACCGAGATCTACACTGATTGTTTCGTCGGCAGCGTCAGATGTGTAT
Ad1.37	GGCACGGA	AATGATACGGCGACCACCGAGATCTACACGGCACGGATCGTCGGCAGCGTCAGATGTGTAT
Ad1.38	GATCATTC	AATGATACGGCGACCACCGAGATCTACACGATCATTCTCGTCGGCAGCGTCAGATGTGTAT
Ad1.39	ATGGTCAT	AATGATACGGCGACCACCGAGATCTACACATGGTCATTCGTCGGCAGCGTCAGATGTGTAT
Ad1.40	CGTACCAA	AATGATACGGCGACCACCGAGATCTACACCGTACCAATCGTCGGCAGCGTCAGATGTGTAT
Ad1.41	CCAGTTTA	AATGATACGGCGACCACCGAGATCTACACCCAGTTTATCGTCGGCAGCGTCAGATGTGTAT
Ad1.42	ACCGGCCC	AATGATACGGCGACCACCGAGATCTACACACCGGCCCTCGTCGGCAGCGTCAGATGTGTAT
Ad1.43	CTAGAAGT	AATGATACGGCGACCACCGAGATCTACACCTAGAAGTTCGTCGGCAGCGTCAGATGTGTAT
Ad1.44	CGCCAGAT	AATGATACGGCGACCACCGAGATCTACACCGCCAGATTCGTCGGCAGCGTCAGATGTGTAT
Ad1.45	TCACATGG	AATGATACGGCGACCACCGAGATCTACACTCACATGGTCGTCGGCAGCGTCAGATGTGTAT
Ad1.46	GAACTCGA	AATGATACGGCGACCACCGAGATCTACACGAACTCGATCGTCGGCAGCGTCAGATGTGTAT
Ad1.47	CCACCGTT	AATGATACGGCGACCACCGAGATCTACACCCACCGTTTCGTCGGCAGCGTCAGATGTGTAT
Ad1.48	TAAGTTAC	AATGATACGGCGACCACCGAGATCTACACTAAGTTACTCGTCGGCAGCGTCAGATGTGTAT
Ad1.49	GAGACGTG	AATGATACGGCGACCACCGAGATCTACACGAGACGTGTCGTCGGCAGCGTCAGATGTGTAT
Ad1.50	TTGCCTAA	AATGATACGGCGACCACCGAGATCTACACTTGCCTAATCGTCGGCAGCGTCAGATGTGTAT
Ad1.51	TTAACTTG	AATGATACGGCGACCACCGAGATCTACACTTAACTTGTCGTCGGCAGCGTCAGATGTGTAT
Ad1.52	CTTTAACA	AATGATACGGCGACCACCGAGATCTACACCTTTAACATCGTCGGCAGCGTCAGATGTGTAT
Ad1.53	CGTAGACC	AATGATACGGCGACCACCGAGATCTACACCGTAGACCTCGTCGGCAGCGTCAGATGTGTAT
Ad1.54	TATTTGCG	AATGATACGGCGACCACCGAGATCTACACTATTTGCGTCGTCGGCAGCGTCAGATGTGTAT
Ad1.55	ATCCAGGA	AATGATACGGCGACCACCGAGATCTACACATCCAGGATCGTCGGCAGCGTCAGATGTGTAT
Ad1.56	TGTTCCTG	AATGATACGGCGACCACCGAGATCTACACTGTTCCTGTCGTCGGCAGCGTCAGATGTGTAT
Ad1.57	ACGCGCAG	AATGATACGGCGACCACCGAGATCTACACACGCGCAGTCGTCGGCAGCGTCAGATGTGTAT
Ad1.58	TCTGGCGA	AATGATACGGCGACCACCGAGATCTACACTCTGGCGATCGTCGGCAGCGTCAGATGTGTAT
Ad1.59	AATCTACA	AATGATACGGCGACCACCGAGATCTACACAATCTACATCGTCGGCAGCGTCAGATGTGTAT
Ad1.60	TACTGACC	AATGATACGGCGACCACCGAGATCTACACTACTGACCTCGTCGGCAGCGTCAGATGTGTAT
Ad1.61	CGATAGGG	AATGATACGGCGACCACCGAGATCTACACCGATAGGGTCGTCGGCAGCGTCAGATGTGTAT
Ad1.62	ACTTAGAA	AATGATACGGCGACCACCGAGATCTACACACTTAGAATCGTCGGCAGCGTCAGATGTGTAT
Ad1.63	AGAGATCT	AATGATACGGCGACCACCGAGATCTACACAGAGATCTTCGTCGGCAGCGTCAGATGTGTAT
Ad1.64	GGTGAAGG	AATGATACGGCGACCACCGAGATCTACACGGTGAAGGTCGTCGGCAGCGTCAGATGTGTAT
Ad1.65	ATCGAATG	AATGATACGGCGACCACCGAGATCTACACATCGAATGTCGTCGGCAGCGTCAGATGTGTAT
Ad1.66	TCAAGAGC	AATGATACGGCGACCACCGAGATCTACACTCAAGAGCTCGTCGGCAGCGTCAGATGTGTAT
Ad1.67	GCCCACGT	AATGATACGGCGACCACCGAGATCTACACGCCCACGTTCGTCGGCAGCGTCAGATGTGTAT
Ad1.68	TGGGCGGT	AATGATACGGCGACCACCGAGATCTACACTGGGCGGTTCGTCGGCAGCGTCAGATGTGTAT
Ad1.69	CCCTTGGA	AATGATACGGCGACCACCGAGATCTACACCCCTTGGATCGTCGGCAGCGTCAGATGTGTAT
Ad1.70	ATTACCGT	AATGATACGGCGACCACCGAGATCTACACATTACCGTTCGTCGGCAGCGTCAGATGTGTAT
Ad1.71	AGTCCGAG	AATGATACGGCGACCACCGAGATCTACACAGTCCGAGTCGTCGGCAGCGTCAGATGTGTAT
Ad1.72	ACTTGTTG	AATGATACGGCGACCACCGAGATCTACACACTTGTTGTCGTCGGCAGCGTCAGATGTGTAT
Ad1.73	GTAATACA	AATGATACGGCGACCACCGAGATCTACACGTAATACATCGTCGGCAGCGTCAGATGTGTAT
Ad1.74	GGCGTCTA	AATGATACGGCGACCACCGAGATCTACACGGCGTCTATCGTCGGCAGCGTCAGATGTGTAT
Ad1.75	GCGCTGCT	AATGATACGGCGACCACCGAGATCTACACGCGCTGCTTCGTCGGCAGCGTCAGATGTGTAT
Ad1.76	GTGCCATT	AATGATACGGCGACCACCGAGATCTACACGTGCCATTTCGTCGGCAGCGTCAGATGTGTAT
Ad1.77	TAGGTATG	AATGATACGGCGACCACCGAGATCTACACTAGGTATGTCGTCGGCAGCGTCAGATGTGTAT
Ad1.78	AACACCTA	AATGATACGGCGACCACCGAGATCTACACAACACCTATCGTCGGCAGCGTCAGATGTGTAT
Ad1.79	CTCCGAAC	AATGATACGGCGACCACCGAGATCTACACCTCCGAACTCGTCGGCAGCGTCAGATGTGTAT
Ad1.80	CAACGGCA	AATGATACGGCGACCACCGAGATCTACACCAACGGCATCGTCGGCAGCGTCAGATGTGTAT
Ad1.81	CAATGTAG	AATGATACGGCGACCACCGAGATCTACACCAATGTAGTCGTCGGCAGCGTCAGATGTGTAT
Ad1.82	GGCTACCC	AATGATACGGCGACCACCGAGATCTACACGGCTACCCTCGTCGGCAGCGTCAGATGTGTAT
Ad1.83	AAAGTCCG	AATGATACGGCGACCACCGAGATCTACACAAAGTCCGTCGTCGGCAGCGTCAGATGTGTAT
Ad1.84	TTCCGCGG	AATGATACGGCGACCACCGAGATCTACACTTCCGCGGTCGTCGGCAGCGTCAGATGTGTAT
Ad1.85	AGGCACTT	AATGATACGGCGACCACCGAGATCTACACAGGCACTTTCGTCGGCAGCGTCAGATGTGTAT
Ad1.86	CTTCAGTG	AATGATACGGCGACCACCGAGATCTACACCTTCAGTGTCGTCGGCAGCGTCAGATGTGTAT
Ad1.87	GCCGGTAG	AATGATACGGCGACCACCGAGATCTACACGCCGGTAGTCGTCGGCAGCGTCAGATGTGTAT
Ad1.88	TTCAATCC	AATGATACGGCGACCACCGAGATCTACACTTCAATCCTCGTCGGCAGCGTCAGATGTGTAT
Ad1.89	CCACACAC	AATGATACGGCGACCACCGAGATCTACACCCACACACTCGTCGGCAGCGTCAGATGTGTAT
Ad1.90	ATATTATC	AATGATACGGCGACCACCGAGATCTACACATATTATCTCGTCGGCAGCGTCAGATGTGTAT
Ad1.91	CCGAAGCA	AATGATACGGCGACCACCGAGATCTACACCCGAAGCATCGTCGGCAGCGTCAGATGTGTAT
Ad1.92	GTATCGGT	AATGATACGGCGACCACCGAGATCTACACGTATCGGTTCGTCGGCAGCGTCAGATGTGTAT
Buenrostro et al. 2015
https://doi.org/10.1038/nature14590

## Sheet: i7_Barcoded_PCR_primers
Supplementary Data 8_3: Custom Barcodes Adapter 2 (index i7) IDs	Barcodes	Primer Sequence
Ad2.1	TAAGGCGA	CAAGCAGAAGACGGCATACGAGATTCGCCTTAGTCTCGTGGGCTCGGAGATGTG
Ad2.2	CGTACTAG	CAAGCAGAAGACGGCATACGAGATCTAGTACGGTCTCGTGGGCTCGGAGATGTG
Ad2.3	AGGCAGAA	CAAGCAGAAGACGGCATACGAGATTTCTGCCTGTCTCGTGGGCTCGGAGATGTG
Ad2.4	TCCTGAGC	CAAGCAGAAGACGGCATACGAGATGCTCAGGAGTCTCGTGGGCTCGGAGATGTG
Ad2.5	GGACTCCT	CAAGCAGAAGACGGCATACGAGATAGGAGTCCGTCTCGTGGGCTCGGAGATGTG
Ad2.6	TAGGCATG	CAAGCAGAAGACGGCATACGAGATCATGCCTAGTCTCGTGGGCTCGGAGATGTG
Ad2.7	CTCTCTAC	CAAGCAGAAGACGGCATACGAGATGTAGAGAGGTCTCGTGGGCTCGGAGATGTG
Ad2.8	CAGAGAGG	CAAGCAGAAGACGGCATACGAGATCCTCTCTGGTCTCGTGGGCTCGGAGATGTG
Ad2.9	GCTACGCT	CAAGCAGAAGACGGCATACGAGATAGCGTAGCGTCTCGTGGGCTCGGAGATGTG
Ad2.10	CGAGGCTG	CAAGCAGAAGACGGCATACGAGATCAGCCTCGGTCTCGTGGGCTCGGAGATGTG
Ad2.11	AAGAGGCA	CAAGCAGAAGACGGCATACGAGATTGCCTCTTGTCTCGTGGGCTCGGAGATGTG
Ad2.12	GTAGAGGA	CAAGCAGAAGACGGCATACGAGATTCCTCTACGTCTCGTGGGCTCGGAGATGTG
Ad2.13	TGGATCTG	CAAGCAGAAGACGGCATACGAGATCAGATCCAGTCTCGTGGGCTCGGAGATGTG
Ad2.14	CCGTTTGT	CAAGCAGAAGACGGCATACGAGATACAAACGGGTCTCGTGGGCTCGGAGATGTG
Ad2.15	TGCTGGGT	CAAGCAGAAGACGGCATACGAGATACCCAGCAGTCTCGTGGGCTCGGAGATGTG
Ad2.16	AGGTTGGG	CAAGCAGAAGACGGCATACGAGATCCCAACCTGTCTCGTGGGCTCGGAGATGTG
Ad2.17	GTGTGGTG	CAAGCAGAAGACGGCATACGAGATCACCACACGTCTCGTGGGCTCGGAGATGTG
Ad2.18	TGGGTTTC	CAAGCAGAAGACGGCATACGAGATGAAACCCAGTCTCGTGGGCTCGGAGATGTG
Ad2.19	TGGTCACA	CAAGCAGAAGACGGCATACGAGATTGTGACCAGTCTCGTGGGCTCGGAGATGTG
Ad2.20	TTGACCCT	CAAGCAGAAGACGGCATACGAGATAGGGTCAAGTCTCGTGGGCTCGGAGATGTG
Ad2.21	CGCGGACA	CAAGCAGAAGACGGCATACGAGATTGTCCGCGGTCTCGTGGGCTCGGAGATGTG
Ad2.22	TTCCATAT	CAAGCAGAAGACGGCATACGAGATATATGGAAGTCTCGTGGGCTCGGAGATGTG
Ad2.23	AATTCGTT	CAAGCAGAAGACGGCATACGAGATAACGAATTGTCTCGTGGGCTCGGAGATGTG
Ad2.24	GGCGTCGA	CAAGCAGAAGACGGCATACGAGATTCGACGCCGTCTCGTGGGCTCGGAGATGTG
Ad2.25	ACAAAGTG	CAAGCAGAAGACGGCATACGAGATCACTTTGTGTCTCGTGGGCTCGGAGATGTG
Ad2.26	TACTTGAA	CAAGCAGAAGACGGCATACGAGATTTCAAGTAGTCTCGTGGGCTCGGAGATGTG
Ad2.27	GTGATAGC	CAAGCAGAAGACGGCATACGAGATGCTATCACGTCTCGTGGGCTCGGAGATGTG
Ad2.28	AGTAGATT	CAAGCAGAAGACGGCATACGAGATAATCTACTGTCTCGTGGGCTCGGAGATGTG
Ad2.29	ATTGCCGG	CAAGCAGAAGACGGCATACGAGATCCGGCAATGTCTCGTGGGCTCGGAGATGTG
Ad2.30	TTGCTAAG	CAAGCAGAAGACGGCATACGAGATCTTAGCAAGTCTCGTGGGCTCGGAGATGTG
Ad2.31	ATAAGTTA	CAAGCAGAAGACGGCATACGAGATTAACTTATGTCTCGTGGGCTCGGAGATGTG
Ad2.32	ATCACTCG	CAAGCAGAAGACGGCATACGAGATCGAGTGATGTCTCGTGGGCTCGGAGATGTG
Ad2.33	GTTAACAG	CAAGCAGAAGACGGCATACGAGATCTGTTAACGTCTCGTGGGCTCGGAGATGTG
Ad2.34	AATGGTAG	CAAGCAGAAGACGGCATACGAGATCTACCATTGTCTCGTGGGCTCGGAGATGTG
Ad2.35	GAGCACGT	CAAGCAGAAGACGGCATACGAGATACGTGCTCGTCTCGTGGGCTCGGAGATGTG
Ad2.36	TTTCGTCA	CAAGCAGAAGACGGCATACGAGATTGACGAAAGTCTCGTGGGCTCGGAGATGTG
Ad2.37	CAAGAATT	CAAGCAGAAGACGGCATACGAGATAATTCTTGGTCTCGTGGGCTCGGAGATGTG
Ad2.38	GAAATGCC	CAAGCAGAAGACGGCATACGAGATGGCATTTCGTCTCGTGGGCTCGGAGATGTG
Ad2.39	AACGCCAT	CAAGCAGAAGACGGCATACGAGATATGGCGTTGTCTCGTGGGCTCGGAGATGTG
Ad2.40	CCTCGCAG	CAAGCAGAAGACGGCATACGAGATCTGCGAGGGTCTCGTGGGCTCGGAGATGTG
Ad2.41	TACACCTC	CAAGCAGAAGACGGCATACGAGATGAGGTGTAGTCTCGTGGGCTCGGAGATGTG
Ad2.42	GGTCATTT	CAAGCAGAAGACGGCATACGAGATAAATGACCGTCTCGTGGGCTCGGAGATGTG
Ad2.43	CAATCTTA	CAAGCAGAAGACGGCATACGAGATTAAGATTGGTCTCGTGGGCTCGGAGATGTG
Ad2.44	TGTGCCTT	CAAGCAGAAGACGGCATACGAGATAAGGCACAGTCTCGTGGGCTCGGAGATGTG
Ad2.45	TCTTATTA	CAAGCAGAAGACGGCATACGAGATTAATAAGAGTCTCGTGGGCTCGGAGATGTG
Ad2.46	GACTTAGT	CAAGCAGAAGACGGCATACGAGATACTAAGTCGTCTCGTGGGCTCGGAGATGTG
Ad2.47	AGACCAGC	CAAGCAGAAGACGGCATACGAGATGCTGGTCTGTCTCGTGGGCTCGGAGATGTG
Ad2.48	AAATACAG	CAAGCAGAAGACGGCATACGAGATCTGTATTTGTCTCGTGGGCTCGGAGATGTG
Ad2.49	TTATGAAA	CAAGCAGAAGACGGCATACGAGATTTTCATAAGTCTCGTGGGCTCGGAGATGTG
Ad2.50	CTTGGGTC	CAAGCAGAAGACGGCATACGAGATGACCCAAGGTCTCGTGGGCTCGGAGATGTG
Ad2.51	CCAAATAA	CAAGCAGAAGACGGCATACGAGATTTATTTGGGTCTCGTGGGCTCGGAGATGTG
Ad2.52	GCGTTAAA	CAAGCAGAAGACGGCATACGAGATTTTAACGCGTCTCGTGGGCTCGGAGATGTG
Ad2.53	CATCCTGT	CAAGCAGAAGACGGCATACGAGATACAGGATGGTCTCGTGGGCTCGGAGATGTG
Ad2.54	GGAGTAAG	CAAGCAGAAGACGGCATACGAGATCTTACTCCGTCTCGTGGGCTCGGAGATGTG
Ad2.55	GACGCTCC	CAAGCAGAAGACGGCATACGAGATGGAGCGTCGTCTCGTGGGCTCGGAGATGTG
Ad2.56	TTCGCGGC	CAAGCAGAAGACGGCATACGAGATGCCGCGAAGTCTCGTGGGCTCGGAGATGTG
Ad2.57	CGGTTCCC	CAAGCAGAAGACGGCATACGAGATGGGAACCGGTCTCGTGGGCTCGGAGATGTG
Ad2.58	ACCGGCTA	CAAGCAGAAGACGGCATACGAGATTAGCCGGTGTCTCGTGGGCTCGGAGATGTG
Ad2.59	CTCATGGG	CAAGCAGAAGACGGCATACGAGATCCCATGAGGTCTCGTGGGCTCGGAGATGTG
Ad2.60	TTTAATGC	CAAGCAGAAGACGGCATACGAGATGCATTAAAGTCTCGTGGGCTCGGAGATGTG
Ad2.61	AAACGGTC	CAAGCAGAAGACGGCATACGAGATGACCGTTTGTCTCGTGGGCTCGGAGATGTG
Ad2.62	GATCCAAA	CAAGCAGAAGACGGCATACGAGATTTTGGATCGTCTCGTGGGCTCGGAGATGTG
Ad2.63	ATGATGAT	CAAGCAGAAGACGGCATACGAGATATCATCATGTCTCGTGGGCTCGGAGATGTG
Ad2.64	CCAACACG	CAAGCAGAAGACGGCATACGAGATCGTGTTGGGTCTCGTGGGCTCGGAGATGTG
Ad2.65	TAACAACA	CAAGCAGAAGACGGCATACGAGATTGTTGTTAGTCTCGTGGGCTCGGAGATGTG
Ad2.66	GGTAAACC	CAAGCAGAAGACGGCATACGAGATGGTTTACCGTCTCGTGGGCTCGGAGATGTG
Ad2.67	CATCGACC	CAAGCAGAAGACGGCATACGAGATGGTCGATGGTCTCGTGGGCTCGGAGATGTG
Ad2.68	ATGGGAAC	CAAGCAGAAGACGGCATACGAGATGTTCCCATGTCTCGTGGGCTCGGAGATGTG
Ad2.69	CGGCCAAT	CAAGCAGAAGACGGCATACGAGATATTGGCCGGTCTCGTGGGCTCGGAGATGTG
Ad2.70	GGGAATGA	CAAGCAGAAGACGGCATACGAGATTCATTCCCGTCTCGTGGGCTCGGAGATGTG
Ad2.71	GTATTCGG	CAAGCAGAAGACGGCATACGAGATCCGAATACGTCTCGTGGGCTCGGAGATGTG
Ad2.72	TCAGCTAT	CAAGCAGAAGACGGCATACGAGATATAGCTGAGTCTCGTGGGCTCGGAGATGTG
Ad2.73	ATTTATCT	CAAGCAGAAGACGGCATACGAGATAGATAAATGTCTCGTGGGCTCGGAGATGTG
Ad2.74	ACAGTTGC	CAAGCAGAAGACGGCATACGAGATGCAACTGTGTCTCGTGGGCTCGGAGATGTG
Ad2.75	CCCGAGAT	CAAGCAGAAGACGGCATACGAGATATCTCGGGGTCTCGTGGGCTCGGAGATGTG
Ad2.76	TAATGTCT	CAAGCAGAAGACGGCATACGAGATAGACATTAGTCTCGTGGGCTCGGAGATGTG
Ad2.77	GCCAATTC	CAAGCAGAAGACGGCATACGAGATGAATTGGCGTCTCGTGGGCTCGGAGATGTG
Ad2.78	CGCCGTGC	CAAGCAGAAGACGGCATACGAGATGCACGGCGGTCTCGTGGGCTCGGAGATGTG
Ad2.79	CTGACCGA	CAAGCAGAAGACGGCATACGAGATTCGGTCAGGTCTCGTGGGCTCGGAGATGTG
Ad2.80	CATTTCGA	CAAGCAGAAGACGGCATACGAGATTCGAAATGGTCTCGTGGGCTCGGAGATGTG
Ad2.81	GCTTGCCA	CAAGCAGAAGACGGCATACGAGATTGGCAAGCGTCTCGTGGGCTCGGAGATGTG
Ad2.82	TTCTACCA	CAAGCAGAAGACGGCATACGAGATTGGTAGAAGTCTCGTGGGCTCGGAGATGTG
Ad2.83	ACGTGACG	CAAGCAGAAGACGGCATACGAGATCGTCACGTGTCTCGTGGGCTCGGAGATGTG
Ad2.84	TGTCCGCG	CAAGCAGAAGACGGCATACGAGATCGCGGACAGTCTCGTGGGCTCGGAGATGTG
Ad2.85	TTAAACTT	CAAGCAGAAGACGGCATACGAGATAAGTTTAAGTCTCGTGGGCTCGGAGATGTG
Ad2.86	ACCACAAC	CAAGCAGAAGACGGCATACGAGATGTTGTGGTGTCTCGTGGGCTCGGAGATGTG
Ad2.87	GCCTCTGG	CAAGCAGAAGACGGCATACGAGATCCAGAGGCGTCTCGTGGGCTCGGAGATGTG
Ad2.88	TCGCCCAC	CAAGCAGAAGACGGCATACGAGATGTGGGCGAGTCTCGTGGGCTCGGAGATGTG
Ad2.89	CACTAGGC	CAAGCAGAAGACGGCATACGAGATGCCTAGTGGTCTCGTGGGCTCGGAGATGTG
Ad2.90	TCGAAGCC	CAAGCAGAAGACGGCATACGAGATGGCTTCGAGTCTCGTGGGCTCGGAGATGTG
Ad2.91	GCATGTAC	CAAGCAGAAGACGGCATACGAGATGTACATGCGTCTCGTGGGCTCGGAGATGTG
Ad2.92	GTTCGAGT	CAAGCAGAAGACGGCATACGAGATACTCGAACGTCTCGTGGGCTCGGAGATGTG
Ad2.93	CCGGGCGC	CAAGCAGAAGACGGCATACGAGATGCGCCCGGGTCTCGTGGGCTCGGAGATGTG
Ad2.94	AGATTTAA	CAAGCAGAAGACGGCATACGAGATTTAAATCTGTCTCGTGGGCTCGGAGATGTG
Ad2.95	CACCATTG	CAAGCAGAAGACGGCATACGAGATCAATGGTGGTCTCGTGGGCTCGGAGATGTG
Ad2.96	AATAAGAC	CAAGCAGAAGACGGCATACGAGATGTCTTATTGTCTCGTGGGCTCGGAGATGTG
Buenrostro et al. 2015
https://doi.org/10.1038/nature14590
