# Supplementary material for: Epigenomic analysis of formalin-fixed paraffin-embedded samples by CUT&Tag
Source: Nat Commun. 2023 Sep 22;14:5930. doi: 10.1038/s41467-023-41666-z (PMC10516967; doi:10.1038/s41467-023-41666-z)
Supplement: Supplementary file 13 — Source Data [file 41467_2023_41666_MOESM13_ESM.xlsx]

## Sheet: Figure 1b-c
Sample	Mm_fragments	not_chrM	MACS2_narrowPeaks	MACS2_narrowPeaks	Overlap	FRIP (Overlap/Frags)	FRIP (Overlap/Frags)
			Native	Native		Native	Native
K4m3_N_0107	21774936	21615335	16679	12830019	0.589
K4m3_N_0107.sample2	16000000	15882750	16524	9323740	0.583	0.595	0.595
K4m3_N_0107.sample3	8000000	7941247	14774	4490969	0.561	0.584	0.584
K4m3_N_0107.sample4	4000000	3970494	13853	2112808	0.528	0.554	0.554
K4m3_N_0107.sample5	2000000	1985337	12601	944460	0.472	0.506	0.506
K4m3_N_0107.sample6	1000000	992726	9988	376743	0.377	0.422	0.422
K4m3_N_0107.sample7	500000	496304	6271	122756	0.246	0.293	0.293
K4m3_N_0107.sample8	200000	198584	1958	18704	0.094	0.112	0.112
K4m3_N_0107.sample9	100000	99257	605	3742	0.037	0.045	0.045
K4m3_N_0107.sample10	50000	49647	242	1001	0.02	0.017	0.017
			Native-PCI	Native-PCI		Native-PCI	Native-PCI
K4m3_Npc_0107.not_chrM	23205165	23089710	14597	14597	13795631	0.595	0.595
K4m3_Npc_0107.sample2.not_chrM	16000000	15920356	14060	14060	9409137	0.588	0.588
K4m3_Npc_0107.sample3.not_chrM	8000000	7960204	12993	12993	4566577	0.571	0.571
K4m3_Npc_0107.sample4.not_chrM	4000000	3980045	11960	11960	2177912	0.544	0.544
K4m3_Npc_0107.sample5.not_chrM	2000000	1990026	10787	10787	1000788	0.5	0.5
K4m3_Npc_0107.sample6.not_chrM	1000000	995008	9009	9009	424334	0.424	0.424
K4m3_Npc_0107.sample7.not_chrM	500000	497623	5910	5910	149958	0.3	0.3
K4m3_Npc_0107.sample8.not_chrM	200000	199074	1692	1692	22165	0.111	0.111
K4m3_Npc_0107.sample9.not_chrM	100000	99461	445	445	4021	0.04	0.04
K4m3_Npc_0107.sample10.not_chrM	50000	49739	119	119	665	0.013	0.013
			X-linked	X-linked		X-linked	X-linked
K4m3_X_0107.not_chrM	21549952	21372046	16457	16457	16955149	0.787	0.787
K4m3_X_0107.sample2.not_chrM	16000000	15868051	15787	15787	12483990	0.78	0.78
K4m3_X_0107.sample3.not_chrM	8000000	7933864	14900	14900	6076800	0.76	0.76
K4m3_X_0107.sample4.not_chrM	4000000	3966985	13553	13553	2906888	0.727	0.727
K4m3_X_0107.sample5.not_chrM	2000000	1983611	12250	12250	1341610	0.671	0.671
K4m3_X_0107.sample6.not_chrM	1000000	991635	10329	10329	574682	0.575	0.575
K4m3_X_0107.sample7.not_chrM	500000	495900	7251	7251	210748	0.421	0.421
K4m3_X_0107.sample8.not_chrM	200000	198289	2535	2535	36219	0.181	0.181
K4m3_X_0107.sample9.not_chrM	100000	99118	731	731	6785	0.068	0.068
K4m3_X_0107.sample10.not_chrM	50000	49588	163	163	1042	0.021	0.021
			X-linked-PCI	X-linked-PCI		X-linked-PCI	X-linked-PCI
K4m3_Xpc_0107.not_chrM	17171114	17087735	14580	14580	12050428	0.702	0.702
K4m3_Xpc_0107.sample2.not_chrM	16000000	15922257	14396	14396	11204448	0.7	0.7
K4m3_Xpc_0107.sample3.not_chrM	8000000	7961221	13301	13301	5463423	0.683	0.683
K4m3_Xpc_0107.sample4.not_chrM	4000000	3980358	12469	12469	2621852	0.655	0.655
K4m3_Xpc_0107.sample5.not_chrM	2000000	1990519	11315	11315	1221153	0.611	0.611
K4m3_Xpc_0107.sample6.not_chrM	1000000	995212	9761	9761	534123	0.534	0.534
K4m3_Xpc_0107.sample7.not_chrM	500000	497652	7070	7070	200278	0.401	0.401
K4m3_Xpc_0107.sample8.not_chrM	200000	199099	2514	2514	34801	0.174	0.174
K4m3_Xpc_0107.sample9.not_chrM	100000	99516	702	702	6374	0.064	0.064
K4m3_Xpc_0107.sample10.not_chrM	50000	49718	178	178	1132	0.023	0.023
		H1_Cells_direct	H1_Cells_direct				H1_Cells_direct
K4m3_H1_0405	26322274	36136	36136	25580418	17771548	26322274	0.675
K4m3_H1_0405.sample1	16000000	25284	25284	15549156	10545179	16000000	0.659
K4m3_H1_0405.sample2	8000000	19692	19692	7774676	5085391	8000000	0.636
K4m3_H1_0405.sample3	4000000	17634	17634	3886967	2412075	4000000	0.603
K4m3_H1_0405.sample4	2000000	15064	15064	1943645	1093032	2000000	0.547
K4m3_H1_0405.sample5	1000000	11787	11787	971709	450237	1000000	0.45
K4m3_H1_0405.sample6	500000	7045	7045	486022	150612	500000	0.301
K4m3_H1_0405.sample7	200000	1745	1745	194360	19783	200000	0.099
K4m3_H1_0405.sample8	100000	389	389	97173	3012	100000	0.03
K4m3_H1_0405.sample9	50000	75	75	48556	475	50000	0.01
		Cells_High_direct	Cells_High_direct				Cells_High_direct
K4m3_Kh_0405	15364552	30194	30194	15248759	11774694	15364552	0.766
K4m3_Kh_0405.sample2	8000000	20970	20970	7939809	5910028	8000000	0.739
K4m3_Kh_0405.sample3	4000000	15172	15172	3969909	2780314	4000000	0.695
K4m3_Kh_0405.sample4	2000000	12728	12728	1984766	1258665	2000000	0.629
K4m3_Kh_0405.sample5	1000000	10172	10172	992463	523741	1000000	0.524
K4m3_Kh_0405.sample6	500000	6245	6245	496309	183489	500000	0.367
K4m3_Kh_0405.sample7	200000	1908	1908	198460	30039	200000	0.15
K4m3_Kh_0405.sample8	100000	470	470	99220	5241	100000	0.052
K4m3_Kh_0405.sample9	50000	99	99	49638	801	50000	0.016
		Cells_Low_direct	Cells_Low_direct				Cells_Low_direct
K4m3_Kl_0405	24249171	23141	23141	24085164	17283952	24249171	0.713
K4m3_Kl_0405.sample1	16000000	18832	18832	15891586	11218683	16000000	0.701
K4m3_Kl_0405.sample2	8000000	14987	14987	7945856	5415646	8000000	0.677
K4m3_Kl_0405.sample3	4000000	13628	13628	3972891	2557563	4000000	0.639
K4m3_Kl_0405.sample4	2000000	11790	11790	1986463	1159361	2000000	0.58
K4m3_Kl_0405.sample5	1000000	9505	9505	993201	478777	1000000	0.479
K4m3_Kl_0405.sample6	500000	5844	5844	496661	166740	500000	0.333
K4m3_Kl_0405.sample7	200000	1736	1736	198685	25785	200000	0.129
K4m3_Kl_0405.sample8	100000	445	445	99316	4515	100000	0.045
K4m3_Kl_0405.sample9	50000	115	115	49664	852	50000	0.017

## Sheet: Figure 2b-c
221206 flow cell	Clipped_reads	mm10_fragments	chrM_fraction	Fraction_mapped	Unique_mm10_fragments	# Unique x Fraction_mapped)		SE_Rhodo_fragments	Fraction_Rhodo_mapped	1/T (Triton)	1/T (Accumax+detergent)	Combined	Fraction_mapped	Fraction_Rhodo_mapped
SH_Mm_K27m3_FF_AS85_1204	4028770	3536996	0.002	0.878	1168333	1.0258e+06	85	59947	0.015		0.00279213	0.00279213	0.878	0.015
SH_Mm_K27m3_FF_AS95_1204	5850781	4970755	0.001	0.85	1963873	1.66929e+06	95	305265	0.052		0.00271628	0.00271628	0.85	0.052
SH_Mm_P2S5p_FF_TX90_1204	6479969	5242421	0.124	0.809	2391917	1.93506e+06	90	386014	0.06	0.00275368		0.00275368	0.809	0.06
SH_Mm_K27m3_FF_AS90_1204	4465420	3420364	0.001	0.766	748317	573211	90	263356	0.059		0.00275368	0.00275368	0.766	0.059
SH_Mm_K27m3_FF_AS75_1204	4465420	3420364	0.001	0.766	748317	573211	75	607222	0.088		0.00287233	0.00287233	0.766	0.088
SH_Mm_K27m3_FF_TX90_1204	6890244	5236305	0.005	0.76	1867894	1.4196e+06	90	613179	0.102	0.00275368		0.00275368	0.76	0.102
SH_Mm_K27m3_FF_TX95_1204	6033672	4397660	0.003	0.729	1174370	856116	95	388899	0.094	0.00271628		0.00271628	0.729	0.094
SH_Mm_P2S5p_FF_AS90_1204	4131504	2915393	0.025	0.706	878414	620160	90	16441	0.015		0.00275368	0.00275368	0.706	0.015
SH_Mm_P2S5p_FF_TX95_1204	6733776	4378153	0.04	0.65	1487497	966873	95	796153	0.118	0.00271628		0.00271628	0.65	0.118
SH_Mm_P2S5p_FF_AS85_1204	3008741	1952496	0.024	0.649	451754	293188	85	176144	0.059		0.00279213	0.00279213	0.649	0.059
SH_Mm_K27m3_FF_AS70_1204	1571560	992194	0.01	0.631	182979	115460	70	23758	0.015		0.00291418	0.00291418	0.631	0.015
SH_Mm_K27m3_FF_TX80_1204	7260410	4558490	0.027	0.628	1136832	713930	80	970618	0.134	0.00283166		0.00283166	0.628	0.134
SH_Mm_K27m3_FF_AS80_1204	1134253	672424	0.002	0.593	109699	65051.5	80	24983	0.022		0.00283166	0.00283166	0.593	0.022
SH_Mm_P2S5p_FF_AS95_1204	6630198	3907957	0.004	0.589	614643	362025	95	946281	0.143		0.00271628	0.00271628	0.589	0.143
SH_Mm_P2S5p_FF_AS75_1204	1307608	713791	0.053	0.546	195561	106776	75	34203	0.026		0.00287233	0.00287233	0.546	0.026
SH_Mm_P2S5p_FF_TX85_1204	6905786	2961554	0.031	0.429	659789	283049	85	1308493	0.189	0.00279213		0.00279213	0.429	0.189
SH_Mm_P2S5p_FF_AS80_1204	4104510	1736859	0.02	0.423	278889	117970	80	313761	0.076		0.00283166	0.00283166	0.423	0.076
SH_Mm_P2S5p_FF_TX75_1204	3111456	1196724	0.2	0.385	495837	190897	75	453572	0.146	0.00287233		0.00287233	0.385	0.146
SH_Mm_K27m3_FF_TX85_1204	5651430	2108395	0.006	0.373	435235	162343	85	1208679	0.214	0.00279213		0.00279213	0.373	0.214
SH_Mm_P2S5p_FF_AS70_1204	2086263	651895	0.055	0.312	158030	49305.4	70	42191	0.02		0.00291418	0.00291418	0.312	0.02
SH_Mm_K27m3_FF_TX75_1204	5541040	1122610	0.055	0.203	174763	35476.9	75	1528113	0.276	0.00287233		0.00287233	0.203	0.276
SH_Mm_P2S5p_FF_TX70_1204	4543653	815538	0.056	0.179	194297	34779.2	70	1167732	0.257	0.00291418		0.00291418	0.179	0.257
SH_Mm_K27m3_FF_AS65_1204	642916	107282	0.016	0.167	22330	3729.11	65	13249	0.021		0.00295727	0.00295727	0.167	0.021
SH_Mm_P2S5p_FF_AS65_1204	3271662	483952	0.096	0.148	106277	15729	65	45852	0.014		0.00295727	0.00295727	0.148	0.014
SH_Mm_P2S5p_FF_TX80_1204	4531130	403001	0.031	0.089	81683	7269.79	80	1207042	0.266	0.00283166		0.00283166	0.089	0.266
SH_Mm_K27m3_FF_TX65_1204	5069874	137945	0.015	0.027	25059	676.593	65	1745441	0.344	0.00295727		0.00295727	0.027	0.344
SH_Mm_P2S5p_FF_TX65_1204	4512091	120981	0.035	0.027	29761	803.547	65	1393468	0.309	0.00295727		0.00295727	0.027	0.309
SH_Mm_K27m3_FF_TX70_1204	5525201	109586	0.038	0.02	17661	353.22	70	1687798	0.305	0.00291418		0.00291418	0.02	0.305
SH_Mm_K27m3_FF_AS58_1204	1186184	490544	0.007	0.414	103526	42859.8	58	16987	0.014		0.00301978	0.00301978	0.414	0.014
SH_Mm_K27m3_FF_TX58_1204	6393924	1571764	0.016	0.246	269542	66307.3	58	1464505	0.229	0.00301978		0.00301978	0.246	0.229
SH_Mm_P2S5p_FF_AS58_1204	2886354	582689	0.082	0.202	94011	18990.2	58	121920	0.042		0.00301978	0.00301978	0.202	0.042	Average 90-95deg		Average 65-70deg
SH_Mm_P2S5p_FF_TX58_1204	5253186	406270	0.056	0.077	86719	6677.36	58	1189777	0.226	0.00301978		0.00301978	0.077	0.226	0.752857		0.125714
SH_Mm_P2S5_FF_10k_1127	6510573	198836	0.114	0.031	63524	1969.24		2194131	0.337				0.031	0.337
SH_Mm_K4m2_FF_4k_1127	4063253	101970	0.099	0.025	70683	1767.08		1335341	0.329				0.025	0.329
SH_Mm_P2S5_FF_4k_1127	5848159	121907	0.023	0.021	68647	1441.59		1746442	0.299				0.021	0.299

## Sheet: Figure 2d
Sample	Raw_reads	Clipped_reads	mm10_fragments	chrM_fraction	ecoli_fragments	rhodo_fragments	mm10_fraction	ESTIMATED_LIBRARY_SIZE		Rhodococcus	Leifsonia	Deinococcus	Mycobacterium	Vibrio	Bacillus	Ecoli	L+D+M+V+B+E	Rhodo_fraction	Leifsonia	Deinococcus_fraction	Mycobacterium_fraction	Vibrio_fraction	Bacillus_fraction	Ecoli_fraction	L+D+M+V+B+E_fraction	mm10_fraction
SH_Mm_K27ac_N1H_0506	8004908	7993725	1447062	0.004	299	1165269	0.181	1907571		1156937	451979	1919	15130	232	197	1112	470569	0.144528	0.0564627	0.000239728	0.00189009	2.89822e-05	2.46099e-05	0.000138915	0.0587851	0.181
SH_Mm_K27ac_N1l_0506	5207332	5192416	1208446	0.006	168	715889	0.233	672689		711117	277352	1072	8739	129	78	672	288042	0.136561	0.0532618	0.000205864	0.00167821	2.47728e-05	1.49789e-05	0.000129049	0.0553147	0.233
SH_Mm_K27ac_N2H_0506	8876771	8870285	1186874	0.001	64	1409666	0.134	1497042		1398691	600727	2571	19053	207	141	837	623536	0.157568	0.067674	0.000289632	0.00214639	2.33193e-05	1.58842e-05	9.4291e-05	0.0702436	0.134
SH_Mm_K27ac_N2l_0506	3504352	3498807	588201	0.002	49	535413	0.168	624377		531266	225064	939	7259	75	40	313	233690	0.151602	0.0642241	0.000267953	0.00207142	2.1402e-05	1.14144e-05	8.93175e-05	0.0666857	0.168
SH_Mm_K27ac_N3H_0506	2110793	2108711	236700	0.002	11	335778	0.112	662462		332960	148407	604	4806	49	37	201	154104	0.157742	0.0703086	0.000286148	0.00227687	2.3214e-05	1.7529e-05	9.52249e-05	0.0730076	0.112
SH_Mm_K27ac_N3l_0506	4516916	4495864	889361	0.005	160	682841	0.198	412428		678279	262594	893	8750	84	41	452	272814	0.150164	0.0581357	0.000197701	0.00193716	1.85968e-05	9.07699e-06	0.000100068	0.0603983	0.198
SH_Mm_K27ac_PH_0506	8066738	8055467	4426485	0.013	151	675959	0.55	8901764		671124	261515	1686	8740	116	65	457	272579	0.0831965	0.0324189	0.000209006	0.00108346	1.438e-05	8.05778e-06	5.66524e-05	0.0337905	0.55
SH_Mm_K27ac_Pl_0506	4253172	4243881	2488896	0.011	51	330029	0.586	3008343		327779	127692	888	4282	46	28	193	133129	0.077067	0.0300228	0.000208785	0.00100678	1.08155e-05	6.58332e-06	4.53779e-05	0.0313011	0.586
SH_Mm_K27ac_RH_0506	1878928	1876445	613435	0.001	6	207856	0.327	3122428		205828	102533	1141	3292	34	21	110	107131	0.109545	0.0545699	0.000607261	0.00175206	1.80954e-05	1.11766e-05	5.8544e-05	0.0570171	0.327
SH_Mm_K27ac_Rl_0506	10244936	10220176	5349258	0.002	122	876662	0.523	3713520		870160	365956	4232	11847	120	61	562	382778	0.0849356	0.0357207	0.000413082	0.00115638	1.17131e-05	5.95416e-06	5.48564e-05	0.0373627	0.523
SH_Mm_K27ac_Y1H_0506	5918031	5910342	3748786	0.001	24	374653	0.634	14137506		371499	160489	3725	5467	67	38	221	170007	0.0627741	0.0271186	0.000629432	0.000923787	1.13213e-05	6.42105e-06	3.73435e-05	0.028727	0.634
SH_Mm_K27ac_Y1l_0506	14860049	14830395	11203227	0.002	98	637429	0.755	11932397		632813	255217	7149	8549	117	63	422	271517	0.0425849	0.0171747	0.000481089	0.000575301	7.87346e-06	4.23956e-06	2.83983e-05	0.0182716	0.755
SH_Mm_K27ac_Y2H_0506	8516711	8507747	3481136	0.006	104	924790	0.409	6688062		917335	378032	2274	12711	117	59	502	393695	0.10771	0.0443871	0.000267004	0.00149248	1.37377e-05	6.92756e-06	5.89429e-05	0.0462262	0.409
SH_Mm_K27ac_Y2l_0506	4234334	4224502	1974105	0.009	114	406235	0.467	2435407		403650	154601	720	4895	51	25	234	160526	0.0953279	0.0365113	0.000170039	0.00115603	1.20444e-05	5.90412e-06	5.52625e-05	0.0379106	0.467
SH_Mm_K27ac_Y3H_0506	8168795	8156561	3975315	0.007	181	751097	0.487	6324642		745783	292941	1747	9937	155	85	715	305580	0.0912966	0.035861	0.000213863	0.00121646	1.89746e-05	1.04055e-05	8.75282e-05	0.0374082	0.487
SH_Mm_P2S25_N1H_0506	9268880	9251343	6807840	0.001	85	419169	0.736	5132184		415932	171221	1930	5810	118	53	434	179566	0.044874	0.0184727	0.000208224	0.000626829	1.27308e-05	5.71806e-06	4.68233e-05	0.019373	0.736
SH_Mm_P2S25_N1l_0506	3372789	3360437	2690001	0.001	91	110530	0.8	1903414		109865	42392	491	1301	32	27	223	44466	0.0325739	0.0125688	0.000145577	0.000385734	9.4877e-06	8.00524e-06	6.61174e-05	0.0131837	0.8
SH_Mm_P2S25_N2H_0506	8646078	8633660	6920480	0.001	53	299194	0.802	8170035		296968	122119	1571	4087	85	26	216	128104	0.0343471	0.0141242	0.000181701	0.0004727	9.83105e-06	3.00714e-06	2.49824e-05	0.0148164	0.802
SH_Mm_P2S25_N3H_0506	8408871	8396470	6782464	0.001	80	282192	0.808	9028245		280155	111657	1469	3796	83	29	276	117310	0.0333166	0.0132785	0.000174696	0.000451428	9.87053e-06	3.44874e-06	3.28225e-05	0.0139507	0.808
SH_Mm_P2S25_N3l_0506	2966300	2957581	2407570	0.001	12	94641	0.814	2722707		93870	40001	703	1281	22	14	76	42097	0.0316455	0.0134851	0.000236996	0.000431851	7.41665e-06	4.71968e-06	2.56211e-05	0.0141918	0.814
SH_Mm_P2S25_PH_0506	6334144	6324036	5731946	0.008	25	102204	0.906	23933942		101434	40165	736	1443	23	14	83	42464	0.0160138	0.00634103	0.000116196	0.000227813	3.63111e-06	2.21024e-06	1.31036e-05	0.00670398	0.906
SH_Mm_P2S25_Pl_0506	9727936	9705923	8853347	0.007	225	144635	0.912	11090374		143665	56962	1081	1858	41	13	344	60299	0.0147683	0.00585551	0.000111123	0.000190996	4.21467e-06	1.33636e-06	3.53621e-05	0.00619854	0.912
SH_Mm_P2S25_RH_0506	12952294	12936639	10642974	0.001	38	397696	0.823	14685049		394365	172114	4280	5406	82	30	251	182163	0.0304475	0.0132883	0.000330443	0.000417378	6.33092e-06	2.31619e-06	1.93788e-05	0.0140641	0.823
SH_Mm_P2S25_Rl_0506	2748871	2744402	2288515	0.001	8	75250	0.834	4792243		74583	34101	978	1132	32	12	83	36338	0.0271322	0.0124055	0.000355782	0.000411805	1.16411e-05	4.36543e-06	3.01942e-05	0.0132192	0.834
SH_Mm_P2S25_Y1H_0506	5084370	5076042	4499538	0.002	38	98161	0.886	18736209		97441	38823	1334	1253	21	21	125	41577	0.0191648	0.00763575	0.000262373	0.000246442	4.13031e-06	4.13031e-06	2.45852e-05	0.00817741	0.886
SH_Mm_P2S25_Y1l_0506	6435365	6422849	5961803	0.002	24	74359	0.928	18401989		73840	28982	1126	995	20	12	54	31189	0.0114741	0.00450355	0.000174971	0.000154614	3.10783e-06	1.8647e-06	8.39113e-06	0.0048465	0.928
SH_Mm_P2S25_Y2H_0506	3851917	3839912	3380823	0.021	28	78095	0.88	8313710		77539	30388	414	1012	26	16	98	31954	0.02013	0.00788906	0.000107479	0.000262726	6.74989e-06	4.15378e-06	2.54419e-05	0.00829561	0.88
SH_Mm_P2S25_Y2l_0506	4602389	4588391	4201118	0.017	51	60016	0.916	3092308		59676	23288	421	699	22	10	129	24569	0.0129663	0.00505998	9.14742e-05	0.000151878	4.78013e-06	2.17278e-06	2.80289e-05	0.00533831	0.916
SH_Mm_P2S25_Y3H_0506	6780315	6768194	5771327	0.009	47	168458	0.853	10150518		167235	65677	743	2202	41	18	199	68880	0.0246648	0.00968642	0.000109582	0.000324764	6.04692e-06	2.65474e-06	2.93497e-05	0.0101588	0.853
SH_Mm_P2S25_Y3l_0506	3250945	3240886	2804383	0.012	32	74693	0.865	4897125		74170	28957	336	958	19	8	71	30349	0.0228149	0.00890726	0.000103355	0.000294684	5.84445e-06	2.46082e-06	2.18398e-05	0.00933544	0.865
SH_Mm_P2S525_N1H_0506	6105051	6095621	2679395	0.003	138	581631	0.44	3341175		577180	231349	1536	7905	224	95	750	241859	0.0945414	0.0378947	0.000251595	0.00129483	3.66909e-05	1.55609e-05	0.000122849	0.0396162	0.44
SH_Mm_P2S525_N1l_0506	3336593	3325189	1291073	0.001	141	352735	0.388	754456		350283	138744	872	4457	88	82	442	144685	0.104982	0.0415825	0.000261344	0.00133579	2.63742e-05	2.4576e-05	0.00013247	0.0433631	0.388
SH_Mm_P2S525_N2H_0506	3104596	3101271	1349583	0.001	15	303747	0.435	2626212		300996	135905	1030	4436	56	34	243	141704	0.0969517	0.0437754	0.000331766	0.00142885	1.80378e-05	1.09515e-05	7.82711e-05	0.0456433	0.435
SH_Mm_P2S525_N3l_0506	4191593	4177379	2011222	0.005	71	403336	0.481	1300980		400569	160104	845	5077	54	129	313	166522	0.0955649	0.0381965	0.000201594	0.00121123	1.28829e-05	3.07759e-05	7.46733e-05	0.0397276	0.481
SH_Mm_P2S525_PH_0506	6800514	6790835	5298018	0.02	63	268710	0.78	15964526		266853	103237	1173	3547	56	28	241	108282	0.0392401	0.0151808	0.000172487	0.000521578	8.23467e-06	4.11734e-06	3.54385e-05	0.0159226	0.78
SH_Mm_P2S525_Pl_0506	9711522	9683433	7500127	0.025	170	395072	0.775	5859895		392524	149102	1498	4900	61	48	428	156037	0.0404184	0.0153531	0.00015425	0.000504555	6.2812e-06	4.94258e-06	4.40714e-05	0.0160672	0.775
SH_Mm_P2S525_RH_0506	8540161	8527780	5967528	0.001	13	423935	0.7	10177943		420081	198379	4496	6359	96	51	270	209651	0.0491889	0.023229	0.000526454	0.0007446	1.1241e-05	5.97178e-06	3.16153e-05	0.0245488	0.7
SH_Mm_P2S525_Rl_0506	13191129	13163055	10672853	0.002	88	434674	0.811	7930695		431699	176867	3958	5479	83	76	302	186765	0.0327265	0.013408	0.00030005	0.000415355	6.29211e-06	5.76145e-06	2.28942e-05	0.0141584	0.811
SH_Mm_P2S525_Y1H_0506	7636444	7622994	6440321	0.003	36	198766	0.845	21872801		197255	78099	2611	2739	74	26	176	83725	0.0258307	0.0102271	0.000341913	0.000358675	9.69037e-06	3.40473e-06	2.30474e-05	0.0109639	0.845
SH_Mm_P2S525_Y1_0506	8478359	8450121	7043778	0.003	54	237753	0.834	6763282		236036	93483	2656	3123	53	23	168	99506	0.0278398	0.0110261	0.000313268	0.00036835	6.25121e-06	2.71279e-06	1.98152e-05	0.0117365	0.834
SH_Mm_P2S525_Y2H_0506	4277847	4271969	3104807	0.018	28	207980	0.727	7903998		206262	86964	893	2907	39	28	148	90979	0.0482163	0.0203289	0.00020875	0.000679547	9.11674e-06	6.54535e-06	3.45968e-05	0.0212675	0.727
SH_Mm_P2S525_Y2l_0506	3672365	3660594	3020336	0.038	33	113154	0.825	5057748		112328	44542	383	1462	29	10	93	46519	0.0305874	0.012129	0.000104292	0.000398109	7.89682e-06	2.72304e-06	2.53243e-05	0.0126673	0.825
SH_Mm_P2S525_Y3H_0506	7582409	7570105	5150483	0.024	137	416666	0.68	7304445		413690	162131	1237	5348	115	79	428	169338	0.0545592	0.0213825	0.000163141	0.000705317	1.51667e-05	1.04189e-05	5.64464e-05	0.022333	0.68
SH_Mm_P2S525_Y3l_0506	5543387	5522532	3917832	0.026	149	279421	0.709	3218286		277515	107046	800	3454	68	34	562	111964	0.0500624	0.0193106	0.000144316	0.000623085	1.22669e-05	6.13343e-06	0.000101382	0.0201978	0.709
SH_Mm_P2S5_N1H_0506	11045664	11026121	6040047	0.003	302	846785	0.548	3795134		840643	329844	3116	11463	213	186	958	345780	0.0761062	0.0298619	0.000282102	0.00103778	1.92836e-05	1.68392e-05	8.67309e-05	0.0313046	0.548
SH_Mm_P2S5_N2H_0506	10073219	10057074	5432423	0.003	199	808751	0.54	3067825		802783	316821	2743	10647	130	123	703	331167	0.0796948	0.0314518	0.000272306	0.00105696	1.29055e-05	1.22106e-05	6.9789e-05	0.032876	0.54
SH_Mm_P2S5_N2l_0506	2150229	2143986	1342006	0.004	29	139483	0.626	1231547		138411	56825	606	1705	30	28	172	59366	0.0643704	0.0264274	0.00028183	0.000792939	1.3952e-05	1.30219e-05	7.99915e-05	0.0276092	0.626
SH_Mm_P2S5_N3H_0506	7591273	7581434	4483365	0.004	144	541476	0.591	4724566		537572	207915	2474	7387	113	92	573	218554	0.0708145	0.0273887	0.000325901	0.000973091	1.48855e-05	1.21192e-05	7.54814e-05	0.0287902	0.591
SH_Mm_P2S5_N3l_0506	1567186	1558326	875579	0.004	23	115524	0.562	873151		114689	47193	495	1589	32	9	113	49431	0.0731815	0.0301132	0.000315853	0.00101392	2.04188e-05	5.74278e-06	7.21038e-05	0.0315412	0.562
SH_Mm_P2S5_PH_0506	8680005	8667123	7258476	0.021	46	235988	0.837	13932740		234235	92534	2105	3211	54	50	145	98099	0.0269856	0.0106606	0.000242511	0.000369931	6.22119e-06	5.76037e-06	1.67051e-05	0.0113017	0.837
SH_Mm_P2S5_Pl_0506	12663146	12628395	10638126	0.044	175	324910	0.842	4273914		322848	124156	2478	3999	84	36	310	131063	0.0254951	0.00980451	0.000195686	0.000315798	6.63342e-06	2.8429e-06	2.44805e-05	0.01035	0.842
SH_Mm_P2S5_RH_0506	7196976	7187494	5233120	0.001	11	313479	0.728	4493604		310589	144238	4844	4639	91	71	264	154147	0.0431555	0.0200415	0.00067306	0.000644576	1.26442e-05	9.86525e-06	3.66821e-05	0.0214183	0.728
SH_Mm_P2S5_Rl_0506	4514603	4501581	3565187	0.001	47	159584	0.792	2087691		158466	64286	2212	2029	22	29	207	68785	0.0351008	0.0142396	0.000489966	0.00044943	4.87308e-06	6.4236e-06	4.58512e-05	0.0152361	0.792
SH_Mm_P2S5_Y1H_0506	1910075	1907226	1531286	0.002	1	62247	0.803	6276090		61654	27958	807	986	25	11	41	29828	0.0322783	0.0146371	0.000422496	0.00051621	1.30885e-05	5.75894e-06	2.14651e-05	0.0156161	0.803
SH_Mm_P2S5_Y1l_0506	8136680	8068465	6963253	0.003	99	182173	0.863	4374873		181085	69819	2614	2130	40	17	274	74894	0.0222554	0.00858077	0.000321261	0.000261778	4.91601e-06	2.0893e-06	3.36747e-05	0.00920449	0.863
SH_Mm_P2S5_Y2H_0506	7336419	7323451	5842642	0.036	111	240741	0.798	8098015		238787	94194	1279	3243	120	574	308	99718	0.0325482	0.0128392	0.000174336	0.000442041	1.63568e-05	7.82398e-05	4.19823e-05	0.0135922	0.798
SH_Mm_P2S5_Y2l_0506	7310429	7286600	6002668	0.037	113	205693	0.824	3429906		204341	78329	1019	2615	87	404	270	82724	0.027952	0.0107147	0.00013939	0.000357708	1.19008e-05	5.52635e-05	3.69335e-05	0.0113159	0.824
SH_Mm_P2S5_Y3H_0506	8294728	8279795	6699402	0.031	134	257888	0.809	6838527		256098	97407	1291	3389	64	56	409	102616	0.0308748	0.0117432	0.000155641	0.000408573	7.71574e-06	6.75128e-06	4.93084e-05	0.0123712	0.809
SH_Mm_P2S5_Y3l_0506	1906811	1898335	1457420	0.025	79	71719	0.768	1550297		71246	27642	340	932	11	7	222	29154	0.037364	0.0144965	0.000178308	0.000488774	5.76879e-06	3.67105e-06	0.000116425	0.0152894	0.768
					5088	21632880		sum		21472677	8717059	101584	287847	4478	3718	19198

## Sheet: Figure 2e
Length	Normal	Normal_Stdev	Tumor	Tumor_Stdev
1	0	0	0	0
2	0	0	0	0
3	0	0	0	0
4	0	0	0	0
5	0	0	0	0
6	0	0	0	0
7	0	0	0	0
8	0	0	0	0
9	0	0	0	0
10	0	0	0	0
11	0	0	0	0
12	0	0	0	0
13	0	0	0	0
14	0	0	0	0
15	0	0	0	0
16	0	0	0	0
17	0	0	0	0
18	0	0	0	0
19	0	0	0	0
20	0	0	0	0
21	0	0	0	0
22	1.12323e-06	7.78865e-07	5.32256e-07	3.17791e-07
23	1.91209e-06	1.48289e-06	8.74979e-07	4.66095e-07
24	2.64361e-06	1.02417e-06	1.1528e-06	8.59632e-07
25	5.75515e-06	3.24325e-06	2.46605e-06	1.05091e-06
26	0.000367207	0.000163014	5.53376e-05	3.04799e-05
27	0.000664349	0.00028597	9.3327e-05	6.88969e-05
28	0.000807939	0.000339975	0.000111655	8.48902e-05
29	0.000952453	0.000370212	0.000148969	9.68776e-05
30	0.0010353	0.000399789	0.000157473	0.000104522
31	0.00120318	0.000473615	0.000191283	0.000113271
32	0.00151097	0.00061163	0.00024188	0.000142057
33	0.00186785	0.000748961	0.000318936	0.000179822
34	0.00203652	0.000827981	0.000357158	0.000198919
35	0.00234401	0.000958935	0.000435761	0.000230121
36	0.00254657	0.00100063	0.000519596	0.000267271
37	0.00287692	0.00108061	0.000654415	0.000313738
38	0.00309722	0.00111944	0.000771661	0.000349093
39	0.00367442	0.00127316	0.00100835	0.000421824
40	0.0048928	0.00160558	0.00147003	0.000587004
41	0.00666118	0.00216734	0.00217247	0.000833694
42	0.00911298	0.00285019	0.00316176	0.00120034
43	0.0121922	0.00378235	0.00448791	0.00168306
44	0.0144172	0.00440535	0.00546113	0.00200418
45	0.0163641	0.00488391	0.00643451	0.00230791
46	0.0164717	0.00478808	0.00673536	0.0023412
47	0.0162389	0.00450599	0.0070271	0.00233531
48	0.0151546	0.00391008	0.00705757	0.00224235
49	0.0158765	0.00389843	0.00806539	0.00246238
50	0.0196526	0.00439399	0.0109013	0.00318957
51	0.0203993	0.00408451	0.0124803	0.00360543
52	0.0235856	0.00455639	0.0152594	0.00442472
53	0.0275676	0.00500559	0.018391	0.00521084
54	0.0297161	0.00522618	0.0197295	0.00545946
55	0.0292206	0.00488434	0.0193488	0.00515314
56	0.0262594	0.00410795	0.0172601	0.00433236
57	0.0226256	0.00331143	0.0150239	0.00353795
58	0.0187561	0.00248989	0.012816	0.00280242
59	0.0169625	0.00202592	0.0122346	0.00253387
60	0.0166524	0.00169595	0.0129956	0.00257898
61	0.0183355	0.00159127	0.0152227	0.00301264
62	0.0207917	0.00151718	0.0181688	0.00360591
63	0.0232783	0.00163368	0.0206632	0.00404212
64	0.0245084	0.00167556	0.0217929	0.00410862
65	0.0244179	0.00140907	0.02143	0.00381637
66	0.0220201	0.00110837	0.0190689	0.00315098
67	0.01946	0.000682389	0.0166242	0.00252493
68	0.0159449	0.000522135	0.0137228	0.00194367
69	0.0141942	0.000518866	0.0125803	0.00165681
70	0.0127505	0.000579384	0.0118909	0.00149724
71	0.0130396	0.000597642	0.0129927	0.00151854
72	0.0139789	0.00078065	0.0147245	0.00166878
73	0.0151939	0.00101656	0.0164698	0.00183595
74	0.0161211	0.00124804	0.0176058	0.00187021
75	0.0162945	0.00135317	0.0176639	0.00180154
76	0.0153266	0.00131015	0.0163796	0.00152385
77	0.0136494	0.00121524	0.0143931	0.00126557
78	0.0115934	0.00105048	0.0121321	0.00104635
79	0.00996339	0.00111372	0.0104957	0.000916234
80	0.00887725	0.0010186	0.00966707	0.000854915
81	0.00861335	0.00112698	0.00985909	0.000868016
82	0.00884451	0.00126815	0.010756	0.000831726
83	0.00939725	0.00144508	0.0119322	0.000865801
84	0.00992334	0.00163313	0.0128983	0.000916364
85	0.0100893	0.00171438	0.0131742	0.000906622
86	0.0098493	0.00167262	0.012716	0.000895725
87	0.00907029	0.00162455	0.0115542	0.000795249
88	0.0079747	0.00147581	0.00994232	0.000750053
89	0.00693635	0.00132847	0.00856289	0.000749511
90	0.00612519	0.00123786	0.00765166	0.000777147
91	0.00570665	0.00121578	0.00747083	0.0007669
92	0.00561152	0.00125663	0.00764952	0.000792956
93	0.00579785	0.00135926	0.0083703	0.000844079
94	0.0060012	0.00148066	0.00903068	0.000918227
95	0.00618567	0.00156131	0.00939639	0.000932785
96	0.00616052	0.00161715	0.00932824	0.000962781
97	0.00585682	0.0015704	0.00873441	0.000930827
98	0.00542651	0.0014309	0.0080307	0.000906007
99	0.00474076	0.00128498	0.0068709	0.000851903
100	0.00420673	0.00117815	0.00607048	0.000833539
101	0.00385748	0.0011221	0.00566466	0.000842939
102	0.00363358	0.00108432	0.00560151	0.000855202
103	0.00366111	0.00113218	0.00589688	0.000893384
104	0.00376953	0.00122743	0.00635326	0.000992005
105	0.0038709	0.00127896	0.00670266	0.00103156
106	0.00388154	0.00130084	0.00678271	0.00107097
107	0.00376522	0.00126462	0.00652084	0.00104146
108	0.00355954	0.0012238	0.00611008	0.00101246
109	0.00319898	0.00111654	0.00540525	0.000934773
110	0.0028917	0.00101809	0.00481499	0.000881912
111	0.0026627	0.000956343	0.0044638	0.000864055
112	0.00248549	0.000927763	0.00427266	0.000865003
113	0.00243029	0.000928014	0.00435437	0.000908288
114	0.00241238	0.000938795	0.00454521	0.000964362
115	0.00247161	0.000992233	0.00479306	0.00102138
116	0.00249633	0.001031	0.00491425	0.00105197
117	0.00245236	0.00100443	0.00485263	0.00103855
118	0.00232552	0.000956489	0.00461615	0.00101792
119	0.00220711	0.000918638	0.00427579	0.000978742
120	0.00200363	0.000837187	0.0038459	0.000909705
121	0.00185779	0.000810465	0.0035047	0.000855042
122	0.00169265	0.000727113	0.00329084	0.000843295
123	0.00164309	0.000731785	0.00324615	0.000849469
124	0.00161622	0.00073491	0.00332807	0.000892887
125	0.00162792	0.000749271	0.0034863	0.000938233
126	0.0016041	0.000749115	0.00354329	0.000970598
127	0.00162255	0.000788439	0.00361121	0.000990886
128	0.00156864	0.000739351	0.00346377	0.000949364
129	0.00149773	0.000701073	0.00328824	0.000921764
130	0.00138539	0.00066931	0.00303406	0.00087242
131	0.00128228	0.000633693	0.00277232	0.00082462
132	0.00120163	0.000590702	0.00258493	0.000797446
133	0.00113491	0.000579963	0.00248392	0.000785977
134	0.00110191	0.000565392	0.00248568	0.000794015
135	0.00108504	0.00056359	0.00255523	0.000823032
136	0.0010842	0.000570172	0.0026113	0.000856884
137	0.00107008	0.000568183	0.00265932	0.000878211
138	0.00105378	0.000575462	0.00260684	0.000864204
139	0.00101731	0.000550049	0.00252706	0.000847839
140	0.000958915	0.000523481	0.00235433	0.000807304
141	0.000915221	0.000491938	0.00219436	0.00077273
142	0.000846163	0.000471311	0.00205119	0.000740087
143	0.000801366	0.000454258	0.00194229	0.000712431
144	0.000755242	0.00043355	0.00189579	0.000714655
145	0.000744287	0.000422561	0.00193275	0.000732237
146	0.000731974	0.000430054	0.00194788	0.000746105
147	0.000743047	0.000437895	0.00198565	0.000771033
148	0.000719551	0.000429517	0.00198923	0.000780355
149	0.000707594	0.00041277	0.00195109	0.000772925
150	0.000674294	0.000407331	0.00185028	0.000736394
151	0.000639852	0.000389418	0.00173649	0.00070512
152	0.000598718	0.000369504	0.00165322	0.000685151
153	0.000571683	0.000347912	0.00155802	0.000659262
154	0.000542276	0.000337231	0.00150089	0.00064037
155	0.000523445	0.000324469	0.00149018	0.000648988
156	0.000526107	0.000325666	0.00149915	0.000659612
157	0.000513894	0.000329123	0.00151894	0.000682619
158	0.000500829	0.000325828	0.00151304	0.000677545
159	0.000501651	0.000330508	0.00151622	0.000684535
160	0.00047228	0.000306289	0.00146319	0.000666664
161	0.000457788	0.000310176	0.00138834	0.000639338
162	0.000435162	0.000288811	0.00130034	0.000616656
163	0.000408029	0.000273228	0.00124366	0.000587889
164	0.000394649	0.000263685	0.0012017	0.000583068
165	0.000389363	0.000253511	0.00118231	0.000578491
166	0.000375048	0.000260608	0.00116518	0.000583808
167	0.000358485	0.000245564	0.00117656	0.000588295
168	0.000350101	0.000244978	0.00117848	0.000595943
169	0.000350649	0.000247482	0.00117796	0.000605523
170	0.000339424	0.000244819	0.00114823	0.000591422
171	0.000336569	0.000239614	0.00111963	0.000584188
172	0.000314224	0.000224891	0.00105447	0.000556034
173	0.000300594	0.000214461	0.00100648	0.000537466
174	0.00028998	0.000210821	0.000963552	0.000511763
175	0.000284654	0.000209975	0.000936751	0.000510689
176	0.000267256	0.000191892	0.000930607	0.000515908
177	0.000277175	0.000198708	0.000945242	0.000525812
178	0.000260553	0.000197239	0.000918482	0.000515752
179	0.000252528	0.000183993	0.000920154	0.000525564
180	0.000247919	0.000185911	0.000906483	0.000517524
181	0.000237408	0.000180285	0.00089309	0.000519737
182	0.000230706	0.000177421	0.000855727	0.000501046
183	0.000223096	0.000165536	0.000817132	0.000483027
184	0.000215062	0.000171752	0.000780218	0.000458052
185	0.000208504	0.000160731	0.000764527	0.000460988
186	0.000197745	0.000148607	0.000744309	0.000449715
187	0.000195724	0.000153417	0.00073947	0.000451015
188	0.000183843	0.000147078	0.000736639	0.000457021
189	0.000292487	0.00013269	0.000790707	0.000445198
190	0.000179609	0.000138111	0.000719082	0.000451565
191	0.000179448	0.000144516	0.000712951	0.00044746
192	0.000171104	0.000134647	0.000697615	0.000441542
193	0.000168008	0.000136836	0.000666094	0.000423014
194	0.000157947	0.00012529	0.000637751	0.000412146
195	0.000168829	0.000127298	0.000636689	0.000410401
196	0.000145511	0.000119887	0.000603899	0.000398769
197	0.000143241	0.000115879	0.000597677	0.000397563
198	0.000134955	0.000110972	0.000585411	0.000393776
199	0.000135489	0.000107811	0.000588872	0.000396411
200	0.000140698	0.000109632	0.000583381	0.000392718
201	0.000133152	0.000105146	0.000576565	0.000387013
202	0.000127547	0.000106984	0.00056628	0.000390142
203	0.000118775	0.000101057	0.000546888	0.000376914
204	0.00012069	0.000101815	0.000532283	0.000370728
205	0.000116528	9.89185e-05	0.000513516	0.000360166
206	0.000111264	9.41717e-05	0.000492806	0.000352854
207	0.000107998	8.92965e-05	0.000481959	0.000345091
208	0.000103446	8.67213e-05	0.000472899	0.000337907
209	0.000104221	8.802e-05	0.00047298	0.000339769
210	9.87297e-05	8.71467e-05	0.000465522	0.000340299
211	9.94129e-05	8.38696e-05	0.000457566	0.000331186
212	9.5755e-05	8.0204e-05	0.000457166	0.000337456
213	9.23839e-05	8.18686e-05	0.000452244	0.000333078
214	9.26123e-05	7.99241e-05	0.000433649	0.000321979
215	8.64345e-05	7.3904e-05	0.000420578	0.000318016
216	8.36837e-05	7.15782e-05	0.000401184	0.000304588
217	8.00479e-05	6.52727e-05	0.000398109	0.000300039
218	7.82704e-05	7.0815e-05	0.000392207	0.000298416
219	8.80263e-05	6.72752e-05	0.00039289	0.000297536
220	7.25481e-05	6.41503e-05	0.000378268	0.000292928
221	7.17454e-05	6.10337e-05	0.00038071	0.000296909
222	6.94119e-05	6.08951e-05	0.000370306	0.000292626
223	6.95219e-05	6.23235e-05	0.0003631	0.000283537
224	6.38829e-05	5.55975e-05	0.00035528	0.000280547
225	6.6828e-05	5.76813e-05	0.000344216	0.000274992
226	5.91828e-05	5.22182e-05	0.000336609	0.000271758
227	5.98279e-05	5.56664e-05	0.000330451	0.000266059
228	5.67816e-05	5.27824e-05	0.000318066	0.000259741
229	5.75921e-05	5.27691e-05	0.000321451	0.000260918
230	5.8291e-05	5.50905e-05	0.000309632	0.000253052
231	5.66532e-05	5.07536e-05	0.000311483	0.00025417
232	5.59274e-05	4.96539e-05	0.00030399	0.000252828
233	5.32478e-05	4.42037e-05	0.000298727	0.000247766
234	5.0565e-05	4.50661e-05	0.00029662	0.000247292
235	4.9637e-05	4.17126e-05	0.000285719	0.000241354
236	4.74511e-05	4.43981e-05	0.000278692	0.000232754
237	4.98975e-05	4.06581e-05	0.000274724	0.000230333
238	4.65975e-05	4.35211e-05	0.000267642	0.00022887
239	4.65775e-05	4.02481e-05	0.000262873	0.000225308
240	4.55853e-05	4.07675e-05	0.00026275	0.000222461
241	4.28966e-05	3.63754e-05	0.000255134	0.000218581
242	4.47349e-05	3.83767e-05	0.000255781	0.000218912
243	4.66782e-05	3.92729e-05	0.00025846	0.000223454
244	4.37407e-05	3.39631e-05	0.000247017	0.000213634
245	4.14572e-05	3.26887e-05	0.000242285	0.000208959
246	4.07817e-05	3.42314e-05	0.00023202	0.000204346
247	4.27207e-05	3.27894e-05	0.000226454	0.000198122
248	4.0054e-05	3.00925e-05	0.000225917	0.000196222
249	4.2195e-05	2.97468e-05	0.000223427	0.00019557
250	4.17738e-05	2.63109e-05	0.000222737	0.000196418
251	3.72892e-05	2.68927e-05	0.000215609	0.000190027
252	4.10607e-05	2.84152e-05	0.000211078	0.000186937
253	3.90085e-05	2.57271e-05	0.0002121	0.000187325
254	4.22681e-05	2.43108e-05	0.000209689	0.000183445
255	3.83572e-05	2.41027e-05	0.000203243	0.000179312
256	3.65221e-05	2.46134e-05	0.000198704	0.00017759
257	4.29607e-05	2.43426e-05	0.000198865	0.000173752
258	3.81306e-05	2.40724e-05	0.000192288	0.000174847
259	3.8249e-05	2.39967e-05	0.000186494	0.000169251
260	3.69577e-05	2.23564e-05	0.000188161	0.000167993
261	3.62312e-05	1.93701e-05	0.000180508	0.000163926
262	4.28548e-05	2.07643e-05	0.000184419	0.000162685
263	3.8579e-05	2.2088e-05	0.000175066	0.000156278
264	3.75784e-05	1.72234e-05	0.000174143	0.00015844
265	3.62249e-05	2.07181e-05	0.000170808	0.000154965
266	3.23293e-05	1.98803e-05	0.000167012	0.000152454
267	3.6033e-05	1.73597e-05	0.000165669	0.000148822
268	3.24039e-05	1.71404e-05	0.000159742	0.00014877
269	3.59882e-05	1.75902e-05	0.000160483	0.00014478
270	3.31063e-05	1.7084e-05	0.000154903	0.000144436
271	2.96043e-05	1.6577e-05	0.000152919	0.000141693
272	3.21368e-05	1.51634e-05	0.000148868	0.000135438
273	2.99534e-05	1.50862e-05	0.000147991	0.000137255
274	3.07752e-05	1.38967e-05	0.000148763	0.000135679
275	2.87838e-05	1.49138e-05	0.000144804	0.000135626
276	2.66109e-05	1.3365e-05	0.000142011	0.000131811
277	2.98033e-05	1.41021e-05	0.000139878	0.000130872
278	2.65762e-05	1.26129e-05	0.00013633	0.000129553
279	2.93594e-05	1.15568e-05	0.000137652	0.000126231
280	2.90412e-05	1.10209e-05	0.00013315	0.000125782
281	2.65578e-05	1.14669e-05	0.000131426	0.000124952
282	2.70664e-05	1.03404e-05	0.000129658	0.000122681
283	2.77443e-05	1.2986e-05	0.00012637	0.00011847
284	2.72308e-05	1.2665e-05	0.00012271	0.000116389
285	3.1346e-05	1.11923e-05	0.00012644	0.000115847
286	2.91745e-05	1.16726e-05	0.000121541	0.000114538
287	4.20511e-05	2.26665e-05	0.00012261	0.00010894
288	3.48289e-05	1.50783e-05	0.000121303	0.000111155
289	3.6456e-05	1.77074e-05	0.000119465	0.000110316
290	3.55571e-05	1.68974e-05	0.000115676	0.000105962
291	2.92759e-05	1.27805e-05	0.000112151	0.000105555
292	3.58155e-05	1.6331e-05	0.000113996	0.000104128
293	3.24127e-05	1.3596e-05	0.000111765	0.000102797
294	3.09991e-05	1.4127e-05	0.000110149	0.000100019
295	3.70503e-05	1.60407e-05	0.000112784	9.85009e-05
296	2.90893e-05	1.41066e-05	0.000107267	9.76692e-05
297	3.73742e-05	1.7773e-05	0.000107323	9.48637e-05
298	3.6751e-05	2.05833e-05	0.000108653	9.29437e-05
299	3.60727e-05	1.75157e-05	0.000106659	9.29743e-05
300	3.64042e-05	1.92882e-05	0.000106949	9.09299e-05
301	3.95119e-05	1.9078e-05	0.000105334	9.08341e-05
302	3.76419e-05	1.75513e-05	0.000102912	8.80438e-05
303	4.44637e-05	2.63567e-05	0.000114517	9.20383e-05
304	3.40251e-05	1.49121e-05	0.000101634	8.74202e-05
305	4.02757e-05	1.9583e-05	0.000106642	8.49575e-05
306	3.44967e-05	1.61419e-05	9.96688e-05	8.57323e-05
307	3.42227e-05	1.56891e-05	9.88146e-05	8.38825e-05
308	4.09285e-05	2.18258e-05	0.000100529	8.2808e-05
309	4.87438e-05	2.53356e-05	0.000105249	8.19669e-05
310	5.1637e-05	2.76542e-05	0.00011348	8.33705e-05
311	4.07071e-05	2.23388e-05	9.61915e-05	7.92102e-05
312	3.66763e-05	2.22387e-05	9.31341e-05	7.83518e-05
313	3.90571e-05	2.17698e-05	9.48509e-05	7.80122e-05
314	3.41819e-05	1.82538e-05	8.96995e-05	7.77414e-05
315	4.84187e-05	3.32293e-05	0.000101017	7.97573e-05
316	3.60399e-05	1.99105e-05	8.85502e-05	7.35583e-05
317	3.62058e-05	2.0208e-05	8.98738e-05	7.21242e-05
318	4.88326e-05	3.04439e-05	9.3323e-05	7.36911e-05
319	4.84353e-05	2.81308e-05	9.1728e-05	6.92487e-05
320	4.14106e-05	2.4816e-05	8.76723e-05	7.1147e-05
321	3.3016e-05	1.66273e-05	8.20334e-05	6.93944e-05
322	3.1227e-05	1.79847e-05	7.94103e-05	6.55553e-05
323	3.43148e-05	1.94096e-05	8.1668e-05	6.80174e-05
324	4.73223e-05	2.82773e-05	9.08089e-05	6.74433e-05
325	6.83138e-05	4.32331e-05	0.000107324	7.49266e-05
326	5.99881e-05	3.87945e-05	9.61651e-05	6.92103e-05
327	4.1419e-05	2.72902e-05	8.12967e-05	6.42201e-05
328	3.36746e-05	2.00759e-05	7.69131e-05	6.3661e-05
329	4.8172e-05	2.79573e-05	8.57386e-05	6.58679e-05
330	4.97144e-05	2.98348e-05	8.98205e-05	6.95855e-05
331	3.34998e-05	1.80402e-05	7.63316e-05	6.22998e-05
332	2.57083e-05	1.51106e-05	6.87503e-05	6.07484e-05
333	2.63583e-05	1.55544e-05	6.85915e-05	5.86312e-05
334	2.54405e-05	1.69847e-05	6.62435e-05	5.74242e-05
335	2.8321e-05	1.62427e-05	6.57265e-05	5.73313e-05
336	2.66284e-05	1.55867e-05	6.57052e-05	5.6676e-05
337	2.40187e-05	1.64913e-05	6.48593e-05	5.62944e-05
338	2.52177e-05	1.59278e-05	5.97244e-05	5.34899e-05
339	2.70494e-05	1.71968e-05	6.3538e-05	5.4506e-05
340	2.15701e-05	1.26613e-05	5.95827e-05	5.45593e-05
341	2.2004e-05	1.27513e-05	5.72605e-05	5.14081e-05
342	1.81755e-05	1.00046e-05	5.55439e-05	5.2079e-05
343	1.83121e-05	1.22551e-05	5.68974e-05	5.13731e-05
344	1.92683e-05	1.38251e-05	5.49391e-05	5.02925e-05
345	2.29559e-05	1.56701e-05	5.96821e-05	5.3861e-05
346	2.3635e-05	1.67191e-05	5.66793e-05	5.00754e-05
347	2.75578e-05	1.69033e-05	5.96989e-05	5.0479e-05
348	1.86967e-05	1.14028e-05	5.48107e-05	4.94038e-05
349	2.28883e-05	1.44979e-05	6.11696e-05	5.28522e-05
350	2.50942e-05	1.66902e-05	6.41936e-05	5.459e-05
351	1.88011e-05	1.19036e-05	5.15148e-05	4.60801e-05
352	1.68415e-05	1.16055e-05	5.06406e-05	4.6683e-05
353	1.71759e-05	1.14264e-05	5.24216e-05	4.76314e-05
354	2.09414e-05	1.48559e-05	5.50834e-05	5.06995e-05
355	2.04337e-05	1.26311e-05	5.32237e-05	4.62867e-05
356	1.69959e-05	1.18612e-05	4.87929e-05	4.40763e-05
357	1.78852e-05	1.03868e-05	5.00752e-05	4.55295e-05
358	1.58545e-05	1.08066e-05	4.47132e-05	4.27789e-05
359	2.02869e-05	1.26415e-05	5.09325e-05	4.58237e-05
360	1.54911e-05	1.0586e-05	4.55239e-05	4.20179e-05
361	1.90614e-05	1.36074e-05	5.21675e-05	4.66899e-05
362	1.66146e-05	1.07699e-05	4.58344e-05	4.25093e-05
363	1.57775e-05	8.3637e-06	4.34913e-05	4.01964e-05
364	1.56023e-05	9.28238e-06	4.25593e-05	3.98792e-05
365	1.45214e-05	8.43074e-06	4.37312e-05	4.01174e-05
366	2.35307e-05	1.79592e-05	5.48446e-05	4.9823e-05
367	1.53151e-05	9.71282e-06	4.1746e-05	3.8743e-05
368	1.90908e-05	1.48532e-05	4.46922e-05	4.37912e-05
369	2.0386e-05	1.50181e-05	4.60257e-05	4.1282e-05
370	1.55293e-05	1.00199e-05	4.04964e-05	3.84137e-05
371	1.76118e-05	1.28453e-05	4.52027e-05	3.82161e-05
372	1.20979e-05	6.85325e-06	3.57475e-05	3.48622e-05
373	1.53938e-05	1.19739e-05	3.96132e-05	3.65542e-05
374	1.997e-05	1.34426e-05	4.70699e-05	4.32419e-05
375	1.68217e-05	1.17655e-05	4.11585e-05	3.88615e-05
376	3.82432e-05	3.27143e-05	7.28054e-05	7.11121e-05
377	2.70396e-05	1.77771e-05	5.20595e-05	5.10178e-05
378	1.45797e-05	1.05807e-05	3.94014e-05	3.85496e-05
379	1.6406e-05	1.203e-05	4.11985e-05	3.75539e-05
380	1.42205e-05	8.25018e-06	3.68918e-05	3.65859e-05
381	1.81313e-05	1.19222e-05	4.2817e-05	4.22355e-05
382	1.98519e-05	1.56942e-05	4.09152e-05	4.09072e-05
383	1.93635e-05	1.20295e-05	4.4515e-05	4.30249e-05
384	1.32972e-05	9.34249e-06	3.47158e-05	3.35672e-05
385	1.40258e-05	8.45257e-06	3.69886e-05	3.50754e-05
386	1.37815e-05	8.85564e-06	3.47708e-05	3.41099e-05
387	1.68658e-05	1.21072e-05	4.12942e-05	3.75926e-05
388	1.45905e-05	1.00965e-05	3.49205e-05	3.52499e-05
389	1.14915e-05	5.90183e-06	2.98082e-05	2.84256e-05
390	9.57044e-06	5.80736e-06	2.90842e-05	2.9566e-05
391	1.18137e-05	8.46377e-06	3.02764e-05	2.92802e-05
392	1.03536e-05	6.95476e-06	2.87393e-05	2.8682e-05
393	1.04012e-05	5.07066e-06	2.61897e-05	2.53398e-05
394	7.95322e-06	4.74844e-06	2.5022e-05	2.48188e-05
395	8.6445e-06	4.59083e-06	2.40611e-05	2.30399e-05
396	8.70766e-06	5.94717e-06	2.45987e-05	2.45217e-05
397	8.50831e-06	4.62139e-06	2.4612e-05	2.42749e-05
398	8.74406e-06	6.60069e-06	2.4269e-05	2.33604e-05
399	1.10756e-05	4.73734e-06	2.42835e-05	2.17358e-05
400	7.28777e-06	4.22478e-06	2.16006e-05	2.15984e-05
401	7.61978e-06	3.59864e-06	2.20409e-05	2.07777e-05
402	6.98158e-06	3.71795e-06	2.10684e-05	2.07031e-05
403	8.23203e-06	3.66408e-06	2.27113e-05	2.18628e-05
404	7.10221e-06	3.97948e-06	2.03464e-05	2.06411e-05
405	7.71832e-06	3.27012e-06	2.1517e-05	2.07111e-05
406	6.69272e-06	2.88693e-06	2.01847e-05	2.02889e-05
407	7.59506e-06	4.14829e-06	2.1292e-05	2.20639e-05
408	8.29552e-06	4.02693e-06	2.21326e-05	2.05871e-05
409	7.22088e-06	3.12417e-06	1.96965e-05	1.76684e-05
410	8.18787e-06	4.31623e-06	2.0011e-05	1.88675e-05
411	8.41915e-06	3.34081e-06	2.01708e-05	1.7999e-05
412	7.64582e-06	3.59064e-06	1.81632e-05	1.70725e-05
413	8.27682e-06	4.85803e-06	2.0411e-05	1.76735e-05
414	9.25318e-06	4.14847e-06	2.03234e-05	1.91202e-05
415	9.81489e-06	5.04868e-06	2.11254e-05	1.75966e-05
416	1.09387e-05	4.4257e-06	2.00414e-05	1.6821e-05
417	1.04871e-05	6.07371e-06	2.17249e-05	1.76643e-05
418	1.11719e-05	5.40866e-06	2.09703e-05	1.67805e-05
419	9.78046e-06	4.56279e-06	2.08889e-05	1.76107e-05
420	9.79763e-06	5.05926e-06	1.99807e-05	1.66907e-05
421	9.7865e-06	4.45474e-06	1.97774e-05	1.58056e-05
422	8.54464e-06	4.03294e-06	1.83748e-05	1.55529e-05
423	9.33455e-06	3.67356e-06	1.76004e-05	1.40481e-05
424	9.54054e-06	3.67461e-06	2.00127e-05	1.5734e-05
425	1.1774e-05	5.1829e-06	1.99494e-05	1.47967e-05
426	9.86538e-06	4.44436e-06	1.79568e-05	1.40773e-05
427	8.2772e-06	3.21058e-06	1.80516e-05	1.45736e-05
428	8.12389e-06	3.46128e-06	1.65387e-05	1.36783e-05
429	7.69242e-06	3.89061e-06	1.61064e-05	1.3126e-05
430	8.01865e-06	2.77409e-06	1.59664e-05	1.30998e-05
431	7.37867e-06	3.43867e-06	1.56187e-05	1.3332e-05
432	7.00346e-06	3.051e-06	1.62916e-05	1.28649e-05
433	7.47287e-06	3.29313e-06	1.56572e-05	1.29704e-05
434	6.5396e-06	3.90083e-06	1.52844e-05	1.27786e-05
435	6.51286e-06	2.7633e-06	1.37864e-05	1.14723e-05
436	6.82076e-06	2.47297e-06	1.49909e-05	1.39408e-05
437	6.20308e-06	3.12207e-06	1.42122e-05	1.20731e-05
438	6.27892e-06	2.09341e-06	1.35962e-05	1.17319e-05
439	7.18913e-06	3.529e-06	1.38287e-05	1.20079e-05
440	5.22102e-06	3.10139e-06	1.20238e-05	1.06078e-05
441	6.82364e-06	3.10007e-06	1.27725e-05	1.01976e-05
442	5.17978e-06	1.75393e-06	1.23148e-05	1.0252e-05
443	6.09052e-06	2.39013e-06	1.28894e-05	1.19253e-05
444	5.35363e-06	2.24973e-06	1.28663e-05	1.15333e-05
445	5.52506e-06	2.34012e-06	1.13664e-05	9.70566e-06
446	5.92634e-06	2.2066e-06	1.23598e-05	1.01136e-05
447	5.12086e-06	2.42233e-06	1.18247e-05	9.93346e-06
448	5.6965e-06	1.94718e-06	1.22473e-05	9.66587e-06
449	6.42308e-06	2.07722e-06	1.30268e-05	9.36938e-06
450	5.76503e-06	2.26443e-06	1.08112e-05	9.24007e-06
451	6.4394e-06	2.13111e-06	1.14997e-05	8.7361e-06
452	5.36746e-06	1.39781e-06	9.76071e-06	8.89063e-06
453	6.71798e-06	2.18594e-06	1.13921e-05	8.50879e-06
454	6.37004e-06	2.38709e-06	9.99232e-06	7.70943e-06
455	6.24111e-06	1.73167e-06	1.03827e-05	8.41219e-06
456	5.92624e-06	1.63898e-06	9.9929e-06	7.83855e-06
457	6.89931e-06	1.66549e-06	1.02569e-05	7.99716e-06
458	6.41176e-06	1.38366e-06	1.02574e-05	6.77971e-06
459	7.2558e-06	1.44057e-06	1.0417e-05	6.98805e-06
460	7.97345e-06	2.41512e-06	1.12949e-05	6.87358e-06
461	8.29069e-06	2.92042e-06	1.0676e-05	6.31753e-06
462	8.51631e-06	2.52803e-06	1.04738e-05	6.99209e-06
463	9.03463e-06	2.42275e-06	1.04095e-05	7.03569e-06
464	1.16183e-05	3.28396e-06	1.08209e-05	6.85162e-06
465	1.0941e-05	2.9165e-06	1.12533e-05	6.28422e-06
466	1.19777e-05	3.6883e-06	1.23444e-05	6.68869e-06
467	1.28437e-05	3.75318e-06	1.14709e-05	6.39777e-06
468	1.27468e-05	5.35807e-06	1.18808e-05	6.61417e-06
469	1.19333e-05	3.22313e-06	1.26101e-05	6.03582e-06
470	1.41683e-05	4.81251e-06	1.28332e-05	5.9925e-06
471	1.25104e-05	3.70644e-06	1.22042e-05	6.3875e-06
472	1.16361e-05	3.19979e-06	1.18982e-05	6.15851e-06
473	1.11229e-05	4.47984e-06	1.23447e-05	6.80301e-06
474	1.39307e-05	4.89762e-06	1.42091e-05	8.89072e-06
475	1.39753e-05	2.7261e-06	1.27116e-05	6.75453e-06
476	1.49408e-05	3.8147e-06	1.53077e-05	9.7279e-06
477	1.65602e-05	4.7644e-06	1.8276e-05	1.22488e-05
478	1.37329e-05	3.05924e-06	1.44506e-05	7.1499e-06
479	1.93844e-05	7.37667e-06	1.86248e-05	9.92522e-06
480	1.69505e-05	3.95005e-06	1.51338e-05	5.83555e-06
481	1.69673e-05	5.95382e-06	1.69684e-05	8.10631e-06
482	1.25395e-05	3.64691e-06	1.25737e-05	5.86025e-06
483	1.25305e-05	2.41622e-06	1.25897e-05	5.61875e-06
484	1.31209e-05	5.44653e-06	1.37603e-05	7.46356e-06
485	1.26802e-05	3.70718e-06	1.23819e-05	5.91179e-06
486	1.39094e-05	5.43458e-06	1.42501e-05	7.31241e-06
487	1.10006e-05	3.20876e-06	1.25504e-05	6.02135e-06
488	1.15119e-05	4.1148e-06	1.27145e-05	6.03034e-06
489	1.25545e-05	4.47914e-06	1.36586e-05	6.29553e-06
490	1.23809e-05	5.93106e-06	1.24399e-05	4.52951e-06
491	1.20638e-05	4.27704e-06	1.1811e-05	5.62456e-06
492	8.26079e-06	2.55595e-06	1.08361e-05	5.46653e-06
493	9.45736e-06	3.88758e-06	1.07732e-05	5.50795e-06
494	9.01075e-06	3.49036e-06	1.24028e-05	1.31146e-05
495	1.1044e-05	3.2731e-06	1.13818e-05	6.27077e-06
496	8.06484e-06	2.54324e-06	8.98682e-06	4.47536e-06
497	9.59876e-06	2.67482e-06	9.41085e-06	4.43948e-06
498	1.08814e-05	2.92128e-06	9.82096e-06	4.13382e-06
499	7.70151e-06	2.46025e-06	8.63726e-06	3.46228e-06
500	8.71569e-06	2.86816e-06	9.09832e-06	3.28311e-06
501	8.78889e-06	2.76665e-06	9.45267e-06	4.16455e-06
502	7.56078e-06	2.24391e-06	8.53701e-06	3.6849e-06
503	7.86104e-06	2.27985e-06	8.29793e-06	3.85645e-06
504	8.60707e-06	2.26611e-06	8.6501e-06	3.64982e-06
505	7.2867e-06	1.98494e-06	8.48298e-06	3.66855e-06
506	5.8085e-06	2.11555e-06	7.7863e-06	3.37612e-06
507	7.33088e-06	2.34943e-06	8.3175e-06	2.81654e-06
508	6.40967e-06	1.65893e-06	7.6094e-06	3.41783e-06
509	7.05027e-06	1.90928e-06	7.61953e-06	3.05858e-06
510	6.90204e-06	1.85852e-06	7.40391e-06	3.43324e-06
511	8.37389e-06	2.45764e-06	8.35271e-06	2.9489e-06
512	7.18949e-06	3.11217e-06	6.94228e-06	2.76107e-06
513	9.31022e-06	3.20423e-06	8.29317e-06	3.23294e-06
514	6.30858e-06	2.55169e-06	7.34471e-06	3.23429e-06
515	6.96208e-06	2.85442e-06	7.38657e-06	2.87962e-06
516	6.65241e-06	2.49777e-06	7.44686e-06	3.46377e-06
517	6.88216e-06	2.37972e-06	7.34226e-06	3.26674e-06
518	8.15142e-06	3.42171e-06	7.9749e-06	3.64063e-06
519	8.72019e-06	3.65628e-06	8.81397e-06	3.71024e-06
520	9.50143e-06	5.61696e-06	7.55116e-06	3.69953e-06
521	1.04216e-05	5.83564e-06	8.34804e-06	4.19351e-06
522	1.08814e-05	6.3523e-06	8.91457e-06	4.71875e-06
523	1.03689e-05	5.51214e-06	8.63095e-06	4.49189e-06
524	1.08464e-05	6.16719e-06	9.16029e-06	4.92964e-06
525	1.1267e-05	7.05263e-06	8.51175e-06	5.07533e-06
526	1.02011e-05	6.20936e-06	9.14515e-06	6.30313e-06
527	1.40236e-05	1.0139e-05	8.86648e-06	5.89264e-06
528	1.40443e-05	8.05417e-06	1.08345e-05	7.46273e-06
529	1.21602e-05	8.41408e-06	9.64507e-06	6.36369e-06
530	1.55756e-05	1.18374e-05	1.08125e-05	8.12053e-06
531	2.02345e-05	1.4818e-05	1.37545e-05	9.30025e-06
532	2.39022e-05	1.538e-05	1.60353e-05	1.34312e-05
533	1.97834e-05	1.3903e-05	1.36757e-05	9.36529e-06
534	2.36023e-05	1.60525e-05	1.72069e-05	1.31933e-05
535	2.59701e-05	1.9334e-05	1.89047e-05	1.45833e-05
536	3.91824e-05	2.94267e-05	3.13286e-05	2.29839e-05
537	4.50483e-05	3.21669e-05	3.55381e-05	2.61399e-05
538	2.68228e-05	1.58268e-05	2.12772e-05	1.68665e-05
539	2.63806e-05	1.59747e-05	1.90926e-05	1.48567e-05
540	2.09861e-05	1.40858e-05	1.72295e-05	1.26169e-05
541	2.46699e-05	1.50403e-05	1.86439e-05	1.50904e-05
542	3.00084e-05	1.91466e-05	2.48317e-05	2.04932e-05
543	3.3477e-05	2.3415e-05	2.58833e-05	2.13991e-05
544	3.03182e-05	1.92957e-05	2.42872e-05	1.7877e-05
545	3.09554e-05	2.13006e-05	2.18741e-05	1.83471e-05
546	2.4523e-05	1.65221e-05	1.89259e-05	1.64703e-05
547	2.79554e-05	1.79777e-05	2.16649e-05	1.83444e-05
548	2.63527e-05	1.82659e-05	2.02434e-05	1.57401e-05
549	2.8575e-05	1.7583e-05	2.22419e-05	1.88454e-05
550	2.63201e-05	1.66619e-05	1.9157e-05	1.64298e-05
551	2.54714e-05	1.73053e-05	2.01754e-05	1.66932e-05
552	2.98417e-05	1.77928e-05	2.26856e-05	1.69261e-05
553	2.26067e-05	1.5544e-05	1.8567e-05	1.48803e-05
554	3.00163e-05	2.12198e-05	2.34038e-05	1.92547e-05
555	2.37012e-05	1.67733e-05	1.85656e-05	1.72224e-05
556	2.67993e-05	2.05279e-05	2.24096e-05	1.8113e-05
557	2.73448e-05	1.68858e-05	2.21294e-05	1.8656e-05
558	3.37969e-05	2.33899e-05	2.48001e-05	2.36863e-05
559	3.41455e-05	2.27874e-05	2.79112e-05	2.57387e-05
560	3.69649e-05	2.62725e-05	2.9344e-05	2.69635e-05
561	2.86607e-05	2.00969e-05	2.16992e-05	2.0031e-05
562	3.14425e-05	2.02497e-05	2.40894e-05	2.23688e-05
563	2.61773e-05	1.68806e-05	2.20074e-05	2.05351e-05
564	3.58954e-05	2.39257e-05	2.83637e-05	2.86307e-05
565	2.96301e-05	1.91465e-05	2.31924e-05	2.37478e-05
566	3.5721e-05	2.43444e-05	2.96524e-05	2.92078e-05
567	2.71513e-05	2.064e-05	2.19493e-05	2.3657e-05
568	2.98522e-05	2.13615e-05	2.35685e-05	2.40931e-05
569	2.5948e-05	1.86113e-05	2.18213e-05	2.08359e-05
570	3.3988e-05	2.42127e-05	2.87664e-05	2.73142e-05
571	3.00628e-05	2.08208e-05	2.39645e-05	2.45794e-05
572	3.11e-05	2.39072e-05	2.49331e-05	2.84682e-05
573	3.18198e-05	2.32108e-05	2.49542e-05	2.62768e-05
574	2.42349e-05	1.75837e-05	2.15878e-05	2.64127e-05
575	2.8039e-05	1.81405e-05	2.25545e-05	2.68233e-05
576	2.2135e-05	1.56737e-05	2.01117e-05	2.26605e-05
577	2.48431e-05	1.88114e-05	2.23409e-05	2.49721e-05
578	2.05914e-05	1.41782e-05	1.7673e-05	2.13829e-05
579	2.13551e-05	1.4509e-05	2.16408e-05	2.45114e-05
580	2.22356e-05	1.72791e-05	1.92822e-05	2.23374e-05
581	2.43795e-05	1.83126e-05	2.51388e-05	2.6572e-05
582	2.87754e-05	2.19619e-05	2.58618e-05	3.31983e-05
583	2.86434e-05	2.28072e-05	2.88692e-05	3.54864e-05
584	2.31739e-05	1.68541e-05	2.4722e-05	2.75497e-05
585	1.70939e-05	1.1433e-05	1.64441e-05	1.78727e-05
586	1.56641e-05	1.15662e-05	1.56068e-05	2.02097e-05
587	1.90054e-05	1.60851e-05	1.93749e-05	2.38378e-05
588	1.71169e-05	1.2188e-05	1.86792e-05	2.18952e-05
589	2.211e-05	1.63041e-05	2.25608e-05	2.65643e-05
590	1.64555e-05	1.34758e-05	1.7085e-05	2.16728e-05
591	1.56221e-05	1.15593e-05	1.76949e-05	1.95502e-05
592	1.29176e-05	9.17047e-06	1.44308e-05	1.64946e-05
593	1.59674e-05	1.1605e-05	1.75781e-05	2.10819e-05
594	1.74841e-05	1.28186e-05	1.88037e-05	2.27916e-05
595	1.32796e-05	1.15317e-05	1.59709e-05	2.04385e-05
596	1.10548e-05	7.53417e-06	1.17752e-05	1.52139e-05
597	7.58732e-06	5.38713e-06	9.88427e-06	9.7427e-06
598	9.29332e-06	6.30796e-06	1.10204e-05	1.29108e-05
599	7.71549e-06	4.78545e-06	9.84795e-06	1.06905e-05
600	9.51099e-06	7.08506e-06	1.17059e-05	1.40073e-05
601	7.37112e-06	4.89475e-06	8.76706e-06	1.03271e-05
602	8.64223e-06	5.43813e-06	1.12878e-05	1.27759e-05
603	7.50643e-06	4.66363e-06	8.63316e-06	8.85211e-06
604	7.51977e-06	4.67369e-06	9.58112e-06	9.79012e-06
605	5.87705e-06	3.78289e-06	7.61834e-06	7.18244e-06
606	6.37661e-06	4.72672e-06	8.35262e-06	1.05307e-05
607	6.92102e-06	3.25182e-06	6.99606e-06	7.70423e-06
608	6.31415e-06	4.45808e-06	8.22891e-06	8.17526e-06
609	5.85079e-06	3.91873e-06	7.51646e-06	8.92267e-06
610	7.46404e-06	4.7353e-06	8.33454e-06	1.04691e-05
611	7.03834e-06	3.26414e-06	7.00224e-06	7.59842e-06
612	6.97944e-06	4.86054e-06	8.26531e-06	8.58936e-06
613	5.34938e-06	3.11476e-06	7.51255e-06	7.50465e-06
614	5.85203e-06	3.78877e-06	8.02822e-06	9.22727e-06
615	5.31601e-06	2.60811e-06	6.88984e-06	7.50854e-06
616	7.69989e-06	6.00672e-06	7.46756e-06	9.04549e-06
617	5.69402e-06	3.50384e-06	7.23222e-06	8.26867e-06
618	5.48732e-06	3.04141e-06	5.65571e-06	6.10777e-06
619	5.1305e-06	4.12365e-06	6.30516e-06	6.63115e-06
620	5.03929e-06	2.78502e-06	6.16132e-06	8.01321e-06
621	4.91604e-06	2.28951e-06	6.36898e-06	6.25818e-06
622	6.19164e-06	4.35387e-06	7.38805e-06	9.1254e-06
623	5.93836e-06	3.09277e-06	7.05904e-06	6.8806e-06
624	6.7836e-06	3.66637e-06	7.27549e-06	9.09294e-06
625	5.63435e-06	2.6261e-06	5.75679e-06	6.17628e-06
626	4.56118e-06	2.60802e-06	5.40691e-06	5.56951e-06
627	4.84487e-06	3.06383e-06	5.10062e-06	5.39584e-06
628	4.95095e-06	2.94054e-06	5.61395e-06	6.95206e-06
629	4.6552e-06	1.289e-06	5.06886e-06	4.5468e-06
630	4.43846e-06	2.06903e-06	5.68886e-06	6.87498e-06
631	4.82841e-06	2.18786e-06	5.34022e-06	5.02134e-06
632	4.4643e-06	2.20319e-06	4.74392e-06	5.07117e-06
633	5.02885e-06	2.09905e-06	4.93873e-06	5.08521e-06
634	4.45531e-06	1.79089e-06	5.07111e-06	4.11644e-06
635	4.0595e-06	2.07607e-06	4.69738e-06	4.02492e-06
636	4.73861e-06	2.02869e-06	5.20083e-06	4.93228e-06
637	4.45397e-06	1.85028e-06	5.60023e-06	5.67255e-06
638	5.72182e-06	4.51168e-06	7.06544e-06	9.69855e-06
639	7.28532e-06	4.51967e-06	5.91976e-06	6.29431e-06
640	7.56712e-06	4.28618e-06	7.20723e-06	7.96689e-06
641	1.01052e-05	6.78501e-06	6.97071e-06	6.52703e-06
642	5.55894e-06	3.3539e-06	5.71105e-06	5.52784e-06
643	5.0083e-06	3.02807e-06	5.60309e-06	5.57805e-06
644	6.12215e-06	2.9823e-06	5.42134e-06	4.67978e-06
645	5.90073e-06	3.41267e-06	6.49315e-06	7.26263e-06
646	9.237e-06	6.88398e-06	6.05378e-06	6.22373e-06
647	6.12221e-06	2.52617e-06	5.81751e-06	6.11282e-06
648	7.48619e-06	4.53033e-06	6.80517e-06	6.53053e-06
649	6.00558e-06	3.79189e-06	6.36734e-06	6.44021e-06
650	9.85446e-06	7.9277e-06	9.45224e-06	9.10106e-06
651	5.69621e-06	3.6089e-06	6.47391e-06	5.18525e-06
652	7.24678e-06	4.23557e-06	7.14453e-06	5.91619e-06
653	8.57546e-06	4.87434e-06	9.731e-06	9.38695e-06
654	5.13805e-06	2.07224e-06	5.20496e-06	5.24304e-06
655	7.24141e-06	3.43166e-06	7.62744e-06	6.16261e-06
656	5.03442e-06	2.47976e-06	5.38967e-06	3.64266e-06
657	7.52656e-06	4.03774e-06	7.20757e-06	5.78314e-06
658	6.77288e-06	3.11521e-06	6.74482e-06	4.85188e-06
659	7.85007e-06	3.93204e-06	7.90111e-06	4.85944e-06
660	1.22679e-05	7.10962e-06	1.11751e-05	8.2894e-06
661	7.86209e-06	4.67e-06	7.9622e-06	5.43818e-06
662	7.39734e-06	3.77191e-06	7.08119e-06	4.66975e-06
663	7.47634e-06	4.5764e-06	7.68262e-06	6.01225e-06
664	6.69932e-06	3.00417e-06	6.26534e-06	4.08395e-06
665	6.57331e-06	3.78503e-06	7.0825e-06	5.86532e-06
666	7.4108e-06	3.48947e-06	6.53165e-06	4.93411e-06
667	7.97487e-06	4.00415e-06	6.34632e-06	5.48902e-06
668	6.75819e-06	3.79055e-06	6.70833e-06	5.51912e-06
669	8.21708e-06	3.53553e-06	6.08092e-06	3.84456e-06
670	7.3514e-06	3.21901e-06	6.64698e-06	4.80161e-06
671	6.20102e-06	2.72077e-06	5.81695e-06	3.87427e-06
672	5.6379e-06	2.44407e-06	5.47973e-06	3.71709e-06
673	6.37535e-06	2.75986e-06	5.73093e-06	4.13396e-06
674	6.42072e-06	2.44285e-06	5.77573e-06	3.44289e-06
675	8.3147e-06	3.31388e-06	6.12348e-06	3.46834e-06
676	7.19465e-06	2.67246e-06	6.3029e-06	3.81074e-06
677	6.89403e-06	2.67669e-06	5.83488e-06	3.10409e-06
678	7.49452e-06	1.60503e-06	6.62212e-06	3.27514e-06
679	7.20666e-06	2.36105e-06	6.35542e-06	3.14956e-06
680	7.28464e-06	3.03397e-06	7.08433e-06	3.93463e-06
681	7.27386e-06	1.86594e-06	6.1478e-06	3.68925e-06
682	6.1928e-06	2.19839e-06	5.78689e-06	3.11763e-06
683	6.69083e-06	2.88812e-06	5.71902e-06	3.69141e-06
684	5.60546e-06	1.95128e-06	5.5457e-06	3.12672e-06
685	5.60078e-06	8.02888e-07	5.41133e-06	3.00886e-06
686	7.66604e-06	3.47179e-06	5.5678e-06	2.54278e-06
687	6.24825e-06	2.13641e-06	6.02298e-06	3.1901e-06
688	8.06617e-06	2.22643e-06	6.15099e-06	3.24208e-06
689	5.86174e-06	3.06485e-06	5.67078e-06	2.71306e-06
690	6.99156e-06	2.29779e-06	5.85794e-06	3.43173e-06
691	6.27773e-06	2.19935e-06	5.11509e-06	2.84058e-06
692	6.32659e-06	1.90158e-06	5.19602e-06	2.36669e-06
693	6.54529e-06	2.4271e-06	6.23044e-06	2.70777e-06
694	4.82231e-06	1.68208e-06	4.69984e-06	2.27299e-06
695	6.0535e-06	2.24661e-06	5.82833e-06	3.3882e-06
696	6.78596e-06	2.62656e-06	5.5819e-06	3.17813e-06
697	5.3449e-06	2.32775e-06	5.02769e-06	3.39212e-06
698	9.18338e-06	3.56631e-06	7.99695e-06	3.67337e-06
699	6.38622e-06	3.43087e-06	6.68367e-06	4.11239e-06
700	9.38383e-06	3.96631e-06	8.61382e-06	6.12635e-06
701	6.51539e-06	2.2356e-06	6.72609e-06	3.31404e-06
702	7.54405e-06	3.72526e-06	6.71834e-06	4.54852e-06
703	7.83144e-06	3.17914e-06	7.63119e-06	5.25358e-06
704	6.86359e-06	3.12786e-06	6.6953e-06	4.6703e-06
705	7.23009e-06	3.82768e-06	7.08346e-06	5.59252e-06
706	7.75822e-06	3.63037e-06	6.8151e-06	5.3785e-06
707	7.50819e-06	3.13639e-06	7.87089e-06	5.8771e-06
708	8.51683e-06	2.93138e-06	8.34729e-06	7.44952e-06
709	6.81457e-06	2.58206e-06	6.75071e-06	5.00374e-06
710	7.90155e-06	4.91111e-06	9.1585e-06	9.9513e-06
711	9.19132e-06	4.5363e-06	9.82716e-06	8.06099e-06
712	7.24166e-06	3.19017e-06	7.26474e-06	5.29354e-06
713	1.00262e-05	4.64053e-06	9.25148e-06	7.50087e-06
714	7.96853e-06	4.18981e-06	6.4345e-06	4.55878e-06
715	8.52354e-06	3.97813e-06	7.56456e-06	4.10932e-06
716	7.6745e-06	3.77417e-06	6.72538e-06	4.72851e-06
717	7.83892e-06	4.75103e-06	8.3834e-06	4.24043e-06
718	6.92099e-06	3.60891e-06	7.48853e-06	4.76031e-06
719	6.81563e-06	2.76231e-06	7.31431e-06	4.76405e-06
720	8.1524e-06	4.24266e-06	7.74019e-06	5.44446e-06
721	7.23296e-06	3.64511e-06	7.44249e-06	5.28261e-06
722	8.27673e-06	4.11177e-06	8.40117e-06	5.14724e-06
723	7.24174e-06	3.61094e-06	7.91846e-06	5.42424e-06
724	6.96407e-06	3.04898e-06	6.79516e-06	3.66617e-06
725	8.10113e-06	3.72075e-06	7.88127e-06	5.51199e-06
726	6.14128e-06	3.12171e-06	6.20286e-06	4.942e-06
727	6.33798e-06	3.37232e-06	6.16953e-06	4.02664e-06
728	7.07586e-06	3.91275e-06	6.34246e-06	6.66193e-06
729	6.61621e-06	2.95621e-06	6.3671e-06	4.79548e-06
730	6.21488e-06	2.89318e-06	6.57017e-06	3.93477e-06
731	6.12987e-06	2.97776e-06	6.54862e-06	4.90115e-06
732	5.74234e-06	2.69481e-06	5.68086e-06	4.43466e-06
733	5.43873e-06	3.1982e-06	5.56343e-06	4.10789e-06
734	5.52335e-06	2.70932e-06	5.36721e-06	3.22923e-06
735	4.83708e-06	3.0406e-06	5.74266e-06	3.20373e-06
736	5.20024e-06	2.40302e-06	4.89412e-06	2.84602e-06
737	4.14423e-06	1.86728e-06	4.15123e-06	2.84146e-06
738	4.61257e-06	1.90766e-06	5.11194e-06	3.67237e-06
739	4.61889e-06	1.99714e-06	5.13194e-06	3.45729e-06
740	5.01357e-06	2.18818e-06	4.60675e-06	3.91529e-06
741	4.66353e-06	3.12029e-06	5.29526e-06	4.67279e-06
742	4.54768e-06	2.62393e-06	4.94257e-06	4.00379e-06
743	4.03754e-06	2.18706e-06	4.84284e-06	2.95487e-06
744	4.06277e-06	1.46175e-06	4.7041e-06	3.49267e-06
745	4.03995e-06	1.81862e-06	4.76447e-06	2.88431e-06
746	3.5517e-06	1.92927e-06	4.5654e-06	2.50552e-06
747	3.62412e-06	1.97817e-06	4.3869e-06	3.36595e-06
748	4.33794e-06	2.14251e-06	4.72289e-06	3.60128e-06
749	5.57089e-06	2.79584e-06	5.17894e-06	3.81054e-06
750	4.10594e-06	2.41601e-06	4.73196e-06	3.73043e-06
751	4.9693e-06	2.16361e-06	4.8359e-06	3.69281e-06
752	5.728e-06	3.07233e-06	4.51104e-06	3.5067e-06
753	7.01869e-06	4.21353e-06	5.44473e-06	4.02856e-06
754	6.0611e-06	3.43277e-06	5.11391e-06	5.3007e-06
755	7.91761e-06	4.1457e-06	6.41557e-06	5.35378e-06
756	7.90426e-06	5.78923e-06	6.71931e-06	6.85302e-06
757	8.27346e-06	4.85255e-06	6.67131e-06	5.18836e-06
758	8.92103e-06	5.92422e-06	7.19719e-06	6.60672e-06
759	7.64102e-06	5.25398e-06	6.31008e-06	6.17388e-06
760	8.96297e-06	6.34683e-06	7.09001e-06	5.08801e-06
761	8.65947e-06	6.13149e-06	6.97778e-06	6.71696e-06
762	8.50289e-06	6.98006e-06	7.20592e-06	5.98359e-06
763	1.11508e-05	9.04475e-06	8.28142e-06	6.78392e-06
764	9.41478e-06	5.44203e-06	7.94659e-06	6.27707e-06
765	1.10501e-05	7.79983e-06	8.49635e-06	7.48965e-06
766	1.10221e-05	7.93572e-06	8.79808e-06	8.45441e-06
767	1.35641e-05	9.06636e-06	9.65386e-06	8.22342e-06
768	1.20291e-05	9.24827e-06	1.1137e-05	1.01727e-05
769	1.60435e-05	1.10682e-05	1.29262e-05	1.04472e-05
770	1.75672e-05	1.14279e-05	1.33935e-05	1.09792e-05
771	1.83257e-05	1.24986e-05	1.60706e-05	1.30924e-05
772	1.27739e-05	7.54045e-06	1.2129e-05	1.06093e-05
773	1.52207e-05	8.97106e-06	1.32197e-05	1.13287e-05
774	1.20053e-05	6.28673e-06	1.02594e-05	7.35965e-06
775	1.18698e-05	8.16529e-06	1.07411e-05	9.73822e-06
776	1.41872e-05	8.4119e-06	1.32721e-05	1.19315e-05
777	1.19069e-05	7.49083e-06	1.12473e-05	9.597e-06
778	1.48695e-05	1.01008e-05	1.31616e-05	1.07221e-05
779	1.41575e-05	8.64829e-06	1.0797e-05	9.50911e-06
780	1.03159e-05	7.34652e-06	1.06163e-05	8.85734e-06
781	1.05607e-05	7.17713e-06	1.05104e-05	8.42218e-06
782	8.43354e-06	5.73168e-06	8.61626e-06	7.09976e-06
783	1.11777e-05	8.1975e-06	1.02539e-05	9.14226e-06
784	8.96869e-06	4.89884e-06	7.93777e-06	6.92458e-06
785	7.56635e-06	4.77554e-06	8.17981e-06	6.69518e-06
786	8.33721e-06	5.81667e-06	7.59878e-06	6.1135e-06
787	6.9556e-06	4.11363e-06	6.61801e-06	4.8017e-06
788	9.80698e-06	5.79407e-06	8.11705e-06	7.06722e-06
789	7.61018e-06	5.10748e-06	8.1e-06	6.4642e-06
790	7.5525e-06	4.83553e-06	7.50588e-06	6.50909e-06
791	7.39836e-06	5.3755e-06	6.35494e-06	6.38102e-06
792	6.86113e-06	4.7101e-06	6.11678e-06	4.7588e-06
793	6.67286e-06	5.06926e-06	5.9627e-06	4.83179e-06
794	6.52977e-06	4.45629e-06	6.19403e-06	5.25851e-06
795	7.15728e-06	4.29315e-06	6.2703e-06	5.41706e-06
796	6.36032e-06	3.50745e-06	6.82352e-06	5.8851e-06
797	7.01118e-06	3.83848e-06	6.12531e-06	5.69003e-06
798	6.11493e-06	3.4436e-06	6.56435e-06	5.7014e-06
799	7.00128e-06	4.62607e-06	6.94287e-06	5.20056e-06
800	5.60726e-06	3.94874e-06	5.47254e-06	5.49443e-06
801	6.82269e-06	3.71308e-06	6.66454e-06	5.2121e-06
802	5.42521e-06	3.6905e-06	5.74691e-06	5.24979e-06
803	4.93821e-06	2.50662e-06	5.84894e-06	5.0198e-06
804	4.85631e-06	2.837e-06	5.55811e-06	4.8401e-06
805	3.84267e-06	2.18218e-06	4.77317e-06	4.9047e-06
806	4.88195e-06	3.14029e-06	5.74655e-06	5.45572e-06
807	5.58136e-06	3.4553e-06	5.91707e-06	5.92089e-06
808	6.07058e-06	4.23316e-06	6.10958e-06	5.42706e-06
809	4.59276e-06	2.64919e-06	5.92337e-06	4.31587e-06
810	4.44967e-06	3.03337e-06	4.92079e-06	4.24105e-06
811	4.48297e-06	2.68657e-06	4.87419e-06	3.89179e-06
812	4.4799e-06	2.82029e-06	5.50738e-06	4.42146e-06
813	4.76339e-06	2.98261e-06	5.55222e-06	5.34958e-06
814	4.64078e-06	3.28047e-06	7.1291e-06	5.57465e-06
815	4.33196e-06	2.56627e-06	6.01094e-06	5.21421e-06
816	5.18144e-06	3.00999e-06	6.12533e-06	5.02348e-06
817	4.91763e-06	2.4293e-06	5.93623e-06	4.97877e-06
818	4.24532e-06	3.21774e-06	5.82759e-06	5.35741e-06
819	5.29631e-06	3.04177e-06	6.19419e-06	6.55219e-06
820	4.59273e-06	2.86003e-06	5.46339e-06	5.35685e-06
821	5.09112e-06	3.84511e-06	6.51041e-06	6.09786e-06
822	4.09817e-06	3.15603e-06	5.57474e-06	5.78065e-06
823	4.60019e-06	2.87479e-06	6.22337e-06	5.86795e-06
824	4.14871e-06	3.45944e-06	5.88358e-06	5.445e-06
825	4.57141e-06	2.76322e-06	6.25689e-06	7.09943e-06
826	5.5793e-06	3.75696e-06	8.17327e-06	8.31925e-06
827	6.34926e-06	4.3767e-06	7.8343e-06	7.64695e-06
828	5.32179e-06	3.30978e-06	6.93158e-06	6.35996e-06
829	5.28285e-06	4.42245e-06	6.50163e-06	6.6425e-06
830	4.29466e-06	2.91333e-06	5.7788e-06	5.15439e-06
831	3.4367e-06	2.54685e-06	4.55441e-06	4.95945e-06
832	3.7278e-06	2.89168e-06	5.2022e-06	5.1375e-06
833	3.17901e-06	2.22084e-06	4.73082e-06	5.47508e-06
834	3.47349e-06	2.6387e-06	4.94805e-06	4.46257e-06
835	3.60703e-06	2.97865e-06	5.65462e-06	4.95565e-06
836	2.91793e-06	2.20357e-06	4.9158e-06	5.4218e-06
837	2.77185e-06	1.92868e-06	4.33036e-06	4.39516e-06
838	2.94305e-06	2.07524e-06	4.21622e-06	4.41134e-06
839	3.86454e-06	2.08907e-06	5.04995e-06	5.82747e-06
840	3.31778e-06	1.70846e-06	4.81451e-06	5.61545e-06
841	3.35354e-06	2.31999e-06	4.09089e-06	4.01732e-06
842	2.88187e-06	1.51068e-06	3.93059e-06	4.33697e-06
843	2.59969e-06	1.51354e-06	4.03827e-06	3.24049e-06
844	2.822e-06	1.67393e-06	2.88604e-06	3.45659e-06
845	3.006e-06	1.95958e-06	3.39581e-06	3.43089e-06
846	2.70086e-06	1.38922e-06	3.05365e-06	3.10401e-06
847	3.27214e-06	1.93211e-06	3.71272e-06	3.6589e-06
848	3.22e-06	1.4423e-06	3.29212e-06	3.61371e-06
849	2.5557e-06	1.11188e-06	3.28384e-06	2.3408e-06
850	3.04208e-06	1.81269e-06	3.47744e-06	3.48934e-06
851	2.54801e-06	1.77618e-06	2.56183e-06	2.38229e-06
852	2.45411e-06	1.4692e-06	2.90093e-06	2.26086e-06
853	2.43532e-06	2.01154e-06	2.91622e-06	2.21345e-06
854	2.70315e-06	1.26064e-06	2.84765e-06	2.45596e-06
855	2.02324e-06	1.25931e-06	3.11528e-06	2.70889e-06
856	2.34793e-06	1.45577e-06	2.71753e-06	2.09991e-06
857	2.77982e-06	1.24136e-06	3.21765e-06	2.31035e-06
858	2.62021e-06	1.13793e-06	3.04429e-06	2.00061e-06
859	2.66586e-06	1.60044e-06	2.72815e-06	2.04944e-06
860	2.64102e-06	1.52922e-06	2.69321e-06	2.5711e-06
861	2.65695e-06	1.69154e-06	2.54545e-06	1.93346e-06
862	2.78838e-06	1.87457e-06	2.59951e-06	2.57099e-06
863	2.34925e-06	1.36498e-06	3.13624e-06	2.14159e-06
864	2.86882e-06	1.60417e-06	3.26313e-06	2.39467e-06
865	2.43734e-06	1.59217e-06	2.79391e-06	2.34261e-06
866	3.6875e-06	2.369e-06	2.8411e-06	2.40748e-06
867	3.27552e-06	1.58815e-06	2.64813e-06	2.14517e-06
868	2.77346e-06	1.08046e-06	2.35713e-06	2.37734e-06
869	2.8373e-06	1.33732e-06	2.97288e-06	2.20566e-06
870	2.55479e-06	1.24183e-06	3.05318e-06	2.68578e-06
871	3.16704e-06	1.70811e-06	3.22571e-06	2.59016e-06
872	4.22384e-06	3.16323e-06	4.55926e-06	4.27416e-06
873	5.25969e-06	3.01188e-06	4.28866e-06	3.52424e-06
874	7.47262e-06	5.33013e-06	4.95781e-06	4.72776e-06
875	1.15252e-05	8.78572e-06	6.20055e-06	6.04961e-06
876	5.90334e-06	4.03169e-06	4.76852e-06	4.08361e-06
877	7.85064e-06	4.70333e-06	5.67732e-06	4.71589e-06
878	8.9508e-06	6.58587e-06	5.88058e-06	5.34946e-06
879	1.21943e-05	8.24412e-06	7.97024e-06	6.86194e-06
880	9.57841e-06	6.83315e-06	7.4883e-06	6.1828e-06
881	7.81483e-06	4.52916e-06	6.07206e-06	4.62448e-06
882	1.07963e-05	8.79936e-06	8.13671e-06	6.69732e-06
883	1.14533e-05	7.65926e-06	8.74787e-06	6.58425e-06
884	1.13374e-05	7.46383e-06	1.03201e-05	7.95498e-06
885	1.3426e-05	9.63493e-06	1.18183e-05	8.16097e-06
886	1.19798e-05	8.24903e-06	9.34334e-06	8.23499e-06
887	1.03785e-05	5.31054e-06	9.88636e-06	9.23904e-06
888	1.25177e-05	6.63299e-06	9.50374e-06	6.82071e-06
889	7.46317e-06	3.82779e-06	6.57204e-06	4.21157e-06
890	9.47832e-06	4.80501e-06	7.75555e-06	5.98064e-06
891	8.16373e-06	3.97555e-06	8.19571e-06	5.14771e-06
892	7.99819e-06	4.29222e-06	6.59994e-06	4.44893e-06
893	1.13731e-05	5.88894e-06	1.07587e-05	7.08285e-06
894	8.59015e-06	4.07336e-06	8.65885e-06	5.62483e-06
895	9.76949e-06	4.95002e-06	8.02095e-06	6.57556e-06
896	7.8586e-06	4.08912e-06	7.9231e-06	5.09631e-06
897	6.25288e-06	2.43571e-06	5.98461e-06	4.03351e-06
898	7.9155e-06	3.98473e-06	6.14055e-06	4.25173e-06
899	5.98294e-06	2.28414e-06	5.60223e-06	3.13592e-06
900	6.3494e-06	3.11233e-06	5.41756e-06	2.99263e-06
901	7.45582e-06	2.7038e-06	6.36575e-06	3.56222e-06
902	5.76791e-06	2.16338e-06	5.35331e-06	3.51095e-06
903	7.80495e-06	2.6922e-06	5.86756e-06	3.11901e-06
904	5.1212e-06	2.58749e-06	4.15111e-06	2.79273e-06
905	5.15605e-06	2.68354e-06	4.80364e-06	3.13946e-06
906	6.04007e-06	2.27266e-06	4.82785e-06	2.61868e-06
907	4.77842e-06	1.5115e-06	4.49956e-06	2.62029e-06
908	5.10794e-06	2.17727e-06	4.19659e-06	2.49338e-06
909	5.7883e-06	2.2889e-06	4.3735e-06	1.87945e-06
910	5.28392e-06	2.36998e-06	4.29993e-06	2.55082e-06
911	4.70629e-06	2.29182e-06	4.19662e-06	3.13912e-06
912	4.22556e-06	1.98734e-06	4.27856e-06	2.68506e-06
913	4.98371e-06	2.49331e-06	4.70241e-06	2.35606e-06
914	5.01952e-06	1.98888e-06	5.20069e-06	3.63093e-06
915	4.53746e-06	2.43382e-06	4.36663e-06	2.72614e-06
916	3.87391e-06	2.0144e-06	4.13642e-06	2.55064e-06
917	3.56186e-06	2.07396e-06	4.04526e-06	2.93709e-06
918	3.50699e-06	1.69349e-06	3.59695e-06	2.3258e-06
919	3.74766e-06	1.71889e-06	4.74232e-06	2.87676e-06
920	3.07403e-06	9.93336e-07	3.01143e-06	1.9973e-06
921	4.21545e-06	2.3009e-06	4.54443e-06	2.90464e-06
922	3.22082e-06	1.5238e-06	3.30421e-06	1.96195e-06
923	3.9487e-06	1.8085e-06	3.82552e-06	2.45252e-06
924	4.21984e-06	1.72953e-06	4.48304e-06	2.63909e-06
925	3.46004e-06	1.65952e-06	3.67358e-06	1.94435e-06
926	4.85352e-06	2.4102e-06	4.94077e-06	3.0896e-06
927	3.51125e-06	1.6628e-06	3.9544e-06	2.7049e-06
928	4.20556e-06	2.14182e-06	4.30219e-06	3.10526e-06
929	5.09599e-06	2.77174e-06	4.65487e-06	3.00493e-06
930	5.01743e-06	2.52645e-06	4.45503e-06	3.35847e-06
931	6.18979e-06	4.12885e-06	5.02794e-06	4.1026e-06
932	5.60839e-06	2.55691e-06	5.16515e-06	3.86225e-06
933	5.98814e-06	3.36437e-06	5.12677e-06	3.98655e-06
934	5.47269e-06	3.10192e-06	5.39011e-06	3.92899e-06
935	6.3786e-06	3.44813e-06	4.7577e-06	4.35275e-06
936	5.64397e-06	3.63892e-06	5.79219e-06	4.34349e-06
937	6.13493e-06	4.09659e-06	5.62472e-06	4.27612e-06
938	6.89742e-06	4.16354e-06	6.13774e-06	5.54086e-06
939	7.55439e-06	4.47966e-06	5.99306e-06	4.99413e-06
940	8.11636e-06	5.00725e-06	7.70805e-06	6.09625e-06
941	7.07502e-06	4.59392e-06	6.3905e-06	4.96787e-06
942	9.53907e-06	6.89999e-06	9.2898e-06	7.69592e-06
943	1.15533e-05	7.78886e-06	1.17671e-05	9.83717e-06
944	1.14544e-05	8.18152e-06	1.09427e-05	1.20592e-05
945	9.20441e-06	5.15863e-06	8.70469e-06	7.48085e-06
946	1.04107e-05	6.14546e-06	1.00002e-05	9.05029e-06
947	1.19894e-05	7.95941e-06	9.99354e-06	8.81056e-06
948	8.84873e-06	5.77532e-06	8.29934e-06	6.74953e-06
949	1.15626e-05	7.30968e-06	9.61079e-06	7.34819e-06
950	9.98535e-06	6.15512e-06	8.91445e-06	7.08343e-06
951	9.12771e-06	6.97328e-06	8.35146e-06	6.71218e-06
952	1.08517e-05	6.74677e-06	1.03375e-05	8.51625e-06
953	9.54357e-06	6.09436e-06	7.56312e-06	6.6369e-06
954	1.19173e-05	7.38964e-06	1.05316e-05	1.00846e-05
955	8.54215e-06	5.53861e-06	7.82716e-06	7.12873e-06
956	8.50915e-06	6.04769e-06	7.81243e-06	6.78222e-06
957	1.1297e-05	8.01166e-06	9.38407e-06	8.18041e-06
958	8.37688e-06	5.09888e-06	7.22275e-06	6.34456e-06
959	1.0596e-05	6.18358e-06	1.02075e-05	9.46207e-06
960	6.59506e-06	3.8135e-06	6.08578e-06	4.23639e-06
961	7.3199e-06	5.03975e-06	6.74983e-06	5.38183e-06
962	6.67672e-06	4.38969e-06	5.75768e-06	5.20863e-06
963	5.74356e-06	3.47394e-06	5.49751e-06	4.33138e-06
964	6.45418e-06	4.23848e-06	6.54379e-06	5.40946e-06
965	5.56737e-06	3.66634e-06	6.19083e-06	5.50244e-06
966	4.99248e-06	2.99508e-06	5.26048e-06	4.37575e-06
967	5.70205e-06	4.21622e-06	5.37337e-06	5.29727e-06
968	4.90135e-06	3.2822e-06	4.47647e-06	3.62115e-06
969	5.96446e-06	3.47168e-06	5.2887e-06	3.7013e-06
970	4.31739e-06	2.63794e-06	4.31343e-06	3.43489e-06
971	4.93354e-06	2.65088e-06	4.2982e-06	4.68783e-06
972	4.03457e-06	2.74566e-06	4.16977e-06	4.51898e-06
973	8.07292e-06	4.64354e-06	5.31187e-06	4.08649e-06
974	4.687e-06	3.03326e-06	4.79015e-06	4.03638e-06
975	4.76575e-06	3.52377e-06	5.09969e-06	5.66302e-06
976	4.26018e-06	2.28917e-06	4.66243e-06	4.18649e-06
977	1.27664e-05	7.80658e-06	7.04984e-06	5.21205e-06
978	3.71634e-06	2.58392e-06	3.96956e-06	3.43935e-06
979	4.51507e-06	2.88568e-06	4.01106e-06	3.80475e-06
980	3.02627e-06	2.53885e-06	3.59605e-06	2.4578e-06
981	3.86979e-06	2.87938e-06	3.99065e-06	3.6419e-06
982	3.99389e-06	2.33612e-06	4.38255e-06	3.77079e-06
983	4.48743e-06	2.26854e-06	4.35222e-06	3.88172e-06
984	4.47389e-06	3.89361e-06	5.23557e-06	4.89848e-06
985	5.13076e-06	2.96678e-06	4.25263e-06	3.83141e-06
986	4.98075e-06	3.61178e-06	4.96877e-06	5.35792e-06
987	4.94207e-06	3.4714e-06	4.52167e-06	3.77479e-06
988	5.69928e-06	4.02343e-06	4.73123e-06	6.40383e-06
989	7.84954e-06	4.97575e-06	6.54695e-06	7.87746e-06
990	5.36641e-06	3.99431e-06	4.94803e-06	5.89948e-06
991	8.0398e-06	5.71217e-06	6.18361e-06	6.43595e-06
992	6.85899e-06	4.78852e-06	6.63813e-06	7.42425e-06
993	7.95462e-06	5.37122e-06	8.87718e-06	9.32287e-06
994	1.04983e-05	7.94675e-06	1.18958e-05	1.14391e-05
995	6.5071e-06	4.73829e-06	6.4055e-06	7.34463e-06
996	6.82468e-06	4.53751e-06	5.9711e-06	6.26502e-06
997	8.43795e-06	6.83832e-06	8.62205e-06	9.61106e-06
998	8.78646e-06	5.70563e-06	9.62324e-06	9.64534e-06
999	9.34986e-06	6.07902e-06	9.27815e-06	9.2569e-06
1000	1.18456e-05	8.56038e-06	1.01462e-05	1.09124e-05

## Sheet: Figure 2f
Median	Normal	YAP1	RELA	PDGFB	Average	Normal	YAP1	RELA	PDGFB	StDev	Normal	YAP1	RELA	PDGFB
1	0	0	0	0	1	0	0	0	0	1	0	0	0	0
2	0	0	0	0	2	0	0	0	0	2	0	0	0	0
3	0	0	0	0	3	0	0	0	0	3	0	0	0	0
4	0	0	0	0	4	0	0	0	0	4	0	0	0	0
5	0	0	0	0	5	0	0	0	0	5	0	0	0	0
6	0	0	0	0	6	0	0	0	0	6	0	0	0	0
7	0	0	0	0	7	0	0	0	0	7	0	0	0	0
8	0	0	0	0	8	0	0	0	0	8	0	0	0	0
9	0	0	0	0	9	0	0	0	0	9	0	0	0	0
10	0	0	0	0	10	0	0	0	0	10	0	0	0	0
11	0	0	0	0	11	0	0	0	0	11	0	0	0	0
12	0	0	0	0	12	0	0	0	0	12	0	0	0	0
13	0	0	0	0	13	0	0	0	0	13	0	0	0	0
14	0	0	0	0	14	0	0	0	0	14	0	0	0	0
15	0	0	0	0	15	0	0	0	0	15	0	0	0	0
16	0	0	0	0	16	0	0	0	0	16	0	0	0	0
17	0	0	0	0	17	0	0	0	0	17	0	0	0	0
18	0	0	0	0	18	0	0	0	0	18	0	0	0	0
19	0	0	0	0	19	0	0	0	0	19	0	0	0	0
20	0	0	0	0	20	0	0	0	0	20	0	0	0	0
21	0	0	0	0	21	0	0	0	0	21	0	0	0	0
22	1.34132e-06	5.76009e-07	6.34506e-07	3.81894e-07	22	1.34132e-06	5.76009e-07	6.34506e-07	3.81894e-07	22	1.10058e-06	6.4207e-07	3.55578e-07	2.78165e-07
23	1.93149e-06	4.60752e-07	9.95878e-07	5.33942e-07	23	1.93149e-06	4.60752e-07	9.95878e-07	5.33942e-07	23	7.7506e-07	3.67671e-07	5.76084e-07	5.48877e-07
24	2.04991e-06	8.12222e-07	1.16679e-06	9.44146e-07	24	2.04991e-06	8.12222e-07	1.16679e-06	9.44146e-07	24	1.0056e-06	5.28103e-07	6.44634e-07	4.14963e-07
25	3.2318e-06	1.2424e-06	2.06979e-06	1.13757e-06	25	3.2318e-06	1.2424e-06	2.06979e-06	1.13757e-06	25	2.13764e-06	5.72658e-07	9.4376e-07	7.53868e-07
26	0.000246365	2.47858e-05	0.000107208	2.36189e-05	26	0.000246365	2.47858e-05	0.000107208	2.36189e-05	26	0.000116922	6.35118e-06	3.58409e-05	6.7708e-06
27	0.000554942	4.32173e-05	0.000234392	5.79019e-05	27	0.000554942	4.32173e-05	0.000234392	5.79019e-05	27	0.000268025	1.02681e-05	5.30032e-05	1.86302e-05
28	0.000711315	5.14323e-05	0.000296775	7.24966e-05	28	0.000711315	5.14323e-05	0.000296775	7.24966e-05	28	0.000334858	1.29437e-05	6.77209e-05	2.74509e-05
29	0.000854652	6.10402e-05	0.000341983	8.68127e-05	29	0.000854652	6.10402e-05	0.000341983	8.68127e-05	29	0.000427118	1.67973e-05	7.16229e-05	2.30607e-05
30	0.000904442	6.63816e-05	0.000351138	8.68998e-05	30	0.000904442	6.63816e-05	0.000351138	8.68998e-05	30	0.000441351	1.32866e-05	6.46062e-05	2.07618e-05
31	0.00100369	7.0051e-05	0.000369438	9.83523e-05	31	0.00100369	7.0051e-05	0.000369438	9.83523e-05	31	0.000530088	1.50241e-05	7.10178e-05	2.36258e-05
32	0.00115182	8.34929e-05	0.00043431	0.000117802	32	0.00115182	8.34929e-05	0.00043431	0.000117802	32	0.000613817	1.39689e-05	8.139e-05	2.73858e-05
33	0.00131692	9.77351e-05	0.000505364	0.00014436	33	0.00131692	9.77351e-05	0.000505364	0.00014436	33	0.000648292	1.27968e-05	9.16018e-05	3.71637e-05
34	0.00138313	0.000113184	0.000543017	0.00016177	34	0.00138313	0.000113184	0.000543017	0.00016177	34	0.000676552	1.66428e-05	0.000104235	4.83737e-05
35	0.00156372	0.000145255	0.000629168	0.000212067	35	0.00156372	0.000145255	0.000629168	0.000212067	35	0.000672526	2.01089e-05	0.000126135	7.53084e-05
36	0.00169806	0.000174612	0.000711992	0.000266052	36	0.00169806	0.000174612	0.000711992	0.000266052	36	0.000674534	2.68071e-05	0.000172154	9.38745e-05
37	0.0018707	0.000226221	0.000833488	0.000334701	37	0.0018707	0.000226221	0.000833488	0.000334701	37	0.00068254	3.94977e-05	0.000230908	0.000140651
38	0.00200786	0.000263053	0.000923899	0.000410265	38	0.00200786	0.000263053	0.000923899	0.000410265	38	0.000676416	4.90411e-05	0.000333079	0.000198392
39	0.00235221	0.000337879	0.00111702	0.000507385	39	0.00235221	0.000337879	0.00111702	0.000507385	39	0.00076881	7.41586e-05	0.000466482	0.000263384
40	0.00300855	0.000450469	0.00150479	0.000714772	40	0.00300855	0.000450469	0.00150479	0.000714772	40	0.00101549	0.00012162	0.000758456	0.000411988
41	0.00381356	0.000612875	0.00199564	0.000996738	41	0.00381356	0.000612875	0.00199564	0.000996738	41	0.00132031	0.00016979	0.00108379	0.000588417
42	0.0049164	0.000851701	0.00264211	0.00138526	42	0.0049164	0.000851701	0.00264211	0.00138526	42	0.00174846	0.000260308	0.00154914	0.00085917
43	0.00629116	0.00118682	0.00353544	0.00192713	43	0.00629116	0.00118682	0.00353544	0.00192713	43	0.0024768	0.000429885	0.00218469	0.00126241
44	0.0073625	0.00148754	0.00424977	0.00233667	44	0.0073625	0.00148754	0.00424977	0.00233667	44	0.00312073	0.000497646	0.0025911	0.00151778
45	0.00857473	0.00191584	0.00500402	0.00284031	45	0.00857473	0.00191584	0.00500402	0.00284031	45	0.00371557	0.000661553	0.0029812	0.00180972
46	0.00899386	0.00220897	0.00539591	0.00316618	46	0.00899386	0.00220897	0.00539591	0.00316618	46	0.0040338	0.000768428	0.00313228	0.00198667
47	0.00952738	0.00265545	0.00584114	0.00362071	47	0.00952738	0.00265545	0.00584114	0.00362071	47	0.00417976	0.00091934	0.00325336	0.00222116
48	0.00954193	0.00301372	0.00612688	0.00395081	48	0.00954193	0.00301372	0.00612688	0.00395081	48	0.00398373	0.000984108	0.00335772	0.0023358
49	0.0108284	0.00376635	0.00719199	0.00491398	49	0.0108284	0.00376635	0.00719199	0.00491398	49	0.0040202	0.00114357	0.00393869	0.00281609
50	0.0144507	0.00522853	0.00985071	0.00692461	50	0.0144507	0.00522853	0.00985071	0.00692461	50	0.00478883	0.00152053	0.00525801	0.00386017
51	0.0151448	0.00584122	0.0108863	0.0079021	51	0.0151448	0.00584122	0.0108863	0.0079021	51	0.00451313	0.00159887	0.00551658	0.00407621
52	0.0169301	0.00675983	0.0125611	0.00936197	52	0.0169301	0.00675983	0.0125611	0.00936197	52	0.00485095	0.00178871	0.00600031	0.00464288
53	0.0193481	0.00808663	0.0146567	0.0109748	53	0.0193481	0.00808663	0.0146567	0.0109748	53	0.00535245	0.00200843	0.00652114	0.00519688
54	0.0204605	0.00860578	0.0155855	0.0116275	54	0.0204605	0.00860578	0.0155855	0.0116275	54	0.0058384	0.0021995	0.00633653	0.00520919
55	0.0200208	0.00873939	0.015314	0.0114098	55	0.0200208	0.00873939	0.015314	0.0114098	55	0.00579092	0.00214479	0.00565358	0.00494613
56	0.018294	0.00856585	0.014164	0.0107259	56	0.018294	0.00856585	0.014164	0.0107259	56	0.0054573	0.00206079	0.00473494	0.00442496
57	0.0166505	0.00848689	0.0129363	0.01019	57	0.0166505	0.00848689	0.0129363	0.01019	57	0.00479512	0.00194769	0.00390412	0.00398464
58	0.0149492	0.00835197	0.0118184	0.00970316	58	0.0149492	0.00835197	0.0118184	0.00970316	58	0.00395424	0.00175463	0.00329873	0.0035947
59	0.0146426	0.00874429	0.0117384	0.0100442	59	0.0146426	0.00874429	0.0117384	0.0100442	59	0.00326287	0.00171147	0.00319238	0.00349216
60	0.0153229	0.00940153	0.012598	0.0111683	60	0.0153229	0.00940153	0.012598	0.0111683	60	0.00281913	0.00158196	0.00345601	0.0037225
61	0.0171621	0.0105061	0.0144083	0.0128649	61	0.0171621	0.0105061	0.0144083	0.0128649	61	0.00289092	0.00157532	0.00391775	0.00413056
62	0.0192955	0.0118163	0.0165518	0.0147987	62	0.0192955	0.0118163	0.0165518	0.0147987	62	0.00322508	0.00170267	0.00426936	0.00445481
63	0.0209004	0.0129619	0.0183274	0.0163726	63	0.0209004	0.0129619	0.0183274	0.0163726	63	0.00339939	0.00174019	0.0043048	0.00467176
64	0.0214621	0.0133575	0.0190387	0.0167495	64	0.0214621	0.0133575	0.0190387	0.0167495	64	0.00342026	0.00181161	0.00396833	0.00446794
65	0.0207578	0.0132928	0.0185931	0.0161253	65	0.0207578	0.0132928	0.0185931	0.0161253	65	0.00329673	0.00179661	0.00329942	0.00414376
66	0.0185889	0.0123089	0.016803	0.0145522	66	0.0185889	0.0123089	0.016803	0.0145522	66	0.00297823	0.001704	0.00257225	0.00339792
67	0.0168237	0.0119457	0.0151197	0.0132813	67	0.0168237	0.0119457	0.0151197	0.0132813	67	0.00258101	0.00151834	0.0020522	0.00292389
68	0.0145373	0.0108671	0.013068	0.011855	68	0.0145373	0.0108671	0.013068	0.011855	68	0.00211738	0.00126284	0.00160685	0.00238614
69	0.0138828	0.0110863	0.0125996	0.011799	69	0.0138828	0.0110863	0.0125996	0.011799	69	0.00175851	0.00112037	0.00141782	0.00214831
70	0.0134165	0.0110532	0.0122583	0.0119873	70	0.0134165	0.0110532	0.0122583	0.0119873	70	0.00126407	0.000841009	0.00141996	0.00202984
71	0.014434	0.0118794	0.0133641	0.0133139	71	0.014434	0.0118794	0.0133641	0.0133139	71	0.00129604	0.000811355	0.00169415	0.00213751
72	0.01562	0.0128911	0.0148108	0.0148881	72	0.01562	0.0128911	0.0148108	0.0148881	72	0.00151809	0.000892228	0.00204725	0.0023232
73	0.0166864	0.0135783	0.0161008	0.0160073	73	0.0166864	0.0135783	0.0161008	0.0160073	73	0.00175124	0.000927903	0.00213618	0.00233889
74	0.0172609	0.0141892	0.0169045	0.016715	74	0.0172609	0.0141892	0.0169045	0.016715	74	0.00175596	0.000894332	0.00186789	0.00234309
75	0.0167875	0.0137543	0.0166956	0.0159594	75	0.0167875	0.0137543	0.0166956	0.0159594	75	0.00138834	0.000784899	0.00136144	0.0021806
76	0.0154833	0.0128529	0.0154689	0.0144924	76	0.0154833	0.0128529	0.0154689	0.0144924	76	0.00115594	0.000809947	0.00096489	0.00180805
77	0.0137254	0.0118515	0.0137539	0.0128497	77	0.0137254	0.0118515	0.0137539	0.0128497	77	0.000948272	0.000815392	0.000892971	0.00132733
78	0.0118724	0.0108404	0.0119383	0.0113912	78	0.0118724	0.0108404	0.0119383	0.0113912	78	0.000765741	0.000766414	0.000870665	0.00105047
79	0.0107303	0.0101581	0.0107126	0.0104346	79	0.0107303	0.0101581	0.0107126	0.0104346	79	0.000681978	0.000518121	0.00077918	0.000895259
80	0.0102554	0.010082	0.0102322	0.010404	80	0.0102554	0.010082	0.0102322	0.010404	80	0.000541648	0.000345729	0.000670398	0.00073251
81	0.0105404	0.0105867	0.0105971	0.0111643	81	0.0105404	0.0105867	0.0105971	0.0111643	81	0.000706108	0.000515485	0.000759551	0.000746582
82	0.0112719	0.0113562	0.0115487	0.0123198	82	0.0112719	0.0113562	0.0115487	0.0123198	82	0.00109736	0.000704238	0.00107967	0.000868716
83	0.0120243	0.012002	0.0125479	0.0134024	83	0.0120243	0.012002	0.0125479	0.0134024	83	0.00141988	0.000791494	0.00126335	0.000951637
84	0.0125302	0.0124043	0.0133386	0.0139971	84	0.0125302	0.0124043	0.0133386	0.0139971	84	0.00140186	0.000689442	0.00127565	0.000961661
85	0.0124069	0.0122271	0.0133439	0.0136513	85	0.0124069	0.0122271	0.0133439	0.0136513	85	0.00128305	0.0004914	0.0010485	0.00088932
86	0.0116936	0.0115666	0.0127134	0.012642	86	0.0116936	0.0115666	0.0127134	0.012642	86	0.000987724	0.000329104	0.00088473	0.000727973
87	0.0105403	0.0107248	0.011543	0.0114549	87	0.0105403	0.0107248	0.011543	0.0114549	87	0.000687843	0.00042786	0.000969155	0.000608201
88	0.00928199	0.00975081	0.0101292	0.00992212	88	0.00928199	0.00975081	0.0101292	0.00992212	88	0.000633274	0.000452117	0.00110157	0.000475851
89	0.00830462	0.00905405	0.00896066	0.00902207	89	0.00830462	0.00905405	0.00896066	0.00902207	89	0.000639026	0.000397358	0.00109628	0.000502611
90	0.00762729	0.00862311	0.00826358	0.00848622	90	0.00762729	0.00862311	0.00826358	0.00848622	90	0.000661779	0.000263725	0.000985751	0.000509347
91	0.0075509	0.00882155	0.00818718	0.00878776	91	0.0075509	0.00882155	0.00818718	0.00878776	91	0.000842472	0.000376071	0.000907053	0.000594658
92	0.00783238	0.009256	0.00855267	0.00945002	92	0.00783238	0.009256	0.00855267	0.00945002	92	0.00113372	0.000642338	0.00101161	0.000676181
93	0.00831801	0.00985123	0.00928294	0.0103942	93	0.00831801	0.00985123	0.00928294	0.0103942	93	0.00131531	0.000784067	0.00117272	0.000757104
94	0.00864245	0.010237	0.00987011	0.0109855	94	0.00864245	0.010237	0.00987011	0.0109855	94	0.00150131	0.000770558	0.00128449	0.000827424
95	0.00877569	0.010189	0.0100247	0.0109401	95	0.00877569	0.010189	0.0100247	0.0109401	95	0.00146879	0.000617717	0.00127186	0.000837765
96	0.00841307	0.00989425	0.0098773	0.0105605	96	0.00841307	0.00989425	0.0098773	0.0105605	96	0.00129098	0.000374395	0.00125621	0.000841598
97	0.00777875	0.0091824	0.0091467	0.00945874	97	0.00777875	0.0091824	0.0091467	0.00945874	97	0.00110891	0.000302389	0.00128552	0.000768754
98	0.0070432	0.00845486	0.0083492	0.00845412	98	0.0070432	0.00845486	0.0083492	0.00845412	98	0.000935926	0.000377606	0.00132618	0.000731755
99	0.00627796	0.00776035	0.00731552	0.00751515	99	0.00627796	0.00776035	0.00731552	0.00751515	99	0.000885961	0.000328427	0.00130201	0.000756625
100	0.00566357	0.00724161	0.00659506	0.00692442	100	0.00566357	0.00724161	0.00659506	0.00692442	100	0.000878355	0.00028548	0.00119324	0.000768534
101	0.00544455	0.00720809	0.00631379	0.0068118	101	0.00544455	0.00720809	0.00631379	0.0068118	101	0.000954827	0.000354058	0.00108974	0.000819314
102	0.00551941	0.00740555	0.00637913	0.0072399	102	0.00551941	0.00740555	0.00637913	0.0072399	102	0.00109775	0.000531183	0.00107056	0.00089171
103	0.00569439	0.00784578	0.00677682	0.00781697	103	0.00569439	0.00784578	0.00677682	0.00781697	103	0.00124567	0.00068876	0.00116158	0.00100468
104	0.00605239	0.00828625	0.00723354	0.00836597	104	0.00605239	0.00828625	0.00723354	0.00836597	104	0.00145082	0.000747427	0.00129426	0.00110624
105	0.00610545	0.00839027	0.00746509	0.00857324	105	0.00610545	0.00839027	0.00746509	0.00857324	105	0.00148561	0.000719426	0.00133033	0.00115279
106	0.00604667	0.0082306	0.00748296	0.00834392	106	0.00604667	0.0082306	0.00748296	0.00834392	106	0.00143366	0.000543909	0.00136003	0.00114215
107	0.00564081	0.00769292	0.00706982	0.00771078	107	0.00564081	0.00769292	0.00706982	0.00771078	107	0.00123938	0.000397185	0.00134596	0.0010434
108	0.00520833	0.00722882	0.00658189	0.00703479	108	0.00520833	0.00722882	0.00658189	0.00703479	108	0.0011093	0.000328976	0.00136308	0.000996773
109	0.00465437	0.00657255	0.00584524	0.0062335	109	0.00465437	0.00657255	0.00584524	0.0062335	109	0.00101131	0.000354139	0.00127405	0.00098913
110	0.00425362	0.00615116	0.00530033	0.00565258	110	0.00425362	0.00615116	0.00530033	0.00565258	110	0.000982921	0.000305382	0.00124084	0.000952784
111	0.00404947	0.00606264	0.00501387	0.00545219	111	0.00404947	0.00606264	0.00501387	0.00545219	111	0.000988635	0.000358239	0.00118777	0.000939548
112	0.00392607	0.00606248	0.00490033	0.00554947	112	0.00392607	0.00606248	0.00490033	0.00554947	112	0.00102007	0.000446064	0.00111384	0.00100573
113	0.0040422	0.00643524	0.0050711	0.00593882	113	0.0040422	0.00643524	0.0050711	0.00593882	113	0.00115993	0.000627949	0.00112584	0.00110386
114	0.00419902	0.00661431	0.00532821	0.00632266	114	0.00419902	0.00661431	0.00532821	0.00632266	114	0.00129068	0.000704634	0.00119273	0.00118169
115	0.00432437	0.00683058	0.00554349	0.00666721	115	0.00432437	0.00683058	0.00554349	0.00666721	115	0.0013859	0.000706063	0.00125948	0.00126745
116	0.00432939	0.00679041	0.00559156	0.00659502	116	0.00432939	0.00679041	0.00559156	0.00659502	116	0.00136829	0.000616648	0.00130206	0.00125761
117	0.00411274	0.00655929	0.00544982	0.00627273	117	0.00411274	0.00655929	0.00544982	0.00627273	117	0.00125233	0.000464655	0.00129027	0.00123912
118	0.00383166	0.00613126	0.00516207	0.00577787	118	0.00383166	0.00613126	0.00516207	0.00577787	118	0.0011691	0.000369177	0.00129237	0.00113541
119	0.00356873	0.00574594	0.0047539	0.00526237	119	0.00356873	0.00574594	0.0047539	0.00526237	119	0.00106317	0.000343573	0.00124848	0.00110065
120	0.00325295	0.00532113	0.00429749	0.00472309	120	0.00325295	0.00532113	0.00429749	0.00472309	120	0.00101969	0.000338215	0.00119711	0.00102331
121	0.00302124	0.00503049	0.00395876	0.00438456	121	0.00302124	0.00503049	0.00395876	0.00438456	121	0.000939275	0.000326997	0.00110131	0.000995061
122	0.00287734	0.00497571	0.00379118	0.00429311	122	0.00287734	0.00497571	0.00379118	0.00429311	122	0.000954111	0.000410985	0.00106174	0.00100743
123	0.00289612	0.00507249	0.00380375	0.00451597	123	0.00289612	0.00507249	0.00380375	0.00451597	123	0.00106337	0.00050597	0.00102582	0.00110681
124	0.00297344	0.00530635	0.00394054	0.00476032	124	0.00297344	0.00530635	0.00394054	0.00476032	124	0.00111912	0.000598119	0.00107152	0.00114795
125	0.00306906	0.00555802	0.00412144	0.00508555	125	0.00306906	0.00555802	0.00412144	0.00508555	125	0.00120657	0.000641778	0.00112252	0.00123684
126	0.00304096	0.00550528	0.00418054	0.00510921	126	0.00304096	0.00550528	0.00418054	0.00510921	126	0.00115554	0.000566256	0.0011584	0.00125165
127	0.00302641	0.00551427	0.00415809	0.00498749	127	0.00302641	0.00551427	0.00415809	0.00498749	127	0.0012002	0.000536549	0.00115672	0.0012281
128	0.002769	0.00500804	0.00394832	0.00459185	128	0.002769	0.00500804	0.00394832	0.00459185	128	0.00105476	0.000346405	0.0011381	0.00112275
129	0.00263594	0.00473618	0.0037159	0.00423834	129	0.00263594	0.00473618	0.0037159	0.00423834	129	0.00101651	0.000309351	0.00111882	0.0010737
130	0.0024007	0.00443203	0.00343484	0.00384935	130	0.0024007	0.00443203	0.00343484	0.00384935	130	0.000885951	0.000326246	0.00109581	0.00101235
131	0.0022394	0.00414728	0.00314918	0.00355252	131	0.0022394	0.00414728	0.00314918	0.00355252	131	0.000862283	0.000306641	0.00103798	0.000975934
132	0.00213336	0.00411432	0.00298069	0.00342452	132	0.00213336	0.00411432	0.00298069	0.00342452	132	0.00086524	0.00032283	0.000966931	0.000968001
133	0.00207368	0.0040666	0.00291807	0.00345864	133	0.00207368	0.0040666	0.00291807	0.00345864	133	0.000827521	0.000375837	0.000940319	0.000993823
134	0.00211227	0.00419087	0.00292523	0.00359743	134	0.00211227	0.00419087	0.00292523	0.00359743	134	0.00093663	0.000463711	0.00093163	0.00105564
135	0.00216943	0.00428418	0.0030276	0.00376905	135	0.00216943	0.00428418	0.0030276	0.00376905	135	0.000993694	0.000489145	0.00094682	0.0010878
136	0.00216259	0.00436834	0.00308331	0.0038643	136	0.00216259	0.00436834	0.00308331	0.0038643	136	0.00104313	0.000532712	0.000978203	0.00111729
137	0.00213001	0.00429114	0.0030968	0.00385134	137	0.00213001	0.00429114	0.0030968	0.00385134	137	0.0010048	0.000408151	0.00098173	0.00114912
138	0.0020421	0.00412119	0.00302967	0.00369204	138	0.0020421	0.00412119	0.00302967	0.00369204	138	0.000930669	0.000346745	0.000996425	0.00109503
139	0.0019519	0.00392146	0.00290846	0.00340225	139	0.0019519	0.00392146	0.00290846	0.00340225	139	0.000904331	0.000320408	0.000988248	0.00102512
140	0.00180879	0.00364071	0.00266621	0.00311143	140	0.00180879	0.00364071	0.00266621	0.00311143	140	0.000834465	0.000272877	0.000921476	0.000959659
141	0.00168078	0.0034715	0.00250109	0.0029006	141	0.00168078	0.0034715	0.00250109	0.0029006	141	0.00077409	0.000235725	0.000903347	0.000910835
142	0.00159703	0.00332982	0.00234678	0.00272004	142	0.00159703	0.00332982	0.00234678	0.00272004	142	0.000769601	0.000253059	0.000882089	0.000888199
143	0.00153155	0.00326386	0.00227263	0.00267513	143	0.00153155	0.00326386	0.00227263	0.00267513	143	0.000765495	0.00028541	0.000831226	0.000880295
144	0.00152213	0.00331142	0.0022469	0.0027591	144	0.00152213	0.00331142	0.0022469	0.0027591	144	0.000758862	0.000337844	0.00080277	0.000929781
145	0.00152735	0.00339085	0.00226918	0.00286725	145	0.00152735	0.00339085	0.00226918	0.00286725	145	0.000807608	0.000385411	0.000808348	0.000959331
146	0.00156503	0.00345864	0.00230953	0.00297103	146	0.00156503	0.00345864	0.00230953	0.00297103	146	0.000848279	0.00039919	0.000816551	0.00100521
147	0.00155998	0.00346595	0.00233444	0.00300377	147	0.00155998	0.00346595	0.00233444	0.00300377	147	0.000825661	0.000382263	0.000829447	0.000996184
148	0.00152045	0.00337787	0.00231516	0.00292423	148	0.00152045	0.00337787	0.00231516	0.00292423	148	0.000811238	0.000310477	0.000844224	0.000978307
149	0.00143416	0.00327464	0.00225077	0.00276589	149	0.00143416	0.00327464	0.00225077	0.00276589	149	0.000773151	0.000293936	0.000843796	0.000955435
150	0.00135729	0.00304803	0.00212585	0.00256162	150	0.00135729	0.00304803	0.00212585	0.00256162	150	0.00068898	0.000265441	0.000809903	0.000889624
151	0.00126748	0.00286987	0.00199228	0.00237399	151	0.00126748	0.00286987	0.00199228	0.00237399	151	0.000654976	0.000208649	0.000784407	0.000846856
152	0.00122981	0.00278113	0.00187492	0.00221344	152	0.00122981	0.00278113	0.00187492	0.00221344	152	0.000673228	0.000244562	0.000752278	0.00079002
153	0.00115787	0.00271774	0.0018129	0.00214684	153	0.00115787	0.00271774	0.0018129	0.00214684	153	0.000628446	0.000262549	0.000727788	0.000792181
154	0.00111972	0.00271048	0.00174409	0.00215432	154	0.00111972	0.00271048	0.00174409	0.00215432	154	0.00063041	0.000275385	0.000701582	0.000803529
155	0.00112845	0.00276996	0.0017445	0.00226399	155	0.00112845	0.00276996	0.0017445	0.00226399	155	0.000675002	0.000319833	0.00069465	0.000841842
156	0.00115119	0.00279231	0.00177792	0.00230056	156	0.00115119	0.00279231	0.00177792	0.00230056	156	0.000674319	0.000330159	0.000687726	0.000851151
157	0.0011624	0.00283694	0.00180989	0.00235855	157	0.0011624	0.00283694	0.00180989	0.00235855	157	0.00072086	0.000301093	0.00072777	0.000888513
158	0.00112367	0.0027681	0.00178494	0.00230685	158	0.00112367	0.0027681	0.00178494	0.00230685	158	0.000691135	0.000304655	0.00070543	0.000871024
159	0.00108398	0.00273867	0.00175779	0.0022425	159	0.00108398	0.00273867	0.00175779	0.0022425	159	0.000664573	0.000272667	0.000712002	0.000852112
160	0.0010349	0.00257977	0.00168803	0.00210076	160	0.0010349	0.00257977	0.00168803	0.00210076	160	0.000636282	0.000240781	0.000716421	0.000814653
161	0.000974491	0.00241852	0.00158819	0.00194837	161	0.000974491	0.00241852	0.00158819	0.00194837	161	0.000581163	0.000223198	0.000685407	0.000755441
162	0.000926197	0.00232891	0.00151161	0.0018163	162	0.000926197	0.00232891	0.00151161	0.0018163	162	0.000563817	0.000215624	0.000669928	0.000732778
163	0.000875252	0.00223368	0.00143817	0.00173719	163	0.000875252	0.00223368	0.00143817	0.00173719	163	0.000545766	0.000192658	0.000632592	0.000699756
164	0.00086192	0.00223181	0.00138423	0.00172588	164	0.00086192	0.00223181	0.00138423	0.00172588	164	0.00053404	0.000231169	0.000612746	0.000695855
165	0.000852203	0.00224576	0.00137037	0.00173753	165	0.000852203	0.00224576	0.00137037	0.00173753	165	0.000549259	0.000263786	0.000597211	0.000718039
166	0.000849991	0.00228925	0.00136939	0.00176963	166	0.000849991	0.00228925	0.00136939	0.00176963	166	0.000561299	0.000273685	0.000594009	0.000741468
167	0.000860487	0.00228601	0.00137595	0.00183941	167	0.000860487	0.00228601	0.00137595	0.00183941	167	0.00058017	0.000298607	0.000592823	0.000762874
168	0.000828335	0.00226961	0.0013706	0.00182001	168	0.000828335	0.00226961	0.0013706	0.00182001	168	0.000556744	0.000290247	0.000590931	0.000741858
169	0.000825851	0.00222846	0.00136943	0.00180359	169	0.000825851	0.00222846	0.00136943	0.00180359	169	0.000577184	0.000234285	0.00060481	0.000757549
170	0.00078902	0.00215421	0.00132596	0.00171092	170	0.00078902	0.00215421	0.00132596	0.00171092	170	0.000537588	0.000240043	0.000590334	0.000715949
171	0.000758888	0.00210934	0.0012783	0.00161505	171	0.000758888	0.00210934	0.0012783	0.00161505	171	0.000534414	0.000211875	0.000587238	0.000687144
172	0.00071799	0.00196559	0.001207	0.00149422	172	0.00071799	0.00196559	0.001207	0.00149422	172	0.000477534	0.000209835	0.000573908	0.000654252
173	0.000672696	0.00189179	0.00114361	0.00141151	173	0.000672696	0.00189179	0.00114361	0.00141151	173	0.000447466	0.000212114	0.000544684	0.000617849
174	0.000648297	0.0018623	0.00111065	0.00136109	174	0.000648297	0.0018623	0.00111065	0.00136109	174	0.000468221	0.000198181	0.000539104	0.000614785
175	0.000629788	0.00186054	0.00108879	0.00138883	175	0.000629788	0.00186054	0.00108879	0.00138883	175	0.000447172	0.000221359	0.000522565	0.000631206
176	0.000640318	0.00185392	0.00107576	0.00141572	176	0.000640318	0.00185392	0.00107576	0.00141572	176	0.000472058	0.000221111	0.000516518	0.000633682
177	0.000660387	0.00190608	0.00109951	0.0014568	177	0.000660387	0.00190608	0.00109951	0.0014568	177	0.000488843	0.000231498	0.00051891	0.000660572
178	0.000635696	0.00188261	0.00106297	0.0014708	178	0.000635696	0.00188261	0.00106297	0.0014708	178	0.000472491	0.000207914	0.000499714	0.000654429
179	0.000630202	0.00186084	0.00107079	0.00145167	179	0.000630202	0.00186084	0.00107079	0.00145167	179	0.000469422	0.00022899	0.000507961	0.000652949
180	0.000600896	0.00180691	0.00103818	0.00139183	180	0.000600896	0.00180691	0.00103818	0.00139183	180	0.000466337	0.000223599	0.000499784	0.000631326
181	0.000587826	0.00175007	0.0010244	0.00133138	181	0.000587826	0.00175007	0.0010244	0.00133138	181	0.000429004	0.000192535	0.000502116	0.000607004
182	0.000558596	0.00167923	0.000979323	0.00125243	182	0.000558596	0.00167923	0.000979323	0.00125243	182	0.000427109	0.000188223	0.000493465	0.000579838
183	0.000538109	0.00161691	0.000946982	0.00119387	183	0.000538109	0.00161691	0.000946982	0.00119387	183	0.000406483	0.000177193	0.000490538	0.000555869
184	0.000509138	0.00155411	0.000884451	0.00111704	184	0.000509138	0.00155411	0.000884451	0.00111704	184	0.000391229	0.00018228	0.00045219	0.00052415
185	0.000513283	0.0015831	0.000877001	0.00113001	185	0.000513283	0.0015831	0.000877001	0.00113001	185	0.000393872	0.000194343	0.000457715	0.000541239
186	0.000500522	0.00154645	0.000855082	0.00112551	186	0.000500522	0.00154645	0.000855082	0.00112551	186	0.000393105	0.000177226	0.000437295	0.000538158
187	0.000487314	0.00155945	0.00084603	0.00115705	187	0.000487314	0.00155945	0.00084603	0.00115705	187	0.000385864	0.00019704	0.000433746	0.00056172
188	0.000487172	0.00154419	0.00083592	0.00115786	188	0.000487172	0.00154419	0.00083592	0.00115786	188	0.000396312	0.000192957	0.000419251	0.000554451
189	0.000571789	0.00156142	0.000894661	0.00120273	189	0.000571789	0.00156142	0.000894661	0.00120273	189	0.000378036	0.000200333	0.000429124	0.000562103
190	0.000474259	0.00152349	0.000825049	0.00113843	190	0.000474259	0.00152349	0.000825049	0.00113843	190	0.000389779	0.000196581	0.00041763	0.000548245
191	0.000456306	0.00148893	0.000811856	0.00109916	191	0.000456306	0.00148893	0.000811856	0.00109916	191	0.000375778	0.000185684	0.000422961	0.000540651
192	0.000436003	0.00141377	0.000784751	0.00103768	192	0.000436003	0.00141377	0.000784751	0.00103768	192	0.000345424	0.000175196	0.00042775	0.000512134
193	0.000422711	0.00136547	0.000760038	0.000974691	193	0.000422711	0.00136547	0.000760038	0.000974691	193	0.000348474	0.000165532	0.000416831	0.000481192
194	0.000393634	0.00132461	0.000721814	0.000934575	194	0.000393634	0.00132461	0.000721814	0.000934575	194	0.000316278	0.000167192	0.000394344	0.000471669
195	0.000410259	0.0013165	0.000713636	0.000928347	195	0.000410259	0.0013165	0.000713636	0.000928347	195	0.000324093	0.000148194	0.000390581	0.000460211
196	0.000381695	0.00127149	0.000685756	0.00090308	196	0.000381695	0.00127149	0.000685756	0.00090308	196	0.000329763	0.000163568	0.000379587	0.000456988
197	0.000388589	0.00129001	0.000676667	0.000906234	197	0.000388589	0.00129001	0.000676667	0.000906234	197	0.000344916	0.000170794	0.000373463	0.000461443
198	0.000366783	0.00127878	0.000667533	0.000932749	198	0.000366783	0.00127878	0.000667533	0.000932749	198	0.000309123	0.000181521	0.000357771	0.000484355
199	0.000366716	0.00128256	0.000668322	0.000922302	199	0.000366716	0.00128256	0.000668322	0.000922302	199	0.000302366	0.00017209	0.00036694	0.000463382
200	0.000379226	0.00128298	0.000673018	0.000927146	200	0.000379226	0.00128298	0.000673018	0.000927146	200	0.00032938	0.000168639	0.000363247	0.000461583
201	0.00035665	0.00123022	0.000648185	0.000889885	201	0.00035665	0.00123022	0.000648185	0.000889885	201	0.000307942	0.000160248	0.000355911	0.000460628
202	0.000357396	0.00123044	0.000636537	0.000866248	202	0.000357396	0.00123044	0.000636537	0.000866248	202	0.000317445	0.000161355	0.000361119	0.000442098
203	0.000329569	0.00113274	0.000596111	0.000807326	203	0.000329569	0.00113274	0.000596111	0.000807326	203	0.000294214	0.000137235	0.000339152	0.000413014
204	0.000309524	0.00112164	0.000585869	0.000767573	204	0.000309524	0.00112164	0.000585869	0.000767573	204	0.000277697	0.000149959	0.000345198	0.000401077
205	0.000293816	0.00108055	0.000573157	0.000743775	205	0.000293816	0.00108055	0.000573157	0.000743775	205	0.000270435	0.000139074	0.000329159	0.000395384
206	0.000293307	0.00106621	0.000549039	0.000733075	206	0.000293307	0.00106621	0.000549039	0.000733075	206	0.000266597	0.000150664	0.000323951	0.000391968
207	0.000288499	0.00104883	0.000532819	0.000741131	207	0.000288499	0.00104883	0.000532819	0.000741131	207	0.000263195	0.000141782	0.000311954	0.000390813
208	0.00028911	0.00106437	0.000534908	0.000744367	208	0.00028911	0.00106437	0.000534908	0.000744367	208	0.000266743	0.000143713	0.00031113	0.000406974
209	0.000284521	0.00106643	0.000528039	0.000759238	209	0.000284521	0.00106643	0.000528039	0.000759238	209	0.000274952	0.000142255	0.000300219	0.000410445
210	0.000278786	0.00103911	0.000519092	0.000745583	210	0.000278786	0.00103911	0.000519092	0.000745583	210	0.000254756	0.000143446	0.000302211	0.000405206
211	0.000267602	0.00101755	0.000504294	0.000737726	211	0.000267602	0.00101755	0.000504294	0.000737726	211	0.000253915	0.000146778	0.000292671	0.000403046
212	0.000260559	0.000988966	0.000503501	0.00069467	212	0.000260559	0.000988966	0.000503501	0.00069467	212	0.000244026	0.00014368	0.000300758	0.000378919
213	0.000265899	0.000979943	0.000496686	0.000685427	213	0.000265899	0.000979943	0.000496686	0.000685427	213	0.000253575	0.000148796	0.000303458	0.000375113
214	0.000251956	0.000940824	0.000479766	0.000637635	214	0.000251956	0.000940824	0.000479766	0.000637635	214	0.000239418	0.000130659	0.000293066	0.000345033
215	0.000234613	0.000891002	0.000457381	0.000616784	215	0.000234613	0.000891002	0.000457381	0.000616784	215	0.000214851	0.000118842	0.000283231	0.00033808
216	0.000228188	0.000880966	0.000440642	0.000593587	216	0.000228188	0.000880966	0.000440642	0.000593587	216	0.000208416	0.000123011	0.000268479	0.000333876
217	0.000222261	0.000874428	0.000435641	0.000599163	217	0.000222261	0.000874428	0.000435641	0.000599163	217	0.000205271	0.000114964	0.000272113	0.000331222
218	0.000226079	0.000862487	0.000419058	0.00060851	218	0.000226079	0.000862487	0.000419058	0.00060851	218	0.000218944	0.000127237	0.000258259	0.000345593
219	0.000234645	0.000869792	0.000426753	0.000608482	219	0.000234645	0.000869792	0.000426753	0.000608482	219	0.000212838	0.000114711	0.000256254	0.000336638
220	0.000223567	0.000868553	0.000415326	0.000601616	220	0.000223567	0.000868553	0.000415326	0.000601616	220	0.000217995	0.000126699	0.000256468	0.000341215
221	0.00021985	0.000844792	0.000402467	0.000593036	221	0.00021985	0.000844792	0.000402467	0.000593036	221	0.000218871	0.000120227	0.000252659	0.000332809
222	0.000206991	0.000828777	0.000405252	0.000572089	222	0.000206991	0.000828777	0.000405252	0.000572089	222	0.000197078	0.000119506	0.000257183	0.000322348
223	0.000197134	0.000799809	0.000390513	0.000563235	223	0.000197134	0.000799809	0.000390513	0.000563235	223	0.000196903	0.000126601	0.000246766	0.000320469
224	0.000194374	0.000770836	0.000376794	0.000531777	224	0.000194374	0.000770836	0.000376794	0.000531777	224	0.000189136	0.000121606	0.000242677	0.000309985
225	0.00018858	0.00076809	0.00036474	0.000506903	225	0.00018858	0.00076809	0.00036474	0.000506903	225	0.000187165	0.000110945	0.000232012	0.000290559
226	0.000183619	0.000748247	0.000360324	0.000497639	226	0.000183619	0.000748247	0.000360324	0.000497639	226	0.00018046	0.000120248	0.000233874	0.000287385
227	0.000181112	0.000732309	0.000349895	0.000492955	227	0.000181112	0.000732309	0.000349895	0.000492955	227	0.000176737	9.7602e-05	0.000227707	0.000287134
228	0.000179377	0.000733587	0.000342524	0.00048933	228	0.000179377	0.000733587	0.000342524	0.00048933	228	0.00018148	0.000115246	0.000223462	0.000281804
229	0.000181078	0.000730228	0.000332018	0.000490629	229	0.000181078	0.000730228	0.000332018	0.000490629	229	0.000186773	0.000111998	0.000217416	0.000290013
230	0.000173545	0.000720455	0.000325827	0.000480207	230	0.000173545	0.000720455	0.000325827	0.000480207	230	0.000183237	0.000117646	0.000213141	0.000283505
231	0.000169622	0.000715766	0.000326248	0.000489343	231	0.000169622	0.000715766	0.000326248	0.000489343	231	0.000171919	0.000110116	0.000213833	0.000284968
232	0.000164759	0.000703345	0.000326889	0.000481952	232	0.000164759	0.000703345	0.000326889	0.000481952	232	0.00017791	0.000105921	0.000214515	0.000286594
233	0.000162804	0.00068804	0.000316506	0.000456624	233	0.000162804	0.00068804	0.000316506	0.000456624	233	0.000168963	0.000109568	0.000209308	0.000266386
234	0.000158198	0.0006702	0.000305538	0.000453979	234	0.000158198	0.0006702	0.000305538	0.000453979	234	0.000156032	0.00010539	0.000200752	0.000268789
235	0.000143118	0.000640753	0.000296234	0.000419242	235	0.000143118	0.000640753	0.000296234	0.000419242	235	0.000147532	9.96079e-05	0.000202629	0.00024507
236	0.000149844	0.000617134	0.000287505	0.000420827	236	0.000149844	0.000617134	0.000287505	0.000420827	236	0.000154155	0.000100621	0.000197005	0.000247473
237	0.000149932	0.000616959	0.000283167	0.000396437	237	0.000149932	0.000616959	0.000283167	0.000396437	237	0.000149585	9.47439e-05	0.000189377	0.000243078
238	0.000145156	0.000607239	0.000274551	0.00039222	238	0.000145156	0.000607239	0.000274551	0.00039222	238	0.000149814	0.000108055	0.00018219	0.000237282
239	0.000141942	0.000608848	0.000273564	0.000397291	239	0.000141942	0.000608848	0.000273564	0.000397291	239	0.000141616	0.000104187	0.000186798	0.000241194
240	0.000132633	0.000604119	0.000266241	0.000397866	240	0.000132633	0.000604119	0.000266241	0.000397866	240	0.000139608	9.62026e-05	0.000175955	0.000240921
241	0.000138208	0.000593491	0.000263594	0.000401988	241	0.000138208	0.000593491	0.000263594	0.000401988	241	0.000139228	8.88452e-05	0.000179341	0.000245128
242	0.000141262	0.000594937	0.000268449	0.000404127	242	0.000141262	0.000594937	0.000268449	0.000404127	242	0.000154229	9.07066e-05	0.000180096	0.000244056
243	0.000147988	0.000625999	0.000269083	0.000398415	243	0.000147988	0.000625999	0.000269083	0.000398415	243	0.000156577	0.000106837	0.000184174	0.000241535
244	0.00013214	0.000558292	0.000250983	0.000370596	244	0.00013214	0.000558292	0.000250983	0.000370596	244	0.000136298	0.000102668	0.000170273	0.000223683
245	0.000127428	0.000544876	0.00024733	0.000357948	245	0.000127428	0.000544876	0.00024733	0.000357948	245	0.000135515	9.51011e-05	0.000168728	0.000216509
246	0.000120334	0.000529877	0.000234575	0.000342794	246	0.000120334	0.000529877	0.000234575	0.000342794	246	0.000123939	8.54206e-05	0.000166631	0.000209724
247	0.000117882	0.000511294	0.000231138	0.000338969	247	0.000117882	0.000511294	0.000231138	0.000338969	247	0.000121515	9.14939e-05	0.00016203	0.0002043
248	0.000113979	0.000519584	0.000229572	0.0003367	248	0.000113979	0.000519584	0.000229572	0.0003367	248	0.000113734	9.37822e-05	0.000157406	0.000205701
249	0.000115626	0.000509636	0.000219421	0.000334623	249	0.000115626	0.000509636	0.000219421	0.000334623	249	0.000119004	9.08028e-05	0.000151735	0.000203428
250	0.000120264	0.000506164	0.000223639	0.000334142	250	0.000120264	0.000506164	0.000223639	0.000334142	250	0.000122384	8.9272e-05	0.000152686	0.000202269
251	0.000115818	0.00049665	0.000214538	0.000325684	251	0.000115818	0.00049665	0.000214538	0.000325684	251	0.000121033	8.77076e-05	0.000147581	0.000201069
252	0.000113005	0.000481293	0.000213411	0.000322373	252	0.000113005	0.000481293	0.000213411	0.000322373	252	0.000121128	8.07933e-05	0.000150317	0.000197892
253	0.000109994	0.000477392	0.000206559	0.000318823	253	0.000109994	0.000477392	0.000206559	0.000318823	253	0.00011285	7.97575e-05	0.000143671	0.000197874
254	0.000110183	0.000473052	0.000208453	0.000317427	254	0.000110183	0.000473052	0.000208453	0.000317427	254	0.000108414	8.32839e-05	0.000144944	0.000191239
255	0.000105383	0.000456516	0.000197773	0.000296155	255	0.000105383	0.000456516	0.000197773	0.000296155	255	0.000106204	7.52909e-05	0.000139363	0.000181018
256	0.000101303	0.000437577	0.000193423	0.000284378	256	0.000101303	0.000437577	0.000193423	0.000284378	256	0.000106606	8.51317e-05	0.000137116	0.00017325
257	0.000102807	0.00043903	0.00019563	0.000279231	257	0.000102807	0.00043903	0.00019563	0.000279231	257	9.77974e-05	8.76827e-05	0.000135993	0.000173007
258	9.65646e-05	0.000431345	0.0001856	0.000281548	258	9.65646e-05	0.000431345	0.0001856	0.000281548	258	9.41077e-05	7.76697e-05	0.000132239	0.000177403
259	9.71723e-05	0.000416115	0.000181132	0.000264724	259	9.71723e-05	0.000416115	0.000181132	0.000264724	259	8.94825e-05	7.53105e-05	0.000127024	0.00016439
260	9.44346e-05	0.000423768	0.000180961	0.000272062	260	9.44346e-05	0.000423768	0.000180961	0.000272062	260	9.16578e-05	7.48335e-05	0.000129259	0.000167869
261	9.50977e-05	0.000409612	0.000174951	0.000266553	261	9.50977e-05	0.000409612	0.000174951	0.000266553	261	9.48103e-05	7.21396e-05	0.000123541	0.000169093
262	0.000103709	0.00040747	0.00017285	0.000273912	262	0.000103709	0.00040747	0.00017285	0.000273912	262	9.36642e-05	7.9965e-05	0.000119346	0.000171279
263	9.74637e-05	0.000403855	0.000171986	0.000267432	263	9.74637e-05	0.000403855	0.000171986	0.000267432	263	9.5014e-05	8.34583e-05	0.00012008	0.000171291
264	9.62998e-05	0.000387559	0.000169749	0.000254738	264	9.62998e-05	0.000387559	0.000169749	0.000254738	264	8.73442e-05	6.70359e-05	0.000118536	0.000157254
265	9.749e-05	0.000388224	0.000167877	0.000246352	265	9.749e-05	0.000388224	0.000167877	0.000246352	265	9.07164e-05	6.26694e-05	0.000114426	0.000149001
266	8.55549e-05	0.000365411	0.000156884	0.000246415	266	8.55549e-05	0.000365411	0.000156884	0.000246415	266	7.94163e-05	7.1248e-05	0.000113661	0.000154309
267	8.73198e-05	0.00036636	0.000161085	0.000239687	267	8.73198e-05	0.00036636	0.000161085	0.000239687	267	7.51625e-05	7.30805e-05	0.000114938	0.000150576
268	8.86826e-05	0.000353496	0.000155003	0.000228703	268	8.86826e-05	0.000353496	0.000155003	0.000228703	268	7.85257e-05	7.85248e-05	0.000111264	0.000143762
269	8.12547e-05	0.00035416	0.000151412	0.000222646	269	8.12547e-05	0.00035416	0.000151412	0.000222646	269	7.08528e-05	6.61148e-05	0.000107413	0.000139507
270	8.01263e-05	0.000340504	0.000145339	0.000215069	270	8.01263e-05	0.000340504	0.000145339	0.000215069	270	7.37217e-05	6.53006e-05	0.000104971	0.000140413
271	8.14575e-05	0.000335167	0.00014443	0.000219585	271	8.14575e-05	0.000335167	0.00014443	0.000219585	271	7.39929e-05	6.49272e-05	0.000106959	0.000140155
272	8.16395e-05	0.000342518	0.000141173	0.00021657	272	8.16395e-05	0.000342518	0.000141173	0.00021657	272	6.94969e-05	6.60135e-05	9.97796e-05	0.000140041
273	8.01141e-05	0.000328659	0.000137718	0.00022138	273	8.01141e-05	0.000328659	0.000137718	0.00022138	273	7.44937e-05	6.7113e-05	9.9043e-05	0.000139309
274	7.98547e-05	0.000331264	0.000137736	0.000214544	274	7.98547e-05	0.000331264	0.000137736	0.000214544	274	6.97389e-05	6.73599e-05	9.73984e-05	0.000137004
275	7.33756e-05	0.000315809	0.000136943	0.000210384	275	7.33756e-05	0.000315809	0.000136943	0.000210384	275	6.47647e-05	5.78979e-05	9.98299e-05	0.000135371
276	7.28668e-05	0.000304256	0.000134381	0.000200446	276	7.28668e-05	0.000304256	0.000134381	0.000200446	276	6.89309e-05	5.91283e-05	9.64188e-05	0.000130038
277	7.19874e-05	0.000302307	0.000131036	0.000192816	277	7.19874e-05	0.000302307	0.000131036	0.000192816	277	6.52348e-05	6.04482e-05	9.62397e-05	0.000123494
278	6.93905e-05	0.000298065	0.000126892	0.000191506	278	6.93905e-05	0.000298065	0.000126892	0.000191506	278	7.17525e-05	6.16172e-05	9.12416e-05	0.00012308
279	6.68117e-05	0.000291291	0.000129714	0.000188776	279	6.68117e-05	0.000291291	0.000129714	0.000188776	279	5.62282e-05	5.86391e-05	9.53909e-05	0.000118197
280	6.64286e-05	0.000292042	0.000121569	0.000181424	280	6.64286e-05	0.000292042	0.000121569	0.000181424	280	6.46912e-05	6.42048e-05	8.93788e-05	0.000114221
281	6.36924e-05	0.00028595	0.000119525	0.00018538	281	6.36924e-05	0.00028595	0.000119525	0.00018538	281	5.86793e-05	5.72264e-05	8.62438e-05	0.000117859
282	6.71847e-05	0.000288178	0.000119038	0.000184141	282	6.71847e-05	0.000288178	0.000119038	0.000184141	282	6.01182e-05	6.3131e-05	8.55049e-05	0.000118074
283	6.18554e-05	0.000274135	0.000114288	0.000182153	283	6.18554e-05	0.000274135	0.000114288	0.000182153	283	5.79203e-05	5.9083e-05	8.37031e-05	0.000118497
284	6.11862e-05	0.000276087	0.000114197	0.000182839	284	6.11862e-05	0.000276087	0.000114197	0.000182839	284	5.61088e-05	5.32438e-05	8.22119e-05	0.000117739
285	6.61482e-05	0.000274216	0.000114092	0.000177672	285	6.61482e-05	0.000274216	0.000114092	0.000177672	285	5.86485e-05	5.6853e-05	8.03823e-05	0.000113463
286	6.02886e-05	0.000271437	0.000112828	0.000178046	286	6.02886e-05	0.000271437	0.000112828	0.000178046	286	5.85479e-05	6.28556e-05	8.3235e-05	0.000116032
287	6.35208e-05	0.000265422	0.000116136	0.000169423	287	6.35208e-05	0.000265422	0.000116136	0.000169423	287	5.51742e-05	4.93541e-05	7.98619e-05	0.000108399
288	5.94623e-05	0.000258017	0.000109283	0.000167837	288	5.94623e-05	0.000258017	0.000109283	0.000167837	288	5.57611e-05	5.67703e-05	7.61977e-05	0.000105717
289	6.27135e-05	0.000256407	0.000108101	0.000165161	289	6.27135e-05	0.000256407	0.000108101	0.000165161	289	5.70599e-05	5.98524e-05	7.63804e-05	0.000103687
290	6.28233e-05	0.000252481	0.000104661	0.000159328	290	6.28233e-05	0.000252481	0.000104661	0.000159328	290	5.83727e-05	5.23975e-05	7.29639e-05	0.000101979
291	5.99369e-05	0.000251463	0.000104691	0.000163669	291	5.99369e-05	0.000251463	0.000104691	0.000163669	291	5.82712e-05	5.60882e-05	7.31968e-05	0.000105157
292	6.07581e-05	0.000247541	0.000104876	0.000164394	292	6.07581e-05	0.000247541	0.000104876	0.000164394	292	5.75911e-05	4.78906e-05	7.02573e-05	0.000103795
293	6.08607e-05	0.000249476	0.000105513	0.000161423	293	6.08607e-05	0.000249476	0.000105513	0.000161423	293	5.34077e-05	4.88971e-05	6.88982e-05	9.72706e-05
294	6.33312e-05	0.000251829	0.000109243	0.000168656	294	6.33312e-05	0.000251829	0.000109243	0.000168656	294	6.47084e-05	5.30322e-05	6.92831e-05	0.000100059
295	6.6221e-05	0.000248679	0.000110544	0.000169965	295	6.6221e-05	0.000248679	0.000110544	0.000169965	295	5.42627e-05	4.57508e-05	6.59031e-05	9.8005e-05
296	5.59814e-05	0.000240518	0.000100319	0.000156871	296	5.59814e-05	0.000240518	0.000100319	0.000156871	296	4.88801e-05	5.32118e-05	6.6211e-05	9.389e-05
297	6.27416e-05	0.00024719	0.000105363	0.000157008	297	6.27416e-05	0.00024719	0.000105363	0.000157008	297	5.21893e-05	5.25638e-05	6.21703e-05	9.18984e-05
298	6.18815e-05	0.000238784	0.000105998	0.000155057	298	6.18815e-05	0.000238784	0.000105998	0.000155057	298	4.81453e-05	4.7871e-05	6.14364e-05	8.98327e-05
299	6.01175e-05	0.000234482	9.92683e-05	0.000151093	299	6.01175e-05	0.000234482	9.92683e-05	0.000151093	299	4.74074e-05	4.29123e-05	5.97202e-05	8.87409e-05
300	5.9971e-05	0.000243915	0.000104384	0.000156363	300	5.9971e-05	0.000243915	0.000104384	0.000156363	300	5.03435e-05	4.40012e-05	5.88792e-05	8.92694e-05
301	6.27911e-05	0.000237263	9.94657e-05	0.000154893	301	6.27911e-05	0.000237263	9.94657e-05	0.000154893	301	5.41448e-05	4.7048e-05	5.81694e-05	8.29115e-05
302	6.54164e-05	0.000238549	0.000101014	0.000154947	302	6.54164e-05	0.000238549	0.000101014	0.000154947	302	4.97203e-05	4.70608e-05	5.97907e-05	8.2198e-05
303	7.67485e-05	0.000280301	0.000118021	0.000172673	303	7.67485e-05	0.000280301	0.000118021	0.000172673	303	5.75693e-05	4.91311e-05	5.6253e-05	8.39564e-05
304	6.04574e-05	0.00023518	9.78742e-05	0.000148111	304	6.04574e-05	0.00023518	9.78742e-05	0.000148111	304	4.82668e-05	4.3268e-05	5.95354e-05	8.54081e-05
305	7.21193e-05	0.000246012	0.000106927	0.000160302	305	7.21193e-05	0.000246012	0.000106927	0.000160302	305	5.67592e-05	4.62517e-05	5.76785e-05	8.19086e-05
306	6.06611e-05	0.000236695	0.00010047	0.000145941	306	6.06611e-05	0.000236695	0.00010047	0.000145941	306	4.77274e-05	4.64959e-05	5.85017e-05	8.00988e-05
307	6.04779e-05	0.000227603	9.67122e-05	0.000152447	307	6.04779e-05	0.000227603	9.67122e-05	0.000152447	307	5.09323e-05	4.42287e-05	5.18864e-05	8.10589e-05
308	6.55648e-05	0.000242028	0.000100536	0.000146568	308	6.55648e-05	0.000242028	0.000100536	0.000146568	308	5.32505e-05	4.92936e-05	5.6207e-05	7.6919e-05
309	6.90432e-05	0.000240399	0.000101482	0.000149681	309	6.90432e-05	0.000240399	0.000101482	0.000149681	309	4.93601e-05	4.39101e-05	5.26214e-05	7.7061e-05
310	8.26563e-05	0.000262906	0.000113545	0.000162963	310	8.26563e-05	0.000262906	0.000113545	0.000162963	310	6.12791e-05	4.55879e-05	5.5618e-05	7.33948e-05
311	6.24051e-05	0.000225303	9.55431e-05	0.000144169	311	6.24051e-05	0.000225303	9.55431e-05	0.000144169	311	5.0143e-05	4.44437e-05	5.21163e-05	7.45591e-05
312	6.07076e-05	0.00022852	9.35171e-05	0.000134948	312	6.07076e-05	0.00022852	9.35171e-05	0.000134948	312	5.03546e-05	4.61715e-05	5.46479e-05	7.43714e-05
313	6.13486e-05	0.000224	9.34024e-05	0.000140576	313	6.13486e-05	0.000224	9.34024e-05	0.000140576	313	4.86756e-05	4.59441e-05	5.30028e-05	7.83087e-05
314	5.56028e-05	0.00020978	8.76267e-05	0.000129776	314	5.56028e-05	0.00020978	8.76267e-05	0.000129776	314	4.58815e-05	4.14547e-05	5.2539e-05	6.99612e-05
315	7.25912e-05	0.000256341	0.000107313	0.000152078	315	7.25912e-05	0.000256341	0.000107313	0.000152078	315	4.86682e-05	4.47285e-05	5.29555e-05	7.19526e-05
316	5.96915e-05	0.000217627	8.91831e-05	0.000134054	316	5.96915e-05	0.000217627	8.91831e-05	0.000134054	316	4.47311e-05	4.39742e-05	4.84921e-05	6.81753e-05
317	5.88102e-05	0.00020846	8.74329e-05	0.000134734	317	5.88102e-05	0.00020846	8.74329e-05	0.000134734	317	4.42442e-05	3.88641e-05	4.41873e-05	7.00874e-05
318	6.87681e-05	0.000226249	9.65543e-05	0.000142421	318	6.87681e-05	0.000226249	9.65543e-05	0.000142421	318	4.8087e-05	4.31936e-05	4.2981e-05	6.37162e-05
319	6.85967e-05	0.000225718	9.72962e-05	0.000138163	319	6.85967e-05	0.000225718	9.72962e-05	0.000138163	319	4.76035e-05	4.14883e-05	4.37978e-05	6.70774e-05
320	5.57818e-05	0.000203153	8.5092e-05	0.000125773	320	5.57818e-05	0.000203153	8.5092e-05	0.000125773	320	4.02622e-05	4.25278e-05	4.40041e-05	6.87806e-05
321	5.565e-05	0.00019802	8.34454e-05	0.000119608	321	5.565e-05	0.00019802	8.34454e-05	0.000119608	321	4.13187e-05	4.12385e-05	4.83594e-05	6.40608e-05
322	5.40351e-05	0.000191548	7.98413e-05	0.000123377	322	5.40351e-05	0.000191548	7.98413e-05	0.000123377	322	4.46675e-05	4.15538e-05	4.65139e-05	6.64165e-05
323	5.88984e-05	0.00019894	8.55826e-05	0.000116376	323	5.88984e-05	0.00019894	8.55826e-05	0.000116376	323	4.44271e-05	4.40598e-05	4.68408e-05	6.13655e-05
324	7.79301e-05	0.0002397	0.00010298	0.000146167	324	7.79301e-05	0.0002397	0.00010298	0.000146167	324	5.04326e-05	4.52322e-05	4.12629e-05	6.18521e-05
325	0.000104884	0.000289269	0.000131741	0.000175421	325	0.000104884	0.000289269	0.000131741	0.000175421	325	6.25488e-05	5.02972e-05	4.87418e-05	5.71431e-05
326	8.62932e-05	0.000256791	0.000111439	0.00015273	326	8.62932e-05	0.000256791	0.000111439	0.00015273	326	5.36715e-05	4.92844e-05	4.62367e-05	6.2078e-05
327	6.25256e-05	0.000205542	8.45301e-05	0.000123237	327	6.25256e-05	0.000205542	8.45301e-05	0.000123237	327	4.51785e-05	3.90602e-05	4.13395e-05	6.12176e-05
328	5.38677e-05	0.00019234	7.94941e-05	0.00011421	328	5.38677e-05	0.00019234	7.94941e-05	0.00011421	328	4.19751e-05	3.68115e-05	4.2535e-05	6.16612e-05
329	6.18876e-05	0.000213647	9.18055e-05	0.000128779	329	6.18876e-05	0.000213647	9.18055e-05	0.000128779	329	4.66568e-05	3.97999e-05	4.53728e-05	6.12333e-05
330	7.428e-05	0.000239255	0.000107426	0.000141213	330	7.428e-05	0.000239255	0.000107426	0.000141213	330	4.91829e-05	4.87553e-05	5.1202e-05	6.18735e-05
331	5.48278e-05	0.000188186	7.90562e-05	0.000114703	331	5.48278e-05	0.000188186	7.90562e-05	0.000114703	331	3.79723e-05	4.20656e-05	4.0818e-05	5.83704e-05
332	4.82793e-05	0.000171564	6.78558e-05	0.00010139	332	4.82793e-05	0.000171564	6.78558e-05	0.00010139	332	3.69163e-05	3.31917e-05	3.82386e-05	5.47401e-05
333	4.61142e-05	0.000169798	6.74285e-05	9.91542e-05	333	4.61142e-05	0.000169798	6.74285e-05	9.91542e-05	333	3.60566e-05	3.61182e-05	3.9158e-05	5.51753e-05
334	4.74768e-05	0.000173658	7.09211e-05	0.00010258	334	4.74768e-05	0.000173658	7.09211e-05	0.00010258	334	3.47086e-05	3.59624e-05	4.06924e-05	5.69274e-05
335	4.93452e-05	0.000173461	6.84495e-05	0.000102478	335	4.93452e-05	0.000173461	6.84495e-05	0.000102478	335	3.87708e-05	3.3552e-05	3.7163e-05	5.46419e-05
336	4.98369e-05	0.000176553	6.72973e-05	0.000107001	336	4.98369e-05	0.000176553	6.72973e-05	0.000107001	336	4.22139e-05	3.95247e-05	3.65339e-05	5.65148e-05
337	4.4133e-05	0.000166659	6.45761e-05	9.3791e-05	337	4.4133e-05	0.000166659	6.45761e-05	9.3791e-05	337	3.71396e-05	4.01538e-05	3.92929e-05	5.10937e-05
338	4.13642e-05	0.000163678	6.35944e-05	9.45339e-05	338	4.13642e-05	0.000163678	6.35944e-05	9.45339e-05	338	3.40097e-05	4.02553e-05	3.97068e-05	5.22169e-05
339	4.36276e-05	0.000168602	6.68001e-05	9.61206e-05	339	4.36276e-05	0.000168602	6.68001e-05	9.61206e-05	339	2.97853e-05	4.12437e-05	4.10825e-05	5.39166e-05
340	3.74089e-05	0.00015517	6.11742e-05	8.66754e-05	340	3.74089e-05	0.00015517	6.11742e-05	8.66754e-05	340	3.24841e-05	3.37902e-05	3.76437e-05	5.38098e-05
341	3.61979e-05	0.000150027	5.80749e-05	8.75872e-05	341	3.61979e-05	0.000150027	5.80749e-05	8.75872e-05	341	2.84128e-05	3.34043e-05	3.66246e-05	5.36143e-05
342	3.65796e-05	0.000143664	5.69813e-05	8.55182e-05	342	3.65796e-05	0.000143664	5.69813e-05	8.55182e-05	342	3.4873e-05	2.95664e-05	3.6944e-05	5.10868e-05
343	3.7971e-05	0.000151486	5.7124e-05	8.45884e-05	343	3.7971e-05	0.000151486	5.7124e-05	8.45884e-05	343	3.31573e-05	3.48579e-05	3.62569e-05	4.95274e-05
344	3.33675e-05	0.000143437	5.63375e-05	8.67982e-05	344	3.33675e-05	0.000143437	5.63375e-05	8.67982e-05	344	2.98511e-05	3.17371e-05	3.62712e-05	5.38757e-05
345	4.27354e-05	0.000173128	6.73305e-05	9.57974e-05	345	4.27354e-05	0.000173128	6.73305e-05	9.57974e-05	345	3.28893e-05	4.30529e-05	3.86699e-05	5.44898e-05
346	3.92691e-05	0.000155726	5.87204e-05	8.56306e-05	346	3.92691e-05	0.000155726	5.87204e-05	8.56306e-05	346	3.03694e-05	3.73537e-05	3.6004e-05	4.86664e-05
347	4.96934e-05	0.000174304	6.77705e-05	9.20577e-05	347	4.96934e-05	0.000174304	6.77705e-05	9.20577e-05	347	4.07999e-05	3.89129e-05	3.75042e-05	5.04582e-05
348	3.70696e-05	0.000153737	5.97559e-05	8.80611e-05	348	3.70696e-05	0.000153737	5.97559e-05	8.80611e-05	348	3.16027e-05	3.75248e-05	3.51494e-05	4.99662e-05
349	4.82298e-05	0.000176393	7.01011e-05	9.50374e-05	349	4.82298e-05	0.000176393	7.01011e-05	9.50374e-05	349	4.00273e-05	3.60364e-05	3.87209e-05	4.96316e-05
350	5.93921e-05	0.000213966	8.68029e-05	0.000114194	350	5.93921e-05	0.000213966	8.68029e-05	0.000114194	350	4.54762e-05	4.57218e-05	4.85771e-05	5.79014e-05
351	3.65049e-05	0.000148003	5.63769e-05	8.09982e-05	351	3.65049e-05	0.000148003	5.63769e-05	8.09982e-05	351	3.11812e-05	3.63733e-05	3.36037e-05	4.87007e-05
352	3.92911e-05	0.000156578	5.83218e-05	8.65608e-05	352	3.92911e-05	0.000156578	5.83218e-05	8.65608e-05	352	3.06427e-05	3.2654e-05	3.27273e-05	4.79739e-05
353	4.18898e-05	0.000155933	5.80552e-05	8.5562e-05	353	4.18898e-05	0.000155933	5.80552e-05	8.5562e-05	353	3.54071e-05	3.39689e-05	3.55031e-05	4.93067e-05
354	4.7704e-05	0.000179176	6.60196e-05	9.03051e-05	354	4.7704e-05	0.000179176	6.60196e-05	9.03051e-05	354	4.22993e-05	4.05767e-05	3.67846e-05	5.06571e-05
355	4.11421e-05	0.000169413	6.22854e-05	8.27396e-05	355	4.11421e-05	0.000169413	6.22854e-05	8.27396e-05	355	3.36656e-05	4.13728e-05	3.87803e-05	4.75972e-05
356	3.70526e-05	0.000147544	5.65387e-05	8.05244e-05	356	3.70526e-05	0.000147544	5.65387e-05	8.05244e-05	356	3.06147e-05	3.5164e-05	3.43126e-05	4.61413e-05
357	3.79855e-05	0.000156005	5.52615e-05	8.2118e-05	357	3.79855e-05	0.000156005	5.52615e-05	8.2118e-05	357	3.21825e-05	3.07653e-05	3.17509e-05	4.59512e-05
358	3.3347e-05	0.000143189	5.39909e-05	8.03683e-05	358	3.3347e-05	0.000143189	5.39909e-05	8.03683e-05	358	3.19331e-05	3.32354e-05	3.27199e-05	4.76844e-05
359	4.32199e-05	0.000174026	6.27239e-05	9.26712e-05	359	4.32199e-05	0.000174026	6.27239e-05	9.26712e-05	359	3.89145e-05	4.0815e-05	3.37981e-05	4.83089e-05
360	3.53211e-05	0.000149241	5.40352e-05	7.41631e-05	360	3.53211e-05	0.000149241	5.40352e-05	7.41631e-05	360	3.31051e-05	3.62978e-05	3.36536e-05	4.49196e-05
361	4.73522e-05	0.000187959	7.0754e-05	9.53077e-05	361	4.73522e-05	0.000187959	7.0754e-05	9.53077e-05	361	4.45948e-05	4.50764e-05	4.13062e-05	4.92095e-05
362	3.5952e-05	0.00014162	5.46561e-05	7.65247e-05	362	3.5952e-05	0.00014162	5.46561e-05	7.65247e-05	362	3.47421e-05	3.25203e-05	3.31239e-05	4.19589e-05
363	3.53972e-05	0.000142194	5.31667e-05	7.20051e-05	363	3.53972e-05	0.000142194	5.31667e-05	7.20051e-05	363	3.05248e-05	2.90793e-05	3.27728e-05	4.26072e-05
364	3.42235e-05	0.000135224	4.96881e-05	7.00077e-05	364	3.42235e-05	0.000135224	4.96881e-05	7.00077e-05	364	3.14273e-05	2.93225e-05	3.08848e-05	4.00778e-05
365	3.03824e-05	0.000133022	4.8267e-05	7.01763e-05	365	3.03824e-05	0.000133022	4.8267e-05	7.01763e-05	365	2.38319e-05	3.3083e-05	3.00051e-05	4.22448e-05
366	5.33412e-05	0.00021124	7.72663e-05	9.99051e-05	366	5.33412e-05	0.00021124	7.72663e-05	9.99051e-05	366	4.34853e-05	5.327e-05	4.24876e-05	5.15599e-05
367	3.5341e-05	0.000137541	5.1844e-05	7.18514e-05	367	3.5341e-05	0.000137541	5.1844e-05	7.18514e-05	367	3.427e-05	2.89017e-05	3.00376e-05	4.02676e-05
368	4.98454e-05	0.000184266	6.35748e-05	9.43201e-05	368	4.98454e-05	0.000184266	6.35748e-05	9.43201e-05	368	4.25712e-05	5.2361e-05	3.16655e-05	4.93262e-05
369	4.91416e-05	0.000178636	5.98185e-05	8.75796e-05	369	4.91416e-05	0.000178636	5.98185e-05	8.75796e-05	369	4.29149e-05	5.53761e-05	2.95311e-05	4.90014e-05
370	3.38602e-05	0.000133508	4.83781e-05	7.29413e-05	370	3.38602e-05	0.000133508	4.83781e-05	7.29413e-05	370	2.97477e-05	3.43944e-05	2.94471e-05	4.53363e-05
371	3.67711e-05	0.0001482	5.66854e-05	7.63253e-05	371	3.67711e-05	0.0001482	5.66854e-05	7.63253e-05	371	2.77426e-05	3.78794e-05	3.39624e-05	4.17842e-05
372	2.66619e-05	0.000116046	3.8846e-05	6.2104e-05	372	2.66619e-05	0.000116046	3.8846e-05	6.2104e-05	372	2.06042e-05	3.00838e-05	2.30991e-05	3.63108e-05
373	3.84505e-05	0.00014869	5.24161e-05	7.47255e-05	373	3.84505e-05	0.00014869	5.24161e-05	7.47255e-05	373	3.45856e-05	3.8462e-05	3.02719e-05	4.18026e-05
374	4.84018e-05	0.000183267	6.60995e-05	8.61421e-05	374	4.84018e-05	0.000183267	6.60995e-05	8.61421e-05	374	3.72846e-05	4.43399e-05	3.54933e-05	4.53547e-05
375	4.05665e-05	0.000147389	5.37706e-05	7.68225e-05	375	4.05665e-05	0.000147389	5.37706e-05	7.68225e-05	375	3.47295e-05	3.95352e-05	2.96569e-05	4.42851e-05
376	0.000101716	0.000380478	0.000138925	0.00017714	376	0.000101716	0.000380478	0.000138925	0.00017714	376	8.96141e-05	0.000108889	6.98788e-05	7.38044e-05
377	6.48334e-05	0.00021748	8.51271e-05	0.00010252	377	6.48334e-05	0.00021748	8.51271e-05	0.00010252	377	5.18605e-05	5.47365e-05	4.67394e-05	4.94284e-05
378	3.79459e-05	0.000146676	5.04357e-05	7.14389e-05	378	3.79459e-05	0.000146676	5.04357e-05	7.14389e-05	378	2.94451e-05	3.77129e-05	2.7724e-05	3.98198e-05
379	3.66842e-05	0.000143495	5.50759e-05	7.10867e-05	379	3.66842e-05	0.000143495	5.50759e-05	7.10867e-05	379	2.93143e-05	3.35844e-05	3.06258e-05	3.89682e-05
380	3.16807e-05	0.000128944	4.84403e-05	6.66594e-05	380	3.16807e-05	0.000128944	4.84403e-05	6.66594e-05	380	2.75248e-05	3.28259e-05	3.16175e-05	3.91478e-05
381	4.13814e-05	0.00015941	5.77739e-05	7.33307e-05	381	4.13814e-05	0.00015941	5.77739e-05	7.33307e-05	381	3.35505e-05	2.92499e-05	3.58011e-05	3.98925e-05
382	3.85493e-05	0.000169345	6.10727e-05	7.84061e-05	382	3.85493e-05	0.000169345	6.10727e-05	7.84061e-05	382	3.41618e-05	4.28353e-05	3.52646e-05	4.34814e-05
383	5.22105e-05	0.000202099	6.7291e-05	8.95932e-05	383	5.22105e-05	0.000202099	6.7291e-05	8.95932e-05	383	4.74574e-05	5.79432e-05	3.63527e-05	4.29039e-05
384	3.36286e-05	0.000132869	4.39947e-05	6.41599e-05	384	3.36286e-05	0.000132869	4.39947e-05	6.41599e-05	384	2.7841e-05	3.34531e-05	2.58359e-05	3.7781e-05
385	3.72642e-05	0.000144577	4.93089e-05	7.09676e-05	385	3.72642e-05	0.000144577	4.93089e-05	7.09676e-05	385	2.9437e-05	3.10421e-05	2.62268e-05	3.87771e-05
386	3.41206e-05	0.000126914	4.58957e-05	6.12971e-05	386	3.41206e-05	0.000126914	4.58957e-05	6.12971e-05	386	2.71648e-05	2.822e-05	2.52199e-05	3.40703e-05
387	4.80723e-05	0.000194232	6.99318e-05	9.31083e-05	387	4.80723e-05	0.000194232	6.99318e-05	9.31083e-05	387	4.13156e-05	5.05906e-05	4.10205e-05	4.6874e-05
388	3.73736e-05	0.00014696	5.104e-05	6.77224e-05	388	3.73736e-05	0.00014696	5.104e-05	6.77224e-05	388	3.63965e-05	3.4817e-05	3.09655e-05	3.76995e-05
389	2.43459e-05	9.87151e-05	3.40569e-05	4.86637e-05	389	2.43459e-05	9.87151e-05	3.40569e-05	4.86637e-05	389	2.55555e-05	2.50085e-05	2.25083e-05	2.88393e-05
390	2.43323e-05	0.000103171	3.46926e-05	4.99362e-05	390	2.43323e-05	0.000103171	3.46926e-05	4.99362e-05	390	2.30196e-05	2.3469e-05	2.25313e-05	3.0957e-05
391	2.72468e-05	9.89118e-05	3.40989e-05	4.84346e-05	391	2.72468e-05	9.89118e-05	3.40989e-05	4.84346e-05	391	2.59863e-05	2.49576e-05	2.30324e-05	2.90709e-05
392	2.37828e-05	9.79975e-05	3.67386e-05	4.46248e-05	392	2.37828e-05	9.79975e-05	3.67386e-05	4.46248e-05	392	2.20307e-05	2.77354e-05	2.76877e-05	2.86327e-05
393	2.02709e-05	8.75179e-05	3.05461e-05	4.4881e-05	393	2.02709e-05	8.75179e-05	3.05461e-05	4.4881e-05	393	1.78098e-05	2.33983e-05	1.95646e-05	3.07394e-05
394	2.19741e-05	8.07867e-05	2.69613e-05	4.15737e-05	394	2.19741e-05	8.07867e-05	2.69613e-05	4.15737e-05	394	1.849e-05	2.10067e-05	1.70249e-05	2.73746e-05
395	1.82673e-05	7.2792e-05	2.64967e-05	3.907e-05	395	1.82673e-05	7.2792e-05	2.64967e-05	3.907e-05	395	1.8288e-05	2.07388e-05	1.82778e-05	2.58553e-05
396	1.9602e-05	7.90182e-05	2.60366e-05	3.97872e-05	396	1.9602e-05	7.90182e-05	2.60366e-05	3.97872e-05	396	1.85239e-05	1.89044e-05	1.71544e-05	2.7221e-05
397	1.89003e-05	7.99387e-05	2.74666e-05	3.92387e-05	397	1.89003e-05	7.99387e-05	2.74666e-05	3.92387e-05	397	1.3952e-05	2.18896e-05	1.77234e-05	2.51956e-05
398	1.93415e-05	7.76171e-05	2.71831e-05	4.0605e-05	398	1.93415e-05	7.76171e-05	2.71831e-05	4.0605e-05	398	1.79698e-05	2.21041e-05	1.83927e-05	2.42065e-05
399	2.02814e-05	7.49091e-05	2.64194e-05	3.56303e-05	399	2.02814e-05	7.49091e-05	2.64194e-05	3.56303e-05	399	1.61171e-05	2.07204e-05	1.71024e-05	2.38577e-05
400	1.5003e-05	6.89172e-05	2.18562e-05	3.42248e-05	400	1.5003e-05	6.89172e-05	2.18562e-05	3.42248e-05	400	1.42597e-05	2.0392e-05	1.54285e-05	2.32643e-05
401	1.68287e-05	6.49213e-05	2.28956e-05	3.59051e-05	401	1.68287e-05	6.49213e-05	2.28956e-05	3.59051e-05	401	1.54651e-05	1.68046e-05	1.54099e-05	2.48282e-05
402	1.56634e-05	6.98025e-05	2.49606e-05	3.566e-05	402	1.56634e-05	6.98025e-05	2.49606e-05	3.566e-05	402	1.50868e-05	2.10068e-05	1.80053e-05	2.43298e-05
403	1.9012e-05	7.48156e-05	2.46982e-05	3.55408e-05	403	1.9012e-05	7.48156e-05	2.46982e-05	3.55408e-05	403	1.79174e-05	2.1752e-05	1.67805e-05	2.4736e-05
404	1.67758e-05	6.78615e-05	2.3484e-05	3.42097e-05	404	1.67758e-05	6.78615e-05	2.3484e-05	3.42097e-05	404	1.62119e-05	1.76488e-05	1.60095e-05	2.38583e-05
405	1.63769e-05	6.73328e-05	2.62846e-05	3.50146e-05	405	1.63769e-05	6.73328e-05	2.62846e-05	3.50146e-05	405	1.50402e-05	1.81587e-05	2.01173e-05	2.38132e-05
406	1.57385e-05	6.53471e-05	2.32937e-05	3.52495e-05	406	1.57385e-05	6.53471e-05	2.32937e-05	3.52495e-05	406	1.50113e-05	1.88764e-05	1.55779e-05	2.49478e-05
407	1.68683e-05	7.16378e-05	2.24168e-05	3.39713e-05	407	1.68683e-05	7.16378e-05	2.24168e-05	3.39713e-05	407	1.27787e-05	1.66331e-05	1.48454e-05	2.27122e-05
408	1.91337e-05	7.40183e-05	2.52376e-05	3.64406e-05	408	1.91337e-05	7.40183e-05	2.52376e-05	3.64406e-05	408	1.64431e-05	2.10618e-05	1.75426e-05	2.23634e-05
409	1.46794e-05	6.27527e-05	2.18282e-05	3.15427e-05	409	1.46794e-05	6.27527e-05	2.18282e-05	3.15427e-05	409	1.34214e-05	1.70732e-05	1.56534e-05	2.21262e-05
410	1.71998e-05	6.70065e-05	2.42928e-05	3.50223e-05	410	1.71998e-05	6.70065e-05	2.42928e-05	3.50223e-05	410	1.66535e-05	1.60015e-05	1.53718e-05	2.24929e-05
411	1.69071e-05	6.58363e-05	2.26843e-05	3.34049e-05	411	1.69071e-05	6.58363e-05	2.26843e-05	3.34049e-05	411	1.60496e-05	1.76568e-05	1.39599e-05	2.11459e-05
412	1.5307e-05	6.3703e-05	2.29243e-05	3.10777e-05	412	1.5307e-05	6.3703e-05	2.29243e-05	3.10777e-05	412	1.28664e-05	1.55754e-05	1.3783e-05	2.01105e-05
413	1.58097e-05	5.93894e-05	2.19157e-05	3.32718e-05	413	1.58097e-05	5.93894e-05	2.19157e-05	3.32718e-05	413	1.35603e-05	1.66585e-05	1.22823e-05	2.10278e-05
414	1.6848e-05	6.51576e-05	2.46121e-05	3.21352e-05	414	1.6848e-05	6.51576e-05	2.46121e-05	3.21352e-05	414	1.61081e-05	1.56521e-05	1.49564e-05	1.88396e-05
415	1.6997e-05	6.62758e-05	2.32252e-05	3.25449e-05	415	1.6997e-05	6.62758e-05	2.32252e-05	3.25449e-05	415	1.47122e-05	1.55684e-05	1.25064e-05	1.88147e-05
416	1.70598e-05	6.62866e-05	2.54355e-05	3.57914e-05	416	1.70598e-05	6.62866e-05	2.54355e-05	3.57914e-05	416	1.4513e-05	1.55873e-05	1.43227e-05	2.13118e-05
417	1.98943e-05	7.45973e-05	2.83012e-05	3.74686e-05	417	1.98943e-05	7.45973e-05	2.83012e-05	3.74686e-05	417	1.55217e-05	1.65819e-05	1.64608e-05	2.08414e-05
418	1.99538e-05	6.85954e-05	2.63701e-05	3.77664e-05	418	1.99538e-05	6.85954e-05	2.63701e-05	3.77664e-05	418	1.64731e-05	1.51475e-05	1.2663e-05	1.91957e-05
419	1.7955e-05	7.00209e-05	2.43864e-05	3.54772e-05	419	1.7955e-05	7.00209e-05	2.43864e-05	3.54772e-05	419	1.31364e-05	1.91204e-05	1.40785e-05	2.04773e-05
420	1.72319e-05	6.59991e-05	2.34543e-05	3.33982e-05	420	1.72319e-05	6.59991e-05	2.34543e-05	3.33982e-05	420	1.52006e-05	1.91509e-05	1.19432e-05	2.05249e-05
421	1.76946e-05	6.17348e-05	2.38452e-05	3.21193e-05	421	1.76946e-05	6.17348e-05	2.38452e-05	3.21193e-05	421	1.50874e-05	1.3188e-05	1.44182e-05	1.74258e-05
422	1.76687e-05	6.39296e-05	2.42404e-05	3.45864e-05	422	1.76687e-05	6.39296e-05	2.42404e-05	3.45864e-05	422	1.57238e-05	1.53628e-05	1.47477e-05	1.96911e-05
423	1.49717e-05	5.58572e-05	2.0951e-05	2.96741e-05	423	1.49717e-05	5.58572e-05	2.0951e-05	2.96741e-05	423	1.09697e-05	1.36481e-05	1.09042e-05	1.67233e-05
424	1.67494e-05	6.17402e-05	2.29309e-05	3.29503e-05	424	1.67494e-05	6.17402e-05	2.29309e-05	3.29503e-05	424	1.28082e-05	1.80198e-05	9.96028e-06	1.64056e-05
425	1.8868e-05	6.1436e-05	2.4666e-05	3.32794e-05	425	1.8868e-05	6.1436e-05	2.4666e-05	3.32794e-05	425	1.64459e-05	1.35892e-05	1.08276e-05	1.70038e-05
426	1.67296e-05	5.86937e-05	2.22371e-05	3.0434e-05	426	1.67296e-05	5.86937e-05	2.22371e-05	3.0434e-05	426	1.59415e-05	1.386e-05	1.22297e-05	1.80016e-05
427	1.44974e-05	5.91889e-05	2.03124e-05	2.88967e-05	427	1.44974e-05	5.91889e-05	2.03124e-05	2.88967e-05	427	1.43094e-05	1.63121e-05	1.14254e-05	1.57826e-05
428	1.32572e-05	5.82451e-05	1.92051e-05	2.85492e-05	428	1.32572e-05	5.82451e-05	1.92051e-05	2.85492e-05	428	1.25187e-05	1.66547e-05	1.10596e-05	1.66432e-05
429	1.49178e-05	5.17507e-05	1.92594e-05	2.82603e-05	429	1.49178e-05	5.17507e-05	1.92594e-05	2.82603e-05	429	1.40635e-05	1.32061e-05	1.28062e-05	1.68302e-05
430	1.49763e-05	5.10442e-05	1.82285e-05	2.60698e-05	430	1.49763e-05	5.10442e-05	1.82285e-05	2.60698e-05	430	1.53359e-05	1.63784e-05	1.0491e-05	1.54901e-05
431	1.31495e-05	5.49898e-05	1.83964e-05	2.73201e-05	431	1.31495e-05	5.49898e-05	1.83964e-05	2.73201e-05	431	1.22179e-05	1.79574e-05	1.17697e-05	1.82935e-05
432	1.36684e-05	5.15011e-05	1.88853e-05	2.95963e-05	432	1.36684e-05	5.15011e-05	1.88853e-05	2.95963e-05	432	1.40341e-05	1.53624e-05	1.19511e-05	1.83365e-05
433	1.38444e-05	4.8139e-05	1.71435e-05	2.52182e-05	433	1.38444e-05	4.8139e-05	1.71435e-05	2.52182e-05	433	1.27012e-05	1.46037e-05	9.87775e-06	1.4743e-05
434	1.2894e-05	5.41863e-05	2.10177e-05	2.73853e-05	434	1.2894e-05	5.41863e-05	2.10177e-05	2.73853e-05	434	9.79208e-06	1.37513e-05	1.30261e-05	1.61237e-05
435	1.19863e-05	4.49223e-05	1.60195e-05	2.29443e-05	435	1.19863e-05	4.49223e-05	1.60195e-05	2.29443e-05	435	1.02918e-05	9.31423e-06	9.69201e-06	1.51699e-05
436	1.15758e-05	5.3032e-05	1.83683e-05	2.66982e-05	436	1.15758e-05	5.3032e-05	1.83683e-05	2.66982e-05	436	8.45405e-06	1.42861e-05	1.01118e-05	1.8072e-05
437	1.17968e-05	4.54162e-05	1.64946e-05	2.26759e-05	437	1.17968e-05	4.54162e-05	1.64946e-05	2.26759e-05	437	8.20198e-06	1.22376e-05	1.1066e-05	1.31027e-05
438	1.01362e-05	4.27569e-05	1.57733e-05	2.1787e-05	438	1.01362e-05	4.27569e-05	1.57733e-05	2.1787e-05	438	1.04086e-05	1.4796e-05	1.03614e-05	1.44598e-05
439	1.20206e-05	3.92227e-05	1.58827e-05	2.12725e-05	439	1.20206e-05	3.92227e-05	1.58827e-05	2.12725e-05	439	9.00905e-06	8.55059e-06	8.90502e-06	1.34011e-05
440	9.4009e-06	3.95296e-05	1.30938e-05	1.83869e-05	440	9.4009e-06	3.95296e-05	1.30938e-05	1.83869e-05	440	8.4632e-06	1.36517e-05	8.2078e-06	1.20614e-05
441	1.00034e-05	3.87399e-05	1.46225e-05	2.02963e-05	441	1.00034e-05	3.87399e-05	1.46225e-05	2.02963e-05	441	7.49444e-06	1.29458e-05	8.84221e-06	1.29486e-05
442	9.77244e-06	4.13028e-05	1.47497e-05	1.94558e-05	442	9.77244e-06	4.13028e-05	1.47497e-05	1.94558e-05	442	7.05018e-06	1.24582e-05	9.60675e-06	1.17456e-05
443	1.08185e-05	4.58018e-05	1.52711e-05	2.08936e-05	443	1.08185e-05	4.58018e-05	1.52711e-05	2.08936e-05	443	9.99743e-06	1.42646e-05	1.04346e-05	1.53831e-05
444	1.04338e-05	3.77451e-05	1.28895e-05	1.91411e-05	444	1.04338e-05	3.77451e-05	1.28895e-05	1.91411e-05	444	8.68648e-06	1.02419e-05	8.1277e-06	1.29055e-05
445	9.99512e-06	3.84436e-05	1.28948e-05	1.98775e-05	445	9.99512e-06	3.84436e-05	1.28948e-05	1.98775e-05	445	7.62021e-06	1.26969e-05	7.82976e-06	1.23839e-05
446	9.91591e-06	3.83984e-05	1.40834e-05	1.89156e-05	446	9.91591e-06	3.83984e-05	1.40834e-05	1.89156e-05	446	8.69123e-06	1.09594e-05	9.98594e-06	1.03537e-05
447	9.52877e-06	3.6588e-05	1.39841e-05	1.87471e-05	447	9.52877e-06	3.6588e-05	1.39841e-05	1.87471e-05	447	7.57793e-06	1.0477e-05	9.82554e-06	1.16025e-05
448	8.46692e-06	3.50002e-05	1.28689e-05	1.8307e-05	448	8.46692e-06	3.50002e-05	1.28689e-05	1.8307e-05	448	5.37364e-06	1.13453e-05	8.40111e-06	1.3363e-05
449	1.01342e-05	3.88669e-05	1.46423e-05	1.94721e-05	449	1.01342e-05	3.88669e-05	1.46423e-05	1.94721e-05	449	7.32108e-06	9.11894e-06	9.7909e-06	1.18037e-05
450	1.00628e-05	3.42931e-05	1.2073e-05	1.7175e-05	450	1.00628e-05	3.42931e-05	1.2073e-05	1.7175e-05	450	8.75402e-06	8.54104e-06	7.86921e-06	1.16973e-05
451	9.24072e-06	3.09565e-05	1.1837e-05	1.5046e-05	451	9.24072e-06	3.09565e-05	1.1837e-05	1.5046e-05	451	5.3806e-06	8.57992e-06	6.86032e-06	1.02617e-05
452	8.58488e-06	3.05428e-05	1.05718e-05	1.51837e-05	452	8.58488e-06	3.05428e-05	1.05718e-05	1.51837e-05	452	5.96741e-06	9.92797e-06	6.31414e-06	1.12466e-05
453	9.4059e-06	2.96576e-05	1.05237e-05	1.56843e-05	453	9.4059e-06	2.96576e-05	1.05237e-05	1.56843e-05	453	6.4277e-06	9.62416e-06	5.94827e-06	1.08226e-05
454	8.64179e-06	3.17163e-05	1.20842e-05	1.55457e-05	454	8.64179e-06	3.17163e-05	1.20842e-05	1.55457e-05	454	6.0907e-06	8.08649e-06	7.31077e-06	1.21571e-05
455	9.43932e-06	3.00449e-05	1.14847e-05	1.4627e-05	455	9.43932e-06	3.00449e-05	1.14847e-05	1.4627e-05	455	6.80164e-06	7.72159e-06	6.76334e-06	9.22983e-06
456	9.36272e-06	2.74622e-05	1.12532e-05	1.44114e-05	456	9.36272e-06	2.74622e-05	1.12532e-05	1.44114e-05	456	4.61584e-06	7.08238e-06	6.61973e-06	8.90029e-06
457	7.90979e-06	2.89282e-05	1.07742e-05	1.36402e-05	457	7.90979e-06	2.89282e-05	1.07742e-05	1.36402e-05	457	5.49975e-06	9.5967e-06	6.35041e-06	8.56712e-06
458	8.50001e-06	2.56584e-05	9.73667e-06	1.49377e-05	458	8.50001e-06	2.56584e-05	9.73667e-06	1.49377e-05	458	3.99074e-06	7.43796e-06	5.89495e-06	9.8211e-06
459	1.01371e-05	2.79567e-05	1.13619e-05	1.41281e-05	459	1.01371e-05	2.79567e-05	1.13619e-05	1.41281e-05	459	5.64978e-06	8.33909e-06	6.31216e-06	8.73876e-06
460	9.84383e-06	2.63231e-05	1.16185e-05	1.44924e-05	460	9.84383e-06	2.63231e-05	1.16185e-05	1.44924e-05	460	3.88853e-06	8.41412e-06	6.72718e-06	1.0073e-05
461	1.12555e-05	2.54892e-05	1.03223e-05	1.35783e-05	461	1.12555e-05	2.54892e-05	1.03223e-05	1.35783e-05	461	4.50678e-06	8.74452e-06	5.1173e-06	9.32931e-06
462	1.17517e-05	2.69219e-05	1.12532e-05	1.27078e-05	462	1.17517e-05	2.69219e-05	1.12532e-05	1.27078e-05	462	5.14246e-06	7.74641e-06	6.03426e-06	8.14498e-06
463	1.08633e-05	2.63766e-05	1.20726e-05	1.40021e-05	463	1.08633e-05	2.63766e-05	1.20726e-05	1.40021e-05	463	5.31695e-06	7.475e-06	5.71804e-06	8.50196e-06
464	1.00604e-05	2.86894e-05	1.22225e-05	1.334e-05	464	1.00604e-05	2.86894e-05	1.22225e-05	1.334e-05	464	4.52771e-06	8.58258e-06	6.62449e-06	8.74939e-06
465	1.23621e-05	3.26925e-05	1.36743e-05	1.63265e-05	465	1.23621e-05	3.26925e-05	1.36743e-05	1.63265e-05	465	5.78368e-06	1.027e-05	8.28272e-06	1.03541e-05
466	1.36354e-05	3.08598e-05	1.37526e-05	1.63551e-05	466	1.36354e-05	3.08598e-05	1.37526e-05	1.63551e-05	466	7.43813e-06	9.02887e-06	6.86446e-06	1.00965e-05
467	1.37003e-05	2.84549e-05	1.30831e-05	1.57519e-05	467	1.37003e-05	2.84549e-05	1.30831e-05	1.57519e-05	467	5.40128e-06	8.27958e-06	6.72262e-06	9.77891e-06
468	1.33369e-05	2.89222e-05	1.18351e-05	1.49227e-05	468	1.33369e-05	2.89222e-05	1.18351e-05	1.49227e-05	468	5.04229e-06	1.04742e-05	3.79447e-06	7.53719e-06
469	1.51727e-05	2.85645e-05	1.39076e-05	1.46188e-05	469	1.51727e-05	2.85645e-05	1.39076e-05	1.46188e-05	469	5.73462e-06	8.09457e-06	4.87281e-06	6.96119e-06
470	1.66362e-05	2.9561e-05	1.54083e-05	1.67255e-05	470	1.66362e-05	2.9561e-05	1.54083e-05	1.67255e-05	470	5.31479e-06	8.58447e-06	4.063e-06	7.32412e-06
471	1.44007e-05	3.1189e-05	1.43621e-05	1.70483e-05	471	1.44007e-05	3.1189e-05	1.43621e-05	1.70483e-05	471	5.07102e-06	7.84548e-06	4.54244e-06	6.30408e-06
472	1.54757e-05	3.43823e-05	1.46205e-05	1.82754e-05	472	1.54757e-05	3.43823e-05	1.46205e-05	1.82754e-05	472	5.85372e-06	1.13819e-05	5.25542e-06	7.94759e-06
473	1.59368e-05	3.2002e-05	1.46753e-05	1.704e-05	473	1.59368e-05	3.2002e-05	1.46753e-05	1.704e-05	473	6.46248e-06	8.95033e-06	5.60564e-06	7.40913e-06
474	1.75208e-05	3.71803e-05	1.70768e-05	1.99673e-05	474	1.75208e-05	3.71803e-05	1.70768e-05	1.99673e-05	474	8.61133e-06	8.31078e-06	7.84868e-06	7.28741e-06
475	1.52435e-05	3.2805e-05	1.64383e-05	1.68722e-05	475	1.52435e-05	3.2805e-05	1.64383e-05	1.68722e-05	475	4.99258e-06	8.43476e-06	6.46151e-06	6.74052e-06
476	1.81365e-05	3.83927e-05	1.87679e-05	2.1015e-05	476	1.81365e-05	3.83927e-05	1.87679e-05	2.1015e-05	476	4.63093e-06	9.45124e-06	7.05685e-06	7.00556e-06
477	2.10812e-05	4.84362e-05	2.30133e-05	2.41163e-05	477	2.10812e-05	4.84362e-05	2.30133e-05	2.41163e-05	477	9.55419e-06	1.22604e-05	1.01452e-05	9.94457e-06
478	1.89866e-05	3.78082e-05	1.83388e-05	2.09934e-05	478	1.89866e-05	3.78082e-05	1.83388e-05	2.09934e-05	478	6.20487e-06	9.24124e-06	5.38655e-06	7.60608e-06
479	2.51403e-05	5.14244e-05	2.51568e-05	2.85412e-05	479	2.51403e-05	5.14244e-05	2.51568e-05	2.85412e-05	479	7.88775e-06	8.96101e-06	8.24477e-06	8.99174e-06
480	1.82745e-05	3.45153e-05	1.66472e-05	1.81748e-05	480	1.82745e-05	3.45153e-05	1.66472e-05	1.81748e-05	480	6.35248e-06	7.03758e-06	5.30375e-06	6.04484e-06
481	2.28282e-05	4.18065e-05	2.10064e-05	2.17943e-05	481	2.28282e-05	4.18065e-05	2.10064e-05	2.17943e-05	481	8.91935e-06	8.0807e-06	6.30284e-06	6.38707e-06
482	1.64063e-05	3.29202e-05	1.55747e-05	1.75367e-05	482	1.64063e-05	3.29202e-05	1.55747e-05	1.75367e-05	482	5.00072e-06	1.04497e-05	4.97881e-06	6.78567e-06
483	1.60143e-05	3.2905e-05	1.57223e-05	1.72802e-05	483	1.60143e-05	3.2905e-05	1.57223e-05	1.72802e-05	483	7.82628e-06	7.56712e-06	5.30727e-06	7.39019e-06
484	1.69322e-05	3.82946e-05	1.74726e-05	1.98865e-05	484	1.69322e-05	3.82946e-05	1.74726e-05	1.98865e-05	484	7.15641e-06	9.1428e-06	5.5301e-06	7.60817e-06
485	1.7302e-05	3.35872e-05	1.62407e-05	1.91386e-05	485	1.7302e-05	3.35872e-05	1.62407e-05	1.91386e-05	485	7.19139e-06	9.73572e-06	5.54717e-06	7.00655e-06
486	1.83455e-05	3.49521e-05	1.74196e-05	2.05506e-05	486	1.83455e-05	3.49521e-05	1.74196e-05	2.05506e-05	486	7.85215e-06	7.26579e-06	5.4313e-06	6.53083e-06
487	1.49074e-05	3.16565e-05	1.42881e-05	1.62843e-05	487	1.49074e-05	3.16565e-05	1.42881e-05	1.62843e-05	487	6.58407e-06	1.06223e-05	4.89791e-06	6.61789e-06
488	1.55974e-05	2.90294e-05	1.43788e-05	1.54396e-05	488	1.55974e-05	2.90294e-05	1.43788e-05	1.54396e-05	488	4.1817e-06	6.67226e-06	3.95131e-06	6.49231e-06
489	1.63999e-05	3.13418e-05	1.53644e-05	1.57112e-05	489	1.63999e-05	3.13418e-05	1.53644e-05	1.57112e-05	489	5.61235e-06	7.06718e-06	4.95084e-06	5.14495e-06
490	1.48016e-05	2.63164e-05	1.24623e-05	1.50203e-05	490	1.48016e-05	2.63164e-05	1.24623e-05	1.50203e-05	490	3.31068e-06	8.81967e-06	4.59352e-06	6.36289e-06
491	1.46207e-05	2.78459e-05	1.4188e-05	1.58209e-05	491	1.46207e-05	2.78459e-05	1.4188e-05	1.58209e-05	491	5.90921e-06	5.55875e-06	5.30367e-06	7.05937e-06
492	1.15196e-05	2.41382e-05	1.19965e-05	1.20666e-05	492	1.15196e-05	2.41382e-05	1.19965e-05	1.20666e-05	492	4.63002e-06	7.80746e-06	4.64697e-06	6.28005e-06
493	1.43326e-05	2.42931e-05	1.21476e-05	1.25488e-05	493	1.43326e-05	2.42931e-05	1.21476e-05	1.25488e-05	493	5.13734e-06	7.62114e-06	3.70069e-06	4.82674e-06
494	1.36084e-05	3.26524e-05	1.4628e-05	1.55436e-05	494	1.36084e-05	3.26524e-05	1.4628e-05	1.55436e-05	494	6.00825e-06	9.70588e-06	6.87586e-06	7.77821e-06
495	1.5949e-05	2.31888e-05	1.29473e-05	1.35969e-05	495	1.5949e-05	2.31888e-05	1.29473e-05	1.35969e-05	495	4.97978e-06	6.32317e-06	4.64165e-06	5.22388e-06
496	9.66945e-06	1.98259e-05	1.01518e-05	9.30497e-06	496	9.66945e-06	1.98259e-05	1.01518e-05	9.30497e-06	496	2.91639e-06	4.93964e-06	3.68155e-06	4.78308e-06
497	1.11481e-05	2.01773e-05	1.00667e-05	1.26366e-05	497	1.11481e-05	2.01773e-05	1.00667e-05	1.26366e-05	497	2.56517e-06	7.29171e-06	3.79092e-06	4.64588e-06
498	1.1816e-05	1.98487e-05	1.1468e-05	1.05819e-05	498	1.1816e-05	1.98487e-05	1.1468e-05	1.05819e-05	498	4.0119e-06	6.80686e-06	4.1252e-06	6.26351e-06
499	1.11744e-05	1.92709e-05	9.76509e-06	1.09691e-05	499	1.11744e-05	1.92709e-05	9.76509e-06	1.09691e-05	499	4.29213e-06	5.79038e-06	3.98968e-06	4.46889e-06
500	1.31186e-05	1.78467e-05	9.95397e-06	9.86667e-06	500	1.31186e-05	1.78467e-05	9.95397e-06	9.86667e-06	500	4.75412e-06	4.65879e-06	4.05122e-06	4.12887e-06
501	1.17033e-05	2.00788e-05	1.00646e-05	1.09438e-05	501	1.17033e-05	2.00788e-05	1.00646e-05	1.09438e-05	501	5.04754e-06	6.12206e-06	4.33864e-06	5.27202e-06
502	1.03829e-05	1.74153e-05	9.71667e-06	9.80324e-06	502	1.03829e-05	1.74153e-05	9.71667e-06	9.80324e-06	502	1.68725e-06	5.74828e-06	3.76775e-06	3.73315e-06
503	9.7054e-06	1.6699e-05	9.9824e-06	9.3819e-06	503	9.7054e-06	1.6699e-05	9.9824e-06	9.3819e-06	503	4.16766e-06	4.56188e-06	2.62967e-06	4.30783e-06
504	1.03057e-05	1.84103e-05	9.43997e-06	9.72948e-06	504	1.03057e-05	1.84103e-05	9.43997e-06	9.72948e-06	504	3.71964e-06	5.24918e-06	2.72673e-06	5.23233e-06
505	1.0057e-05	1.82167e-05	9.76132e-06	9.18185e-06	505	1.0057e-05	1.82167e-05	9.76132e-06	9.18185e-06	505	3.32047e-06	5.37709e-06	3.58984e-06	4.68093e-06
506	1.02308e-05	1.93025e-05	8.97415e-06	9.55878e-06	506	1.02308e-05	1.93025e-05	8.97415e-06	9.55878e-06	506	3.58311e-06	3.66201e-06	3.58395e-06	5.16927e-06
507	9.71994e-06	1.85438e-05	9.57477e-06	9.20048e-06	507	9.71994e-06	1.85438e-05	9.57477e-06	9.20048e-06	507	1.90663e-06	5.51507e-06	2.92024e-06	5.41316e-06
508	1.03369e-05	1.65982e-05	9.63066e-06	9.72483e-06	508	1.03369e-05	1.65982e-05	9.63066e-06	9.72483e-06	508	3.16829e-06	5.52589e-06	3.96591e-06	5.35709e-06
509	9.53065e-06	1.62831e-05	8.69354e-06	9.0438e-06	509	9.53065e-06	1.62831e-05	8.69354e-06	9.0438e-06	509	3.33749e-06	5.36392e-06	3.03717e-06	3.73178e-06
510	9.20498e-06	1.58047e-05	8.72368e-06	8.1698e-06	510	9.20498e-06	1.58047e-05	8.72368e-06	8.1698e-06	510	3.76603e-06	4.73776e-06	2.42137e-06	4.13653e-06
511	9.71813e-06	1.64535e-05	9.38255e-06	8.88339e-06	511	9.71813e-06	1.64535e-05	9.38255e-06	8.88339e-06	511	2.93231e-06	5.0915e-06	2.33697e-06	3.47194e-06
512	8.83186e-06	1.41753e-05	7.92581e-06	9.50371e-06	512	8.83186e-06	1.41753e-05	7.92581e-06	9.50371e-06	512	3.18818e-06	3.38327e-06	2.45724e-06	3.47113e-06
513	1.04237e-05	1.59758e-05	9.14412e-06	9.52729e-06	513	1.04237e-05	1.59758e-05	9.14412e-06	9.52729e-06	513	2.42406e-06	5.05081e-06	2.74574e-06	4.57503e-06
514	8.45666e-06	1.43597e-05	7.88758e-06	8.15429e-06	514	8.45666e-06	1.43597e-05	7.88758e-06	8.15429e-06	514	3.09262e-06	3.80735e-06	2.67448e-06	2.7276e-06
515	8.65984e-06	1.62344e-05	8.03817e-06	9.10604e-06	515	8.65984e-06	1.62344e-05	8.03817e-06	9.10604e-06	515	4.08784e-06	5.27013e-06	2.27368e-06	3.1552e-06
516	9.56306e-06	1.64231e-05	8.41364e-06	8.13299e-06	516	9.56306e-06	1.64231e-05	8.41364e-06	8.13299e-06	516	3.88324e-06	4.9023e-06	3.44266e-06	4.27278e-06
517	9.78094e-06	1.51665e-05	8.46327e-06	8.99773e-06	517	9.78094e-06	1.51665e-05	8.46327e-06	8.99773e-06	517	2.96394e-06	4.10203e-06	2.94457e-06	3.68511e-06
518	1.02343e-05	1.66552e-05	8.44852e-06	1.02834e-05	518	1.02343e-05	1.66552e-05	8.44852e-06	1.02834e-05	518	3.85886e-06	4.44192e-06	2.45468e-06	4.09523e-06
519	1.10532e-05	1.61141e-05	9.53907e-06	1.00677e-05	519	1.10532e-05	1.61141e-05	9.53907e-06	1.00677e-05	519	3.01228e-06	4.80009e-06	2.18334e-06	3.68176e-06
520	1.09125e-05	1.58674e-05	8.93084e-06	9.69716e-06	520	1.09125e-05	1.58674e-05	8.93084e-06	9.69716e-06	520	4.89287e-06	3.91776e-06	2.57394e-06	3.61192e-06
521	1.06442e-05	1.857e-05	1.00655e-05	1.00936e-05	521	1.06442e-05	1.857e-05	1.00655e-05	1.00936e-05	521	3.88279e-06	5.026e-06	3.14717e-06	3.74573e-06
522	8.95459e-06	1.75052e-05	9.81171e-06	1.06981e-05	522	8.95459e-06	1.75052e-05	9.81171e-06	1.06981e-05	522	2.53799e-06	5.40793e-06	3.69729e-06	4.79683e-06
523	9.9445e-06	1.79232e-05	1.04585e-05	1.00632e-05	523	9.9445e-06	1.79232e-05	1.04585e-05	1.00632e-05	523	3.83129e-06	4.72186e-06	3.24626e-06	3.10016e-06
524	1.03302e-05	1.95543e-05	1.03805e-05	1.13027e-05	524	1.03302e-05	1.95543e-05	1.03805e-05	1.13027e-05	524	3.99817e-06	5.08003e-06	2.78419e-06	4.23038e-06
525	1.10096e-05	2.09178e-05	1.14303e-05	1.23503e-05	525	1.10096e-05	2.09178e-05	1.14303e-05	1.23503e-05	525	5.46585e-06	6.30492e-06	3.26567e-06	3.95486e-06
526	1.0481e-05	2.09254e-05	1.14362e-05	1.3156e-05	526	1.0481e-05	2.09254e-05	1.14362e-05	1.3156e-05	526	4.70023e-06	5.22097e-06	3.4224e-06	4.92691e-06
527	1.26172e-05	2.13333e-05	1.2892e-05	1.40804e-05	527	1.26172e-05	2.13333e-05	1.2892e-05	1.40804e-05	527	3.91869e-06	5.99555e-06	4.13506e-06	4.53054e-06
528	1.37479e-05	2.50701e-05	1.44337e-05	1.4995e-05	528	1.37479e-05	2.50701e-05	1.44337e-05	1.4995e-05	528	5.64922e-06	8.54982e-06	6.02172e-06	3.01565e-06
529	1.45583e-05	2.32916e-05	1.42306e-05	1.54261e-05	529	1.45583e-05	2.32916e-05	1.42306e-05	1.54261e-05	529	6.44786e-06	6.86041e-06	4.9539e-06	4.17576e-06
530	1.50698e-05	2.69154e-05	1.59717e-05	1.79489e-05	530	1.50698e-05	2.69154e-05	1.59717e-05	1.79489e-05	530	7.71695e-06	8.9982e-06	7.34416e-06	4.22045e-06
531	1.93661e-05	2.85599e-05	1.96711e-05	2.06115e-05	531	1.93661e-05	2.85599e-05	1.96711e-05	2.06115e-05	531	8.30844e-06	1.07218e-05	9.55014e-06	6.83238e-06
532	1.92153e-05	3.54061e-05	2.09369e-05	2.35042e-05	532	1.92153e-05	3.54061e-05	2.09369e-05	2.35042e-05	532	8.16224e-06	1.30932e-05	1.09041e-05	7.1333e-06
533	1.89106e-05	3.28789e-05	2.00994e-05	2.14953e-05	533	1.89106e-05	3.28789e-05	2.00994e-05	2.14953e-05	533	6.42751e-06	1.15581e-05	8.69539e-06	6.20954e-06
534	2.45037e-05	4.67008e-05	2.60966e-05	2.99605e-05	534	2.45037e-05	4.67008e-05	2.60966e-05	2.99605e-05	534	9.49582e-06	1.10662e-05	1.00211e-05	5.48435e-06
535	2.68166e-05	4.80629e-05	2.74263e-05	3.26617e-05	535	2.68166e-05	4.80629e-05	2.74263e-05	3.26617e-05	535	1.20896e-05	1.27757e-05	1.06894e-05	5.28224e-06
536	4.48867e-05	9.35875e-05	4.9113e-05	5.38629e-05	536	4.48867e-05	9.35875e-05	4.9113e-05	5.38629e-05	536	2.23887e-05	1.4355e-05	2.63253e-05	5.97298e-06
537	5.28973e-05	0.000118579	5.75972e-05	6.2049e-05	537	5.28973e-05	0.000118579	5.75972e-05	6.2049e-05	537	2.53261e-05	1.7579e-05	3.07767e-05	5.59961e-06
538	3.18635e-05	6.46623e-05	3.23963e-05	3.57117e-05	538	3.18635e-05	6.46623e-05	3.23963e-05	3.57117e-05	538	1.43217e-05	1.3742e-05	1.3105e-05	5.11727e-06
539	2.57072e-05	4.67032e-05	2.63537e-05	3.1516e-05	539	2.57072e-05	4.67032e-05	2.63537e-05	3.1516e-05	539	9.94811e-06	1.21195e-05	9.09965e-06	6.27728e-06
540	2.36527e-05	4.52181e-05	2.44758e-05	2.85232e-05	540	2.36527e-05	4.52181e-05	2.44758e-05	2.85232e-05	540	9.42779e-06	1.03116e-05	1.02885e-05	3.84955e-06
541	2.46795e-05	4.90738e-05	2.71953e-05	3.03956e-05	541	2.46795e-05	4.90738e-05	2.71953e-05	3.03956e-05	541	9.63577e-06	1.3105e-05	1.14302e-05	3.5979e-06
542	3.19706e-05	6.16512e-05	3.26937e-05	3.75066e-05	542	3.19706e-05	6.16512e-05	3.26937e-05	3.75066e-05	542	1.28487e-05	1.47674e-05	1.01721e-05	4.043e-06
543	3.11264e-05	6.15194e-05	3.53988e-05	3.75051e-05	543	3.11264e-05	6.15194e-05	3.53988e-05	3.75051e-05	543	1.36939e-05	1.16877e-05	1.26244e-05	6.33139e-06
544	3.11638e-05	5.98207e-05	3.1292e-05	3.72554e-05	544	3.11638e-05	5.98207e-05	3.1292e-05	3.72554e-05	544	1.32724e-05	1.23603e-05	1.1356e-05	3.12005e-06
545	2.8381e-05	5.68722e-05	3.00898e-05	3.29581e-05	545	2.8381e-05	5.68722e-05	3.00898e-05	3.29581e-05	545	1.19299e-05	1.32957e-05	1.132e-05	4.49093e-06
546	2.42457e-05	4.94972e-05	2.60891e-05	2.93533e-05	546	2.42457e-05	4.94972e-05	2.60891e-05	2.93533e-05	546	9.49899e-06	1.14595e-05	1.04097e-05	3.73402e-06
547	2.54277e-05	5.48889e-05	2.92803e-05	3.21861e-05	547	2.54277e-05	5.48889e-05	2.92803e-05	3.21861e-05	547	1.20262e-05	1.16447e-05	1.12748e-05	2.75919e-06
548	2.53546e-05	5.4026e-05	2.82702e-05	3.12551e-05	548	2.53546e-05	5.4026e-05	2.82702e-05	3.12551e-05	548	1.09938e-05	1.3139e-05	1.09399e-05	3.89758e-06
549	2.62622e-05	5.40717e-05	3.02885e-05	3.28548e-05	549	2.62622e-05	5.40717e-05	3.02885e-05	3.28548e-05	549	1.26798e-05	1.5459e-05	1.20601e-05	3.24324e-06
550	2.63655e-05	4.71766e-05	2.65954e-05	3.09163e-05	550	2.63655e-05	4.71766e-05	2.65954e-05	3.09163e-05	550	1.11839e-05	1.04808e-05	1.18875e-05	3.33359e-06
551	2.7727e-05	4.94874e-05	2.71014e-05	2.95476e-05	551	2.7727e-05	4.94874e-05	2.71014e-05	2.95476e-05	551	1.00142e-05	1.28714e-05	1.10895e-05	4.55432e-06
552	2.96448e-05	5.25873e-05	3.08272e-05	3.43045e-05	552	2.96448e-05	5.25873e-05	3.08272e-05	3.43045e-05	552	1.25142e-05	1.60199e-05	1.40219e-05	4.25436e-06
553	2.44346e-05	4.52367e-05	2.58482e-05	2.84665e-05	553	2.44346e-05	4.52367e-05	2.58482e-05	2.84665e-05	553	1.07711e-05	1.19556e-05	1.00461e-05	2.78365e-06
554	3.0828e-05	6.00864e-05	3.25973e-05	3.86405e-05	554	3.0828e-05	6.00864e-05	3.25973e-05	3.86405e-05	554	1.19733e-05	1.22019e-05	1.44282e-05	6.30184e-06
555	2.63209e-05	5.36123e-05	2.75598e-05	3.19233e-05	555	2.63209e-05	5.36123e-05	2.75598e-05	3.19233e-05	555	1.08662e-05	1.50673e-05	1.17666e-05	4.47397e-06
556	3.28232e-05	5.8955e-05	3.15711e-05	3.79409e-05	556	3.28232e-05	5.8955e-05	3.15711e-05	3.79409e-05	556	1.56227e-05	1.84551e-05	1.57897e-05	6.24085e-06
557	3.05715e-05	5.79129e-05	3.18433e-05	3.35759e-05	557	3.05715e-05	5.79129e-05	3.18433e-05	3.35759e-05	557	1.50884e-05	1.52551e-05	1.43917e-05	3.83879e-06
558	4.03901e-05	7.60611e-05	3.80285e-05	4.63026e-05	558	4.03901e-05	7.60611e-05	3.80285e-05	4.63026e-05	558	2.0352e-05	2.16913e-05	1.89232e-05	6.21109e-06
559	4.08674e-05	7.36213e-05	3.96934e-05	4.48722e-05	559	4.08674e-05	7.36213e-05	3.96934e-05	4.48722e-05	559	1.80603e-05	1.97403e-05	1.67617e-05	6.6029e-06
560	4.12313e-05	8.31161e-05	4.0197e-05	4.59095e-05	560	4.12313e-05	8.31161e-05	4.0197e-05	4.59095e-05	560	1.8283e-05	2.55915e-05	1.64473e-05	3.72768e-06
561	2.88568e-05	6.12986e-05	3.05681e-05	3.21505e-05	561	2.88568e-05	6.12986e-05	3.05681e-05	3.21505e-05	561	1.34981e-05	1.7829e-05	1.2279e-05	3.28516e-06
562	3.53727e-05	6.63955e-05	3.38626e-05	3.81191e-05	562	3.53727e-05	6.63955e-05	3.38626e-05	3.81191e-05	562	1.51413e-05	1.67379e-05	1.38241e-05	3.43126e-06
563	2.84895e-05	6.21473e-05	3.05708e-05	3.21652e-05	563	2.84895e-05	6.21473e-05	3.05708e-05	3.21652e-05	563	1.35246e-05	1.65928e-05	1.31882e-05	5.76154e-06
564	3.98141e-05	8.25453e-05	4.23179e-05	4.42886e-05	564	3.98141e-05	8.25453e-05	4.23179e-05	4.42886e-05	564	2.01516e-05	2.34932e-05	1.89295e-05	7.43445e-06
565	3.24535e-05	7.30557e-05	3.57088e-05	3.64856e-05	565	3.24535e-05	7.30557e-05	3.57088e-05	3.64856e-05	565	1.35079e-05	2.01485e-05	1.63124e-05	6.16737e-06
566	4.58556e-05	9.48474e-05	4.42732e-05	5.21254e-05	566	4.58556e-05	9.48474e-05	4.42732e-05	5.21254e-05	566	2.77412e-05	3.29664e-05	2.13311e-05	8.53473e-06
567	3.12194e-05	7.16726e-05	3.13116e-05	3.51633e-05	567	3.12194e-05	7.16726e-05	3.13116e-05	3.51633e-05	567	1.44245e-05	2.57064e-05	1.44161e-05	7.14795e-06
568	4.46938e-05	8.73587e-05	4.01216e-05	4.99672e-05	568	4.46938e-05	8.73587e-05	4.01216e-05	4.99672e-05	568	2.45484e-05	3.21143e-05	1.82733e-05	1.14597e-05
569	3.1272e-05	6.78336e-05	3.37006e-05	3.51405e-05	569	3.1272e-05	6.78336e-05	3.37006e-05	3.51405e-05	569	1.55174e-05	2.13882e-05	1.43011e-05	5.11738e-06
570	4.50548e-05	9.53032e-05	4.46235e-05	4.77087e-05	570	4.50548e-05	9.53032e-05	4.46235e-05	4.77087e-05	570	2.2487e-05	3.2783e-05	1.93507e-05	7.98603e-06
571	3.24614e-05	7.45844e-05	3.68302e-05	3.87162e-05	571	3.24614e-05	7.45844e-05	3.68302e-05	3.87162e-05	571	1.83e-05	2.00413e-05	1.70641e-05	5.98458e-06
572	3.46656e-05	7.76731e-05	3.58165e-05	3.75437e-05	572	3.46656e-05	7.76731e-05	3.58165e-05	3.75437e-05	572	1.72668e-05	2.36113e-05	1.7045e-05	8.19303e-06
573	3.4525e-05	7.95506e-05	4.01381e-05	3.83824e-05	573	3.4525e-05	7.95506e-05	4.01381e-05	3.83824e-05	573	1.96368e-05	2.24011e-05	1.73827e-05	7.52243e-06
574	2.93094e-05	7.01097e-05	3.37736e-05	3.83014e-05	574	2.93094e-05	7.01097e-05	3.37736e-05	3.83014e-05	574	1.75582e-05	2.24095e-05	1.47092e-05	8.86148e-06
575	3.51543e-05	8.01028e-05	3.69429e-05	4.01607e-05	575	3.51543e-05	8.01028e-05	3.69429e-05	4.01607e-05	575	1.66096e-05	2.7631e-05	1.61725e-05	6.75876e-06
576	2.90423e-05	7.32361e-05	3.18984e-05	3.6784e-05	576	2.90423e-05	7.32361e-05	3.18984e-05	3.6784e-05	576	1.25406e-05	1.93272e-05	1.34633e-05	1.01788e-05
577	3.04267e-05	7.90885e-05	3.56804e-05	4.0742e-05	577	3.04267e-05	7.90885e-05	3.56804e-05	4.0742e-05	577	1.87218e-05	2.60556e-05	1.5669e-05	1.0048e-05
578	2.46985e-05	6.57422e-05	2.91197e-05	3.37617e-05	578	2.46985e-05	6.57422e-05	2.91197e-05	3.37617e-05	578	1.4374e-05	1.99022e-05	1.35071e-05	8.78928e-06
579	3.24401e-05	8.37472e-05	3.7231e-05	3.94876e-05	579	3.24401e-05	8.37472e-05	3.7231e-05	3.94876e-05	579	2.08156e-05	3.09011e-05	1.66809e-05	9.36716e-06
580	2.84586e-05	7.47349e-05	3.31145e-05	3.60828e-05	580	2.84586e-05	7.47349e-05	3.31145e-05	3.60828e-05	580	1.63873e-05	1.82131e-05	1.55252e-05	9.05497e-06
581	3.7663e-05	9.07364e-05	4.21446e-05	4.57238e-05	581	3.7663e-05	9.07364e-05	4.21446e-05	4.57238e-05	581	2.36672e-05	2.38654e-05	1.91317e-05	1.28512e-05
582	3.52046e-05	9.2367e-05	4.56447e-05	3.96191e-05	582	3.52046e-05	9.2367e-05	4.56447e-05	3.96191e-05	582	1.63027e-05	2.36151e-05	2.12769e-05	1.09672e-05
583	3.94985e-05	0.000110235	5.30766e-05	4.82071e-05	583	3.94985e-05	0.000110235	5.30766e-05	4.82071e-05	583	2.10976e-05	3.43172e-05	2.4787e-05	1.2993e-05
584	3.61892e-05	0.000101409	4.52542e-05	4.46305e-05	584	3.61892e-05	0.000101409	4.52542e-05	4.46305e-05	584	2.17077e-05	2.68423e-05	2.14627e-05	1.44702e-05
585	2.30019e-05	6.43227e-05	2.68405e-05	3.17516e-05	585	2.30019e-05	6.43227e-05	2.68405e-05	3.17516e-05	585	1.48095e-05	1.79306e-05	1.05324e-05	8.28805e-06
586	2.31286e-05	6.71632e-05	2.68795e-05	3.09793e-05	586	2.31286e-05	6.71632e-05	2.68795e-05	3.09793e-05	586	1.67656e-05	2.16084e-05	1.25163e-05	9.56197e-06
587	2.67816e-05	8.03394e-05	3.30088e-05	3.73476e-05	587	2.67816e-05	8.03394e-05	3.30088e-05	3.73476e-05	587	1.4935e-05	2.17278e-05	1.48897e-05	1.01059e-05
588	2.75429e-05	7.42959e-05	3.1083e-05	3.47329e-05	588	2.75429e-05	7.42959e-05	3.1083e-05	3.47329e-05	588	1.84391e-05	2.148e-05	1.57031e-05	1.19095e-05
589	3.57743e-05	9.57868e-05	4.20314e-05	4.48654e-05	589	3.57743e-05	9.57868e-05	4.20314e-05	4.48654e-05	589	2.18212e-05	2.98326e-05	1.83087e-05	1.28642e-05
590	2.67731e-05	7.22635e-05	2.95219e-05	3.34735e-05	590	2.67731e-05	7.22635e-05	2.95219e-05	3.34735e-05	590	1.6509e-05	1.75674e-05	1.30902e-05	1.00858e-05
591	2.92727e-05	8.11316e-05	3.26536e-05	3.86067e-05	591	2.92727e-05	8.11316e-05	3.26536e-05	3.86067e-05	591	2.02848e-05	2.79926e-05	1.44544e-05	1.35519e-05
592	2.13675e-05	6.46468e-05	2.7271e-05	3.0298e-05	592	2.13675e-05	6.46468e-05	2.7271e-05	3.0298e-05	592	1.3608e-05	1.8699e-05	1.09238e-05	9.88994e-06
593	2.6167e-05	7.71581e-05	3.23311e-05	3.57451e-05	593	2.6167e-05	7.71581e-05	3.23311e-05	3.57451e-05	593	1.87466e-05	1.91095e-05	1.4329e-05	1.06177e-05
594	2.77986e-05	7.90303e-05	3.3306e-05	3.61533e-05	594	2.77986e-05	7.90303e-05	3.3306e-05	3.61533e-05	594	1.84173e-05	1.95383e-05	1.50674e-05	1.10244e-05
595	2.60825e-05	7.78278e-05	3.12641e-05	3.36193e-05	595	2.60825e-05	7.78278e-05	3.12641e-05	3.36193e-05	595	1.83713e-05	2.30544e-05	1.4921e-05	1.2515e-05
596	2.11314e-05	5.51478e-05	2.12193e-05	2.42683e-05	596	2.11314e-05	5.51478e-05	2.12193e-05	2.42683e-05	596	1.51286e-05	1.88765e-05	1.05454e-05	7.24091e-06
597	1.25868e-05	3.71162e-05	1.46856e-05	1.59299e-05	597	1.25868e-05	3.71162e-05	1.46856e-05	1.59299e-05	597	9.08691e-06	1.19249e-05	6.48707e-06	5.78892e-06
598	1.72899e-05	4.49478e-05	1.71205e-05	2.12542e-05	598	1.72899e-05	4.49478e-05	1.71205e-05	2.12542e-05	598	1.22751e-05	1.41953e-05	8.77979e-06	6.80424e-06
599	1.39768e-05	3.93579e-05	1.54401e-05	1.82841e-05	599	1.39768e-05	3.93579e-05	1.54401e-05	1.82841e-05	599	9.08414e-06	1.25518e-05	6.40468e-06	6.04655e-06
600	1.74419e-05	4.96926e-05	2.1802e-05	2.29246e-05	600	1.74419e-05	4.96926e-05	2.1802e-05	2.29246e-05	600	9.83255e-06	1.48034e-05	1.02165e-05	8.76997e-06
601	1.33884e-05	3.73426e-05	1.42435e-05	1.65417e-05	601	1.33884e-05	3.73426e-05	1.42435e-05	1.65417e-05	601	1.08661e-05	1.04224e-05	5.36645e-06	7.08554e-06
602	1.73288e-05	4.84974e-05	2.04539e-05	2.17823e-05	602	1.73288e-05	4.84974e-05	2.04539e-05	2.17823e-05	602	1.38356e-05	1.68205e-05	7.90257e-06	7.64009e-06
603	1.22305e-05	3.11456e-05	1.19667e-05	1.38406e-05	603	1.22305e-05	3.11456e-05	1.19667e-05	1.38406e-05	603	7.29325e-06	1.2233e-05	5.05754e-06	6.42262e-06
604	1.36784e-05	3.45056e-05	1.45798e-05	1.49605e-05	604	1.36784e-05	3.45056e-05	1.45798e-05	1.49605e-05	604	9.17735e-06	1.21343e-05	6.52154e-06	5.43326e-06
605	1.10722e-05	2.69913e-05	1.1461e-05	1.18629e-05	605	1.10722e-05	2.69913e-05	1.1461e-05	1.18629e-05	605	7.80451e-06	7.10127e-06	4.53052e-06	5.11671e-06
606	1.22944e-05	3.33986e-05	1.3576e-05	1.43165e-05	606	1.22944e-05	3.33986e-05	1.3576e-05	1.43165e-05	606	9.25868e-06	1.03889e-05	7.39426e-06	5.59324e-06
607	1.0178e-05	2.91822e-05	1.12774e-05	1.20426e-05	607	1.0178e-05	2.91822e-05	1.12774e-05	1.20426e-05	607	6.41718e-06	8.77899e-06	5.15573e-06	5.966e-06
608	1.09964e-05	2.89921e-05	1.14422e-05	1.35233e-05	608	1.09964e-05	2.89921e-05	1.14422e-05	1.35233e-05	608	9.33223e-06	1.02171e-05	4.72864e-06	4.88782e-06
609	1.07661e-05	2.95584e-05	1.16641e-05	1.20398e-05	609	1.07661e-05	2.95584e-05	1.16641e-05	1.20398e-05	609	6.18401e-06	1.04608e-05	4.94503e-06	4.7492e-06
610	1.40062e-05	3.53011e-05	1.40231e-05	1.62378e-05	610	1.40062e-05	3.53011e-05	1.40231e-05	1.62378e-05	610	8.71184e-06	1.43579e-05	5.78519e-06	6.30036e-06
611	9.71082e-06	2.36994e-05	9.25787e-06	1.08573e-05	611	9.71082e-06	2.36994e-05	9.25787e-06	1.08573e-05	611	5.58402e-06	7.73991e-06	4.26439e-06	3.74666e-06
612	1.27432e-05	3.18494e-05	1.25298e-05	1.46731e-05	612	1.27432e-05	3.18494e-05	1.25298e-05	1.46731e-05	612	7.81894e-06	8.95763e-06	5.92094e-06	5.36117e-06
613	1.0825e-05	2.53342e-05	1.10255e-05	1.15564e-05	613	1.0825e-05	2.53342e-05	1.10255e-05	1.15564e-05	613	6.28739e-06	7.4592e-06	4.5168e-06	4.46188e-06
614	1.17129e-05	2.82891e-05	1.12547e-05	1.20088e-05	614	1.17129e-05	2.82891e-05	1.12547e-05	1.20088e-05	614	6.63803e-06	1.16111e-05	5.19723e-06	5.08244e-06
615	1.01845e-05	2.49096e-05	9.91587e-06	1.04403e-05	615	1.01845e-05	2.49096e-05	9.91587e-06	1.04403e-05	615	5.73633e-06	7.56645e-06	3.43885e-06	4.09003e-06
616	1.28152e-05	2.91992e-05	1.14845e-05	1.34862e-05	616	1.28152e-05	2.91992e-05	1.14845e-05	1.34862e-05	616	6.78692e-06	1.12134e-05	5.25961e-06	5.25187e-06
617	1.20603e-05	2.91681e-05	1.16413e-05	1.2201e-05	617	1.20603e-05	2.91681e-05	1.16413e-05	1.2201e-05	617	7.76097e-06	1.19881e-05	4.8346e-06	4.59716e-06
618	8.51022e-06	2.26392e-05	9.6877e-06	1.01155e-05	618	8.51022e-06	2.26392e-05	9.6877e-06	1.01155e-05	618	5.55936e-06	6.38688e-06	3.97141e-06	4.41105e-06
619	8.21865e-06	2.47651e-05	8.97227e-06	8.5052e-06	619	8.21865e-06	2.47651e-05	8.97227e-06	8.5052e-06	619	5.24596e-06	7.3433e-06	3.78106e-06	3.94082e-06
620	1.09363e-05	2.66438e-05	1.00358e-05	1.23118e-05	620	1.09363e-05	2.66438e-05	1.00358e-05	1.23118e-05	620	7.28584e-06	8.92175e-06	4.60784e-06	5.81782e-06
621	8.35283e-06	1.9197e-05	8.93968e-06	8.132e-06	621	8.35283e-06	1.9197e-05	8.93968e-06	8.132e-06	621	3.68584e-06	5.64103e-06	3.37502e-06	3.44684e-06
622	1.06422e-05	3.06706e-05	1.39569e-05	1.47557e-05	622	1.06422e-05	3.06706e-05	1.39569e-05	1.47557e-05	622	8.17202e-06	1.01282e-05	7.69954e-06	6.52649e-06
623	9.55307e-06	2.18478e-05	9.99997e-06	1.00658e-05	623	9.55307e-06	2.18478e-05	9.99997e-06	1.00658e-05	623	6.15462e-06	6.42863e-06	5.48126e-06	4.42949e-06
624	1.18789e-05	3.15649e-05	1.29892e-05	1.23461e-05	624	1.18789e-05	3.15649e-05	1.29892e-05	1.23461e-05	624	7.74221e-06	1.11478e-05	5.99114e-06	4.73439e-06
625	8.2884e-06	2.14596e-05	8.30957e-06	9.20316e-06	625	8.2884e-06	2.14596e-05	8.30957e-06	9.20316e-06	625	4.6867e-06	7.88813e-06	3.59907e-06	2.90948e-06
626	8.45997e-06	2.24666e-05	8.71205e-06	1.09627e-05	626	8.45997e-06	2.24666e-05	8.71205e-06	1.09627e-05	626	5.87404e-06	7.19128e-06	2.92231e-06	4.47654e-06
627	7.55369e-06	1.76337e-05	8.12558e-06	8.09283e-06	627	7.55369e-06	1.76337e-05	8.12558e-06	8.09283e-06	627	4.57167e-06	4.76533e-06	3.43226e-06	3.46617e-06
628	9.62819e-06	2.32406e-05	9.69453e-06	1.06733e-05	628	9.62819e-06	2.32406e-05	9.69453e-06	1.06733e-05	628	5.06564e-06	6.38777e-06	4.87513e-06	5.60284e-06
629	7.1703e-06	1.72216e-05	7.54592e-06	7.02278e-06	629	7.1703e-06	1.72216e-05	7.54592e-06	7.02278e-06	629	3.49428e-06	7.01667e-06	2.97852e-06	2.49935e-06
630	7.17447e-06	2.13676e-05	9.14871e-06	8.64896e-06	630	7.17447e-06	2.13676e-05	9.14871e-06	8.64896e-06	630	4.33257e-06	7.01594e-06	4.55037e-06	3.32317e-06
631	7.11918e-06	1.79134e-05	8.00621e-06	7.07338e-06	631	7.11918e-06	1.79134e-05	8.00621e-06	7.07338e-06	631	3.87937e-06	6.79349e-06	3.54843e-06	3.2721e-06
632	7.1162e-06	1.83699e-05	7.23437e-06	7.2566e-06	632	7.1162e-06	1.83699e-05	7.23437e-06	7.2566e-06	632	4.19945e-06	8.55982e-06	3.77203e-06	3.13741e-06
633	6.94381e-06	1.8456e-05	7.12375e-06	8.43667e-06	633	6.94381e-06	1.8456e-05	7.12375e-06	8.43667e-06	633	5.72726e-06	6.72723e-06	2.32251e-06	3.26305e-06
634	5.97715e-06	1.52284e-05	7.00421e-06	7.8135e-06	634	5.97715e-06	1.52284e-05	7.00421e-06	7.8135e-06	634	2.57816e-06	5.62968e-06	2.13334e-06	2.97149e-06
635	6.18662e-06	1.58804e-05	6.51468e-06	7.2939e-06	635	6.18662e-06	1.58804e-05	6.51468e-06	7.2939e-06	635	4.26557e-06	5.19006e-06	3.49904e-06	3.34033e-06
636	6.44374e-06	1.63421e-05	7.55547e-06	8.05009e-06	636	6.44374e-06	1.63421e-05	7.55547e-06	8.05009e-06	636	4.1124e-06	4.98598e-06	3.51521e-06	3.10278e-06
637	7.34866e-06	2.03079e-05	8.96116e-06	8.74577e-06	637	7.34866e-06	2.03079e-05	8.96116e-06	8.74577e-06	637	3.97509e-06	7.14886e-06	5.29993e-06	4.18765e-06
638	8.4915e-06	3.10311e-05	1.38894e-05	1.25375e-05	638	8.4915e-06	3.10311e-05	1.38894e-05	1.25375e-05	638	6.34456e-06	8.44536e-06	1.06799e-05	6.69646e-06
639	7.99261e-06	2.00846e-05	9.62515e-06	9.50171e-06	639	7.99261e-06	2.00846e-05	9.62515e-06	9.50171e-06	639	4.07573e-06	5.38693e-06	4.16377e-06	2.76354e-06
640	1.05847e-05	2.91413e-05	1.11643e-05	1.28158e-05	640	1.05847e-05	2.91413e-05	1.11643e-05	1.28158e-05	640	8.22203e-06	1.00201e-05	6.57937e-06	4.72779e-06
641	8.35933e-06	2.21571e-05	9.69549e-06	9.42606e-06	641	8.35933e-06	2.21571e-05	9.69549e-06	9.42606e-06	641	4.88597e-06	8.49775e-06	4.02349e-06	4.38584e-06
642	7.60537e-06	2.19589e-05	7.38794e-06	8.45305e-06	642	7.60537e-06	2.19589e-05	7.38794e-06	8.45305e-06	642	5.6814e-06	6.76683e-06	2.39844e-06	2.99141e-06
643	7.0201e-06	2.28289e-05	8.64402e-06	1.04217e-05	643	7.0201e-06	2.28289e-05	8.64402e-06	1.04217e-05	643	4.69378e-06	8.99549e-06	3.50726e-06	5.08794e-06
644	7.01674e-06	1.96538e-05	7.93516e-06	8.9251e-06	644	7.01674e-06	1.96538e-05	7.93516e-06	8.9251e-06	644	4.55675e-06	6.17278e-06	2.57495e-06	3.8238e-06
645	8.10938e-06	2.66607e-05	9.51702e-06	1.19351e-05	645	8.10938e-06	2.66607e-05	9.51702e-06	1.19351e-05	645	5.74128e-06	8.2633e-06	4.46613e-06	3.65431e-06
646	6.75358e-06	1.85535e-05	8.82705e-06	8.62726e-06	646	6.75358e-06	1.85535e-05	8.82705e-06	8.62726e-06	646	3.91926e-06	6.56419e-06	3.19832e-06	2.10421e-06
647	8.71956e-06	2.21379e-05	9.20398e-06	1.11075e-05	647	8.71956e-06	2.21379e-05	9.20398e-06	1.11075e-05	647	5.28174e-06	8.18343e-06	2.94097e-06	4.29215e-06
648	8.94722e-06	2.48942e-05	1.23264e-05	1.28059e-05	648	8.94722e-06	2.48942e-05	1.23264e-05	1.28059e-05	648	5.28377e-06	6.9898e-06	4.32658e-06	3.26655e-06
649	7.47027e-06	1.91772e-05	9.79737e-06	9.43996e-06	649	7.47027e-06	1.91772e-05	9.79737e-06	9.43996e-06	649	4.18149e-06	4.1808e-06	4.02462e-06	2.60341e-06
650	1.27512e-05	4.24952e-05	1.81155e-05	2.1201e-05	650	1.27512e-05	4.24952e-05	1.81155e-05	2.1201e-05	650	7.24385e-06	1.25264e-05	7.90861e-06	6.27399e-06
651	8.32169e-06	2.08937e-05	8.7266e-06	9.89098e-06	651	8.32169e-06	2.08937e-05	8.7266e-06	9.89098e-06	651	5.15333e-06	6.57721e-06	2.89129e-06	3.84897e-06
652	8.76719e-06	2.22469e-05	1.05413e-05	1.15547e-05	652	8.76719e-06	2.22469e-05	1.05413e-05	1.15547e-05	652	4.95339e-06	5.18045e-06	4.74718e-06	2.00414e-06
653	1.2235e-05	3.63238e-05	1.66916e-05	1.80496e-05	653	1.2235e-05	3.63238e-05	1.66916e-05	1.80496e-05	653	7.34804e-06	6.32477e-06	6.01998e-06	4.08515e-06
654	6.85014e-06	1.55067e-05	7.27502e-06	6.98285e-06	654	6.85014e-06	1.55067e-05	7.27502e-06	6.98285e-06	654	3.79719e-06	3.52668e-06	2.34137e-06	1.21175e-06
655	1.10341e-05	2.7058e-05	1.22743e-05	1.29603e-05	655	1.10341e-05	2.7058e-05	1.22743e-05	1.29603e-05	655	8.80191e-06	7.18816e-06	5.02159e-06	4.2446e-06
656	6.61939e-06	1.60639e-05	7.61779e-06	8.57082e-06	656	6.61939e-06	1.60639e-05	7.61779e-06	8.57082e-06	656	3.90751e-06	4.46153e-06	2.51186e-06	2.50302e-06
657	9.4225e-06	1.89454e-05	9.59664e-06	1.12995e-05	657	9.4225e-06	1.89454e-05	9.59664e-06	1.12995e-05	657	5.00718e-06	5.96701e-06	3.01783e-06	1.78487e-06
658	8.21522e-06	2.1814e-05	1.03687e-05	1.23337e-05	658	8.21522e-06	2.1814e-05	1.03687e-05	1.23337e-05	658	4.35087e-06	6.16746e-06	3.13906e-06	2.00671e-06
659	8.59168e-06	2.22812e-05	1.08382e-05	1.20893e-05	659	8.59168e-06	2.22812e-05	1.08382e-05	1.20893e-05	659	3.72899e-06	7.20919e-06	3.72612e-06	3.81508e-06
660	1.45624e-05	3.19224e-05	1.55145e-05	1.77116e-05	660	1.45624e-05	3.19224e-05	1.55145e-05	1.77116e-05	660	6.66946e-06	8.79744e-06	5.67284e-06	4.10976e-06
661	9.28584e-06	2.16861e-05	1.06592e-05	1.11988e-05	661	9.28584e-06	2.16861e-05	1.06592e-05	1.11988e-05	661	4.6931e-06	6.17271e-06	4.00353e-06	2.39943e-06
662	8.85317e-06	1.96232e-05	9.01066e-06	1.05839e-05	662	8.85317e-06	1.96232e-05	9.01066e-06	1.05839e-05	662	5.11424e-06	4.41529e-06	2.84891e-06	2.1289e-06
663	7.87908e-06	1.87291e-05	1.01106e-05	9.87383e-06	663	7.87908e-06	1.87291e-05	1.01106e-05	9.87383e-06	663	4.22578e-06	4.90761e-06	3.66804e-06	2.55372e-06
664	7.95497e-06	1.59716e-05	8.05042e-06	8.59501e-06	664	7.95497e-06	1.59716e-05	8.05042e-06	8.59501e-06	664	2.79585e-06	5.67146e-06	3.23774e-06	3.02835e-06
665	9.04586e-06	2.22964e-05	1.05366e-05	1.19066e-05	665	9.04586e-06	2.22964e-05	1.05366e-05	1.19066e-05	665	4.85222e-06	5.94463e-06	3.57382e-06	2.11582e-06
666	8.94085e-06	1.70625e-05	9.04529e-06	1.05722e-05	666	8.94085e-06	1.70625e-05	9.04529e-06	1.05722e-05	666	3.8276e-06	5.10286e-06	2.47032e-06	1.61836e-06
667	8.77065e-06	1.75723e-05	9.27964e-06	9.68211e-06	667	8.77065e-06	1.75723e-05	9.27964e-06	9.68211e-06	667	3.51789e-06	4.6098e-06	3.34861e-06	3.23913e-06
668	8.67074e-06	1.63685e-05	8.82001e-06	8.53557e-06	668	8.67074e-06	1.63685e-05	8.82001e-06	8.53557e-06	668	3.13443e-06	3.03835e-06	3.45274e-06	2.1742e-06
669	8.52445e-06	1.48908e-05	8.95059e-06	9.63737e-06	669	8.52445e-06	1.48908e-05	8.95059e-06	9.63737e-06	669	3.34805e-06	4.36702e-06	2.53604e-06	1.69122e-06
670	7.49873e-06	1.4552e-05	7.62692e-06	6.43984e-06	670	7.49873e-06	1.4552e-05	7.62692e-06	6.43984e-06	670	2.37529e-06	3.57749e-06	3.19466e-06	2.37587e-06
671	7.79207e-06	1.45083e-05	7.0699e-06	7.45453e-06	671	7.79207e-06	1.45083e-05	7.0699e-06	7.45453e-06	671	3.53775e-06	3.66511e-06	2.42696e-06	2.22139e-06
672	8.19807e-06	1.33493e-05	6.93854e-06	6.8843e-06	672	8.19807e-06	1.33493e-05	6.93854e-06	6.8843e-06	672	2.73408e-06	3.55538e-06	2.53726e-06	2.24611e-06
673	7.24618e-06	1.35379e-05	6.94776e-06	6.25498e-06	673	7.24618e-06	1.35379e-05	6.94776e-06	6.25498e-06	673	1.05554e-06	4.48542e-06	2.84372e-06	2.03797e-06
674	7.45855e-06	1.09209e-05	6.96948e-06	6.04296e-06	674	7.45855e-06	1.09209e-05	6.96948e-06	6.04296e-06	674	3.262e-06	2.58139e-06	1.90997e-06	1.46536e-06
675	9.15812e-06	1.17318e-05	6.47475e-06	6.49232e-06	675	9.15812e-06	1.17318e-05	6.47475e-06	6.49232e-06	675	1.72161e-06	2.35636e-06	1.53407e-06	1.0088e-06
676	8.61239e-06	1.55719e-05	7.97595e-06	7.3769e-06	676	8.61239e-06	1.55719e-05	7.97595e-06	7.3769e-06	676	3.1851e-06	4.79802e-06	1.96033e-06	1.84043e-06
677	8.29682e-06	1.48481e-05	7.67661e-06	7.24461e-06	677	8.29682e-06	1.48481e-05	7.67661e-06	7.24461e-06	677	2.68712e-06	4.70552e-06	1.98932e-06	1.23022e-06
678	8.84278e-06	1.27726e-05	7.3621e-06	6.83199e-06	678	8.84278e-06	1.27726e-05	7.3621e-06	6.83199e-06	678	2.74062e-06	2.84646e-06	1.5079e-06	1.9868e-06
679	9.56231e-06	1.43017e-05	6.28415e-06	7.73192e-06	679	9.56231e-06	1.43017e-05	6.28415e-06	7.73192e-06	679	4.05531e-06	4.26098e-06	2.2559e-06	1.41695e-06
680	9.7318e-06	1.43345e-05	8.56448e-06	7.57978e-06	680	9.7318e-06	1.43345e-05	8.56448e-06	7.57978e-06	680	2.13606e-06	2.52609e-06	2.89366e-06	2.18563e-06
681	8.98378e-06	1.16801e-05	7.47035e-06	6.91665e-06	681	8.98378e-06	1.16801e-05	7.47035e-06	6.91665e-06	681	1.70854e-06	2.90001e-06	2.68816e-06	1.49454e-06
682	7.30683e-06	1.11083e-05	5.87117e-06	5.30254e-06	682	7.30683e-06	1.11083e-05	5.87117e-06	5.30254e-06	682	1.41107e-06	3.3009e-06	1.71217e-06	1.06514e-06
683	7.71204e-06	1.2629e-05	6.95802e-06	5.77332e-06	683	7.71204e-06	1.2629e-05	6.95802e-06	5.77332e-06	683	2.47429e-06	2.39653e-06	2.74877e-06	1.30646e-06
684	7.57716e-06	1.03048e-05	6.33569e-06	5.92288e-06	684	7.57716e-06	1.03048e-05	6.33569e-06	5.92288e-06	684	1.86646e-06	1.78696e-06	2.72388e-06	1.73821e-06
685	7.61571e-06	1.17108e-05	7.47654e-06	6.17869e-06	685	7.61571e-06	1.17108e-05	7.47654e-06	6.17869e-06	685	1.95602e-06	3.86896e-06	2.96562e-06	1.81188e-06
686	8.71489e-06	1.00309e-05	6.36052e-06	5.91428e-06	686	8.71489e-06	1.00309e-05	6.36052e-06	5.91428e-06	686	1.86139e-06	2.6577e-06	1.86234e-06	1.75024e-06
687	8.92795e-06	1.30817e-05	6.76102e-06	6.04463e-06	687	8.92795e-06	1.30817e-05	6.76102e-06	6.04463e-06	687	4.10986e-06	3.66873e-06	2.00828e-06	1.11632e-06
688	9.06373e-06	1.14687e-05	7.28071e-06	6.78703e-06	688	9.06373e-06	1.14687e-05	7.28071e-06	6.78703e-06	688	3.38877e-06	3.68098e-06	2.23148e-06	1.51698e-06
689	8.6139e-06	1.18848e-05	6.85336e-06	5.82688e-06	689	8.6139e-06	1.18848e-05	6.85336e-06	5.82688e-06	689	2.95833e-06	3.54384e-06	2.13261e-06	1.70097e-06
690	8.73816e-06	1.21912e-05	7.22696e-06	5.79835e-06	690	8.73816e-06	1.21912e-05	7.22696e-06	5.79835e-06	690	2.50875e-06	2.80284e-06	1.76027e-06	1.89864e-06
691	6.67172e-06	1.02699e-05	6.53657e-06	5.25335e-06	691	6.67172e-06	1.02699e-05	6.53657e-06	5.25335e-06	691	1.16649e-06	2.62522e-06	2.35826e-06	1.93777e-06
692	7.20645e-06	1.08541e-05	5.91498e-06	4.82627e-06	692	7.20645e-06	1.08541e-05	5.91498e-06	4.82627e-06	692	1.93271e-06	2.68833e-06	2.45522e-06	1.73763e-06
693	8.09394e-06	1.16604e-05	7.37961e-06	6.7544e-06	693	8.09394e-06	1.16604e-05	7.37961e-06	6.7544e-06	693	3.21673e-06	3.43519e-06	2.53097e-06	1.76843e-06
694	6.31393e-06	8.82755e-06	6.14289e-06	6.07494e-06	694	6.31393e-06	8.82755e-06	6.14289e-06	6.07494e-06	694	2.58307e-06	2.25675e-06	1.60763e-06	9.52072e-07
695	8.00345e-06	1.50261e-05	8.31551e-06	7.69207e-06	695	8.00345e-06	1.50261e-05	8.31551e-06	7.69207e-06	695	2.64919e-06	4.55817e-06	3.89533e-06	2.3951e-06
696	7.08406e-06	1.17752e-05	6.78842e-06	5.42014e-06	696	7.08406e-06	1.17752e-05	6.78842e-06	5.42014e-06	696	2.5375e-06	4.32413e-06	1.63267e-06	1.8365e-06
697	8.02518e-06	1.59655e-05	7.65599e-06	7.29961e-06	697	8.02518e-06	1.59655e-05	7.65599e-06	7.29961e-06	697	3.91604e-06	6.89137e-06	2.56211e-06	2.03795e-06
698	1.07125e-05	1.95719e-05	9.34226e-06	8.79403e-06	698	1.07125e-05	1.95719e-05	9.34226e-06	8.79403e-06	698	3.46699e-06	6.7484e-06	3.64033e-06	3.29159e-06
699	9.40398e-06	1.90973e-05	1.09637e-05	9.70268e-06	699	9.40398e-06	1.90973e-05	1.09637e-05	9.70268e-06	699	4.38517e-06	5.6938e-06	4.09448e-06	3.2459e-06
700	1.21977e-05	2.67609e-05	1.44729e-05	1.42594e-05	700	1.21977e-05	2.67609e-05	1.44729e-05	1.42594e-05	700	5.23365e-06	6.65268e-06	4.97261e-06	4.64963e-06
701	9.14237e-06	1.42174e-05	8.41974e-06	8.57078e-06	701	9.14237e-06	1.42174e-05	8.41974e-06	8.57078e-06	701	3.83526e-06	3.98851e-06	2.64299e-06	1.5904e-06
702	8.96432e-06	1.89083e-05	8.79993e-06	8.34108e-06	702	8.96432e-06	1.89083e-05	8.79993e-06	8.34108e-06	702	2.58966e-06	5.64686e-06	2.95497e-06	2.33977e-06
703	1.02221e-05	1.96067e-05	1.04202e-05	1.01125e-05	703	1.02221e-05	1.96067e-05	1.04202e-05	1.01125e-05	703	3.61605e-06	4.56392e-06	4.29394e-06	3.90123e-06
704	9.85365e-06	2.1588e-05	1.06933e-05	1.18644e-05	704	9.85365e-06	2.1588e-05	1.06933e-05	1.18644e-05	704	4.83276e-06	7.0371e-06	4.6801e-06	4.98316e-06
705	1.05149e-05	2.49069e-05	1.01095e-05	1.12114e-05	705	1.05149e-05	2.49069e-05	1.01095e-05	1.12114e-05	705	5.89447e-06	7.7008e-06	4.91217e-06	3.45576e-06
706	9.69696e-06	2.00733e-05	1.04729e-05	1.10285e-05	706	9.69696e-06	2.00733e-05	1.04729e-05	1.10285e-05	706	4.87009e-06	7.74855e-06	3.09171e-06	1.98761e-06
707	1.30158e-05	2.73038e-05	1.28457e-05	1.17849e-05	707	1.30158e-05	2.73038e-05	1.28457e-05	1.17849e-05	707	5.39471e-06	6.9971e-06	4.35657e-06	3.69788e-06
708	1.31084e-05	2.51528e-05	1.25951e-05	1.2514e-05	708	1.31084e-05	2.51528e-05	1.25951e-05	1.2514e-05	708	6.28014e-06	5.5086e-06	3.73946e-06	3.47686e-06
709	9.79404e-06	1.79511e-05	9.41949e-06	9.62229e-06	709	9.79404e-06	1.79511e-05	9.41949e-06	9.62229e-06	709	3.57866e-06	5.07795e-06	3.06865e-06	1.939e-06
710	1.07266e-05	2.75702e-05	1.275e-05	1.45347e-05	710	1.07266e-05	2.75702e-05	1.275e-05	1.45347e-05	710	6.85341e-06	5.17183e-06	5.95261e-06	3.76766e-06
711	1.38368e-05	2.69806e-05	1.36679e-05	1.42682e-05	711	1.38368e-05	2.69806e-05	1.36679e-05	1.42682e-05	711	6.47786e-06	5.77217e-06	4.09856e-06	3.15683e-06
712	1.10633e-05	1.97024e-05	9.10464e-06	9.49065e-06	712	1.10633e-05	1.97024e-05	9.10464e-06	9.49065e-06	712	4.38635e-06	5.10653e-06	2.67498e-06	2.59562e-06
713	1.33726e-05	2.70273e-05	1.37184e-05	1.46695e-05	713	1.33726e-05	2.70273e-05	1.37184e-05	1.46695e-05	713	6.03271e-06	7.43054e-06	5.58473e-06	2.30252e-06
714	9.80165e-06	1.69017e-05	8.84095e-06	8.26894e-06	714	9.80165e-06	1.69017e-05	8.84095e-06	8.26894e-06	714	3.43309e-06	5.14221e-06	3.00999e-06	2.17929e-06
715	9.45573e-06	1.73895e-05	1.06018e-05	1.13699e-05	715	9.45573e-06	1.73895e-05	1.06018e-05	1.13699e-05	715	3.7327e-06	4.82322e-06	3.06631e-06	2.0261e-06
716	9.29763e-06	1.78954e-05	9.63671e-06	1.13509e-05	716	9.29763e-06	1.78954e-05	9.63671e-06	1.13509e-05	716	3.63767e-06	4.33166e-06	2.58755e-06	1.89366e-06
717	1.05926e-05	1.8729e-05	8.98214e-06	1.10627e-05	717	1.05926e-05	1.8729e-05	8.98214e-06	1.10627e-05	717	5.83841e-06	6.55935e-06	3.19615e-06	2.79001e-06
718	9.98493e-06	1.88337e-05	9.84702e-06	1.06984e-05	718	9.98493e-06	1.88337e-05	9.84702e-06	1.06984e-05	718	5.70502e-06	5.89862e-06	2.55475e-06	2.07798e-06
719	9.77466e-06	1.91029e-05	9.61735e-06	1.10532e-05	719	9.77466e-06	1.91029e-05	9.61735e-06	1.10532e-05	719	4.60994e-06	5.10611e-06	3.68408e-06	2.91586e-06
720	1.09508e-05	2.04467e-05	1.04204e-05	1.20823e-05	720	1.09508e-05	2.04467e-05	1.04204e-05	1.20823e-05	720	4.06024e-06	7.74244e-06	3.99211e-06	1.8732e-06
721	1.0302e-05	2.07754e-05	1.11647e-05	1.12311e-05	721	1.0302e-05	2.07754e-05	1.11647e-05	1.12311e-05	721	4.55287e-06	8.17467e-06	3.52571e-06	2.98905e-06
722	1.01752e-05	1.84577e-05	1.07749e-05	1.21248e-05	722	1.01752e-05	1.84577e-05	1.07749e-05	1.21248e-05	722	2.8931e-06	7.09809e-06	3.87936e-06	3.25987e-06
723	9.93924e-06	2.11194e-05	1.07366e-05	1.06917e-05	723	9.93924e-06	2.11194e-05	1.07366e-05	1.06917e-05	723	4.28173e-06	4.60206e-06	3.8693e-06	2.21909e-06
724	8.7994e-06	1.65469e-05	8.55479e-06	8.95615e-06	724	8.7994e-06	1.65469e-05	8.55479e-06	8.95615e-06	724	3.6525e-06	5.44915e-06	2.10481e-06	2.19445e-06
725	9.85643e-06	1.86471e-05	1.06277e-05	9.82989e-06	725	9.85643e-06	1.86471e-05	1.06277e-05	9.82989e-06	725	4.71537e-06	4.07306e-06	3.3467e-06	1.87064e-06
726	8.91053e-06	1.55436e-05	8.57299e-06	7.74845e-06	726	8.91053e-06	1.55436e-05	8.57299e-06	7.74845e-06	726	4.26342e-06	4.26623e-06	3.44202e-06	1.65178e-06
727	9.00868e-06	1.5295e-05	8.10217e-06	8.69209e-06	727	9.00868e-06	1.5295e-05	8.10217e-06	8.69209e-06	727	4.06295e-06	6.37518e-06	2.42313e-06	2.43685e-06
728	8.98896e-06	1.60745e-05	7.48763e-06	7.38949e-06	728	8.98896e-06	1.60745e-05	7.48763e-06	7.38949e-06	728	4.65176e-06	4.19822e-06	2.57936e-06	1.7082e-06
729	9.45125e-06	1.62828e-05	9.34205e-06	9.44805e-06	729	9.45125e-06	1.62828e-05	9.34205e-06	9.44805e-06	729	3.95268e-06	5.84751e-06	2.67632e-06	1.80763e-06
730	6.99e-06	1.34735e-05	7.87142e-06	8.73574e-06	730	6.99e-06	1.34735e-05	7.87142e-06	8.73574e-06	730	2.44953e-06	4.63242e-06	2.36862e-06	2.74727e-06
731	8.5751e-06	1.724e-05	8.52892e-06	8.73433e-06	731	8.5751e-06	1.724e-05	8.52892e-06	8.73433e-06	731	4.48543e-06	5.00599e-06	3.06368e-06	2.19829e-06
732	8.23057e-06	1.44277e-05	8.22293e-06	7.41806e-06	732	8.23057e-06	1.44277e-05	8.22293e-06	7.41806e-06	732	4.25482e-06	4.77671e-06	2.824e-06	1.90309e-06
733	7.10708e-06	1.13937e-05	6.79374e-06	6.31691e-06	733	7.10708e-06	1.13937e-05	6.79374e-06	6.31691e-06	733	3.01637e-06	2.95235e-06	2.51348e-06	2.01184e-06
734	7.424e-06	1.25198e-05	7.52782e-06	6.75553e-06	734	7.424e-06	1.25198e-05	7.52782e-06	6.75553e-06	734	4.16085e-06	4.17015e-06	2.80866e-06	2.06464e-06
735	6.35399e-06	1.12388e-05	7.19142e-06	6.41506e-06	735	6.35399e-06	1.12388e-05	7.19142e-06	6.41506e-06	735	2.57007e-06	3.82413e-06	2.36469e-06	8.99491e-07
736	6.6785e-06	1.13514e-05	6.01043e-06	6.64234e-06	736	6.6785e-06	1.13514e-05	6.01043e-06	6.64234e-06	736	2.89747e-06	3.87458e-06	2.2905e-06	2.8307e-06
737	5.64175e-06	1.09138e-05	6.16451e-06	6.27714e-06	737	5.64175e-06	1.09138e-05	6.16451e-06	6.27714e-06	737	2.23102e-06	4.4561e-06	2.41373e-06	2.03632e-06
738	7.31879e-06	1.33051e-05	7.35954e-06	6.66634e-06	738	7.31879e-06	1.33051e-05	7.35954e-06	6.66634e-06	738	2.85226e-06	3.61507e-06	2.73984e-06	1.78919e-06
739	5.73292e-06	1.25269e-05	6.65819e-06	6.89916e-06	739	5.73292e-06	1.25269e-05	6.65819e-06	6.89916e-06	739	3.87118e-06	4.9389e-06	2.5855e-06	1.93495e-06
740	7.81154e-06	1.27629e-05	6.65445e-06	6.73332e-06	740	7.81154e-06	1.27629e-05	6.65445e-06	6.73332e-06	740	2.56432e-06	3.20031e-06	2.9704e-06	2.1083e-06
741	5.90987e-06	1.52665e-05	7.29856e-06	7.05515e-06	741	5.90987e-06	1.52665e-05	7.29856e-06	7.05515e-06	741	3.92255e-06	4.5722e-06	3.75551e-06	2.83051e-06
742	6.49987e-06	1.20555e-05	7.11798e-06	7.76157e-06	742	6.49987e-06	1.20555e-05	7.11798e-06	7.76157e-06	742	4.76612e-06	3.71318e-06	3.13952e-06	2.7462e-06
743	6.33566e-06	1.16477e-05	5.96887e-06	5.72235e-06	743	6.33566e-06	1.16477e-05	5.96887e-06	5.72235e-06	743	2.33278e-06	3.46876e-06	2.62952e-06	1.90378e-06
744	5.74505e-06	1.13085e-05	5.23079e-06	5.41514e-06	744	5.74505e-06	1.13085e-05	5.23079e-06	5.41514e-06	744	3.17902e-06	4.91554e-06	1.68379e-06	1.47773e-06
745	5.25418e-06	1.041e-05	5.64644e-06	5.3156e-06	745	5.25418e-06	1.041e-05	5.64644e-06	5.3156e-06	745	2.50767e-06	3.32303e-06	2.21863e-06	1.51813e-06
746	5.62514e-06	1.14953e-05	5.89395e-06	5.06517e-06	746	5.62514e-06	1.14953e-05	5.89395e-06	5.06517e-06	746	2.26097e-06	3.58364e-06	2.02465e-06	1.26958e-06
747	6.20739e-06	1.12908e-05	5.86256e-06	5.69979e-06	747	6.20739e-06	1.12908e-05	5.86256e-06	5.69979e-06	747	2.85308e-06	3.70092e-06	2.02136e-06	1.48257e-06
748	6.58069e-06	1.32333e-05	6.27166e-06	5.76987e-06	748	6.58069e-06	1.32333e-05	6.27166e-06	5.76987e-06	748	2.28862e-06	3.85871e-06	2.61219e-06	1.80933e-06
749	6.85931e-06	1.45213e-05	7.50179e-06	6.6757e-06	749	6.85931e-06	1.45213e-05	7.50179e-06	6.6757e-06	749	3.56226e-06	3.91472e-06	3.36911e-06	2.3497e-06
750	6.10081e-06	1.21236e-05	6.80298e-06	6.71731e-06	750	6.10081e-06	1.21236e-05	6.80298e-06	6.71731e-06	750	2.63516e-06	4.1989e-06	2.78079e-06	2.05169e-06
751	6.98176e-06	1.18579e-05	6.62202e-06	5.57501e-06	751	6.98176e-06	1.18579e-05	6.62202e-06	5.57501e-06	751	3.0498e-06	3.1969e-06	2.46657e-06	1.94755e-06
752	6.24935e-06	1.26255e-05	5.88231e-06	6.87479e-06	752	6.24935e-06	1.26255e-05	5.88231e-06	6.87479e-06	752	2.13808e-06	3.51866e-06	2.84992e-06	2.95565e-06
753	6.67589e-06	1.29377e-05	6.74578e-06	6.49984e-06	753	6.67589e-06	1.29377e-05	6.74578e-06	6.49984e-06	753	3.17802e-06	4.33831e-06	2.24335e-06	1.83157e-06
754	6.61345e-06	1.38449e-05	7.16748e-06	7.3949e-06	754	6.61345e-06	1.38449e-05	7.16748e-06	7.3949e-06	754	3.59502e-06	3.28215e-06	2.68331e-06	2.79935e-06
755	8.98584e-06	1.88823e-05	8.7084e-06	8.85488e-06	755	8.98584e-06	1.88823e-05	8.7084e-06	8.85488e-06	755	5.17654e-06	5.39535e-06	2.99303e-06	2.66822e-06
756	8.22199e-06	2.44518e-05	1.12923e-05	1.11712e-05	756	8.22199e-06	2.44518e-05	1.12923e-05	1.11712e-05	756	5.06318e-06	6.4808e-06	5.63479e-06	4.50659e-06
757	8.02974e-06	1.96901e-05	9.25939e-06	1.07089e-05	757	8.02974e-06	1.96901e-05	9.25939e-06	1.07089e-05	757	2.90054e-06	5.70723e-06	4.05164e-06	3.06862e-06
758	1.0096e-05	2.32585e-05	1.15256e-05	1.08353e-05	758	1.0096e-05	2.32585e-05	1.15256e-05	1.08353e-05	758	6.30775e-06	7.76448e-06	3.26247e-06	3.7985e-06
759	8.95679e-06	2.00869e-05	1.0098e-05	1.16713e-05	759	8.95679e-06	2.00869e-05	1.0098e-05	1.16713e-05	759	5.32146e-06	8.55743e-06	3.14138e-06	2.74398e-06
760	7.80474e-06	2.02138e-05	1.0377e-05	1.054e-05	760	7.80474e-06	2.02138e-05	1.0377e-05	1.054e-05	760	3.76644e-06	6.88372e-06	3.77023e-06	2.07376e-06
761	8.09187e-06	1.73692e-05	1.00897e-05	1.17822e-05	761	8.09187e-06	1.73692e-05	1.00897e-05	1.17822e-05	761	4.61283e-06	6.21152e-06	4.09678e-06	3.31354e-06
762	1.09134e-05	2.33427e-05	1.21586e-05	1.41495e-05	762	1.09134e-05	2.33427e-05	1.21586e-05	1.41495e-05	762	5.73106e-06	9.93343e-06	4.55504e-06	3.85379e-06
763	1.08223e-05	2.38797e-05	1.29882e-05	1.33343e-05	763	1.08223e-05	2.38797e-05	1.29882e-05	1.33343e-05	763	6.2008e-06	8.83542e-06	5.46928e-06	3.29425e-06
764	1.03356e-05	2.40375e-05	1.17155e-05	1.31818e-05	764	1.03356e-05	2.40375e-05	1.17155e-05	1.31818e-05	764	3.95659e-06	8.28401e-06	4.08728e-06	2.88932e-06
765	1.22879e-05	2.49025e-05	1.44686e-05	1.41634e-05	765	1.22879e-05	2.49025e-05	1.44686e-05	1.41634e-05	765	6.44852e-06	8.81798e-06	6.12099e-06	2.90351e-06
766	1.24553e-05	2.6436e-05	1.48835e-05	1.70791e-05	766	1.24553e-05	2.6436e-05	1.48835e-05	1.70791e-05	766	5.72172e-06	8.23361e-06	6.54098e-06	4.07202e-06
767	1.34392e-05	2.70418e-05	1.51824e-05	1.84346e-05	767	1.34392e-05	2.70418e-05	1.51824e-05	1.84346e-05	767	7.03948e-06	5.70192e-06	6.2558e-06	4.67321e-06
768	1.45427e-05	3.98345e-05	1.92513e-05	2.08988e-05	768	1.45427e-05	3.98345e-05	1.92513e-05	2.08988e-05	768	7.69918e-06	1.03451e-05	7.68134e-06	4.21692e-06
769	1.89209e-05	4.17241e-05	2.05023e-05	2.67251e-05	769	1.89209e-05	4.17241e-05	2.05023e-05	2.67251e-05	769	7.96386e-06	1.17669e-05	8.17563e-06	2.80087e-06
770	2.01635e-05	4.6376e-05	2.27401e-05	2.72819e-05	770	2.01635e-05	4.6376e-05	2.27401e-05	2.72819e-05	770	8.64379e-06	1.12953e-05	1.03493e-05	2.90013e-06
771	2.49802e-05	5.73537e-05	2.81033e-05	3.28789e-05	771	2.49802e-05	5.73537e-05	2.81033e-05	3.28789e-05	771	1.55309e-05	1.23335e-05	1.15804e-05	3.72407e-06
772	1.61128e-05	3.90729e-05	1.97956e-05	2.08656e-05	772	1.61128e-05	3.90729e-05	1.97956e-05	2.08656e-05	772	7.60078e-06	1.14176e-05	8.52784e-06	3.16683e-06
773	1.78018e-05	4.12052e-05	2.04094e-05	2.42143e-05	773	1.78018e-05	4.12052e-05	2.04094e-05	2.42143e-05	773	1.05306e-05	1.06619e-05	7.30858e-06	4.35851e-06
774	1.45353e-05	3.01734e-05	1.52851e-05	1.80077e-05	774	1.45353e-05	3.01734e-05	1.52851e-05	1.80077e-05	774	6.89586e-06	7.82114e-06	5.55985e-06	2.43303e-06
775	1.48157e-05	2.86845e-05	1.54431e-05	1.70799e-05	775	1.48157e-05	2.86845e-05	1.54431e-05	1.70799e-05	775	6.88043e-06	7.85049e-06	5.19913e-06	3.30738e-06
776	1.54413e-05	3.9625e-05	1.9317e-05	2.14113e-05	776	1.54413e-05	3.9625e-05	1.9317e-05	2.14113e-05	776	6.97423e-06	1.22782e-05	7.91533e-06	3.15141e-06
777	1.3472e-05	3.08986e-05	1.62169e-05	1.96216e-05	777	1.3472e-05	3.08986e-05	1.62169e-05	1.96216e-05	777	8.68792e-06	9.4142e-06	6.05011e-06	2.93722e-06
778	1.51937e-05	3.62015e-05	1.88561e-05	1.88453e-05	778	1.51937e-05	3.62015e-05	1.88561e-05	1.88453e-05	778	6.98035e-06	1.10044e-05	7.86234e-06	2.56679e-06
779	1.10197e-05	2.95321e-05	1.45237e-05	1.67809e-05	779	1.10197e-05	2.95321e-05	1.45237e-05	1.67809e-05	779	4.21598e-06	8.54039e-06	4.99195e-06	2.17568e-06
780	1.28006e-05	2.47255e-05	1.32537e-05	1.56035e-05	780	1.28006e-05	2.47255e-05	1.32537e-05	1.56035e-05	780	6.9296e-06	5.93559e-06	5.7633e-06	2.57329e-06
781	9.36704e-06	2.61483e-05	1.38901e-05	1.49652e-05	781	9.36704e-06	2.61483e-05	1.38901e-05	1.49652e-05	781	4.22362e-06	5.84283e-06	6.03385e-06	2.27628e-06
782	1.02458e-05	2.4529e-05	1.2307e-05	1.23439e-05	782	1.02458e-05	2.4529e-05	1.2307e-05	1.23439e-05	782	4.01548e-06	7.67382e-06	5.95027e-06	2.09804e-06
783	1.34744e-05	2.99023e-05	1.56985e-05	1.72249e-05	783	1.34744e-05	2.99023e-05	1.56985e-05	1.72249e-05	783	8.3573e-06	6.62898e-06	7.20049e-06	4.24079e-06
784	1.01738e-05	2.07342e-05	1.09016e-05	1.37336e-05	784	1.01738e-05	2.07342e-05	1.09016e-05	1.37336e-05	784	5.04438e-06	5.24342e-06	4.34169e-06	1.6483e-06
785	1.01862e-05	1.95232e-05	1.05609e-05	1.18769e-05	785	1.01862e-05	1.95232e-05	1.05609e-05	1.18769e-05	785	5.55041e-06	5.61728e-06	3.6985e-06	1.40025e-06
786	9.14559e-06	1.93933e-05	1.09849e-05	1.11706e-05	786	9.14559e-06	1.93933e-05	1.09849e-05	1.11706e-05	786	2.8603e-06	7.46764e-06	4.20263e-06	1.80649e-06
787	9.22565e-06	1.7986e-05	9.44643e-06	9.65973e-06	787	9.22565e-06	1.7986e-05	9.44643e-06	9.65973e-06	787	5.08942e-06	5.28703e-06	3.68154e-06	2.33203e-06
788	9.25384e-06	2.05104e-05	1.12209e-05	1.04866e-05	788	9.25384e-06	2.05104e-05	1.12209e-05	1.04866e-05	788	3.47172e-06	4.69598e-06	4.55303e-06	1.72372e-06
789	9.14245e-06	1.90434e-05	9.72573e-06	1.02802e-05	789	9.14245e-06	1.90434e-05	9.72573e-06	1.02802e-05	789	4.44822e-06	5.72824e-06	3.59683e-06	2.35791e-06
790	9.30315e-06	1.83103e-05	9.16532e-06	9.7322e-06	790	9.30315e-06	1.83103e-05	9.16532e-06	9.7322e-06	790	4.87371e-06	4.43263e-06	3.17004e-06	1.64884e-06
791	8.422e-06	1.52324e-05	8.46677e-06	8.47764e-06	791	8.422e-06	1.52324e-05	8.46677e-06	8.47764e-06	791	3.63493e-06	3.72922e-06	4.30264e-06	1.91679e-06
792	6.78859e-06	1.60735e-05	8.01765e-06	8.25862e-06	792	6.78859e-06	1.60735e-05	8.01765e-06	8.25862e-06	792	3.24894e-06	3.81147e-06	3.44659e-06	1.81839e-06
793	8.41048e-06	1.75851e-05	8.58377e-06	1.01231e-05	793	8.41048e-06	1.75851e-05	8.58377e-06	1.01231e-05	793	3.49614e-06	5.55875e-06	3.20116e-06	2.86667e-06
794	8.85061e-06	1.70357e-05	7.49806e-06	9.98052e-06	794	8.85061e-06	1.70357e-05	7.49806e-06	9.98052e-06	794	3.81959e-06	6.55861e-06	2.67926e-06	2.13993e-06
795	8.28022e-06	1.78385e-05	8.75719e-06	9.42156e-06	795	8.28022e-06	1.78385e-05	8.75719e-06	9.42156e-06	795	3.73392e-06	6.55545e-06	2.84625e-06	1.5462e-06
796	9.08131e-06	1.61252e-05	8.83191e-06	9.80561e-06	796	9.08131e-06	1.61252e-05	8.83191e-06	9.80561e-06	796	4.18216e-06	4.08775e-06	3.55283e-06	2.49234e-06
797	8.89317e-06	1.68952e-05	8.93186e-06	1.01289e-05	797	8.89317e-06	1.68952e-05	8.93186e-06	1.01289e-05	797	4.35322e-06	5.20156e-06	2.71215e-06	2.82274e-06
798	9.00433e-06	1.78836e-05	8.70409e-06	9.34332e-06	798	9.00433e-06	1.78836e-05	8.70409e-06	9.34332e-06	798	4.6887e-06	4.74009e-06	3.67028e-06	2.44286e-06
799	7.18037e-06	1.72066e-05	9.04335e-06	8.72227e-06	799	7.18037e-06	1.72066e-05	9.04335e-06	8.72227e-06	799	2.78587e-06	5.25788e-06	3.52294e-06	2.43968e-06
800	6.75771e-06	1.35476e-05	7.21504e-06	7.6325e-06	800	6.75771e-06	1.35476e-05	7.21504e-06	7.6325e-06	800	3.09864e-06	2.62221e-06	3.53199e-06	2.46331e-06
801	6.65463e-06	1.67553e-05	8.68729e-06	7.70587e-06	801	6.65463e-06	1.67553e-05	8.68729e-06	7.70587e-06	801	2.78831e-06	4.80696e-06	4.2943e-06	1.88305e-06
802	6.76265e-06	1.50254e-05	7.5671e-06	7.16571e-06	802	6.76265e-06	1.50254e-05	7.5671e-06	7.16571e-06	802	4.04482e-06	4.60765e-06	3.22604e-06	2.31824e-06
803	7.4554e-06	1.57879e-05	7.98081e-06	7.33529e-06	803	7.4554e-06	1.57879e-05	7.98081e-06	7.33529e-06	803	2.72831e-06	5.28242e-06	2.87516e-06	1.68975e-06
804	7.72217e-06	1.51874e-05	7.48868e-06	8.3678e-06	804	7.72217e-06	1.51874e-05	7.48868e-06	8.3678e-06	804	4.0179e-06	5.05057e-06	3.38196e-06	2.47665e-06
805	6.50682e-06	1.3898e-05	6.41984e-06	7.61007e-06	805	6.50682e-06	1.3898e-05	6.41984e-06	7.61007e-06	805	2.85474e-06	4.63311e-06	2.34986e-06	2.51652e-06
806	7.49563e-06	1.66428e-05	9.08199e-06	8.65245e-06	806	7.49563e-06	1.66428e-05	9.08199e-06	8.65245e-06	806	4.73019e-06	5.4552e-06	3.93892e-06	2.84832e-06
807	7.90964e-06	1.73973e-05	8.65209e-06	9.51376e-06	807	7.90964e-06	1.73973e-05	8.65209e-06	9.51376e-06	807	3.20147e-06	4.80929e-06	3.64531e-06	2.17299e-06
808	6.94519e-06	1.61998e-05	8.11139e-06	8.61298e-06	808	6.94519e-06	1.61998e-05	8.11139e-06	8.61298e-06	808	2.99344e-06	4.28237e-06	3.24882e-06	3.80781e-06
809	6.09549e-06	1.55573e-05	8.01583e-06	7.11583e-06	809	6.09549e-06	1.55573e-05	8.01583e-06	7.11583e-06	809	3.84786e-06	4.7262e-06	3.22252e-06	1.70835e-06
810	6.39992e-06	1.325e-05	6.85764e-06	6.53299e-06	810	6.39992e-06	1.325e-05	6.85764e-06	6.53299e-06	810	3.8025e-06	4.38435e-06	3.7216e-06	1.72707e-06
811	5.58742e-06	1.51073e-05	7.25141e-06	7.39452e-06	811	5.58742e-06	1.51073e-05	7.25141e-06	7.39452e-06	811	3.28867e-06	3.4597e-06	2.9232e-06	2.81053e-06
812	5.5845e-06	1.64548e-05	7.88916e-06	9.09987e-06	812	5.5845e-06	1.64548e-05	7.88916e-06	9.09987e-06	812	3.03326e-06	5.87586e-06	3.28148e-06	2.81955e-06
813	6.70934e-06	1.7827e-05	8.81875e-06	9.31079e-06	813	6.70934e-06	1.7827e-05	8.81875e-06	9.31079e-06	813	4.65627e-06	3.56263e-06	4.32332e-06	2.96605e-06
814	9.02825e-06	2.28087e-05	1.15589e-05	1.21506e-05	814	9.02825e-06	2.28087e-05	1.15589e-05	1.21506e-05	814	6.7113e-06	8.24438e-06	6.28166e-06	4.61015e-06
815	6.94838e-06	2.0531e-05	1.04199e-05	1.18159e-05	815	6.94838e-06	2.0531e-05	1.04199e-05	1.18159e-05	815	4.20375e-06	6.92053e-06	4.57243e-06	3.78502e-06
816	7.3135e-06	2.2222e-05	9.3443e-06	1.08227e-05	816	7.3135e-06	2.2222e-05	9.3443e-06	1.08227e-05	816	5.01355e-06	7.04053e-06	4.54274e-06	3.72649e-06
817	7.42472e-06	2.14614e-05	9.65352e-06	1.06068e-05	817	7.42472e-06	2.14614e-05	9.65352e-06	1.06068e-05	817	6.26172e-06	6.98739e-06	3.51063e-06	3.39588e-06
818	7.23322e-06	2.17216e-05	9.46797e-06	1.05748e-05	818	7.23322e-06	2.17216e-05	9.46797e-06	1.05748e-05	818	4.01831e-06	6.09594e-06	3.98744e-06	3.71823e-06
819	8.01395e-06	2.1056e-05	9.35478e-06	1.04344e-05	819	8.01395e-06	2.1056e-05	9.35478e-06	1.04344e-05	819	5.49288e-06	6.92694e-06	3.66415e-06	4.71999e-06
820	8.03165e-06	2.14081e-05	8.68679e-06	1.12235e-05	820	8.03165e-06	2.14081e-05	8.68679e-06	1.12235e-05	820	6.18089e-06	7.06919e-06	4.28566e-06	3.19177e-06
821	8.26194e-06	2.54392e-05	1.02431e-05	1.11938e-05	821	8.26194e-06	2.54392e-05	1.02431e-05	1.11938e-05	821	5.1675e-06	6.80231e-06	5.56804e-06	2.95338e-06
822	7.17905e-06	1.91561e-05	8.57361e-06	9.68413e-06	822	7.17905e-06	1.91561e-05	8.57361e-06	9.68413e-06	822	3.58392e-06	4.84774e-06	4.58848e-06	3.21397e-06
823	7.70788e-06	2.43011e-05	1.08227e-05	1.15429e-05	823	7.70788e-06	2.43011e-05	1.08227e-05	1.15429e-05	823	4.1804e-06	8.00472e-06	4.3648e-06	4.55946e-06
824	7.5096e-06	2.4316e-05	1.04863e-05	1.28528e-05	824	7.5096e-06	2.4316e-05	1.04863e-05	1.28528e-05	824	5.50203e-06	6.27637e-06	4.61373e-06	3.74713e-06
825	8.83758e-06	2.70887e-05	1.23098e-05	1.22865e-05	825	8.83758e-06	2.70887e-05	1.23098e-05	1.22865e-05	825	6.01554e-06	7.37198e-06	7.17127e-06	4.59988e-06
826	1.19166e-05	3.64143e-05	1.469e-05	1.98871e-05	826	1.19166e-05	3.64143e-05	1.469e-05	1.98871e-05	826	1.02388e-05	9.0043e-06	6.92398e-06	7.01728e-06
827	1.07853e-05	3.48927e-05	1.51809e-05	1.77137e-05	827	1.07853e-05	3.48927e-05	1.51809e-05	1.77137e-05	827	7.18784e-06	1.12183e-05	6.68911e-06	6.03832e-06
828	9.70539e-06	3.13099e-05	1.17976e-05	1.56405e-05	828	9.70539e-06	3.13099e-05	1.17976e-05	1.56405e-05	828	7.2303e-06	8.59692e-06	5.19786e-06	6.62195e-06
829	8.04026e-06	2.77625e-05	1.12624e-05	1.40338e-05	829	8.04026e-06	2.77625e-05	1.12624e-05	1.40338e-05	829	6.19263e-06	9.56963e-06	5.65853e-06	4.99313e-06
830	7.32126e-06	2.11127e-05	9.54997e-06	9.09911e-06	830	7.32126e-06	2.11127e-05	9.54997e-06	9.09911e-06	830	6.25876e-06	5.05587e-06	6.1447e-06	4.86578e-06
831	6.17052e-06	1.77781e-05	7.46349e-06	7.89619e-06	831	6.17052e-06	1.77781e-05	7.46349e-06	7.89619e-06	831	4.07102e-06	5.87071e-06	3.30185e-06	3.25563e-06
832	6.47147e-06	2.02658e-05	8.9299e-06	8.25494e-06	832	6.47147e-06	2.02658e-05	8.9299e-06	8.25494e-06	832	6.46517e-06	8.02972e-06	5.32264e-06	3.3092e-06
833	7.09569e-06	1.98778e-05	6.5925e-06	7.91004e-06	833	7.09569e-06	1.98778e-05	6.5925e-06	7.91004e-06	833	5.17844e-06	5.52152e-06	2.74966e-06	2.62988e-06
834	7.63362e-06	2.01929e-05	8.99009e-06	8.9051e-06	834	7.63362e-06	2.01929e-05	8.99009e-06	8.9051e-06	834	5.97451e-06	6.35291e-06	4.83641e-06	3.53805e-06
835	7.44293e-06	2.21304e-05	9.72474e-06	1.0454e-05	835	7.44293e-06	2.21304e-05	9.72474e-06	1.0454e-05	835	5.18524e-06	7.5163e-06	4.79289e-06	4.75778e-06
836	5.8524e-06	2.06047e-05	7.79124e-06	9.16064e-06	836	5.8524e-06	2.06047e-05	7.79124e-06	9.16064e-06	836	4.36812e-06	8.29644e-06	3.83356e-06	2.8915e-06
837	5.56216e-06	1.728e-05	7.07957e-06	9.18835e-06	837	5.56216e-06	1.728e-05	7.07957e-06	9.18835e-06	837	4.54657e-06	6.27085e-06	2.95856e-06	3.54148e-06
838	6.017e-06	1.83982e-05	6.60756e-06	8.78587e-06	838	6.017e-06	1.83982e-05	6.60756e-06	8.78587e-06	838	3.9266e-06	5.69776e-06	2.79374e-06	3.57861e-06
839	7.28014e-06	1.84819e-05	8.63278e-06	9.45781e-06	839	7.28014e-06	1.84819e-05	8.63278e-06	9.45781e-06	839	5.1666e-06	5.00302e-06	4.16432e-06	3.95204e-06
840	6.97704e-06	2.07274e-05	9.10537e-06	9.12264e-06	840	6.97704e-06	2.07274e-05	9.10537e-06	9.12264e-06	840	6.20061e-06	7.21525e-06	5.16024e-06	2.81712e-06
841	6.17483e-06	1.48338e-05	6.43082e-06	7.1846e-06	841	6.17483e-06	1.48338e-05	6.43082e-06	7.1846e-06	841	4.49777e-06	4.85426e-06	2.45752e-06	2.40922e-06
842	4.74838e-06	1.36193e-05	6.52285e-06	6.24314e-06	842	4.74838e-06	1.36193e-05	6.52285e-06	6.24314e-06	842	3.14494e-06	3.8178e-06	3.10503e-06	2.72253e-06
843	5.42693e-06	1.29367e-05	5.99355e-06	6.24543e-06	843	5.42693e-06	1.29367e-05	5.99355e-06	6.24543e-06	843	3.59842e-06	3.37409e-06	2.81808e-06	2.67109e-06
844	4.25899e-06	1.1256e-05	5.34134e-06	5.95363e-06	844	4.25899e-06	1.1256e-05	5.34134e-06	5.95363e-06	844	3.14429e-06	4.05025e-06	2.61849e-06	2.17022e-06
845	5.28492e-06	1.21615e-05	4.56397e-06	5.73071e-06	845	5.28492e-06	1.21615e-05	4.56397e-06	5.73071e-06	845	2.32314e-06	5.3297e-06	1.81119e-06	2.39622e-06
846	3.73736e-06	1.08816e-05	5.00793e-06	5.57511e-06	846	3.73736e-06	1.08816e-05	5.00793e-06	5.57511e-06	846	2.30795e-06	4.31658e-06	1.84179e-06	2.25564e-06
847	4.56123e-06	1.18268e-05	5.09606e-06	5.52899e-06	847	4.56123e-06	1.18268e-05	5.09606e-06	5.52899e-06	847	2.64203e-06	3.61691e-06	2.5483e-06	1.73913e-06
848	5.66277e-06	1.05767e-05	4.44232e-06	4.05775e-06	848	5.66277e-06	1.05767e-05	4.44232e-06	4.05775e-06	848	2.37878e-06	3.23837e-06	1.70027e-06	1.95243e-06
849	4.42e-06	9.83941e-06	4.53885e-06	4.40999e-06	849	4.42e-06	9.83941e-06	4.53885e-06	4.40999e-06	849	3.33357e-06	2.61234e-06	1.78213e-06	1.65436e-06
850	3.82036e-06	1.04537e-05	4.62531e-06	4.51846e-06	850	3.82036e-06	1.04537e-05	4.62531e-06	4.51846e-06	850	2.11449e-06	4.03168e-06	2.08718e-06	2.09704e-06
851	4.40007e-06	8.85624e-06	3.61134e-06	3.75051e-06	851	4.40007e-06	8.85624e-06	3.61134e-06	3.75051e-06	851	2.0907e-06	2.61121e-06	1.70534e-06	1.04213e-06
852	3.77231e-06	7.63759e-06	3.53132e-06	4.57639e-06	852	3.77231e-06	7.63759e-06	3.53132e-06	4.57639e-06	852	2.14984e-06	2.72432e-06	1.375e-06	1.92504e-06
853	4.1521e-06	8.49274e-06	4.08883e-06	4.67895e-06	853	4.1521e-06	8.49274e-06	4.08883e-06	4.67895e-06	853	1.76004e-06	3.4194e-06	2.19696e-06	1.76132e-06
854	3.51031e-06	7.91967e-06	4.10547e-06	3.89119e-06	854	3.51031e-06	7.91967e-06	4.10547e-06	3.89119e-06	854	1.56531e-06	2.65264e-06	1.92991e-06	1.34826e-06
855	4.34518e-06	9.2579e-06	4.03041e-06	4.43538e-06	855	4.34518e-06	9.2579e-06	4.03041e-06	4.43538e-06	855	1.99359e-06	4.04263e-06	1.40199e-06	1.51939e-06
856	4.05128e-06	7.66727e-06	3.24824e-06	4.51871e-06	856	4.05128e-06	7.66727e-06	3.24824e-06	4.51871e-06	856	2.32013e-06	2.39186e-06	1.20714e-06	1.11324e-06
857	3.75025e-06	9.06448e-06	4.01256e-06	4.30379e-06	857	3.75025e-06	9.06448e-06	4.01256e-06	4.30379e-06	857	2.23413e-06	3.08686e-06	1.95812e-06	1.88861e-06
858	3.33022e-06	7.33778e-06	3.43105e-06	3.35309e-06	858	3.33022e-06	7.33778e-06	3.43105e-06	3.35309e-06	858	1.34514e-06	2.13665e-06	1.21123e-06	1.37878e-06
859	3.9315e-06	8.17361e-06	3.90039e-06	3.93711e-06	859	3.9315e-06	8.17361e-06	3.90039e-06	3.93711e-06	859	2.43813e-06	2.64603e-06	2.24088e-06	1.76322e-06
860	3.94838e-06	9.24692e-06	4.42392e-06	3.58843e-06	860	3.94838e-06	9.24692e-06	4.42392e-06	3.58843e-06	860	2.8903e-06	3.2659e-06	3.01937e-06	1.25904e-06
861	4.08397e-06	6.96994e-06	3.71077e-06	3.14053e-06	861	4.08397e-06	6.96994e-06	3.71077e-06	3.14053e-06	861	2.16754e-06	2.5615e-06	1.64734e-06	1.90967e-06
862	3.15184e-06	8.66233e-06	4.36429e-06	4.2718e-06	862	3.15184e-06	8.66233e-06	4.36429e-06	4.2718e-06	862	2.01773e-06	2.66599e-06	2.32847e-06	1.76593e-06
863	3.91496e-06	6.87791e-06	3.38963e-06	2.7286e-06	863	3.91496e-06	6.87791e-06	3.38963e-06	2.7286e-06	863	2.2875e-06	2.29587e-06	1.64088e-06	1.04307e-06
864	4.35544e-06	1.04e-05	4.56861e-06	3.79836e-06	864	4.35544e-06	1.04e-05	4.56861e-06	3.79836e-06	864	2.14758e-06	3.909e-06	1.93854e-06	1.43551e-06
865	3.44731e-06	8.56895e-06	3.75916e-06	4.11441e-06	865	3.44731e-06	8.56895e-06	3.75916e-06	4.11441e-06	865	2.42251e-06	3.09465e-06	1.98556e-06	1.9235e-06
866	4.1189e-06	7.60958e-06	4.0392e-06	3.41253e-06	866	4.1189e-06	7.60958e-06	4.0392e-06	3.41253e-06	866	1.33828e-06	2.07153e-06	1.56642e-06	1.64652e-06
867	3.60206e-06	7.37771e-06	3.90988e-06	3.8318e-06	867	3.60206e-06	7.37771e-06	3.90988e-06	3.8318e-06	867	1.49756e-06	3.41949e-06	1.24486e-06	1.43576e-06
868	3.02954e-06	7.29943e-06	3.4207e-06	3.90856e-06	868	3.02954e-06	7.29943e-06	3.4207e-06	3.90856e-06	868	1.60171e-06	3.2928e-06	1.03995e-06	1.33014e-06
869	3.3072e-06	8.28592e-06	3.86986e-06	4.60564e-06	869	3.3072e-06	8.28592e-06	3.86986e-06	4.60564e-06	869	2.00825e-06	3.13089e-06	1.63635e-06	1.4089e-06
870	4.1947e-06	8.93571e-06	4.12988e-06	4.62925e-06	870	4.1947e-06	8.93571e-06	4.12988e-06	4.62925e-06	870	1.73109e-06	2.71706e-06	2.16036e-06	1.53283e-06
871	3.18262e-06	8.2126e-06	4.26433e-06	4.23817e-06	871	3.18262e-06	8.2126e-06	4.26433e-06	4.23817e-06	871	2.16818e-06	2.05605e-06	2.32463e-06	2.07262e-06
872	6.52234e-06	1.7374e-05	8.48859e-06	6.77856e-06	872	6.52234e-06	1.7374e-05	8.48859e-06	6.77856e-06	872	4.8486e-06	6.5447e-06	5.9236e-06	3.2706e-06
873	4.59786e-06	1.08056e-05	5.69503e-06	5.2893e-06	873	4.59786e-06	1.08056e-05	5.69503e-06	5.2893e-06	873	2.29799e-06	4.12076e-06	2.70708e-06	1.54334e-06
874	6.88742e-06	1.27884e-05	5.86688e-06	5.90943e-06	874	6.88742e-06	1.27884e-05	5.86688e-06	5.90943e-06	874	3.50573e-06	4.7645e-06	2.28305e-06	1.75217e-06
875	7.31395e-06	1.37652e-05	7.62195e-06	7.79659e-06	875	7.31395e-06	1.37652e-05	7.62195e-06	7.79659e-06	875	4.06003e-06	6.34547e-06	3.37298e-06	2.06351e-06
876	6.42248e-06	1.16813e-05	6.01407e-06	7.08212e-06	876	6.42248e-06	1.16813e-05	6.01407e-06	7.08212e-06	876	2.31662e-06	3.47921e-06	1.61313e-06	1.48011e-06
877	7.48075e-06	1.42922e-05	8.05057e-06	8.07162e-06	877	7.48075e-06	1.42922e-05	8.05057e-06	8.07162e-06	877	3.25346e-06	4.71044e-06	2.70161e-06	1.54085e-06
878	7.4122e-06	1.67024e-05	8.87415e-06	9.04901e-06	878	7.4122e-06	1.67024e-05	8.87415e-06	9.04901e-06	878	4.09137e-06	4.49888e-06	3.91833e-06	2.09042e-06
879	1.00507e-05	1.92087e-05	1.12819e-05	1.43681e-05	879	1.00507e-05	1.92087e-05	1.12819e-05	1.43681e-05	879	4.07104e-06	9.13042e-06	6.62124e-06	3.1392e-06
880	9.84884e-06	1.88434e-05	1.15901e-05	1.48389e-05	880	9.84884e-06	1.88434e-05	1.15901e-05	1.48389e-05	880	5.27819e-06	7.08434e-06	6.60305e-06	5.47247e-06
881	7.75464e-06	1.56153e-05	8.32718e-06	9.2114e-06	881	7.75464e-06	1.56153e-05	8.32718e-06	9.2114e-06	881	3.82104e-06	5.17014e-06	3.10037e-06	2.48946e-06
882	9.36075e-06	1.90452e-05	1.19879e-05	1.33874e-05	882	9.36075e-06	1.90452e-05	1.19879e-05	1.33874e-05	882	3.22428e-06	8.19209e-06	5.17872e-06	3.78724e-06
883	1.27089e-05	2.28174e-05	1.41665e-05	1.58433e-05	883	1.27089e-05	2.28174e-05	1.41665e-05	1.58433e-05	883	4.55492e-06	4.99126e-06	5.18513e-06	2.73758e-06
884	1.18751e-05	2.57089e-05	1.43403e-05	1.4974e-05	884	1.18751e-05	2.57089e-05	1.43403e-05	1.4974e-05	884	4.52044e-06	7.01081e-06	6.32108e-06	3.09481e-06
885	1.50101e-05	3.42352e-05	1.72495e-05	1.90312e-05	885	1.50101e-05	3.42352e-05	1.72495e-05	1.90312e-05	885	7.42079e-06	9.00664e-06	6.22409e-06	2.8492e-06
886	1.4671e-05	2.59826e-05	1.44154e-05	1.65197e-05	886	1.4671e-05	2.59826e-05	1.44154e-05	1.65197e-05	886	8.21213e-06	5.87221e-06	4.58051e-06	4.04549e-06
887	1.23704e-05	3.24372e-05	1.56134e-05	1.49207e-05	887	1.23704e-05	3.24372e-05	1.56134e-05	1.49207e-05	887	5.61336e-06	9.73374e-06	6.08335e-06	4.12458e-06
888	1.45294e-05	2.46831e-05	1.43425e-05	1.56841e-05	888	1.45294e-05	2.46831e-05	1.43425e-05	1.56841e-05	888	7.75347e-06	6.37289e-06	4.82769e-06	1.95699e-06
889	9.82385e-06	1.55603e-05	8.66198e-06	1.17244e-05	889	9.82385e-06	1.55603e-05	8.66198e-06	1.17244e-05	889	5.92295e-06	4.49252e-06	2.97796e-06	1.11371e-06
890	1.03834e-05	1.87037e-05	1.05039e-05	1.28545e-05	890	1.03834e-05	1.87037e-05	1.05039e-05	1.28545e-05	890	4.25512e-06	6.31098e-06	3.95245e-06	7.57154e-07
891	1.05808e-05	1.85525e-05	1.02683e-05	1.2534e-05	891	1.05808e-05	1.85525e-05	1.02683e-05	1.2534e-05	891	3.85378e-06	6.1881e-06	4.40451e-06	2.43939e-06
892	8.2613e-06	1.63757e-05	9.21719e-06	9.31767e-06	892	8.2613e-06	1.63757e-05	9.21719e-06	9.31767e-06	892	4.18973e-06	5.14061e-06	3.01918e-06	2.37723e-06
893	1.28511e-05	2.63623e-05	1.40605e-05	1.56852e-05	893	1.28511e-05	2.63623e-05	1.40605e-05	1.56852e-05	893	5.61358e-06	8.90563e-06	4.35407e-06	2.94178e-06
894	9.27332e-06	1.98271e-05	1.1301e-05	1.30756e-05	894	9.27332e-06	1.98271e-05	1.1301e-05	1.30756e-05	894	4.15879e-06	5.78045e-06	4.21351e-06	1.8759e-06
895	1.15103e-05	1.89077e-05	1.06138e-05	1.02652e-05	895	1.15103e-05	1.89077e-05	1.06138e-05	1.02652e-05	895	4.67759e-06	2.93845e-06	2.80383e-06	2.89971e-06
896	8.33217e-06	1.8641e-05	1.034e-05	1.05243e-05	896	8.33217e-06	1.8641e-05	1.034e-05	1.05243e-05	896	2.53904e-06	4.91453e-06	3.83837e-06	1.18559e-06
897	7.20004e-06	1.44999e-05	8.25248e-06	8.68353e-06	897	7.20004e-06	1.44999e-05	8.25248e-06	8.68353e-06	897	2.47717e-06	4.81125e-06	1.80659e-06	1.05938e-06
898	8.07925e-06	1.45145e-05	7.89382e-06	7.98311e-06	898	8.07925e-06	1.45145e-05	7.89382e-06	7.98311e-06	898	3.14248e-06	5.10457e-06	2.58176e-06	2.10269e-06
899	6.78774e-06	1.20648e-05	6.48708e-06	6.91059e-06	899	6.78774e-06	1.20648e-05	6.48708e-06	6.91059e-06	899	2.99906e-06	2.6123e-06	2.03334e-06	1.91957e-06
900	7.31051e-06	1.20757e-05	7.18137e-06	7.60482e-06	900	7.31051e-06	1.20757e-05	7.18137e-06	7.60482e-06	900	3.61403e-06	3.51973e-06	3.1825e-06	2.29367e-06
901	8.56744e-06	1.18691e-05	7.75696e-06	7.62013e-06	901	8.56744e-06	1.18691e-05	7.75696e-06	7.62013e-06	901	1.85755e-06	3.89891e-06	2.26449e-06	2.77095e-06
902	5.99936e-06	1.1397e-05	6.80418e-06	6.39634e-06	902	5.99936e-06	1.1397e-05	6.80418e-06	6.39634e-06	902	2.61016e-06	3.83108e-06	2.28818e-06	1.7007e-06
903	9.39688e-06	1.15335e-05	6.69807e-06	6.05028e-06	903	9.39688e-06	1.15335e-05	6.69807e-06	6.05028e-06	903	1.77554e-06	3.98822e-06	2.16998e-06	1.0682e-06
904	5.62417e-06	9.5815e-06	6.10064e-06	5.71679e-06	904	5.62417e-06	9.5815e-06	6.10064e-06	5.71679e-06	904	2.69462e-06	3.2288e-06	1.95759e-06	1.71589e-06
905	6.00857e-06	1.00609e-05	6.02365e-06	5.91436e-06	905	6.00857e-06	1.00609e-05	6.02365e-06	5.91436e-06	905	2.51032e-06	3.14136e-06	2.45152e-06	8.59554e-07
906	6.69918e-06	9.74005e-06	7.03727e-06	5.88636e-06	906	6.69918e-06	9.74005e-06	7.03727e-06	5.88636e-06	906	1.87937e-06	3.27146e-06	1.78634e-06	1.00646e-06
907	6.83653e-06	9.79059e-06	5.66617e-06	4.8525e-06	907	6.83653e-06	9.79059e-06	5.66617e-06	4.8525e-06	907	2.17544e-06	2.40827e-06	1.82755e-06	1.14601e-06
908	7.43461e-06	9.47001e-06	5.23509e-06	4.71873e-06	908	7.43461e-06	9.47001e-06	5.23509e-06	4.71873e-06	908	3.02171e-06	2.58267e-06	1.5564e-06	1.11132e-06
909	5.1615e-06	8.29615e-06	5.47202e-06	4.76961e-06	909	5.1615e-06	8.29615e-06	5.47202e-06	4.76961e-06	909	1.66933e-06	2.37562e-06	1.73292e-06	1.83241e-06
910	5.86033e-06	1.01231e-05	5.83161e-06	6.39519e-06	910	5.86033e-06	1.01231e-05	5.83161e-06	6.39519e-06	910	1.96905e-06	2.19764e-06	2.45968e-06	1.17003e-06
911	6.83219e-06	1.0785e-05	6.07287e-06	5.25059e-06	911	6.83219e-06	1.0785e-05	6.07287e-06	5.25059e-06	911	2.66807e-06	4.33457e-06	2.09843e-06	1.23501e-06
912	6.81131e-06	9.3826e-06	5.15402e-06	4.92418e-06	912	6.81131e-06	9.3826e-06	5.15402e-06	4.92418e-06	912	2.33028e-06	2.25419e-06	1.88292e-06	1.38361e-06
913	6.09364e-06	1.01384e-05	4.77068e-06	6.11358e-06	913	6.09364e-06	1.01384e-05	4.77068e-06	6.11358e-06	913	2.8388e-06	2.71531e-06	1.57543e-06	1.56081e-06
914	5.68783e-06	1.16131e-05	5.62923e-06	5.82897e-06	914	5.68783e-06	1.16131e-05	5.62923e-06	5.82897e-06	914	2.82589e-06	2.23721e-06	2.53491e-06	1.25428e-06
915	5.66759e-06	8.53868e-06	5.15551e-06	4.91353e-06	915	5.66759e-06	8.53868e-06	5.15551e-06	4.91353e-06	915	2.56378e-06	3.3198e-06	1.18259e-06	1.53601e-06
916	6.27905e-06	9.00395e-06	6.26278e-06	4.99179e-06	916	6.27905e-06	9.00395e-06	6.26278e-06	4.99179e-06	916	3.72804e-06	2.16813e-06	2.29745e-06	8.2524e-07
917	4.90279e-06	9.07107e-06	5.65914e-06	4.2695e-06	917	4.90279e-06	9.07107e-06	5.65914e-06	4.2695e-06	917	1.30993e-06	2.58782e-06	2.34713e-06	1.15636e-06
918	5.72554e-06	9.14294e-06	5.05243e-06	4.95486e-06	918	5.72554e-06	9.14294e-06	5.05243e-06	4.95486e-06	918	2.9698e-06	3.79559e-06	1.86998e-06	1.35522e-06
919	6.23155e-06	9.13613e-06	5.22406e-06	4.90125e-06	919	6.23155e-06	9.13613e-06	5.22406e-06	4.90125e-06	919	2.57592e-06	3.63493e-06	2.14645e-06	1.07219e-06
920	4.733e-06	7.95825e-06	3.95755e-06	4.66104e-06	920	4.733e-06	7.95825e-06	3.95755e-06	4.66104e-06	920	1.87989e-06	2.09903e-06	1.39189e-06	1.7941e-06
921	5.65623e-06	1.09314e-05	5.8851e-06	5.30465e-06	921	5.65623e-06	1.09314e-05	5.8851e-06	5.30465e-06	921	2.4746e-06	2.78824e-06	1.87355e-06	1.61811e-06
922	5.08206e-06	8.44998e-06	4.73984e-06	4.25008e-06	922	5.08206e-06	8.44998e-06	4.73984e-06	4.25008e-06	922	1.81241e-06	2.96557e-06	1.82315e-06	1.69743e-06
923	4.85579e-06	8.04447e-06	4.56598e-06	4.60876e-06	923	4.85579e-06	8.04447e-06	4.56598e-06	4.60876e-06	923	1.78854e-06	2.8876e-06	1.81097e-06	1.34472e-06
924	4.93027e-06	9.62589e-06	5.29758e-06	5.13892e-06	924	4.93027e-06	9.62589e-06	5.29758e-06	5.13892e-06	924	2.16192e-06	3.48172e-06	2.32269e-06	2.12421e-06
925	4.56532e-06	8.61013e-06	4.60439e-06	4.68047e-06	925	4.56532e-06	8.61013e-06	4.60439e-06	4.68047e-06	925	2.26025e-06	2.87659e-06	1.7016e-06	1.81214e-06
926	6.56813e-06	1.2958e-05	6.27457e-06	5.69572e-06	926	6.56813e-06	1.2958e-05	6.27457e-06	5.69572e-06	926	2.60052e-06	5.2801e-06	2.70435e-06	1.67937e-06
927	5.2673e-06	9.41565e-06	5.12749e-06	5.48888e-06	927	5.2673e-06	9.41565e-06	5.12749e-06	5.48888e-06	927	2.22063e-06	2.58874e-06	2.50115e-06	1.60508e-06
928	5.45333e-06	1.10547e-05	6.15729e-06	5.17664e-06	928	5.45333e-06	1.10547e-05	6.15729e-06	5.17664e-06	928	2.64923e-06	2.60329e-06	2.2706e-06	1.45242e-06
929	6.42741e-06	1.19141e-05	6.49186e-06	5.26479e-06	929	6.42741e-06	1.19141e-05	6.49186e-06	5.26479e-06	929	4.01138e-06	3.3096e-06	3.76446e-06	1.59728e-06
930	5.77925e-06	1.15299e-05	5.72296e-06	6.21075e-06	930	5.77925e-06	1.15299e-05	5.72296e-06	6.21075e-06	930	2.67662e-06	3.94843e-06	1.97303e-06	1.5919e-06
931	6.85767e-06	1.44281e-05	7.5733e-06	8.51985e-06	931	6.85767e-06	1.44281e-05	7.5733e-06	8.51985e-06	931	3.7484e-06	5.70924e-06	2.96025e-06	1.66428e-06
932	6.42762e-06	1.23442e-05	7.60064e-06	8.09761e-06	932	6.42762e-06	1.23442e-05	7.60064e-06	8.09761e-06	932	2.93025e-06	2.92822e-06	2.64133e-06	2.46269e-06
933	6.59669e-06	1.62793e-05	8.43906e-06	8.08138e-06	933	6.59669e-06	1.62793e-05	8.43906e-06	8.08138e-06	933	3.85155e-06	5.69487e-06	3.64103e-06	2.73595e-06
934	6.58285e-06	1.52167e-05	7.39482e-06	8.22545e-06	934	6.58285e-06	1.52167e-05	7.39482e-06	8.22545e-06	934	3.03197e-06	4.7316e-06	2.29861e-06	2.61716e-06
935	6.80886e-06	1.39381e-05	7.07455e-06	8.1391e-06	935	6.80886e-06	1.39381e-05	7.07455e-06	8.1391e-06	935	2.91999e-06	4.38093e-06	2.36079e-06	2.35247e-06
936	7.39744e-06	1.72385e-05	8.76573e-06	1.03991e-05	936	7.39744e-06	1.72385e-05	8.76573e-06	1.03991e-05	936	2.24864e-06	5.3441e-06	3.03412e-06	2.90433e-06
937	6.4901e-06	1.60812e-05	8.31026e-06	7.72808e-06	937	6.4901e-06	1.60812e-05	8.31026e-06	7.72808e-06	937	2.73945e-06	2.9887e-06	3.28565e-06	2.47712e-06
938	7.91424e-06	1.8033e-05	1.01096e-05	1.06291e-05	938	7.91424e-06	1.8033e-05	1.01096e-05	1.06291e-05	938	4.74068e-06	6.85793e-06	4.13419e-06	2.77447e-06
939	8.83197e-06	1.94329e-05	9.56639e-06	1.03791e-05	939	8.83197e-06	1.94329e-05	9.56639e-06	1.03791e-05	939	5.17781e-06	5.64617e-06	3.17918e-06	1.1363e-06
940	9.97652e-06	2.65333e-05	1.40455e-05	1.60021e-05	940	9.97652e-06	2.65333e-05	1.40455e-05	1.60021e-05	940	6.06453e-06	1.22502e-05	6.56533e-06	2.96758e-06
941	8.72461e-06	2.13048e-05	1.07207e-05	1.17766e-05	941	8.72461e-06	2.13048e-05	1.07207e-05	1.17766e-05	941	4.85861e-06	6.80939e-06	3.55432e-06	2.03507e-06
942	1.20965e-05	2.78203e-05	1.4785e-05	1.62893e-05	942	1.20965e-05	2.78203e-05	1.4785e-05	1.62893e-05	942	6.49843e-06	7.33299e-06	5.91651e-06	4.35374e-06
943	1.67328e-05	4.43949e-05	2.12974e-05	2.41834e-05	943	1.67328e-05	4.43949e-05	2.12974e-05	2.41834e-05	943	1.18281e-05	1.07077e-05	7.9741e-06	6.59406e-06
944	1.59581e-05	3.46939e-05	1.68792e-05	1.9787e-05	944	1.59581e-05	3.46939e-05	1.68792e-05	1.9787e-05	944	1.0236e-05	8.88649e-06	6.85738e-06	3.40344e-06
945	1.18822e-05	2.60912e-05	1.24711e-05	1.60085e-05	945	1.18822e-05	2.60912e-05	1.24711e-05	1.60085e-05	945	5.11076e-06	6.28243e-06	4.61318e-06	2.21692e-06
946	1.47303e-05	3.16264e-05	1.60994e-05	1.59757e-05	946	1.47303e-05	3.16264e-05	1.60994e-05	1.59757e-05	946	7.05207e-06	7.9708e-06	6.39166e-06	4.16253e-06
947	1.41365e-05	3.1434e-05	1.67213e-05	1.86481e-05	947	1.41365e-05	3.1434e-05	1.67213e-05	1.86481e-05	947	6.29874e-06	6.49589e-06	7.15727e-06	2.38601e-06
948	9.99654e-06	2.50571e-05	1.28157e-05	1.36315e-05	948	9.99654e-06	2.50571e-05	1.28157e-05	1.36315e-05	948	4.98012e-06	4.84283e-06	5.6869e-06	2.3165e-06
949	1.44627e-05	2.98609e-05	1.57941e-05	1.65361e-05	949	1.44627e-05	2.98609e-05	1.57941e-05	1.65361e-05	949	7.02465e-06	6.60253e-06	5.82029e-06	3.54658e-06
950	1.21283e-05	2.59966e-05	1.38547e-05	1.59968e-05	950	1.21283e-05	2.59966e-05	1.38547e-05	1.59968e-05	950	6.12145e-06	8.16069e-06	5.04807e-06	1.94754e-06
951	1.11162e-05	2.68424e-05	1.32987e-05	1.56298e-05	951	1.11162e-05	2.68424e-05	1.32987e-05	1.56298e-05	951	6.89698e-06	7.79886e-06	4.29256e-06	2.75629e-06
952	1.24071e-05	2.98638e-05	1.61997e-05	1.93505e-05	952	1.24071e-05	2.98638e-05	1.61997e-05	1.93505e-05	952	4.78537e-06	5.46766e-06	5.70731e-06	2.20867e-06
953	9.01463e-06	2.12495e-05	1.22505e-05	1.28663e-05	953	9.01463e-06	2.12495e-05	1.22505e-05	1.28663e-05	953	5.25116e-06	5.49097e-06	4.43267e-06	1.60422e-06
954	1.3523e-05	3.4438e-05	1.67171e-05	1.90047e-05	954	1.3523e-05	3.4438e-05	1.67171e-05	1.90047e-05	954	7.36637e-06	1.1039e-05	8.4343e-06	3.76833e-06
955	1.01729e-05	2.11517e-05	1.14013e-05	1.23597e-05	955	1.01729e-05	2.11517e-05	1.14013e-05	1.23597e-05	955	6.31994e-06	3.73702e-06	5.34961e-06	2.11259e-06
956	9.36585e-06	2.05778e-05	1.11572e-05	1.06144e-05	956	9.36585e-06	2.05778e-05	1.11572e-05	1.06144e-05	956	5.38458e-06	5.09426e-06	4.07751e-06	1.41829e-06
957	1.2392e-05	2.91702e-05	1.49656e-05	1.46777e-05	957	1.2392e-05	2.91702e-05	1.49656e-05	1.46777e-05	957	5.86689e-06	5.80629e-06	6.33975e-06	3.40612e-06
958	8.56812e-06	2.21324e-05	1.07221e-05	1.19314e-05	958	8.56812e-06	2.21324e-05	1.07221e-05	1.19314e-05	958	4.7216e-06	6.67866e-06	4.65438e-06	2.35698e-06
959	1.30528e-05	2.8925e-05	1.58975e-05	1.53573e-05	959	1.30528e-05	2.8925e-05	1.58975e-05	1.53573e-05	959	4.28808e-06	7.28192e-06	6.91508e-06	2.31286e-06
960	7.84961e-06	1.5748e-05	9.0559e-06	9.47265e-06	960	7.84961e-06	1.5748e-05	9.0559e-06	9.47265e-06	960	4.69823e-06	4.1577e-06	3.56667e-06	2.24189e-06
961	8.83048e-06	1.88536e-05	1.03954e-05	1.17658e-05	961	8.83048e-06	1.88536e-05	1.03954e-05	1.17658e-05	961	3.47551e-06	9.4991e-06	4.98425e-06	1.32968e-06
962	7.1061e-06	1.52841e-05	8.59262e-06	8.47003e-06	962	7.1061e-06	1.52841e-05	8.59262e-06	8.47003e-06	962	2.19511e-06	4.32501e-06	3.28072e-06	2.92715e-06
963	6.78706e-06	1.39609e-05	8.13465e-06	7.72943e-06	963	6.78706e-06	1.39609e-05	8.13465e-06	7.72943e-06	963	2.9574e-06	5.00045e-06	3.37641e-06	1.53181e-06
964	8.68674e-06	1.61091e-05	8.89276e-06	8.41121e-06	964	8.68674e-06	1.61091e-05	8.89276e-06	8.41121e-06	964	3.37989e-06	4.60615e-06	2.94489e-06	1.77125e-06
965	7.74187e-06	1.77424e-05	8.34812e-06	8.93205e-06	965	7.74187e-06	1.77424e-05	8.34812e-06	8.93205e-06	965	3.75964e-06	6.26194e-06	4.03843e-06	1.72363e-06
966	6.66062e-06	1.51599e-05	6.58113e-06	7.41163e-06	966	6.66062e-06	1.51599e-05	6.58113e-06	7.41163e-06	966	2.50914e-06	4.96107e-06	2.87663e-06	1.22333e-06
967	6.70043e-06	1.29349e-05	6.3729e-06	6.87675e-06	967	6.70043e-06	1.29349e-05	6.3729e-06	6.87675e-06	967	4.5782e-06	3.75173e-06	2.83404e-06	1.71818e-06
968	5.64179e-06	1.10646e-05	5.21815e-06	6.03956e-06	968	5.64179e-06	1.10646e-05	5.21815e-06	6.03956e-06	968	2.35491e-06	4.09832e-06	1.74117e-06	1.49786e-06
969	6.96016e-06	1.36101e-05	6.96173e-06	7.46809e-06	969	6.96016e-06	1.36101e-05	6.96173e-06	7.46809e-06	969	3.22703e-06	4.72228e-06	2.31063e-06	1.38587e-06
970	5.35918e-06	1.08749e-05	5.8493e-06	6.32373e-06	970	5.35918e-06	1.08749e-05	5.8493e-06	6.32373e-06	970	3.07643e-06	2.22446e-06	1.8807e-06	2.60805e-06
971	6.65175e-06	1.33036e-05	7.32312e-06	7.36135e-06	971	6.65175e-06	1.33036e-05	7.32312e-06	7.36135e-06	971	4.1994e-06	3.87677e-06	2.95297e-06	2.29166e-06
972	5.83565e-06	1.24103e-05	6.36701e-06	6.7882e-06	972	5.83565e-06	1.24103e-05	6.36701e-06	6.7882e-06	972	2.85403e-06	3.00736e-06	2.28871e-06	1.9811e-06
973	5.69053e-06	1.28986e-05	6.52268e-06	6.57421e-06	973	5.69053e-06	1.28986e-05	6.52268e-06	6.57421e-06	973	2.30808e-06	2.60651e-06	2.85878e-06	2.2697e-06
974	7.2663e-06	1.39382e-05	7.63586e-06	8.16795e-06	974	7.2663e-06	1.39382e-05	7.63586e-06	8.16795e-06	974	3.68283e-06	2.76566e-06	2.72565e-06	3.18095e-06
975	7.16709e-06	1.38635e-05	7.20806e-06	7.88433e-06	975	7.16709e-06	1.38635e-05	7.20806e-06	7.88433e-06	975	3.74154e-06	3.13445e-06	2.83342e-06	2.83742e-06
976	5.16375e-06	1.15633e-05	6.23504e-06	5.62425e-06	976	5.16375e-06	1.15633e-05	6.23504e-06	5.62425e-06	976	2.23259e-06	3.56547e-06	2.41972e-06	2.01538e-06
977	7.84582e-06	1.26579e-05	7.3733e-06	6.78986e-06	977	7.84582e-06	1.26579e-05	7.3733e-06	6.78986e-06	977	2.83062e-06	2.43807e-06	2.84293e-06	9.93922e-07
978	5.03304e-06	9.36029e-06	5.43794e-06	4.4285e-06	978	5.03304e-06	9.36029e-06	5.43794e-06	4.4285e-06	978	1.93101e-06	2.9951e-06	1.97589e-06	1.28435e-06
979	6.75863e-06	1.22123e-05	5.80811e-06	5.49217e-06	979	6.75863e-06	1.22123e-05	5.80811e-06	5.49217e-06	979	4.56019e-06	3.00528e-06	2.03938e-06	2.3494e-06
980	5.15566e-06	9.35362e-06	4.80497e-06	5.32925e-06	980	5.15566e-06	9.35362e-06	4.80497e-06	5.32925e-06	980	3.0992e-06	3.73705e-06	2.07193e-06	1.509e-06
981	5.48987e-06	1.21127e-05	5.81684e-06	5.57453e-06	981	5.48987e-06	1.21127e-05	5.81684e-06	5.57453e-06	981	2.58332e-06	4.55519e-06	2.53939e-06	1.79114e-06
982	6.7123e-06	1.4418e-05	6.54312e-06	6.04317e-06	982	6.7123e-06	1.4418e-05	6.54312e-06	6.04317e-06	982	5.03611e-06	4.18874e-06	2.87881e-06	1.51184e-06
983	5.95333e-06	1.23989e-05	6.52257e-06	6.08516e-06	983	5.95333e-06	1.23989e-05	6.52257e-06	6.08516e-06	983	2.43728e-06	3.95937e-06	2.77554e-06	2.75665e-06
984	5.9005e-06	1.41026e-05	6.77905e-06	7.4472e-06	984	5.9005e-06	1.41026e-05	6.77905e-06	7.4472e-06	984	3.90581e-06	4.25886e-06	3.19022e-06	2.44411e-06
985	5.77549e-06	1.21547e-05	5.24703e-06	5.26055e-06	985	5.77549e-06	1.21547e-05	5.24703e-06	5.26055e-06	985	3.70258e-06	3.34577e-06	2.18437e-06	1.39474e-06
986	6.16963e-06	1.56769e-05	7.41157e-06	6.94329e-06	986	6.16963e-06	1.56769e-05	7.41157e-06	6.94329e-06	986	3.20908e-06	5.15948e-06	2.7975e-06	1.89705e-06
987	6.28305e-06	1.48768e-05	6.37531e-06	6.74236e-06	987	6.28305e-06	1.48768e-05	6.37531e-06	6.74236e-06	987	3.251e-06	5.40404e-06	2.86813e-06	2.70335e-06
988	5.99612e-06	1.62385e-05	7.96899e-06	7.64481e-06	988	5.99612e-06	1.62385e-05	7.96899e-06	7.64481e-06	988	4.01471e-06	4.53948e-06	3.70556e-06	2.82889e-06
989	8.95422e-06	2.1885e-05	1.08978e-05	9.54489e-06	989	8.95422e-06	2.1885e-05	1.08978e-05	9.54489e-06	989	6.06166e-06	5.05688e-06	5.3606e-06	2.90522e-06
990	6.57372e-06	1.71815e-05	7.71453e-06	9.57041e-06	990	6.57372e-06	1.71815e-05	7.71453e-06	9.57041e-06	990	3.90262e-06	5.35717e-06	2.62505e-06	2.17886e-06
991	1.08049e-05	2.39329e-05	1.03945e-05	1.10352e-05	991	1.08049e-05	2.39329e-05	1.03945e-05	1.10352e-05	991	8.36865e-06	8.08072e-06	4.17777e-06	4.09884e-06
992	7.87271e-06	2.12835e-05	9.77636e-06	9.09108e-06	992	7.87271e-06	2.12835e-05	9.77636e-06	9.09108e-06	992	3.97479e-06	6.33105e-06	4.21105e-06	2.06777e-06
993	1.38078e-05	4.25588e-05	1.85696e-05	1.81233e-05	993	1.38078e-05	4.25588e-05	1.85696e-05	1.81233e-05	993	9.33872e-06	1.25464e-05	7.70388e-06	6.49947e-06
994	1.87879e-05	5.52065e-05	2.47365e-05	2.85352e-05	994	1.87879e-05	5.52065e-05	2.47365e-05	2.85352e-05	994	1.26866e-05	1.75069e-05	1.04558e-05	7.88169e-06
995	9.12042e-06	2.36428e-05	1.034e-05	1.09786e-05	995	9.12042e-06	2.36428e-05	1.034e-05	1.09786e-05	995	7.08625e-06	8.67466e-06	4.08901e-06	2.49552e-06
996	9.45131e-06	2.56916e-05	1.11418e-05	1.28393e-05	996	9.45131e-06	2.56916e-05	1.11418e-05	1.28393e-05	996	6.48741e-06	9.48409e-06	4.01476e-06	3.16408e-06
997	1.20813e-05	3.36387e-05	1.42419e-05	1.46643e-05	997	1.20813e-05	3.36387e-05	1.42419e-05	1.46643e-05	997	8.73446e-06	9.47523e-06	5.05278e-06	3.93768e-06
998	1.62255e-05	4.1516e-05	1.72509e-05	1.91863e-05	998	1.62255e-05	4.1516e-05	1.72509e-05	1.91863e-05	998	1.20078e-05	1.287e-05	6.5508e-06	5.61652e-06
999	1.4149e-05	3.83507e-05	1.69143e-05	1.90409e-05	999	1.4149e-05	3.83507e-05	1.69143e-05	1.90409e-05	999	8.58774e-06	1.13234e-05	5.88746e-06	5.37692e-06
1000	1.43182e-05	3.40326e-05	1.52848e-05	2.0318e-05	1000	1.43182e-05	3.40326e-05	1.52848e-05	2.0318e-05	1000	1.0017e-05	8.59137e-06	5.73414e-06	2.48478e-06

## Sheet: Figure 3e-f
Sample	Hs_fragments	MACS2_narrowPeaks	not_chrM	Overlap	Hs_fragments	FRIP (Overlap/Frags)		Hs_fragments	MACS2_narrowPeaks	not_chrM	Overlap	Hs_fragments	FRIP (Overlap/Frags)
K27ac_Px8_0225	31304694	113056	30889727	11209726	31304694	0.358			K27ac_Px8				K27ac_Px8
K27ac_Px8_0225.sample1	20000000	73881	19735274	6147929	20000000	0.307		20000000	73881	19735274	6147929	20000000	0.307
K27ac_Px8_0225.sample2	10000000	42319	9867282	2399459	10000000	0.24		10000000	42319	9867282	2399459	10000000	0.24
K27ac_Px8_0225.sample3	5000000	23844	4933669	865941	5000000	0.173		5000000	23844	4933669	865941	5000000	0.173
K27ac_Px8_0225.sample4	2500000	13432	2466812	275054	2500000	0.11		2500000	13432	2466812	275054	2500000	0.11
K27ac_Px8_0225.sample5	1250000	5139	1233347	71116	1250000	0.057		1250000	5139	1233347	71116	1250000	0.057
K27ac_Px8_0225.sample6	625000	3071	616676	22058	625000	0.035		625000	3071	616676	22058	625000	0.035
K27ac_Px8_0225.sample7	312500	1306	308396	7791	312500	0.025		312500	1306	308396	7791	312500	0.025
K27ac_Px8_0225.sample8	156250	517	154196	2870	156250	0.018		156250	517	154196	2870	156250	0.018
K27ac_Px8_0225.sample9	78125	203	77099	1148	78125	0.015		78125	203	77099	1148	78125	0.015
K27ac_Rx8_0225	36419159	136324	36308379	15225398	36419159	0.418			K27ac_Rx8				K27ac_Rx8
K27ac_Rx8_0225.sample1	20000000	85223	19939176	7018858	20000000	0.351		20000000	85223	19939176	7018858	20000000	0.351
K27ac_Rx8_0225.sample2	10000000	44909	9969372	2749681	10000000	0.275		10000000	44909	9969372	2749681	10000000	0.275
K27ac_Rx8_0225.sample3	5000000	25609	4984684	1021254	5000000	0.204		5000000	25609	4984684	1021254	5000000	0.204
K27ac_Rx8_0225.sample4	2500000	15316	2492401	338794	2500000	0.136		2500000	15316	2492401	338794	2500000	0.136
K27ac_Rx8_0225.sample5	1250000	6223	1246202	89698	1250000	0.072		1250000	6223	1246202	89698	1250000	0.072
K27ac_Rx8_0225.sample6	625000	3260	623069	24562	625000	0.039		625000	3260	623069	24562	625000	0.039
K27ac_Rx8_0225.sample7	312500	1291	311572	7563	312500	0.024		312500	1291	311572	7563	312500	0.024
K27ac_Rx8_0225.sample8	156250	511	155803	2783	156250	0.018		156250	511	155803	2783	156250	0.018
K27ac_Rx8_0225.sample9	78125	190	77897	1045	78125	0.013		78125	190	77897	1045	78125	0.013
P2S25_Px8_0225	36667797	136954	35817897	14292567	36667797	0.39			P2S25_Px8				P2S25_Px8
P2S25_Px8_0225.sample1	20000000	86275	19535706	6448489	20000000	0.322		20000000	86275	19535706	6448489	20000000	0.322
P2S25_Px8_0225.sample2	10000000	46558	9768008	2463043	10000000	0.246		10000000	46558	9768008	2463043	10000000	0.246
P2S25_Px8_0225.sample3	5000000	25837	4884390	880492	5000000	0.176		5000000	25837	4884390	880492	5000000	0.176
P2S25_Px8_0225.sample4	2500000	14081	2441872	277520	2500000	0.111		2500000	14081	2441872	277520	2500000	0.111
P2S25_Px8_0225.sample5	1250000	5350	1221296	78043	1250000	0.062		1250000	5350	1221296	78043	1250000	0.062
P2S25_Px8_0225.sample6	625000	3031	610377	26574	625000	0.043		625000	3031	610377	26574	625000	0.043
P2S25_Px8_0225.sample7	312500	1301	305260	10155	312500	0.032		312500	1301	305260	10155	312500	0.032
P2S25_Px8_0225.sample8	156250	572	152733	4165	156250	0.027		156250	572	152733	4165	156250	0.027
P2S25_Px8_0225.sample9	78125	226	76368	1654	78125	0.021		78125	226	76368	1654	78125	0.021
P2S25_Rx8_0225	33071674	175315	32938308	16408878	33071674	0.496			P2S25_Rx8				P2S25_Rx8
P2S25_Rx8_0225.sample1	20000000	114895	19919363	8627479	20000000	0.431		20000000	114895	19919363	8627479	20000000	0.431
P2S25_Rx8_0225.sample2	10000000	61365	9959921	3440685	10000000	0.344		10000000	61365	9959921	3440685	10000000	0.344
P2S25_Rx8_0225.sample3	5000000	35354	4979749	1321490	5000000	0.264		5000000	35354	4979749	1321490	5000000	0.264
P2S25_Rx8_0225.sample4	2500000	21785	2489830	464256	2500000	0.186		2500000	21785	2489830	464256	2500000	0.186
P2S25_Rx8_0225.sample5	1250000	12968	1244970	139086	1250000	0.111		1250000	12968	1244970	139086	1250000	0.111
P2S25_Rx8_0225.sample6	625000	5265	622472	36782	625000	0.059		625000	5265	622472	36782	625000	0.059
P2S25_Rx8_0225.sample7	312500	2167	311257	10948	312500	0.035		312500	2167	311257	10948	312500	0.035
P2S25_Rx8_0225.sample8	156250	807	155609	3439	156250	0.022		156250	807	155609	3439	156250	0.022
P2S25_Rx8_0225.sample9	78125	334	77834	1261	78125	0.016		78125	334	77834	1261	78125	0.016
									K27ac_FACT-seq				K27ac_FACT-seq
H3K27ac_FFPE_FACT-seq	19441502	40040	19435958	1243060	19441502	0.064		19441502	40040	19435958	1243060	19441502	0.064
H3K27ac_FFPE_FACT-seq.sample2	10000000	15034	9997096	395784	10000000	0.04		10000000	15034	9997096	395784	10000000	0.04
H3K27ac_FFPE_FACT-seq.sample3	5000000	7700	4998559	148451	5000000	0.03		5000000	7700	4998559	148451	5000000	0.03
H3K27ac_FFPE_FACT-seq.sample4	2500000	2800	2499290	56893	2500000	0.023		2500000	2800	2499290	56893	2500000	0.023
H3K27ac_FFPE_FACT-seq.sample5	1250000	3522	1249657	28717	1250000	0.023		1250000	3522	1249657	28717	1250000	0.023
H3K27ac_FFPE_FACT-seq.sample6	625000	1768	624836	12950	625000	0.021		625000	1768	624836	12950	625000	0.021
H3K27ac_FFPE_FACT-seq.sample7	312500	826	312396	5406	312500	0.017		312500	826	312396	5406	312500	0.017
H3K27ac_FFPE_FACT-seq.sample8	156250	366	156205	2339	156250	0.015		156250	366	156205	2339	156250	0.015
H3K27ac_FFPE_FACT-seq.sample9	78125	133	78108	918	78125	0.012		78125	133	78108	918	78125	0.012
H3K27ac_Frozen_CUT_Tag_ac-rep1	20499238	127988	20493981	3801450	20499238	0.185			K27ac_frozen			K27ac_frozen	K27ac_frozen
H3K27ac_Frozen_CUT_Tag_ac-rep1.sample1	20000000	122736	19994864	3637871	20000000	0.182		20000000	122736	19994864	3637871	20000000	0.182
H3K27ac_Frozen_CUT_Tag_ac-rep1.sample2	10000000	49747	9997437	1088805	10000000	0.109		10000000	49747	9997437	1088805	10000000	0.109
H3K27ac_Frozen_CUT_Tag_ac-rep1.sample3	5000000	21152	4998711	310515	5000000	0.062		5000000	21152	4998711	310515	5000000	0.062
H3K27ac_Frozen_CUT_Tag_ac-rep1.sample4	2500000	11097	2499373	94576	2500000	0.038		2500000	11097	2499373	94576	2500000	0.038
H3K27ac_Frozen_CUT_Tag_ac-rep1.sample5	1250000	11558	1249672	43180	1250000	0.035		1250000	11558	1249672	43180	1250000	0.035
H3K27ac_Frozen_CUT_Tag_ac-rep1.sample6	625000	5414	624844	17293	625000	0.028		625000	5414	624844	17293	625000	0.028
H3K27ac_Frozen_CUT_Tag_ac-rep1.sample7	312500	2327	312418	6855	312500	0.022		312500	2327	312418	6855	312500	0.022
H3K27ac_Frozen_CUT_Tag_ac-rep1.sample8	156250	907	156209	2650	156250	0.017		156250	907	156209	2650	156250	0.017
H3K27ac_Frozen_CUT_Tag_ac-rep1.sample9	78125	317	78106	927	78125	0.012		78125	317	78106	927	78125	0.012
Sample	Mm_fragments	MACS2_narrowPeaks	not_chrM	Overlap	Mm_fragments	FRIP (Overlap/Frags)			ATAC_ENCODE				ATAC_ENCODE
ATAC-seq	46329963	58635	43023297	16703394	46329963	0.361		20000000	40769	18572605	6606754	20000000	0.33
ATAC-seq.sample1	20000000	40769	18572605	6606754	20000000	0.33		10000000	27751	9287156	3006993	10000000	0.301
ATAC-seq.sample2	10000000	27751	9287156	3006993	10000000	0.301		5000000	18853	4643390	1344248	5000000	0.269
ATAC-seq.sample3	5000000	18853	4643390	1344248	5000000	0.269		2500000	12639	2321406	585285	2500000	0.234
ATAC-seq.sample4	2500000	12639	2321406	585285	2500000	0.234		1250000	7946	1160727	238840	1250000	0.191
ATAC-seq.sample5	1250000	7946	1160727	238840	1250000	0.191		625000	4123	580464	85662	625000	0.137
ATAC-seq.sample6	625000	4123	580464	85662	625000	0.137		312500	1761	290100	26787	312500	0.086
ATAC-seq.sample7	312500	1761	290100	26787	312500	0.086		156250	563	144988	7467	156250	0.048
ATAC-seq.sample8	156250	563	144988	7467	156250	0.048		78125	153	72535	2143	78125	0.027
ATAC-seq.sample9	78125	153	72535	2143	78125	0.027
									K27ac_ENCODE				K27ac_ENCODE
ChIP-seq	26437117	62715	26434704	2831480	26437117	0.107		20000000	68524	19998220	2050000	20000000	0.103
ChIP-seq.sample1	20000000	68524	19998220	2050000	20000000	0.103		10000000	17953	9999073	769762	10000000	0.077
ChIP-seq.sample2	10000000	17953	9999073	769762	10000000	0.077		5000000	13705	4999549	340550	5000000	0.068
ChIP-seq.sample3	5000000	13705	4999549	340550	5000000	0.068		2500000		2499748	194263	2500000	0.078
ChIP-seq.sample4	2500000	28143	2499748	194263	2500000	0.078		1250000		1249883	88871	1250000	0.071
ChIP-seq.sample5	1250000	12856	1249883	88871	1250000	0.071		625000		624957	37681	625000	0.06
ChIP-seq.sample6	625000	3918	624957	37681	625000	0.06		312500		312476	103618	312500
ChIP-seq.sample7	312500	88785	312476	103618	312500	0.332		156250		156229	81430	156250
ChIP-seq.sample8	156250	74882	156229	81430	156250	0.521		78125		78118	53321	78125
ChIP-seq.sample9	78125	50384	78118	53321	78125	0.683

## Sheet: Figure 7e-f
Sample	Mm_fragments	MACS2_narrowPeaks	not_chrM	Overlap	Mm_fragments	O1
		O1				O1
RP_Mm_20230526_FFPE_O652_C3.sample3	8000000	42905	7999573	1638812	8000000	0.205
RP_Mm_20230526_FFPE_O652_C3.sample4	4000000	24364	3999785	573801	4000000	0.143
RP_Mm_20230526_FFPE_O652_C3.sample5	2000000	11127	1999888	175643	2000000	0.088
RP_Mm_20230526_FFPE_O652_C3.sample6	1000000	6231	999939	52944	1000000	0.053
RP_Mm_20230526_FFPE_O652_C3.sample7	500000	2603	499973	15226	500000	0.03
RP_Mm_20230526_FFPE_O652_C3.sample8	200000	810	199989	3394	200000	0.017
RP_Mm_20230526_FFPE_O652_C3.sample9	100000	346	99997	1240	100000	0.012
RP_Mm_20230526_FFPE_O652_C3.sample10	50000	124	49999	416	50000	0.008
		O2				O2
RP_Mm_20230524_FFPE_O651_F1.sample3	8000000	38503	7998741	1378805	8000000	0.172
RP_Mm_20230524_FFPE_O651_F1.sample4	4000000	21269	3999382	463279	4000000	0.116
RP_Mm_20230524_FFPE_O651_F1.sample5	2000000	9188	1999707	136693	2000000	0.068
RP_Mm_20230524_FFPE_O651_F1.sample6	1000000	5480	999836	41625	1000000	0.042
RP_Mm_20230524_FFPE_O651_F1.sample7	500000	2450	499921	13702	500000	0.027
RP_Mm_20230524_FFPE_O651_F1.sample8	200000	788	199960	3461	200000	0.017
RP_Mm_20230524_FFPE_O651_F1.sample9	100000	351	99984	1350	100000	0.014
RP_Mm_20230524_FFPE_O651_F1.sample10	50000	115	49995	449	50000	0.009
		O3				O3
RP_Mm_20230524_FFPE_O651_G1.sample3	8000000	36444	7998289	1237975	8000000	0.155
RP_Mm_20230524_FFPE_O651_G1.sample4	4000000	19957	3999148	410740	4000000	0.103
RP_Mm_20230524_FFPE_O651_G1.sample5	2000000	8442	1999585	120445	2000000	0.06
RP_Mm_20230524_FFPE_O651_G1.sample6	1000000	5159	999776	38194	1000000	0.038
RP_Mm_20230524_FFPE_O651_G1.sample7	500000	2241	499892	12434	500000	0.025
RP_Mm_20230524_FFPE_O651_G1.sample8	200000	789	199947	3331	200000	0.017
RP_Mm_20230524_FFPE_O651_G1.sample9	100000	301	99989	1224	100000	0.012
RP_Mm_20230524_FFPE_O651_G1.sample10	50000	108	49989	413	50000	0.008
		O4				O4
RP_Mm_20230524_FFPE_O651_H1.sample3	8000000	21606	7996657	849694	8000000	0.106
RP_Mm_20230524_FFPE_O651_H1.sample4	4000000	9693	3998280	259488	4000000	0.065
RP_Mm_20230524_FFPE_O651_H1.sample5	2000000	4493	1999138	74510	2000000	0.037
RP_Mm_20230524_FFPE_O651_H1.sample6	1000000	2811	999566	23980	1000000	0.024
RP_Mm_20230524_FFPE_O651_H1.sample7	500000	1321	499795	9257	500000	0.019
RP_Mm_20230524_FFPE_O651_H1.sample8	200000	492	199931	2832	200000	0.014
RP_Mm_20230524_FFPE_O651_H1.sample9	100000	191	99967	1062	100000	0.011
RP_Mm_20230524_FFPE_O651_H1.sample10	50000	71	49976	416	50000	0.008
		O5				O5
RP_Mm_20230526_FFPE_O652_D3.sample3	8000000	31288	7999358	1177360	8000000	0.147
RP_Mm_20230526_FFPE_O652_D3.sample4	4000000	17538	3999695	385656	4000000	0.096
RP_Mm_20230526_FFPE_O652_D3.sample5	2000000	7578	1999855	109099	2000000	0.055
RP_Mm_20230526_FFPE_O652_D3.sample6	1000000	4164	999929	32005	1000000	0.032
RP_Mm_20230526_FFPE_O652_D3.sample7	500000	1810	499963	9790	500000	0.02
RP_Mm_20230526_FFPE_O652_D3.sample8	200000	609	199977	2573	200000	0.013
RP_Mm_20230526_FFPE_O652_D3.sample9	100000	226	99991	862	100000	0.009
RP_Mm_20230526_FFPE_O652_D3.sample10	50000	94	49997	329	50000	0.007
		O6				O6
RP_Mm_20230526_FFPE_O652_G3.sample3	8000000	27725	7999053	1122860	8000000	0.14
RP_Mm_20230526_FFPE_O652_G3.sample4	4000000	15759	3999566	364799	4000000	0.091
RP_Mm_20230526_FFPE_O652_G3.sample5	2000000	6788	1999781	103288	2000000	0.052
RP_Mm_20230526_FFPE_O652_G3.sample6	1000000	4015	999884	29795	1000000	0.03
RP_Mm_20230526_FFPE_O652_G3.sample7	500000	1768	499932	8978	500000	0.018
RP_Mm_20230526_FFPE_O652_G3.sample8	200000	562	199975	2290	200000	0.011
RP_Mm_20230526_FFPE_O652_G3.sample9	100000	255	99989	912	100000	0.009
RP_Mm_20230526_FFPE_O652_G3.sample10	50000	89	49994	295	50000	0.006
		O7				O7
RP_Mm_20230526_FFPE_O652_H3.sample3	8000000	25082	7998659	994981	8000000	0.124
RP_Mm_20230526_FFPE_O652_H3.sample4	4000000	13649	3999328	325611	4000000	0.081
RP_Mm_20230526_FFPE_O652_H3.sample5	2000000	5312	1999663	96535	2000000	0.048
RP_Mm_20230526_FFPE_O652_H3.sample6	1000000	3272	999814	31971	1000000	0.032
RP_Mm_20230526_FFPE_O652_H3.sample7	500000	1445	499910	11929	500000	0.024
RP_Mm_20230526_FFPE_O652_H3.sample8	200000	496	199976	3696	200000	0.018
RP_Mm_20230526_FFPE_O652_H3.sample9	100000	230	99984	1633	100000	0.016
RP_Mm_20230526_FFPE_O652_H3.sample10	50000	89	49994	684	50000	0.014
		I1				I1
RP_Mm_20230524_FFPE_6511_E1.sample3	8000000	21318	7994153	779844	8000000	0.097
RP_Mm_20230524_FFPE_6511_E1.sample4	4000000	8453	3997105	221329	4000000	0.055
RP_Mm_20230524_FFPE_6511_E1.sample5	2000000	3754	1998534	59613	2000000	0.03
RP_Mm_20230524_FFPE_6511_E1.sample6	1000000	2657	999261	19462	1000000	0.019
RP_Mm_20230524_FFPE_6511_E1.sample7	500000	1236	499610	7175	500000	0.014
RP_Mm_20230524_FFPE_6511_E1.sample8	200000	432	199845	2165	200000	0.011
RP_Mm_20230524_FFPE_6511_E1.sample9	100000	176	99938	821	100000	0.008
RP_Mm_20230524_FFPE_6511_E1.sample10	50000	75	49978	373	50000	0.007
		I2				I2
RP_Mm_20230524_FFPE_6521_C2	7560094	24821	7552450	713082	7560094	0.094
RP_Mm_20230524_FFPE_6521_C2.sample4	4000000	9741	3995966	214550	4000000	0.054
RP_Mm_20230524_FFPE_6521_C2.sample5	2000000	4495	1998021	57801	2000000	0.029
RP_Mm_20230524_FFPE_6521_C2.sample6	1000000	3298	998964	19441	1000000	0.019
RP_Mm_20230524_FFPE_6521_C2.sample7	500000	1530	499501	7191	500000	0.014
RP_Mm_20230524_FFPE_6521_C2.sample8	200000	545	199812	2217	200000	0.011
RP_Mm_20230524_FFPE_6521_C2.sample9	100000	240	99891	958	100000	0.01
RP_Mm_20230524_FFPE_6521_C2.sample10	50000	86	49957	315	50000	0.006
		N1				N1
RP_Mm_20230520_FFPE_6541_A12.sample3	8000000	34243	7998194	1384510	8000000	0.173
RP_Mm_20230520_FFPE_6541_A12.sample4	4000000	19663	3999084	466678	4000000	0.117
RP_Mm_20230520_FFPE_6541_A12.sample5	2000000	8154	1999550	133594	2000000	0.067
RP_Mm_20230520_FFPE_6541_A12.sample6	1000000	4803	999785	37824	1000000	0.038
RP_Mm_20230520_FFPE_6541_A12.sample7	500000	1889	499878	11116	500000	0.022
RP_Mm_20230520_FFPE_6541_A12.sample8	200000	641	199944	2969	200000	0.015
RP_Mm_20230520_FFPE_6541_A12.sample9	100000	270	99983	1173	100000	0.012
RP_Mm_20230520_FFPE_6541_A12.sample10	50000	94	49982	443	50000	0.009
		N2				N2
RP_Mm_20230520_FFPE_6541_A10.sample3	8000000	50302	7998197	1670877	8000000	0.209
RP_Mm_20230520_FFPE_6541_A10.sample4	4000000	26990	3999134	568274	4000000	0.142
RP_Mm_20230520_FFPE_6541_A10.sample5	2000000	10977	1999548	163550	2000000	0.082
RP_Mm_20230520_FFPE_6541_A10.sample6	1000000	7259	999780	48501	1000000	0.049
RP_Mm_20230520_FFPE_6541_A10.sample7	500000	3054	499897	14234	500000	0.028
RP_Mm_20230520_FFPE_6541_A10.sample8	200000	904	199955	3325	200000	0.017
RP_Mm_20230520_FFPE_6541_A10.sample9	100000	365	99976	1256	100000	0.013
RP_Mm_20230520_FFPE_6541_A10.sample10	50000	129	49991	415	50000	0.008
		N3				N3
RP_Mm_20230520_FFPE_6541_B12.sample3	8000000	44324	7998522	1729721	8000000	0.216
RP_Mm_20230520_FFPE_6541_B12.sample4	4000000	25892	3999301	613842	4000000	0.153
RP_Mm_20230520_FFPE_6541_B12.sample5	2000000	11345	1999626	183456	2000000	0.092
RP_Mm_20230520_FFPE_6541_B12.sample6	1000000	6663	999801	52843	1000000	0.053
RP_Mm_20230520_FFPE_6541_B12.sample7	500000	2677	499911	14901	500000	0.03
RP_Mm_20230520_FFPE_6541_B12.sample8	200000	750	199957	3115	200000	0.016
RP_Mm_20230520_FFPE_6541_B12.sample9	100000	336	99987	1159	100000	0.012
RP_Mm_20230520_FFPE_6541_B12.sample10	50000	111	49990	383	50000	0.008
		N6				N6
RP_Mm_20230520_FFPE_6541_B10	7252361	35075	7250759	1345177	7252361	0.185
RP_Mm_20230520_FFPE_6541_B10.sample4	4000000	22484	3999109	538553	4000000	0.135
RP_Mm_20230520_FFPE_6541_B10.sample5	2000000	9553	1999560	156004	2000000	0.078
RP_Mm_20230520_FFPE_6541_B10.sample6	1000000	5963	999791	43628	1000000	0.044
RP_Mm_20230520_FFPE_6541_B10.sample7	500000	2594	499892	13115	500000	0.026
RP_Mm_20230520_FFPE_6541_B10.sample8	200000	799	199954	3137	200000	0.016
RP_Mm_20230520_FFPE_6541_B10.sample9	100000	319	99987	1189	100000	0.012
RP_Mm_20230520_FFPE_6541_B10.sample10	50000	108	49992	404	50000	0.008
RP_Mm_20230520_FFPE_6541_B10.sample10	50000	108	49992	404	50000	0.008
		N7				N7
RP_Mm_20230520_FFPE_6541_C12.sample3	8000000	40266	7998521	1587322	8000000	0.198
RP_Mm_20230520_FFPE_6541_C12.sample4	4000000	23053	3999240	554952	4000000	0.139
RP_Mm_20230520_FFPE_6541_C12.sample5	2000000	9572	1999659	159511	2000000	0.08
RP_Mm_20230520_FFPE_6541_C12.sample6	1000000	6240	999811	46587	1000000	0.047
RP_Mm_20230520_FFPE_6541_C12.sample7	500000	2459	499925	12971	500000	0.026
RP_Mm_20230520_FFPE_6541_C12.sample8	200000	752	199951	3157	200000	0.016
RP_Mm_20230520_FFPE_6541_C12.sample9	100000	344	99979	1219	100000	0.012
RP_Mm_20230520_FFPE_6541_C12.sample10	50000	129	49989	461	50000	0.009
		N8				N8
RP_Mm_20230520_FFPE_6541_C10	6159377	29409	6158279	1145520	6159377	0.186
RP_Mm_20230520_FFPE_6541_C10.sample4	4000000	23217	3999303	602208	4000000	0.151
RP_Mm_20230520_FFPE_6541_C10.sample5	2000000	9814	1999628	175714	2000000	0.088
RP_Mm_20230520_FFPE_6541_C10.sample6	1000000	5919	999831	49082	1000000	0.049
RP_Mm_20230520_FFPE_6541_C10.sample7	500000	2291	499888	12782	500000	0.026
RP_Mm_20230520_FFPE_6541_C10.sample8	200000	721	199951	2873	200000	0.014
RP_Mm_20230520_FFPE_6541_C10.sample9	100000	242	99988	863	100000	0.009
RP_Mm_20230520_FFPE_6541_C10.sample10	50000	118	49990	366	50000	0.007
		FACT-seq_1				FACT-seq_1
SRR15539317.sample3	8000000	4094	7978933	97975	8000000	0.012
SRR15539317.sample4	4000000	1771	3989415	31093	4000000	0.008
SRR15539317.sample5	2000000	2775	1994702	15886	2000000	0.008
SRR15539317.sample6	1000000	1479	997351	7011	1000000	0.007
SRR15539317.sample7	500000	640	498636	2798	500000	0.006
SRR15539317.sample8	200000	215	199494	897	200000	0.004
SRR15539317.sample9	100000	83	99738	291	100000	0.003
SRR15539317.sample10	50000	20	49883	85	50000	0.002
		FACT-seq_2				FACT-seq_2
SRR15539318.sample3	8000000	4781	7980016	108157	8000000	0.014
SRR15539318.sample4	4000000	2216	3990094	34263	4000000	0.009
SRR15539318.sample5	2000000	3144	1994900	17182	2000000	0.009
SRR15539318.sample6	1000000	1700	997475	7560	1000000	0.008
SRR15539318.sample7	500000	692	498773	2896	500000	0.006
SRR15539318.sample8	200000	236	199495	907	200000	0.005
SRR15539318.sample9	100000	79	99745	315	100000	0.003
SRR15539318.sample10	50000	23	49875	95	50000	0.002
